# Supplementary material for: Effects of Cp*-Ligands in Titanocene-Based Thiosemicarbazone Complexes
Source: ACS Omega. 2026 May 14;11(20):30123–30. doi: 10.1021/acsomega.6c02122 (PMC13216990; doi:10.1021/acsomega.6c02122)
Supplement: Supplementary file 2 [file ao6c02122_si_002.cif]

 
data_Ti1a
 
_audit_creation_method            'SHELXL-2025/1'
_shelx_SHELXL_version_number      '2025/1'
_chemical_name_systematic         ?
_chemical_name_common             ?
_chemical_melting_point           ?
_chemical_formula_moiety          ?
_chemical_formula_structural
 'Ti(C10H15)2(C8H9N4S)'
_chemical_formula_sum
 'C28 H39 N4 S Ti' 
_chemical_formula_weight          511.59

loop_
 _atom_type_symbol
 _atom_type_description
 _atom_type_scat_dispersion_real
 _atom_type_scat_dispersion_imag
 _atom_type_scat_source
 'C'  'C'   0.0033   0.0016
 'International Tables Vol C Tables 4.2.6.8 and 6.1.1.4'
 'H'  'H'   0.0000   0.0000
 'International Tables Vol C Tables 4.2.6.8 and 6.1.1.4'
 'N'  'N'   0.0061   0.0033
 'International Tables Vol C Tables 4.2.6.8 and 6.1.1.4'
 'S'  'S'   0.1246   0.1234
 'International Tables Vol C Tables 4.2.6.8 and 6.1.1.4'
 'Ti'  'Ti'   0.2776   0.4457
 'International Tables Vol C Tables 4.2.6.8 and 6.1.1.4'
 
_space_group_crystal_system       monoclinic
_space_group_IT_number            15
_space_group_name_H-M_alt         'C 2/c'
_space_group_name_Hall            '-C 2yc'
 
_shelx_space_group_comment
;
The symmetry employed for this shelxl refinement is uniquely defined
by the following loop, which should always be used as a source of
symmetry information in preference to the above space-group names.
They are only intended as comments.
;
 
loop_
 _space_group_symop_operation_xyz
 'x, y, z'
 '-x, y, -z+1/2'
 'x+1/2, y+1/2, z'
 '-x+1/2, y+1/2, -z+1/2'
 '-x, -y, -z'
 'x, -y, z-1/2'
 '-x+1/2, -y+1/2, -z'
 'x+1/2, -y+1/2, z-1/2'
 
_cell_length_a                    26.8167(13)
_cell_length_b                    9.4352(4)
_cell_length_c                    42.504(2)
_cell_angle_alpha                 90
_cell_angle_beta                  94.602(2)
_cell_angle_gamma                 90
_cell_volume                      10719.8(9)
_cell_formula_units_Z             16
_cell_measurement_temperature     100(2)
_cell_measurement_reflns_used     9970
_cell_measurement_theta_min       2.33
_cell_measurement_theta_max       27.01
 
_exptl_crystal_description        'plate'
_exptl_crystal_colour             'green'
_exptl_crystal_density_meas       ?
_exptl_crystal_density_method     ?
_exptl_crystal_density_diffrn     1.268          
_exptl_crystal_F_000              4368
_exptl_transmission_factor_min    ?
_exptl_transmission_factor_max    ?
_exptl_crystal_size_max           0.300
_exptl_crystal_size_mid           0.080
_exptl_crystal_size_min           0.020
_exptl_absorpt_coefficient_mu     0.420
_shelx_estimated_absorpt_T_min    0.884
_shelx_estimated_absorpt_T_max    0.992
_exptl_absorpt_correction_type    multi-scan
_exptl_absorpt_correction_T_min   0.9548
_exptl_absorpt_correction_T_max   0.9964
_exptl_absorpt_process_details    'SADABS-2016/2 (Sheldrick)'
_exptl_absorpt_special_details    ?
_diffrn_ambient_temperature       100(2)
_diffrn_radiation_wavelength      0.71073
_diffrn_radiation_type            MoK\a
_diffrn_source                    'I\mS microfocus'
_diffrn_measurement_device_type   'Bruker Photon III CPAD'
_diffrn_measurement_method        '\f and \w scans'
_diffrn_detector_area_resol_mean  ?
_diffrn_reflns_number             323562
_diffrn_reflns_av_unetI/netI      0.0231
_diffrn_reflns_av_R_equivalents   0.0841
_diffrn_reflns_limit_h_min        -34
_diffrn_reflns_limit_h_max        34
_diffrn_reflns_limit_k_min        -12
_diffrn_reflns_limit_k_max        12
_diffrn_reflns_limit_l_min        -54
_diffrn_reflns_limit_l_max        54
_diffrn_reflns_theta_min          1.524
_diffrn_reflns_theta_max          27.101
_diffrn_reflns_theta_full         25.242
_diffrn_measured_fraction_theta_max   1.000
_diffrn_measured_fraction_theta_full  1.000
_diffrn_reflns_Laue_measured_fraction_max    1.000
_diffrn_reflns_Laue_measured_fraction_full   1.000
_diffrn_reflns_point_group_measured_fraction_max   1.000
_diffrn_reflns_point_group_measured_fraction_full  1.000
_reflns_number_total              11803
_reflns_number_gt                 10490
_reflns_threshold_expression      'I > 2\s(I)'
_reflns_Friedel_coverage          0.000
_reflns_Friedel_fraction_max      .
_reflns_Friedel_fraction_full     .
 
_reflns_special_details
;
 Reflections were merged by SHELXL according to the crystal
 class for the calculation of statistics and refinement.
 
 _reflns_Friedel_fraction is defined as the number of unique
 Friedel pairs measured divided by the number that would be
 possible theoretically, ignoring centric projections and
 systematic absences.
;
 
_computing_data_collection        'Bruker APEX6'
_computing_cell_refinement        'Bruker SAINT V8.41'
_computing_data_reduction         'Bruker SAINT V8.41'
_computing_structure_solution     'SHELXS-2013/1 (Sheldrick, 2013)'
_computing_structure_refinement 'SHELXL-2025/1 (Sheldrick, 2025)'
_computing_molecular_graphics     ?
_computing_publication_material   ?
_refine_special_details           ?
_refine_ls_structure_factor_coef  Fsqd
_refine_ls_matrix_type            full
_refine_ls_weighting_scheme       calc
_refine_ls_weighting_details
'w=1/[\s^2^(Fo^2^)+(0.0350P)^2^+25.0000P] where P=(Fo^2^+2Fc^2^)/3'
_atom_sites_solution_primary      direct
_atom_sites_solution_secondary    difmap
_atom_sites_solution_hydrogens    difmap
_refine_ls_hydrogen_treatment     mixed
_refine_ls_extinction_method      none
_refine_ls_extinction_coef        .
_refine_ls_number_reflns          11803
_refine_ls_number_parameters      689
_refine_ls_number_restraints      0
_refine_ls_R_factor_all           0.0517
_refine_ls_R_factor_gt            0.0442
_refine_ls_wR_factor_ref          0.1005
_refine_ls_wR_factor_gt           0.0968
_refine_ls_goodness_of_fit_ref    1.083
_refine_ls_restrained_S_all       1.083
_refine_ls_shift/su_max           0.001
_refine_ls_shift/su_mean          0.000
 
loop_
 _atom_site_label
 _atom_site_type_symbol
 _atom_site_fract_x
 _atom_site_fract_y
 _atom_site_fract_z
 _atom_site_U_iso_or_equiv
 _atom_site_adp_type
 _atom_site_occupancy
 _atom_site_site_symmetry_order  
 _atom_site_calc_flag
 _atom_site_refinement_flags_posn
 _atom_site_refinement_flags_adp
 _atom_site_refinement_flags_occupancy
 _atom_site_disorder_assembly
 _atom_site_disorder_group
Ti1 Ti 0.14029(2) 0.36555(4) 0.17574(2) 0.01435(8) Uani 1 1 d . . . . .
S1 S 0.13594(2) 0.21735(6) 0.12433(2) 0.02823(12) Uani 1 1 d . . . . .
N1 N 0.21281(6) 0.30212(18) 0.15947(4) 0.0209(3) Uani 1 1 d . . . . .
N2 N 0.26221(6) 0.29398(19) 0.16873(4) 0.0223(4) Uani 1 1 d . . . . .
N3 N 0.23106(7) 0.1300(2) 0.12155(4) 0.0236(4) Uani 1 1 d . . . . .
H3 H 0.2610(10) 0.127(3) 0.1285(6) 0.027(6) Uiso 1 1 d . . . . .
N4 N 0.34731(7) 0.4839(2) 0.22060(4) 0.0270(4) Uani 1 1 d . . . . .
C1 C 0.14171(8) 0.5524(2) 0.13700(5) 0.0231(4) Uani 1 1 d . . . . .
C2 C 0.17083(7) 0.6038(2) 0.16363(5) 0.0204(4) Uani 1 1 d . . . . .
C3 C 0.13981(8) 0.6189(2) 0.18877(5) 0.0222(4) Uani 1 1 d . . . . .
C4 C 0.09066(8) 0.5802(2) 0.17705(5) 0.0240(4) Uani 1 1 d . . . . .
C5 C 0.09206(8) 0.5360(2) 0.14537(5) 0.0256(4) Uani 1 1 d . . . . .
C6 C 0.16052(10) 0.5398(3) 0.10470(5) 0.0370(6) Uani 1 1 d . . . . .
H6A H 0.192518 0.489129 0.106239 0.055 Uiso 1 1 calc R U . . .
H6B H 0.165199 0.634721 0.096029 0.055 Uiso 1 1 calc R U . . .
H6C H 0.136099 0.487465 0.090791 0.055 Uiso 1 1 calc R U . . .
C7 C 0.22341(8) 0.6569(2) 0.16283(6) 0.0311(5) Uani 1 1 d . . . . .
H7A H 0.238468 0.668446 0.184462 0.047 Uiso 1 1 calc R U . . .
H7B H 0.223102 0.748465 0.151924 0.047 Uiso 1 1 calc R U . . .
H7C H 0.243020 0.588627 0.151595 0.047 Uiso 1 1 calc R U . . .
C8 C 0.15605(10) 0.6864(2) 0.22002(5) 0.0345(5) Uani 1 1 d . . . . .
H8A H 0.129041 0.678719 0.234145 0.052 Uiso 1 1 calc R U . . .
H8B H 0.163785 0.786613 0.216758 0.052 Uiso 1 1 calc R U . . .
H8C H 0.185900 0.637912 0.229479 0.052 Uiso 1 1 calc R U . . .
C9 C 0.04304(9) 0.6150(3) 0.19183(6) 0.0371(6) Uani 1 1 d . . . . .
H9A H 0.021234 0.531491 0.190971 0.056 Uiso 1 1 calc R U . . .
H9B H 0.025958 0.693229 0.180266 0.056 Uiso 1 1 calc R U . . .
H9C H 0.050901 0.642869 0.213880 0.056 Uiso 1 1 calc R U . . .
C10 C 0.04700(9) 0.4952(3) 0.12416(6) 0.0442(7) Uani 1 1 d . . . . .
H10A H 0.057429 0.437616 0.106665 0.066 Uiso 1 1 calc R U . . .
H10B H 0.030136 0.580999 0.115770 0.066 Uiso 1 1 calc R U . . .
H10C H 0.023961 0.440482 0.136183 0.066 Uiso 1 1 calc R U . . .
C11 C 0.11305(8) 0.1287(2) 0.19314(5) 0.0246(4) Uani 1 1 d . . . . .
C12 C 0.07986(7) 0.2327(2) 0.20359(5) 0.0239(4) Uani 1 1 d . . . . .
C13 C 0.10719(7) 0.3194(2) 0.22618(5) 0.0210(4) Uani 1 1 d . . . . .
C14 C 0.15780(7) 0.2744(2) 0.22815(4) 0.0188(4) Uani 1 1 d . . . . .
C15 C 0.16089(7) 0.1552(2) 0.20803(5) 0.0210(4) Uani 1 1 d . . . . .
C16 C 0.09700(11) 0.0008(3) 0.17393(7) 0.0439(6) Uani 1 1 d . . . . .
H16A H 0.071036 0.028025 0.157496 0.066 Uiso 1 1 calc R U . . .
H16B H 0.083662 -0.070904 0.187669 0.066 Uiso 1 1 calc R U . . .
H16C H 0.125815 -0.038240 0.164068 0.066 Uiso 1 1 calc R U . . .
C17 C 0.02411(8) 0.2296(3) 0.19582(7) 0.0440(7) Uani 1 1 d . . . . .
H17A H 0.008852 0.311441 0.205489 0.066 Uiso 1 1 calc R U . . .
H17B H 0.010372 0.142023 0.204034 0.066 Uiso 1 1 calc R U . . .
H17C H 0.016813 0.233169 0.172866 0.066 Uiso 1 1 calc R U . . .
C18 C 0.08527(10) 0.4120(3) 0.25028(6) 0.0354(5) Uani 1 1 d . . . . .
H18A H 0.106679 0.495132 0.254448 0.053 Uiso 1 1 calc R U . . .
H18B H 0.083102 0.358394 0.269880 0.053 Uiso 1 1 calc R U . . .
H18C H 0.051738 0.442746 0.242255 0.053 Uiso 1 1 calc R U . . .
C19 C 0.19788(8) 0.3213(3) 0.25262(5) 0.0286(5) Uani 1 1 d . . . . .
H19A H 0.230734 0.309486 0.244391 0.043 Uiso 1 1 calc R U . . .
H19B H 0.196256 0.263802 0.271708 0.043 Uiso 1 1 calc R U . . .
H19C H 0.192813 0.421301 0.257729 0.043 Uiso 1 1 calc R U . . .
C20 C 0.20589(8) 0.0612(2) 0.20674(6) 0.0322(5) Uani 1 1 d . . . . .
H20A H 0.204924 0.014731 0.186079 0.048 Uiso 1 1 calc R U . . .
H20B H 0.205725 -0.010873 0.223336 0.048 Uiso 1 1 calc R U . . .
H20C H 0.236376 0.118386 0.209963 0.048 Uiso 1 1 calc R U . . .
C21 C 0.19914(7) 0.2142(2) 0.13528(5) 0.0200(4) Uani 1 1 d . . . . .
C22 C 0.27822(7) 0.3736(2) 0.19188(5) 0.0206(4) Uani 1 1 d . . . . .
H22 H 0.255512 0.432499 0.201906 0.025 Uiso 1 1 calc R U . . .
C23 C 0.33187(7) 0.3739(2) 0.20293(4) 0.0199(4) Uani 1 1 d . . . . .
C24 C 0.36344(7) 0.2660(2) 0.19475(5) 0.0196(4) Uani 1 1 d . . . . .
H24 H 0.350468 0.187817 0.182609 0.023 Uiso 1 1 calc R U . . .
C25 C 0.41371(8) 0.2726(2) 0.20430(5) 0.0255(4) Uani 1 1 d . . . . .
H25 H 0.436134 0.200487 0.198750 0.031 Uiso 1 1 calc R U . . .
C26 C 0.43063(8) 0.3903(3) 0.22260(5) 0.0320(5) Uani 1 1 d . . . . .
H26 H 0.464951 0.400774 0.229649 0.038 Uiso 1 1 calc R U . . .
C27 C 0.39541(8) 0.4904(2) 0.22999(5) 0.0285(5) Uani 1 1 d . . . . .
H27 H 0.406683 0.568769 0.242655 0.034 Uiso 1 1 calc R U . . .
C28 C 0.21542(8) 0.0277(3) 0.09720(5) 0.0305(5) Uani 1 1 d . . . . .
H28A H 0.204718 0.077818 0.077617 0.046 Uiso 1 1 calc R U . . .
H28B H 0.187500 -0.028506 0.104008 0.046 Uiso 1 1 calc R U . . .
H28C H 0.243468 -0.035113 0.093553 0.046 Uiso 1 1 calc R U . . .
Ti2 Ti 0.38590(2) 0.42039(3) 0.04689(2) 0.01274(8) Uani 1 1 d . . . . .
S2 S 0.47142(2) 0.36852(5) 0.02493(2) 0.01744(10) Uani 1 1 d . . . . .
N5 N 0.42316(6) 0.22460(17) 0.06363(4) 0.0170(3) Uani 1 1 d . . . . .
N6 N 0.41986(6) 0.11087(17) 0.08367(4) 0.0174(3) Uani 1 1 d . . . . .
N7 N 0.49906(7) 0.1204(2) 0.05230(4) 0.0262(4) Uani 1 1 d . . . . .
H7 H 0.4928(10) 0.056(3) 0.0650(7) 0.039(8) Uiso 1 1 d . . . . .
N8 N 0.33339(6) 0.00502(17) 0.13816(4) 0.0185(3) Uani 1 1 d . . . . .
C29 C 0.44352(8) 0.5805(2) 0.07842(5) 0.0255(4) Uani 1 1 d . . . . .
C30 C 0.42277(8) 0.4892(2) 0.09985(5) 0.0218(4) Uani 1 1 d . . . . .
C31 C 0.37037(7) 0.5121(2) 0.09802(4) 0.0174(4) Uani 1 1 d . . . . .
C32 C 0.35926(7) 0.6213(2) 0.07553(4) 0.0195(4) Uani 1 1 d . . . . .
C33 C 0.40463(8) 0.6600(2) 0.06271(5) 0.0235(4) Uani 1 1 d . . . . .
C34 C 0.49869(9) 0.6052(3) 0.07632(8) 0.0533(9) Uani 1 1 d . . . . .
H34A H 0.511003 0.672040 0.092801 0.080 Uiso 1 1 calc R U . . .
H34B H 0.504258 0.644519 0.055551 0.080 Uiso 1 1 calc R U . . .
H34C H 0.516665 0.515134 0.079240 0.080 Uiso 1 1 calc R U . . .
C35 C 0.45247(10) 0.3970(3) 0.12335(6) 0.0405(6) Uani 1 1 d . . . . .
H35A H 0.478939 0.348503 0.112912 0.061 Uiso 1 1 calc R U . . .
H35B H 0.430311 0.326516 0.131865 0.061 Uiso 1 1 calc R U . . .
H35C H 0.467514 0.455773 0.140599 0.061 Uiso 1 1 calc R U . . .
C36 C 0.33462(9) 0.4550(2) 0.12028(5) 0.0304(5) Uani 1 1 d . . . . .
H36A H 0.303593 0.425502 0.108303 0.046 Uiso 1 1 calc R U . . .
H36B H 0.327160 0.528791 0.135424 0.046 Uiso 1 1 calc R U . . .
H36C H 0.349735 0.373273 0.131642 0.046 Uiso 1 1 calc R U . . .
C37 C 0.31216(9) 0.7071(3) 0.07405(6) 0.0378(6) Uani 1 1 d . . . . .
H37A H 0.310196 0.766575 0.055089 0.057 Uiso 1 1 calc R U . . .
H37B H 0.312244 0.767498 0.092821 0.057 Uiso 1 1 calc R U . . .
H37C H 0.283213 0.643467 0.073290 0.057 Uiso 1 1 calc R U . . .
C38 C 0.41245(12) 0.7784(3) 0.03997(6) 0.0453(7) Uani 1 1 d . . . . .
H38A H 0.436573 0.748520 0.025142 0.068 Uiso 1 1 calc R U . . .
H38B H 0.425344 0.861917 0.051668 0.068 Uiso 1 1 calc R U . . .
H38C H 0.380543 0.801899 0.028275 0.068 Uiso 1 1 calc R U . . .
C39 C 0.35657(13) 0.4261(5) -0.00857(8) 0.0166(9) Uani 0.786(5) 1 d . . P A 1
C39B C 0.3584(5) 0.3848(16) -0.0077(3) 0.009(3) Uiso 0.214(5) 1 d . . P A 2
C40 C 0.31764(18) 0.4873(5) 0.00802(11) 0.0220(10) Uani 0.786(5) 1 d . . P A 1
C40B C 0.3274(7) 0.482(2) 0.0028(5) 0.019(4) Uiso 0.214(5) 1 d . . P A 2
C41 C 0.29857(11) 0.3792(5) 0.02779(7) 0.0202(7) Uani 0.786(5) 1 d . . P A 1
C41B C 0.2985(5) 0.4295(13) 0.0248(3) 0.010(3) Uiso 0.214(5) 1 d . . P A 2
C42 C 0.32471(15) 0.2526(4) 0.02303(9) 0.0226(8) Uani 0.786(5) 1 d . . P A 1
C42B C 0.3147(6) 0.2884(18) 0.0271(3) 0.017(4) Uiso 0.214(5) 1 d . . P A 2
C43 C 0.35999(14) 0.2812(4) 0.00057(9) 0.0182(8) Uani 0.786(5) 1 d . . P A 1
C43B C 0.3521(6) 0.2607(16) 0.0072(4) 0.014(4) Uiso 0.214(5) 1 d . . P A 2
C44 C 0.38482(10) 0.4940(4) -0.03310(6) 0.0282(7) Uani 0.786(5) 1 d . . P A 1
H44B H 0.370892 0.588196 -0.037990 0.042 Uiso 0.786(5) 1 calc R U P A 1
H44C H 0.382167 0.435556 -0.052227 0.042 Uiso 0.786(5) 1 calc R U P A 1
H44A H 0.420066 0.503039 -0.025305 0.042 Uiso 0.786(5) 1 calc R U P A 1
C44B C 0.3935(6) 0.4129(19) -0.0358(4) 0.051(4) Uiso 0.214(5) 1 d . . P A 2
H44D H 0.408432 0.507443 -0.033361 0.076 Uiso 0.214(5) 1 calc R U P A 2
H44E H 0.373438 0.407121 -0.056045 0.076 Uiso 0.214(5) 1 calc R U P A 2
H44F H 0.420035 0.341373 -0.035089 0.076 Uiso 0.214(5) 1 calc R U P A 2
C45 C 0.29459(12) 0.6265(3) -0.00020(8) 0.0332(8) Uani 0.786(5) 1 d . . P A 1
H45A H 0.279189 0.623539 -0.021896 0.050 Uiso 0.786(5) 1 calc R U P A 1
H45B H 0.320381 0.700266 0.001553 0.050 Uiso 0.786(5) 1 calc R U P A 1
H45C H 0.268953 0.647698 0.014293 0.050 Uiso 0.786(5) 1 calc R U P A 1
C45B C 0.3188(5) 0.6423(12) -0.0121(3) 0.032(3) Uiso 0.214(5) 1 d . . P A 2
H45D H 0.307096 0.705624 0.004057 0.048 Uiso 0.214(5) 1 calc R U P A 2
H45E H 0.293810 0.638590 -0.030177 0.048 Uiso 0.214(5) 1 calc R U P A 2
H45F H 0.350496 0.678103 -0.018952 0.048 Uiso 0.214(5) 1 calc R U P A 2
C46 C 0.25236(10) 0.3859(4) 0.04571(7) 0.0359(9) Uani 0.786(5) 1 d . . P A 1
H46A H 0.260914 0.359017 0.067752 0.054 Uiso 0.786(5) 1 calc R U P A 1
H46B H 0.227106 0.320477 0.036168 0.054 Uiso 0.786(5) 1 calc R U P A 1
H46C H 0.239003 0.482662 0.044863 0.054 Uiso 0.786(5) 1 calc R U P A 1
C46B C 0.2507(4) 0.4786(12) 0.0375(2) 0.022(2) Uiso 0.214(5) 1 d . . P A 2
H46D H 0.242703 0.574439 0.029781 0.034 Uiso 0.214(5) 1 calc R U P A 2
H46E H 0.254773 0.479398 0.060639 0.034 Uiso 0.214(5) 1 calc R U P A 2
H46F H 0.223460 0.413993 0.030436 0.034 Uiso 0.214(5) 1 calc R U P A 2
C47 C 0.31148(13) 0.1089(4) 0.03526(8) 0.0401(10) Uani 0.786(5) 1 d . . P A 1
H47A H 0.341584 0.049709 0.037605 0.060 Uiso 0.786(5) 1 calc R U P A 1
H47B H 0.286544 0.064008 0.020347 0.060 Uiso 0.786(5) 1 calc R U P A 1
H47C H 0.297699 0.119342 0.055804 0.060 Uiso 0.786(5) 1 calc R U P A 1
C47B C 0.2877(5) 0.1733(13) 0.0439(3) 0.033(3) Uiso 0.214(5) 1 d . . P A 2
H47D H 0.309902 0.091475 0.047673 0.049 Uiso 0.214(5) 1 calc R U P A 2
H47E H 0.257677 0.144401 0.030856 0.049 Uiso 0.214(5) 1 calc R U P A 2
H47F H 0.278088 0.209737 0.064177 0.049 Uiso 0.214(5) 1 calc R U P A 2
C48 C 0.38919(12) 0.1659(3) -0.01376(8) 0.0319(8) Uani 0.786(5) 1 d . . P A 1
H48A H 0.415193 0.208101 -0.025730 0.048 Uiso 0.786(5) 1 calc R U P A 1
H48C H 0.366668 0.108762 -0.027940 0.048 Uiso 0.786(5) 1 calc R U P A 1
H48B H 0.404802 0.105513 0.003006 0.048 Uiso 0.786(5) 1 calc R U P A 1
C48B C 0.3759(7) 0.1231(19) -0.0005(4) 0.057(4) Uiso 0.214(5) 1 d . . P A 2
H48D H 0.411375 0.138761 -0.003470 0.085 Uiso 0.214(5) 1 calc R U P A 2
H48E H 0.359131 0.084371 -0.019983 0.085 Uiso 0.214(5) 1 calc R U P A 2
H48F H 0.372906 0.055882 0.016805 0.085 Uiso 0.214(5) 1 calc R U P A 2
C49 C 0.46527(7) 0.2246(2) 0.04865(4) 0.0174(4) Uani 1 1 d . . . . .
C50 C 0.38154(7) 0.1084(2) 0.09990(4) 0.0179(4) Uani 1 1 d . . . . .
H50 H 0.357269 0.181672 0.097287 0.021 Uiso 1 1 calc R U . . .
C51 C 0.37480(7) -0.0063(2) 0.12241(4) 0.0163(4) Uani 1 1 d . . . . .
C52 C 0.40842(7) -0.1187(2) 0.12729(4) 0.0180(4) Uani 1 1 d . . . . .
H52 H 0.437280 -0.124087 0.115757 0.022 Uiso 1 1 calc R U . . .
C53 C 0.39914(7) -0.2219(2) 0.14910(5) 0.0200(4) Uani 1 1 d . . . . .
H53 H 0.421338 -0.299805 0.152628 0.024 Uiso 1 1 calc R U . . .
C54 C 0.35690(8) -0.2102(2) 0.16581(5) 0.0209(4) Uani 1 1 d . . . . .
H54 H 0.349751 -0.278986 0.181147 0.025 Uiso 1 1 calc R U . . .
C55 C 0.32557(8) -0.0957(2) 0.15948(5) 0.0211(4) Uani 1 1 d . . . . .
H55 H 0.296696 -0.087901 0.170939 0.025 Uiso 1 1 calc R U . . .
C56 C 0.54549(9) 0.1195(3) 0.03756(7) 0.0448(7) Uani 1 1 d . . . . .
H56A H 0.538854 0.100635 0.014941 0.067 Uiso 1 1 calc R U . . .
H56B H 0.567354 0.045384 0.047140 0.067 Uiso 1 1 calc R U . . .
H56C H 0.561886 0.211885 0.040560 0.067 Uiso 1 1 calc R U . . .
 
loop_
 _atom_site_aniso_label
 _atom_site_aniso_U_11
 _atom_site_aniso_U_22
 _atom_site_aniso_U_33
 _atom_site_aniso_U_23
 _atom_site_aniso_U_13
 _atom_site_aniso_U_12
Ti1 0.01093(15) 0.01603(16) 0.01585(16) -0.00035(13) -0.00040(12) 0.00063(12)
S1 0.0183(2) 0.0376(3) 0.0280(3) -0.0111(2) -0.0032(2) 0.0018(2)
N1 0.0205(8) 0.0232(8) 0.0199(8) 0.0015(7) 0.0067(6) 0.0075(7)
N2 0.0243(9) 0.0237(9) 0.0189(8) 0.0008(7) 0.0009(7) -0.0044(7)
N3 0.0162(8) 0.0303(9) 0.0238(9) -0.0098(7) -0.0015(7) 0.0035(7)
N4 0.0265(9) 0.0267(9) 0.0273(9) -0.0017(8) -0.0010(7) -0.0021(7)
C1 0.0216(10) 0.0279(11) 0.0199(10) 0.0076(8) 0.0024(8) 0.0044(8)
C2 0.0205(9) 0.0161(9) 0.0249(10) 0.0054(8) 0.0027(8) 0.0024(7)
C3 0.0286(10) 0.0143(9) 0.0241(10) 0.0043(8) 0.0048(8) 0.0042(8)
C4 0.0213(10) 0.0207(10) 0.0309(11) 0.0080(8) 0.0074(8) 0.0079(8)
C5 0.0199(10) 0.0307(11) 0.0255(10) 0.0096(9) -0.0027(8) 0.0047(8)
C6 0.0417(14) 0.0474(15) 0.0226(11) 0.0043(10) 0.0077(10) 0.0001(11)
C7 0.0263(11) 0.0241(11) 0.0430(13) 0.0075(10) 0.0031(10) -0.0040(9)
C8 0.0535(15) 0.0207(11) 0.0296(12) -0.0040(9) 0.0058(11) -0.0034(10)
C9 0.0300(12) 0.0328(13) 0.0509(15) 0.0135(11) 0.0181(11) 0.0137(10)
C10 0.0283(12) 0.0627(18) 0.0392(14) 0.0101(13) -0.0122(11) 0.0013(12)
C11 0.0249(10) 0.0179(9) 0.0299(11) 0.0040(8) -0.0037(8) -0.0034(8)
C12 0.0157(9) 0.0219(10) 0.0334(11) 0.0095(9) -0.0017(8) -0.0035(8)
C13 0.0194(9) 0.0201(9) 0.0243(10) 0.0062(8) 0.0060(8) -0.0004(8)
C14 0.0171(9) 0.0203(9) 0.0188(9) 0.0073(7) 0.0008(7) -0.0029(7)
C15 0.0194(9) 0.0172(9) 0.0263(10) 0.0064(8) 0.0010(8) 0.0018(8)
C16 0.0566(17) 0.0236(12) 0.0496(16) -0.0012(11) -0.0071(13) -0.0134(11)
C17 0.0158(11) 0.0413(14) 0.0736(19) 0.0200(14) -0.0040(11) -0.0061(10)
C18 0.0428(14) 0.0342(12) 0.0317(12) 0.0076(10) 0.0191(10) 0.0091(11)
C19 0.0277(11) 0.0368(12) 0.0202(10) 0.0051(9) -0.0040(8) -0.0088(9)
C20 0.0274(11) 0.0249(11) 0.0447(14) 0.0112(10) 0.0061(10) 0.0093(9)
C21 0.0163(9) 0.0236(10) 0.0201(9) -0.0026(8) 0.0011(7) 0.0005(8)
C22 0.0206(9) 0.0206(9) 0.0213(9) 0.0006(8) 0.0047(8) 0.0023(8)
C23 0.0225(10) 0.0209(9) 0.0171(9) 0.0042(7) 0.0057(7) 0.0012(8)
C24 0.0187(9) 0.0212(10) 0.0187(9) 0.0001(8) 0.0003(7) -0.0002(8)
C25 0.0190(10) 0.0362(12) 0.0217(10) 0.0011(9) 0.0031(8) 0.0060(9)
C26 0.0181(10) 0.0457(14) 0.0313(12) 0.0088(10) -0.0038(8) -0.0051(9)
C27 0.0315(12) 0.0246(11) 0.0284(11) -0.0042(9) -0.0033(9) -0.0055(9)
C28 0.0259(11) 0.0324(12) 0.0328(12) -0.0148(10) 0.0001(9) 0.0010(9)
Ti2 0.01275(15) 0.01349(15) 0.01203(15) -0.00139(12) 0.00128(11) -0.00014(12)
S2 0.0169(2) 0.0195(2) 0.0163(2) 0.00180(18) 0.00381(17) 0.00041(17)
N5 0.0193(8) 0.0152(8) 0.0168(8) 0.0018(6) 0.0028(6) 0.0006(6)
N6 0.0219(8) 0.0147(8) 0.0156(7) 0.0002(6) 0.0016(6) -0.0013(6)
N7 0.0277(9) 0.0290(10) 0.0231(9) 0.0099(8) 0.0099(7) 0.0117(8)
N8 0.0195(8) 0.0175(8) 0.0190(8) -0.0020(6) 0.0039(6) -0.0002(6)
C29 0.0221(10) 0.0276(11) 0.0278(11) -0.0166(9) 0.0073(8) -0.0086(8)
C30 0.0233(10) 0.0209(10) 0.0200(9) -0.0083(8) -0.0054(8) 0.0014(8)
C31 0.0214(9) 0.0182(9) 0.0128(8) -0.0038(7) 0.0022(7) -0.0039(7)
C32 0.0247(10) 0.0180(9) 0.0152(9) -0.0054(7) -0.0015(7) 0.0037(8)
C33 0.0398(12) 0.0148(9) 0.0172(9) -0.0058(7) 0.0090(8) -0.0079(8)
C34 0.0286(13) 0.0661(19) 0.0671(19) -0.0442(16) 0.0161(13) -0.0225(13)
C35 0.0477(15) 0.0330(13) 0.0362(13) -0.0110(11) -0.0247(11) 0.0103(11)
C36 0.0399(13) 0.0304(12) 0.0228(10) -0.0073(9) 0.0136(9) -0.0129(10)
C37 0.0377(13) 0.0403(14) 0.0334(12) -0.0191(11) -0.0110(10) 0.0215(11)
C38 0.088(2) 0.0243(12) 0.0251(12) -0.0008(10) 0.0162(13) -0.0199(13)
C39 0.0203(17) 0.0135(19) 0.0153(15) 0.0006(14) -0.0033(9) -0.0020(14)
C40 0.019(2) 0.0270(19) 0.019(2) -0.0102(15) -0.0080(16) 0.0076(16)
C41 0.0155(14) 0.028(2) 0.0164(15) -0.0030(14) -0.0025(9) -0.0038(16)
C42 0.0215(18) 0.0213(19) 0.0236(17) -0.0015(14) -0.0067(14) -0.0069(15)
C43 0.0187(17) 0.021(2) 0.0144(16) -0.0044(13) 0.0008(13) -0.0046(12)
C44 0.0231(14) 0.046(2) 0.0153(12) 0.0080(12) -0.0019(10) -0.0104(13)
C45 0.0355(18) 0.0286(15) 0.0331(16) -0.0059(13) -0.0128(14) 0.0105(13)
C46 0.0187(14) 0.065(3) 0.0248(14) -0.0110(15) 0.0028(11) -0.0086(14)
C47 0.045(2) 0.0323(17) 0.0393(18) 0.0095(14) -0.0189(15) -0.0221(15)
C48 0.0296(15) 0.0298(16) 0.0345(17) -0.0195(14) -0.0084(13) 0.0065(13)
C49 0.0187(9) 0.0188(9) 0.0143(9) -0.0005(7) -0.0005(7) 0.0022(7)
C50 0.0194(9) 0.0149(9) 0.0193(9) -0.0002(7) 0.0014(7) 0.0015(7)
C51 0.0174(9) 0.0154(9) 0.0161(9) -0.0025(7) 0.0005(7) -0.0025(7)
C52 0.0163(9) 0.0190(9) 0.0188(9) -0.0014(7) 0.0020(7) -0.0002(7)
C53 0.0218(10) 0.0178(9) 0.0197(9) -0.0015(7) -0.0025(7) 0.0021(8)
C54 0.0276(10) 0.0178(9) 0.0174(9) 0.0009(7) 0.0027(8) -0.0037(8)
C55 0.0226(10) 0.0196(9) 0.0222(10) -0.0033(8) 0.0080(8) -0.0030(8)
C56 0.0353(13) 0.0555(17) 0.0469(15) 0.0241(13) 0.0231(12) 0.0270(12)
 
_geom_special_details
;
 All esds (except the esd in the dihedral angle between two l.s. planes)
 are estimated using the full covariance matrix.  The cell esds are taken
 into account individually in the estimation of esds in distances, angles
 and torsion angles; correlations between esds in cell parameters are only
 used when they are defined by crystal symmetry.  An approximate (isotropic)
 treatment of cell esds is used for estimating esds involving l.s. planes.
;
 
loop_
 _geom_bond_atom_site_label_1
 _geom_bond_atom_site_label_2
 _geom_bond_distance
 _geom_bond_site_symmetry_2
 _geom_bond_publ_flag
Ti1 N1 2.1986(16) . ?
Ti1 C5 2.379(2) . ?
Ti1 C14 2.3988(19) . ?
Ti1 C1 2.415(2) . ?
Ti1 C13 2.425(2) . ?
Ti1 C4 2.427(2) . ?
Ti1 C12 2.430(2) . ?
Ti1 C15 2.4508(19) . ?
Ti1 C3 2.454(2) . ?
Ti1 C2 2.460(2) . ?
Ti1 C11 2.482(2) . ?
Ti1 S1 2.5890(6) . ?
S1 C21 1.721(2) . ?
N1 C21 1.349(3) . ?
N1 N2 1.354(2) . ?
N2 C22 1.284(3) . ?
N3 C21 1.336(3) . ?
N3 C28 1.452(3) . ?
N3 H3 0.84(3) . ?
N4 C27 1.321(3) . ?
N4 C23 1.327(3) . ?
C1 C2 1.408(3) . ?
C1 C5 1.414(3) . ?
C1 C6 1.505(3) . ?
C2 C3 1.413(3) . ?
C2 C7 1.500(3) . ?
C3 C4 1.419(3) . ?
C3 C8 1.505(3) . ?
C4 C5 1.413(3) . ?
C4 C9 1.504(3) . ?
C5 C10 1.499(3) . ?
C6 H6A 0.9800 . ?
C6 H6B 0.9800 . ?
C6 H6C 0.9800 . ?
C7 H7A 0.9800 . ?
C7 H7B 0.9800 . ?
C7 H7C 0.9800 . ?
C8 H8A 0.9800 . ?
C8 H8B 0.9800 . ?
C8 H8C 0.9800 . ?
C9 H9A 0.9800 . ?
C9 H9B 0.9800 . ?
C9 H9C 0.9800 . ?
C10 H10A 0.9800 . ?
C10 H10B 0.9800 . ?
C10 H10C 0.9800 . ?
C11 C15 1.407(3) . ?
C11 C12 1.419(3) . ?
C11 C16 1.501(3) . ?
C12 C13 1.420(3) . ?
C12 C17 1.505(3) . ?
C13 C14 1.418(3) . ?
C13 C18 1.501(3) . ?
C14 C15 1.419(3) . ?
C14 C19 1.501(3) . ?
C15 C20 1.502(3) . ?
C16 H16A 0.9800 . ?
C16 H16B 0.9800 . ?
C16 H16C 0.9800 . ?
C17 H17A 0.9800 . ?
C17 H17B 0.9800 . ?
C17 H17C 0.9800 . ?
C18 H18A 0.9800 . ?
C18 H18B 0.9800 . ?
C18 H18C 0.9800 . ?
C19 H19A 0.9800 . ?
C19 H19B 0.9800 . ?
C19 H19C 0.9800 . ?
C20 H20A 0.9800 . ?
C20 H20B 0.9800 . ?
C20 H20C 0.9800 . ?
C22 C23 1.477(3) . ?
C22 H22 0.9500 . ?
C23 C24 1.387(3) . ?
C24 C25 1.378(3) . ?
C24 H24 0.9500 . ?
C25 C26 1.410(3) . ?
C25 H25 0.9500 . ?
C26 C27 1.389(3) . ?
C26 H26 0.9500 . ?
C27 H27 0.9500 . ?
C28 H28A 0.9800 . ?
C28 H28B 0.9800 . ?
C28 H28C 0.9800 . ?
Ti2 N5 2.1915(16) . ?
Ti2 C42B 2.376(15) . ?
Ti2 C43B 2.386(15) . ?
Ti2 C32 2.3930(19) . ?
Ti2 C39B 2.400(14) . ?
Ti2 C33 2.4002(19) . ?
Ti2 C31 2.4063(18) . ?
Ti2 C40B 2.42(2) . ?
Ti2 C43 2.422(3) . ?
Ti2 C39 2.425(3) . ?
Ti2 C42 2.441(3) . ?
Ti2 C41 2.447(3) . ?
S2 C49 1.7067(19) . ?
N5 C49 1.340(2) . ?
N5 N6 1.377(2) . ?
N6 C50 1.283(2) . ?
N7 C49 1.338(3) . ?
N7 C56 1.438(3) . ?
N7 H7 0.84(3) . ?
N8 C55 1.342(3) . ?
N8 C51 1.346(2) . ?
C29 C30 1.400(3) . ?
C29 C33 1.409(3) . ?
C29 C34 1.507(3) . ?
C30 C31 1.418(3) . ?
C30 C35 1.504(3) . ?
C31 C32 1.421(3) . ?
C31 C36 1.500(3) . ?
C32 C33 1.420(3) . ?
C32 C37 1.497(3) . ?
C33 C38 1.503(3) . ?
C34 H34A 0.9800 . ?
C34 H34B 0.9800 . ?
C34 H34C 0.9800 . ?
C35 H35A 0.9800 . ?
C35 H35B 0.9800 . ?
C35 H35C 0.9800 . ?
C36 H36A 0.9800 . ?
C36 H36B 0.9800 . ?
C36 H36C 0.9800 . ?
C37 H37A 0.9800 . ?
C37 H37B 0.9800 . ?
C37 H37C 0.9800 . ?
C38 H38A 0.9800 . ?
C38 H38B 0.9800 . ?
C38 H38C 0.9800 . ?
C39 C43 1.423(5) . ?
C39 C40 1.428(6) . ?
C39 C44 1.482(4) . ?
C39B C40B 1.34(2) . ?
C39B C43B 1.348(17) . ?
C39B C44B 1.60(2) . ?
C40 C41 1.441(7) . ?
C40 C45 1.481(5) . ?
C40B C41B 1.354(19) . ?
C40B C45B 1.65(2) . ?
C41 C42 1.408(6) . ?
C41 C46 1.507(4) . ?
C41B C42B 1.402(16) . ?
C41B C46B 1.504(17) . ?
C42 C43 1.423(5) . ?
C42 C47 1.505(4) . ?
C42B C43B 1.385(18) . ?
C42B C47B 1.517(19) . ?
C43 C48 1.498(4) . ?
C43B C48B 1.50(2) . ?
C44 H44B 0.9800 . ?
C44 H44C 0.9800 . ?
C44 H44A 0.9800 . ?
C44B H44D 0.9800 . ?
C44B H44E 0.9800 . ?
C44B H44F 0.9800 . ?
C45 H45A 0.9800 . ?
C45 H45B 0.9800 . ?
C45 H45C 0.9800 . ?
C45B H45D 0.9800 . ?
C45B H45E 0.9800 . ?
C45B H45F 0.9800 . ?
C46 H46A 0.9800 . ?
C46 H46B 0.9800 . ?
C46 H46C 0.9800 . ?
C46B H46D 0.9800 . ?
C46B H46E 0.9800 . ?
C46B H46F 0.9800 . ?
C47 H47A 0.9800 . ?
C47 H47B 0.9800 . ?
C47 H47C 0.9800 . ?
C47B H47D 0.9800 . ?
C47B H47E 0.9800 . ?
C47B H47F 0.9800 . ?
C48 H48A 0.9800 . ?
C48 H48C 0.9800 . ?
C48 H48B 0.9800 . ?
C48B H48D 0.9800 . ?
C48B H48E 0.9800 . ?
C48B H48F 0.9800 . ?
C50 C51 1.465(3) . ?
C50 H50 0.9500 . ?
C51 C52 1.397(3) . ?
C52 C53 1.381(3) . ?
C52 H52 0.9500 . ?
C53 C54 1.389(3) . ?
C53 H53 0.9500 . ?
C54 C55 1.382(3) . ?
C54 H54 0.9500 . ?
C55 H55 0.9500 . ?
C56 H56A 0.9800 . ?
C56 H56B 0.9800 . ?
C56 H56C 0.9800 . ?
 
loop_
 _geom_angle_atom_site_label_1
 _geom_angle_atom_site_label_2
 _geom_angle_atom_site_label_3
 _geom_angle
 _geom_angle_site_symmetry_1
 _geom_angle_site_symmetry_3
 _geom_angle_publ_flag
N1 Ti1 C5 117.99(7) . . ?
N1 Ti1 C14 94.73(6) . . ?
C5 Ti1 C14 143.50(7) . . ?
N1 Ti1 C1 85.50(7) . . ?
C5 Ti1 C1 34.30(7) . . ?
C14 Ti1 C1 151.94(7) . . ?
N1 Ti1 C13 128.69(7) . . ?
C5 Ti1 C13 112.31(7) . . ?
C14 Ti1 C13 34.19(6) . . ?
C1 Ti1 C13 139.54(7) . . ?
N1 Ti1 C4 137.31(7) . . ?
C5 Ti1 C4 34.19(7) . . ?
C14 Ti1 C4 110.18(7) . . ?
C1 Ti1 C4 56.29(7) . . ?
C13 Ti1 C4 83.64(7) . . ?
N1 Ti1 C12 130.84(7) . . ?
C5 Ti1 C12 104.97(7) . . ?
C14 Ti1 C12 56.71(7) . . ?
C1 Ti1 C12 139.14(7) . . ?
C13 Ti1 C12 34.01(7) . . ?
C4 Ti1 C12 91.78(7) . . ?
N1 Ti1 C15 77.91(6) . . ?
C5 Ti1 C15 160.02(7) . . ?
C14 Ti1 C15 34.00(7) . . ?
C1 Ti1 C15 163.33(7) . . ?
C13 Ti1 C15 56.05(7) . . ?
C4 Ti1 C15 139.68(7) . . ?
C12 Ti1 C15 55.85(7) . . ?
N1 Ti1 C3 110.92(7) . . ?
C5 Ti1 C3 56.73(7) . . ?
C14 Ti1 C3 98.28(7) . . ?
C1 Ti1 C3 56.18(7) . . ?
C13 Ti1 C3 88.07(7) . . ?
C4 Ti1 C3 33.79(7) . . ?
C12 Ti1 C3 112.13(7) . . ?
C15 Ti1 C3 131.87(7) . . ?
N1 Ti1 C2 82.26(6) . . ?
C5 Ti1 C2 56.25(7) . . ?
C14 Ti1 C2 118.57(7) . . ?
C1 Ti1 C2 33.57(7) . . ?
C13 Ti1 C2 120.04(7) . . ?
C4 Ti1 C2 55.58(7) . . ?
C12 Ti1 C2 145.00(7) . . ?
C15 Ti1 C2 142.47(7) . . ?
C3 Ti1 C2 33.42(7) . . ?
N1 Ti1 C11 97.91(7) . . ?
C5 Ti1 C11 127.60(7) . . ?
C14 Ti1 C11 56.00(7) . . ?
C1 Ti1 C11 151.83(7) . . ?
C13 Ti1 C11 55.78(7) . . ?
C4 Ti1 C11 124.72(7) . . ?
C12 Ti1 C11 33.57(7) . . ?
C15 Ti1 C11 33.13(7) . . ?
C3 Ti1 C11 143.39(7) . . ?
C2 Ti1 C11 174.57(7) . . ?
N1 Ti1 S1 64.44(5) . . ?
C5 Ti1 S1 85.49(6) . . ?
C14 Ti1 S1 125.61(5) . . ?
C1 Ti1 S1 79.68(5) . . ?
C13 Ti1 S1 130.87(5) . . ?
C4 Ti1 S1 118.85(6) . . ?
C12 Ti1 S1 98.38(6) . . ?
C15 Ti1 S1 91.61(5) . . ?
C3 Ti1 S1 135.72(5) . . ?
C2 Ti1 S1 108.06(5) . . ?
C11 Ti1 S1 76.75(5) . . ?
C21 S1 Ti1 78.72(7) . . ?
C21 N1 N2 112.74(16) . . ?
C21 N1 Ti1 102.36(12) . . ?
N2 N1 Ti1 142.52(13) . . ?
C22 N2 N1 116.66(17) . . ?
C21 N3 C28 123.22(18) . . ?
C21 N3 H3 119.8(17) . . ?
C28 N3 H3 116.5(17) . . ?
C27 N4 C23 117.40(19) . . ?
C2 C1 C5 107.94(18) . . ?
C2 C1 C6 123.75(19) . . ?
C5 C1 C6 127.7(2) . . ?
C2 C1 Ti1 74.99(11) . . ?
C5 C1 Ti1 71.45(11) . . ?
C6 C1 Ti1 126.11(16) . . ?
C1 C2 C3 108.69(18) . . ?
C1 C2 C7 123.95(19) . . ?
C3 C2 C7 126.5(2) . . ?
C1 C2 Ti1 71.44(12) . . ?
C3 C2 Ti1 73.03(11) . . ?
C7 C2 Ti1 129.76(14) . . ?
C2 C3 C4 107.16(18) . . ?
C2 C3 C8 124.3(2) . . ?
C4 C3 C8 127.8(2) . . ?
C2 C3 Ti1 73.55(11) . . ?
C4 C3 Ti1 72.06(12) . . ?
C8 C3 Ti1 127.23(14) . . ?
C5 C4 C3 108.40(18) . . ?
C5 C4 C9 123.4(2) . . ?
C3 C4 C9 126.4(2) . . ?
C5 C4 Ti1 71.05(12) . . ?
C3 C4 Ti1 74.15(11) . . ?
C9 C4 Ti1 132.64(15) . . ?
C4 C5 C1 107.75(18) . . ?
C4 C5 C10 124.6(2) . . ?
C1 C5 C10 127.4(2) . . ?
C4 C5 Ti1 74.76(11) . . ?
C1 C5 Ti1 74.25(11) . . ?
C10 C5 Ti1 122.01(17) . . ?
C1 C6 H6A 109.5 . . ?
C1 C6 H6B 109.5 . . ?
H6A C6 H6B 109.5 . . ?
C1 C6 H6C 109.5 . . ?
H6A C6 H6C 109.5 . . ?
H6B C6 H6C 109.5 . . ?
C2 C7 H7A 109.5 . . ?
C2 C7 H7B 109.5 . . ?
H7A C7 H7B 109.5 . . ?
C2 C7 H7C 109.5 . . ?
H7A C7 H7C 109.5 . . ?
H7B C7 H7C 109.5 . . ?
C3 C8 H8A 109.5 . . ?
C3 C8 H8B 109.5 . . ?
H8A C8 H8B 109.5 . . ?
C3 C8 H8C 109.5 . . ?
H8A C8 H8C 109.5 . . ?
H8B C8 H8C 109.5 . . ?
C4 C9 H9A 109.5 . . ?
C4 C9 H9B 109.5 . . ?
H9A C9 H9B 109.5 . . ?
C4 C9 H9C 109.5 . . ?
H9A C9 H9C 109.5 . . ?
H9B C9 H9C 109.5 . . ?
C5 C10 H10A 109.5 . . ?
C5 C10 H10B 109.5 . . ?
H10A C10 H10B 109.5 . . ?
C5 C10 H10C 109.5 . . ?
H10A C10 H10C 109.5 . . ?
H10B C10 H10C 109.5 . . ?
C15 C11 C12 107.97(18) . . ?
C15 C11 C16 126.8(2) . . ?
C12 C11 C16 124.5(2) . . ?
C15 C11 Ti1 72.22(11) . . ?
C12 C11 Ti1 71.22(11) . . ?
C16 C11 Ti1 129.82(16) . . ?
C11 C12 C13 107.91(17) . . ?
C11 C12 C17 123.7(2) . . ?
C13 C12 C17 127.5(2) . . ?
C11 C12 Ti1 75.21(12) . . ?
C13 C12 Ti1 72.77(11) . . ?
C17 C12 Ti1 126.33(15) . . ?
C14 C13 C12 107.85(18) . . ?
C14 C13 C18 124.0(2) . . ?
C12 C13 C18 125.99(19) . . ?
C14 C13 Ti1 71.91(11) . . ?
C12 C13 Ti1 73.22(12) . . ?
C18 C13 Ti1 133.64(14) . . ?
C13 C14 C15 107.70(17) . . ?
C13 C14 C19 125.51(19) . . ?
C15 C14 C19 125.31(18) . . ?
C13 C14 Ti1 73.90(11) . . ?
C15 C14 Ti1 75.01(11) . . ?
C19 C14 Ti1 127.83(13) . . ?
C11 C15 C14 108.45(17) . . ?
C11 C15 C20 125.8(2) . . ?
C14 C15 C20 125.16(19) . . ?
C11 C15 Ti1 74.65(11) . . ?
C14 C15 Ti1 70.99(11) . . ?
C20 C15 Ti1 127.11(14) . . ?
C11 C16 H16A 109.5 . . ?
C11 C16 H16B 109.5 . . ?
H16A C16 H16B 109.5 . . ?
C11 C16 H16C 109.5 . . ?
H16A C16 H16C 109.5 . . ?
H16B C16 H16C 109.5 . . ?
C12 C17 H17A 109.5 . . ?
C12 C17 H17B 109.5 . . ?
H17A C17 H17B 109.5 . . ?
C12 C17 H17C 109.5 . . ?
H17A C17 H17C 109.5 . . ?
H17B C17 H17C 109.5 . . ?
C13 C18 H18A 109.5 . . ?
C13 C18 H18B 109.5 . . ?
H18A C18 H18B 109.5 . . ?
C13 C18 H18C 109.5 . . ?
H18A C18 H18C 109.5 . . ?
H18B C18 H18C 109.5 . . ?
C14 C19 H19A 109.5 . . ?
C14 C19 H19B 109.5 . . ?
H19A C19 H19B 109.5 . . ?
C14 C19 H19C 109.5 . . ?
H19A C19 H19C 109.5 . . ?
H19B C19 H19C 109.5 . . ?
C15 C20 H20A 109.5 . . ?
C15 C20 H20B 109.5 . . ?
H20A C20 H20B 109.5 . . ?
C15 C20 H20C 109.5 . . ?
H20A C20 H20C 109.5 . . ?
H20B C20 H20C 109.5 . . ?
N3 C21 N1 123.66(18) . . ?
N3 C21 S1 122.94(15) . . ?
N1 C21 S1 113.38(14) . . ?
N2 C22 C23 120.12(18) . . ?
N2 C22 H22 119.9 . . ?
C23 C22 H22 119.9 . . ?
N4 C23 C24 123.15(19) . . ?
N4 C23 C22 115.67(18) . . ?
C24 C23 C22 121.18(18) . . ?
C25 C24 C23 119.73(19) . . ?
C25 C24 H24 120.1 . . ?
C23 C24 H24 120.1 . . ?
C24 C25 C26 117.5(2) . . ?
C24 C25 H25 121.2 . . ?
C26 C25 H25 121.2 . . ?
C27 C26 C25 117.7(2) . . ?
C27 C26 H26 121.1 . . ?
C25 C26 H26 121.1 . . ?
N4 C27 C26 124.4(2) . . ?
N4 C27 H27 117.8 . . ?
C26 C27 H27 117.8 . . ?
N3 C28 H28A 109.5 . . ?
N3 C28 H28B 109.5 . . ?
H28A C28 H28B 109.5 . . ?
N3 C28 H28C 109.5 . . ?
H28A C28 H28C 109.5 . . ?
H28B C28 H28C 109.5 . . ?
N5 Ti2 C42B 90.3(4) . . ?
N5 Ti2 C43B 80.5(4) . . ?
C42B Ti2 C43B 33.8(4) . . ?
N5 Ti2 C32 130.52(6) . . ?
C42B Ti2 C32 109.4(4) . . ?
C43B Ti2 C32 138.4(4) . . ?
N5 Ti2 C39B 107.0(4) . . ?
C42B Ti2 C39B 53.7(5) . . ?
C43B Ti2 C39B 32.7(4) . . ?
C32 Ti2 C39B 121.4(3) . . ?
N5 Ti2 C33 128.56(7) . . ?
C42B Ti2 C33 137.5(4) . . ?
C43B Ti2 C33 148.4(4) . . ?
C32 Ti2 C33 34.47(7) . . ?
C39B Ti2 C33 116.3(4) . . ?
N5 Ti2 C31 96.74(6) . . ?
C42B Ti2 C31 108.4(4) . . ?
C43B Ti2 C31 141.4(4) . . ?
C32 Ti2 C31 34.45(6) . . ?
C39B Ti2 C31 149.4(3) . . ?
C33 Ti2 C31 57.04(6) . . ?
N5 Ti2 C40B 134.8(5) . . ?
C42B Ti2 C40B 53.0(6) . . ?
C43B Ti2 C40B 54.4(6) . . ?
C32 Ti2 C40B 90.1(5) . . ?
C39B Ti2 C40B 32.2(5) . . ?
C33 Ti2 C40B 95.7(5) . . ?
C31 Ti2 C40B 117.7(5) . . ?
N5 Ti2 C43 84.28(10) . . ?
C32 Ti2 C43 139.94(10) . . ?
C33 Ti2 C43 141.12(12) . . ?
C31 Ti2 C43 150.47(11) . . ?
N5 Ti2 C39 115.99(12) . . ?
C32 Ti2 C39 112.95(12) . . ?
C33 Ti2 C39 107.19(12) . . ?
C31 Ti2 C39 143.49(11) . . ?
C43 Ti2 C39 34.14(13) . . ?
N5 Ti2 C42 82.07(11) . . ?
C32 Ti2 C42 120.46(13) . . ?
C33 Ti2 C42 147.74(13) . . ?
C31 Ti2 C42 116.68(12) . . ?
C43 Ti2 C42 34.01(13) . . ?
C39 Ti2 C42 57.03(12) . . ?
N5 Ti2 C41 111.91(13) . . ?
C32 Ti2 C41 88.72(11) . . ?
C33 Ti2 C41 114.55(13) . . ?
C31 Ti2 C41 97.25(9) . . ?
C43 Ti2 C41 55.92(12) . . ?
C39 Ti2 C41 56.90(11) . . ?
C42 Ti2 C41 33.48(13) . . ?
C49 S2 Ti2 78.88(7) . . ?
C49 N5 N6 113.10(15) . . ?
C49 N5 Ti2 103.01(12) . . ?
N6 N5 Ti2 143.84(12) . . ?
C50 N6 N5 116.15(16) . . ?
C49 N7 C56 123.76(19) . . ?
C49 N7 H7 116.1(19) . . ?
C56 N7 H7 120.0(19) . . ?
C55 N8 C51 117.38(17) . . ?
C30 C29 C33 108.55(18) . . ?
C30 C29 C34 125.2(2) . . ?
C33 C29 C34 125.6(2) . . ?
C30 C29 Ti2 73.38(11) . . ?
C33 C29 Ti2 70.26(11) . . ?
C34 C29 Ti2 129.42(15) . . ?
C29 C30 C31 108.35(18) . . ?
C29 C30 C35 124.8(2) . . ?
C31 C30 C35 126.4(2) . . ?
C29 C30 Ti2 73.75(11) . . ?
C31 C30 Ti2 70.59(10) . . ?
C35 C30 Ti2 127.20(14) . . ?
C30 C31 C32 107.48(17) . . ?
C30 C31 C36 126.29(19) . . ?
C32 C31 C36 125.08(19) . . ?
C30 C31 Ti2 75.65(11) . . ?
C32 C31 Ti2 72.26(10) . . ?
C36 C31 Ti2 127.31(13) . . ?
C33 C32 C31 107.74(17) . . ?
C33 C32 C37 126.2(2) . . ?
C31 C32 C37 123.43(19) . . ?
C33 C32 Ti2 73.04(11) . . ?
C31 C32 Ti2 73.29(11) . . ?
C37 C32 Ti2 133.82(14) . . ?
C29 C33 C32 107.79(18) . . ?
C29 C33 C38 124.4(2) . . ?
C32 C33 C38 127.3(2) . . ?
C29 C33 Ti2 76.20(11) . . ?
C32 C33 Ti2 72.49(11) . . ?
C38 C33 Ti2 123.84(14) . . ?
C29 C34 H34A 109.5 . . ?
C29 C34 H34B 109.5 . . ?
H34A C34 H34B 109.5 . . ?
C29 C34 H34C 109.5 . . ?
H34A C34 H34C 109.5 . . ?
H34B C34 H34C 109.5 . . ?
C30 C35 H35A 109.5 . . ?
C30 C35 H35B 109.5 . . ?
H35A C35 H35B 109.5 . . ?
C30 C35 H35C 109.5 . . ?
H35A C35 H35C 109.5 . . ?
H35B C35 H35C 109.5 . . ?
C31 C36 H36A 109.5 . . ?
C31 C36 H36B 109.5 . . ?
H36A C36 H36B 109.5 . . ?
C31 C36 H36C 109.5 . . ?
H36A C36 H36C 109.5 . . ?
H36B C36 H36C 109.5 . . ?
C32 C37 H37A 109.5 . . ?
C32 C37 H37B 109.5 . . ?
H37A C37 H37B 109.5 . . ?
C32 C37 H37C 109.5 . . ?
H37A C37 H37C 109.5 . . ?
H37B C37 H37C 109.5 . . ?
C33 C38 H38A 109.5 . . ?
C33 C38 H38B 109.5 . . ?
H38A C38 H38B 109.5 . . ?
C33 C38 H38C 109.5 . . ?
H38A C38 H38C 109.5 . . ?
H38B C38 H38C 109.5 . . ?
C43 C39 C40 106.7(4) . . ?
C43 C39 C44 125.6(4) . . ?
C40 C39 C44 127.5(4) . . ?
C43 C39 Ti2 72.8(2) . . ?
C40 C39 Ti2 73.8(2) . . ?
C44 C39 Ti2 123.3(2) . . ?
C40B C39B C43B 109.6(15) . . ?
C40B C39B C44B 123.5(15) . . ?
C43B C39B C44B 126.7(13) . . ?
C40B C39B Ti2 74.6(11) . . ?
C43B C39B Ti2 73.1(9) . . ?
C44B C39B Ti2 122.9(9) . . ?
C39 C40 C41 108.1(4) . . ?
C39 C40 C45 123.3(5) . . ?
C41 C40 C45 127.2(5) . . ?
C39 C40 Ti2 72.1(2) . . ?
C41 C40 Ti2 72.9(2) . . ?
C45 C40 Ti2 131.5(3) . . ?
C39B C40B C41B 112.6(17) . . ?
C39B C40B C45B 124.9(15) . . ?
C41B C40B C45B 122.0(16) . . ?
C39B C40B Ti2 73.2(11) . . ?
C41B C40B Ti2 75.5(10) . . ?
C45B C40B Ti2 125.4(12) . . ?
C42 C41 C40 108.2(3) . . ?
C42 C41 C46 123.2(4) . . ?
C40 C41 C46 127.6(4) . . ?
C42 C41 Ti2 73.03(18) . . ?
C40 C41 Ti2 72.9(2) . . ?
C46 C41 Ti2 129.0(2) . . ?
C40B C41B C42B 101.7(15) . . ?
C40B C41B C46B 133.4(14) . . ?
C42B C41B C46B 122.5(12) . . ?
C40B C41B Ti2 72.3(11) . . ?
C42B C41B Ti2 70.0(8) . . ?
C46B C41B Ti2 133.5(8) . . ?
C41 C42 C43 107.5(3) . . ?
C41 C42 C47 125.5(4) . . ?
C43 C42 C47 126.2(4) . . ?
C41 C42 Ti2 73.49(19) . . ?
C43 C42 Ti2 72.24(18) . . ?
C47 C42 Ti2 127.6(2) . . ?
C43B C42B C41B 111.9(14) . . ?
C43B C42B C47B 123.3(14) . . ?
C41B C42B C47B 123.7(13) . . ?
C43B C42B Ti2 73.5(9) . . ?
C41B C42B Ti2 76.3(9) . . ?
C47B C42B Ti2 127.5(10) . . ?
C42 C43 C39 109.5(3) . . ?
C42 C43 C48 122.2(4) . . ?
C39 C43 C48 127.7(4) . . ?
C42 C43 Ti2 73.7(2) . . ?
C39 C43 Ti2 73.07(19) . . ?
C48 C43 Ti2 126.8(2) . . ?
C39B C43B C42B 104.2(14) . . ?
C39B C43B C48B 125.4(15) . . ?
C42B C43B C48B 129.9(14) . . ?
C39B C43B Ti2 74.2(9) . . ?
C42B C43B Ti2 72.7(9) . . ?
C48B C43B Ti2 124.0(11) . . ?
C39 C44 H44B 109.5 . . ?
C39 C44 H44C 109.5 . . ?
H44B C44 H44C 109.5 . . ?
C39 C44 H44A 109.5 . . ?
H44B C44 H44A 109.5 . . ?
H44C C44 H44A 109.5 . . ?
C39B C44B H44D 109.5 . . ?
C39B C44B H44E 109.5 . . ?
H44D C44B H44E 109.5 . . ?
C39B C44B H44F 109.5 . . ?
H44D C44B H44F 109.5 . . ?
H44E C44B H44F 109.5 . . ?
C40 C45 H45A 109.5 . . ?
C40 C45 H45B 109.5 . . ?
H45A C45 H45B 109.5 . . ?
C40 C45 H45C 109.5 . . ?
H45A C45 H45C 109.5 . . ?
H45B C45 H45C 109.5 . . ?
C40B C45B H45D 109.5 . . ?
C40B C45B H45E 109.5 . . ?
H45D C45B H45E 109.5 . . ?
C40B C45B H45F 109.5 . . ?
H45D C45B H45F 109.5 . . ?
H45E C45B H45F 109.5 . . ?
C41 C46 H46A 109.5 . . ?
C41 C46 H46B 109.5 . . ?
H46A C46 H46B 109.5 . . ?
C41 C46 H46C 109.5 . . ?
H46A C46 H46C 109.5 . . ?
H46B C46 H46C 109.5 . . ?
C41B C46B H46D 109.5 . . ?
C41B C46B H46E 109.5 . . ?
H46D C46B H46E 109.5 . . ?
C41B C46B H46F 109.5 . . ?
H46D C46B H46F 109.5 . . ?
H46E C46B H46F 109.5 . . ?
C42 C47 H47A 109.5 . . ?
C42 C47 H47B 109.5 . . ?
H47A C47 H47B 109.5 . . ?
C42 C47 H47C 109.5 . . ?
H47A C47 H47C 109.5 . . ?
H47B C47 H47C 109.5 . . ?
C42B C47B H47D 109.5 . . ?
C42B C47B H47E 109.5 . . ?
H47D C47B H47E 109.5 . . ?
C42B C47B H47F 109.5 . . ?
H47D C47B H47F 109.5 . . ?
H47E C47B H47F 109.5 . . ?
C43 C48 H48A 109.5 . . ?
C43 C48 H48C 109.5 . . ?
H48A C48 H48C 109.5 . . ?
C43 C48 H48B 109.5 . . ?
H48A C48 H48B 109.5 . . ?
H48C C48 H48B 109.5 . . ?
C43B C48B H48D 109.5 . . ?
C43B C48B H48E 109.5 . . ?
H48D C48B H48E 109.5 . . ?
C43B C48B H48F 109.5 . . ?
H48D C48B H48F 109.5 . . ?
H48E C48B H48F 109.5 . . ?
N7 C49 N5 122.23(18) . . ?
N7 C49 S2 123.82(15) . . ?
N5 C49 S2 113.95(14) . . ?
N6 C50 C51 120.72(17) . . ?
N6 C50 H50 119.6 . . ?
C51 C50 H50 119.6 . . ?
N8 C51 C52 122.32(17) . . ?
N8 C51 C50 114.62(16) . . ?
C52 C51 C50 123.06(17) . . ?
C53 C52 C51 119.09(17) . . ?
C53 C52 H52 120.5 . . ?
C51 C52 H52 120.5 . . ?
C52 C53 C54 119.06(18) . . ?
C52 C53 H53 120.5 . . ?
C54 C53 H53 120.5 . . ?
C55 C54 C53 118.08(18) . . ?
C55 C54 H54 121.0 . . ?
C53 C54 H54 121.0 . . ?
N8 C55 C54 124.05(18) . . ?
N8 C55 H55 118.0 . . ?
C54 C55 H55 118.0 . . ?
N7 C56 H56A 109.5 . . ?
N7 C56 H56B 109.5 . . ?
H56A C56 H56B 109.5 . . ?
N7 C56 H56C 109.5 . . ?
H56A C56 H56C 109.5 . . ?
H56B C56 H56C 109.5 . . ?
 
loop_
 _geom_torsion_atom_site_label_1
 _geom_torsion_atom_site_label_2
 _geom_torsion_atom_site_label_3
 _geom_torsion_atom_site_label_4
 _geom_torsion
 _geom_torsion_site_symmetry_1
 _geom_torsion_site_symmetry_2
 _geom_torsion_site_symmetry_3
 _geom_torsion_site_symmetry_4
 _geom_torsion_publ_flag
C21 N1 N2 C22 -179.42(18) . . . . ?
Ti1 N1 N2 C22 -21.2(3) . . . . ?
C5 C1 C2 C3 0.4(2) . . . . ?
C6 C1 C2 C3 172.3(2) . . . . ?
Ti1 C1 C2 C3 -63.98(14) . . . . ?
C5 C1 C2 C7 -169.69(19) . . . . ?
C6 C1 C2 C7 2.3(3) . . . . ?
Ti1 C1 C2 C7 125.97(19) . . . . ?
C5 C1 C2 Ti1 64.34(15) . . . . ?
C6 C1 C2 Ti1 -123.7(2) . . . . ?
C1 C2 C3 C4 -1.7(2) . . . . ?
C7 C2 C3 C4 167.99(19) . . . . ?
Ti1 C2 C3 C4 -64.70(14) . . . . ?
C1 C2 C3 C8 -172.82(19) . . . . ?
C7 C2 C3 C8 -3.1(3) . . . . ?
Ti1 C2 C3 C8 124.2(2) . . . . ?
C1 C2 C3 Ti1 62.96(14) . . . . ?
C7 C2 C3 Ti1 -127.3(2) . . . . ?
C2 C3 C4 C5 2.5(2) . . . . ?
C8 C3 C4 C5 173.1(2) . . . . ?
Ti1 C3 C4 C5 -63.24(15) . . . . ?
C2 C3 C4 C9 -162.6(2) . . . . ?
C8 C3 C4 C9 8.1(3) . . . . ?
Ti1 C3 C4 C9 131.7(2) . . . . ?
C2 C3 C4 Ti1 65.70(13) . . . . ?
C8 C3 C4 Ti1 -123.6(2) . . . . ?
C3 C4 C5 C1 -2.3(2) . . . . ?
C9 C4 C5 C1 163.3(2) . . . . ?
Ti1 C4 C5 C1 -67.51(15) . . . . ?
C3 C4 C5 C10 -176.1(2) . . . . ?
C9 C4 C5 C10 -10.5(4) . . . . ?
Ti1 C4 C5 C10 118.7(2) . . . . ?
C3 C4 C5 Ti1 65.26(14) . . . . ?
C9 C4 C5 Ti1 -129.2(2) . . . . ?
C2 C1 C5 C4 1.2(2) . . . . ?
C6 C1 C5 C4 -170.4(2) . . . . ?
Ti1 C1 C5 C4 67.85(14) . . . . ?
C2 C1 C5 C10 174.8(2) . . . . ?
C6 C1 C5 C10 3.2(4) . . . . ?
Ti1 C1 C5 C10 -118.5(2) . . . . ?
C2 C1 C5 Ti1 -66.69(14) . . . . ?
C6 C1 C5 Ti1 121.8(2) . . . . ?
C15 C11 C12 C13 -2.7(2) . . . . ?
C16 C11 C12 C13 168.1(2) . . . . ?
Ti1 C11 C12 C13 -65.97(14) . . . . ?
C15 C11 C12 C17 -172.6(2) . . . . ?
C16 C11 C12 C17 -1.9(3) . . . . ?
Ti1 C11 C12 C17 124.1(2) . . . . ?
C15 C11 C12 Ti1 63.29(15) . . . . ?
C16 C11 C12 Ti1 -125.9(2) . . . . ?
C11 C12 C13 C14 3.6(2) . . . . ?
C17 C12 C13 C14 173.0(2) . . . . ?
Ti1 C12 C13 C14 -64.03(13) . . . . ?
C11 C12 C13 C18 -160.2(2) . . . . ?
C17 C12 C13 C18 9.3(3) . . . . ?
Ti1 C12 C13 C18 132.2(2) . . . . ?
C11 C12 C13 Ti1 67.60(15) . . . . ?
C17 C12 C13 Ti1 -122.9(2) . . . . ?
C12 C13 C14 C15 -3.1(2) . . . . ?
C18 C13 C14 C15 161.06(19) . . . . ?
Ti1 C13 C14 C15 -67.99(13) . . . . ?
C12 C13 C14 C19 -169.77(19) . . . . ?
C18 C13 C14 C19 -5.6(3) . . . . ?
Ti1 C13 C14 C19 125.33(19) . . . . ?
C12 C13 C14 Ti1 64.90(14) . . . . ?
C18 C13 C14 Ti1 -130.9(2) . . . . ?
C12 C11 C15 C14 0.8(2) . . . . ?
C16 C11 C15 C14 -169.7(2) . . . . ?
Ti1 C11 C15 C14 63.41(13) . . . . ?
C12 C11 C15 C20 172.4(2) . . . . ?
C16 C11 C15 C20 1.9(4) . . . . ?
Ti1 C11 C15 C20 -125.0(2) . . . . ?
C12 C11 C15 Ti1 -62.65(15) . . . . ?
C16 C11 C15 Ti1 126.9(2) . . . . ?
C13 C14 C15 C11 1.5(2) . . . . ?
C19 C14 C15 C11 168.17(19) . . . . ?
Ti1 C14 C15 C11 -65.79(14) . . . . ?
C13 C14 C15 C20 -170.21(19) . . . . ?
C19 C14 C15 C20 -3.5(3) . . . . ?
Ti1 C14 C15 C20 122.5(2) . . . . ?
C13 C14 C15 Ti1 67.25(13) . . . . ?
C19 C14 C15 Ti1 -126.04(19) . . . . ?
C28 N3 C21 N1 175.0(2) . . . . ?
C28 N3 C21 S1 -3.3(3) . . . . ?
N2 N1 C21 N3 -1.1(3) . . . . ?
Ti1 N1 C21 N3 -167.76(18) . . . . ?
N2 N1 C21 S1 177.28(13) . . . . ?
Ti1 N1 C21 S1 10.67(16) . . . . ?
Ti1 S1 C21 N3 169.43(19) . . . . ?
Ti1 S1 C21 N1 -9.01(14) . . . . ?
N1 N2 C22 C23 -178.44(17) . . . . ?
C27 N4 C23 C24 1.6(3) . . . . ?
C27 N4 C23 C22 -177.65(18) . . . . ?
N2 C22 C23 N4 162.47(19) . . . . ?
N2 C22 C23 C24 -16.8(3) . . . . ?
N4 C23 C24 C25 -2.0(3) . . . . ?
C22 C23 C24 C25 177.16(18) . . . . ?
C23 C24 C25 C26 0.8(3) . . . . ?
C24 C25 C26 C27 0.7(3) . . . . ?
C23 N4 C27 C26 0.0(3) . . . . ?
C25 C26 C27 N4 -1.1(4) . . . . ?
C49 N5 N6 C50 176.70(17) . . . . ?
Ti2 N5 N6 C50 0.1(3) . . . . ?
C33 C29 C30 C31 -0.7(2) . . . . ?
C34 C29 C30 C31 170.57(19) . . . . ?
Ti2 C29 C30 C31 -62.53(13) . . . . ?
C33 C29 C30 C35 -173.81(19) . . . . ?
C34 C29 C30 C35 -2.6(3) . . . . ?
Ti2 C29 C30 C35 124.3(2) . . . . ?
C33 C29 C30 Ti2 61.84(14) . . . . ?
C34 C29 C30 Ti2 -126.9(2) . . . . ?
C29 C30 C31 C32 -1.2(2) . . . . ?
C35 C30 C31 C32 171.77(19) . . . . ?
Ti2 C30 C31 C32 -65.78(13) . . . . ?
C29 C30 C31 C36 -169.40(19) . . . . ?
C35 C30 C31 C36 3.6(3) . . . . ?
Ti2 C30 C31 C36 126.0(2) . . . . ?
C29 C30 C31 Ti2 64.56(14) . . . . ?
C35 C30 C31 Ti2 -122.5(2) . . . . ?
C30 C31 C32 C33 2.6(2) . . . . ?
C36 C31 C32 C33 170.99(18) . . . . ?
Ti2 C31 C32 C33 -65.43(13) . . . . ?
C30 C31 C32 C37 -160.03(19) . . . . ?
C36 C31 C32 C37 8.3(3) . . . . ?
Ti2 C31 C32 C37 131.91(19) . . . . ?
C30 C31 C32 Ti2 68.06(13) . . . . ?
C36 C31 C32 Ti2 -123.57(19) . . . . ?
C30 C29 C33 C32 2.3(2) . . . . ?
C34 C29 C33 C32 -168.9(2) . . . . ?
Ti2 C29 C33 C32 66.16(13) . . . . ?
C30 C29 C33 C38 174.38(19) . . . . ?
C34 C29 C33 C38 3.2(3) . . . . ?
Ti2 C29 C33 C38 -121.8(2) . . . . ?
C30 C29 C33 Ti2 -63.84(14) . . . . ?
C34 C29 C33 Ti2 125.0(2) . . . . ?
C31 C32 C33 C29 -3.1(2) . . . . ?
C37 C32 C33 C29 158.98(19) . . . . ?
Ti2 C32 C33 C29 -68.65(14) . . . . ?
C31 C32 C33 C38 -174.82(19) . . . . ?
C37 C32 C33 C38 -12.8(3) . . . . ?
Ti2 C32 C33 C38 119.6(2) . . . . ?
C31 C32 C33 Ti2 65.60(13) . . . . ?
C37 C32 C33 Ti2 -132.4(2) . . . . ?
C43 C39 C40 C41 1.4(4) . . . . ?
C44 C39 C40 C41 175.7(3) . . . . ?
Ti2 C39 C40 C41 -64.5(3) . . . . ?
C43 C39 C40 C45 -165.7(3) . . . . ?
C44 C39 C40 C45 8.5(6) . . . . ?
Ti2 C39 C40 C45 128.4(4) . . . . ?
C43 C39 C40 Ti2 65.9(2) . . . . ?
C44 C39 C40 Ti2 -119.9(3) . . . . ?
C43B C39B C40B C41B -1(2) . . . . ?
C44B C39B C40B C41B 174.6(14) . . . . ?
Ti2 C39B C40B C41B -65.8(14) . . . . ?
C43B C39B C40B C45B -172.9(15) . . . . ?
C44B C39B C40B C45B 2(3) . . . . ?
Ti2 C39B C40B C45B 121.8(18) . . . . ?
C43B C39B C40B Ti2 65.3(12) . . . . ?
C44B C39B C40B Ti2 -119.6(14) . . . . ?
C39 C40 C41 C42 -1.1(4) . . . . ?
C45 C40 C41 C42 165.4(3) . . . . ?
Ti2 C40 C41 C42 -65.0(2) . . . . ?
C39 C40 C41 C46 -169.6(3) . . . . ?
C45 C40 C41 C46 -3.1(6) . . . . ?
Ti2 C40 C41 C46 126.5(3) . . . . ?
C39 C40 C41 Ti2 64.0(3) . . . . ?
C45 C40 C41 Ti2 -129.5(4) . . . . ?
C39B C40B C41B C42B 0(2) . . . . ?
C45B C40B C41B C42B 172.7(15) . . . . ?
Ti2 C40B C41B C42B -64.4(10) . . . . ?
C39B C40B C41B C46B -161.8(14) . . . . ?
C45B C40B C41B C46B 11(3) . . . . ?
Ti2 C40B C41B C46B 133.8(15) . . . . ?
C39B C40B C41B Ti2 64.4(15) . . . . ?
C45B C40B C41B Ti2 -123.0(17) . . . . ?
C40 C41 C42 C43 0.2(4) . . . . ?
C46 C41 C42 C43 169.4(3) . . . . ?
Ti2 C41 C42 C43 -64.7(2) . . . . ?
C40 C41 C42 C47 -170.3(3) . . . . ?
C46 C41 C42 C47 -1.2(5) . . . . ?
Ti2 C41 C42 C47 124.8(3) . . . . ?
C40 C41 C42 Ti2 64.9(2) . . . . ?
C46 C41 C42 Ti2 -125.9(3) . . . . ?
C40B C41B C42B C43B 0.4(18) . . . . ?
C46B C41B C42B C43B 164.9(12) . . . . ?
Ti2 C41B C42B C43B -65.6(11) . . . . ?
C40B C41B C42B C47B -167.8(14) . . . . ?
C46B C41B C42B C47B -3(2) . . . . ?
Ti2 C41B C42B C47B 126.2(14) . . . . ?
C40B C41B C42B Ti2 66.0(11) . . . . ?
C46B C41B C42B Ti2 -129.5(11) . . . . ?
C41 C42 C43 C39 0.7(4) . . . . ?
C47 C42 C43 C39 171.1(3) . . . . ?
Ti2 C42 C43 C39 -64.9(2) . . . . ?
C41 C42 C43 C48 -170.8(3) . . . . ?
C47 C42 C43 C48 -0.4(5) . . . . ?
Ti2 C42 C43 C48 123.6(3) . . . . ?
C41 C42 C43 Ti2 65.5(2) . . . . ?
C47 C42 C43 Ti2 -124.0(3) . . . . ?
C40 C39 C43 C42 -1.3(4) . . . . ?
C44 C39 C43 C42 -175.7(3) . . . . ?
Ti2 C39 C43 C42 65.3(2) . . . . ?
C40 C39 C43 C48 169.6(3) . . . . ?
C44 C39 C43 C48 -4.8(5) . . . . ?
Ti2 C39 C43 C48 -123.8(3) . . . . ?
C40 C39 C43 Ti2 -66.6(3) . . . . ?
C44 C39 C43 Ti2 119.0(3) . . . . ?
C40B C39B C43B C42B 0.8(19) . . . . ?
C44B C39B C43B C42B -174.2(14) . . . . ?
Ti2 C39B C43B C42B 67.0(10) . . . . ?
C40B C39B C43B C48B 173.0(16) . . . . ?
C44B C39B C43B C48B -2(3) . . . . ?
Ti2 C39B C43B C48B -120.8(16) . . . . ?
C40B C39B C43B Ti2 -66.2(13) . . . . ?
C44B C39B C43B Ti2 118.8(15) . . . . ?
C41B C42B C43B C39B -0.8(18) . . . . ?
C47B C42B C43B C39B 167.5(13) . . . . ?
Ti2 C42B C43B C39B -68.1(11) . . . . ?
C41B C42B C43B C48B -172.5(15) . . . . ?
C47B C42B C43B C48B -4(3) . . . . ?
Ti2 C42B C43B C48B 120.2(17) . . . . ?
C41B C42B C43B Ti2 67.3(11) . . . . ?
C47B C42B C43B Ti2 -124.4(14) . . . . ?
C56 N7 C49 N5 -177.6(2) . . . . ?
C56 N7 C49 S2 2.3(3) . . . . ?
N6 N5 C49 N7 2.5(3) . . . . ?
Ti2 N5 C49 N7 -179.55(16) . . . . ?
N6 N5 C49 S2 -177.40(12) . . . . ?
Ti2 N5 C49 S2 0.56(15) . . . . ?
Ti2 S2 C49 N7 179.64(18) . . . . ?
Ti2 S2 C49 N5 -0.47(13) . . . . ?
N5 N6 C50 C51 -178.79(16) . . . . ?
C55 N8 C51 C52 1.0(3) . . . . ?
C55 N8 C51 C50 -179.00(17) . . . . ?
N6 C50 C51 N8 179.16(17) . . . . ?
N6 C50 C51 C52 -0.9(3) . . . . ?
N8 C51 C52 C53 -0.3(3) . . . . ?
C50 C51 C52 C53 179.77(18) . . . . ?
C51 C52 C53 C54 -0.7(3) . . . . ?
C52 C53 C54 C55 0.8(3) . . . . ?
C51 N8 C55 C54 -0.9(3) . . . . ?
C53 C54 C55 N8 0.0(3) . . . . ?
 
_refine_diff_density_max    1.164
_refine_diff_density_min   -0.454
_refine_diff_density_rms    0.057

_shelx_res_file
;
TITL Ti(C10H15)2(C8H9N4S) in C2/c
    kesc355.res
    created by SHELXL-2025/1 at 16:59:03 on 13-Nov-2025
CELL 0.71073 26.8167 9.4352 42.5044 90 94.6016 90
ZERR 16 0.0013 0.0004 0.0021 0 0.0021 0
LATT 7
SYMM -X,+Y,0.5-Z
SFAC C H N S Ti
UNIT 448 624 64 16 16

L.S. 10
PLAN  200
SIZE 0.3 0.08 0.02
TEMP -173
CONF
BOND $H
fmap 2
acta
SHEL 20 0.78
REM <olex2.extras>
REM <HklSrc "%.\\kesc355.hkl">
REM </olex2.extras>

WGHT    0.035000   25.000000
FVAR       0.03441   0.78582
TI1   5    0.140293    0.365552    0.175743    11.00000    0.01093    0.01603 =
         0.01585   -0.00035   -0.00040    0.00063
S1    4    0.135942    0.217355    0.124332    11.00000    0.01826    0.03757 =
         0.02805   -0.01112   -0.00321    0.00178
N1    3    0.212806    0.302123    0.159466    11.00000    0.02045    0.02315 =
         0.01988    0.00154    0.00669    0.00749
N2    3    0.262214    0.293976    0.168731    11.00000    0.02432    0.02366 =
         0.01892    0.00080    0.00094   -0.00437
N3    3    0.231060    0.129974    0.121551    11.00000    0.01617    0.03035 =
         0.02376   -0.00980   -0.00145    0.00349
H3    2    0.261043    0.126972    0.128547    11.00000    0.02720
N4    3    0.347309    0.483856    0.220599    11.00000    0.02649    0.02674 =
         0.02732   -0.00166   -0.00097   -0.00211
C1    1    0.141709    0.552421    0.136999    11.00000    0.02161    0.02788 =
         0.01985    0.00756    0.00243    0.00438
C2    1    0.170825    0.603751    0.163632    11.00000    0.02049    0.01610 =
         0.02489    0.00545    0.00274    0.00243
C3    1    0.139805    0.618872    0.188774    11.00000    0.02861    0.01427 =
         0.02411    0.00426    0.00477    0.00418
C4    1    0.090660    0.580216    0.177053    11.00000    0.02129    0.02067 =
         0.03090    0.00801    0.00736    0.00794
C5    1    0.092058    0.536001    0.145366    11.00000    0.01991    0.03071 =
         0.02545    0.00959   -0.00268    0.00472
C6    1    0.160521    0.539837    0.104698    11.00000    0.04172    0.04743 =
         0.02262    0.00426    0.00766    0.00014
AFIX 137
H6A   2    0.192518    0.489129    0.106239    11.00000   -1.50000
H6B   2    0.165199    0.634721    0.096029    11.00000   -1.50000
H6C   2    0.136099    0.487465    0.090791    11.00000   -1.50000
AFIX   0
C7    1    0.223409    0.656929    0.162834    11.00000    0.02625    0.02413 =
         0.04304    0.00753    0.00311   -0.00404
AFIX 137
H7A   2    0.238468    0.668446    0.184462    11.00000   -1.50000
H7B   2    0.223102    0.748465    0.151924    11.00000   -1.50000
H7C   2    0.243020    0.588627    0.151595    11.00000   -1.50000
AFIX   0
C8    1    0.156050    0.686424    0.220015    11.00000    0.05350    0.02071 =
         0.02962   -0.00395    0.00577   -0.00342
AFIX 137
H8A   2    0.129041    0.678719    0.234145    11.00000   -1.50000
H8B   2    0.163785    0.786613    0.216758    11.00000   -1.50000
H8C   2    0.185900    0.637912    0.229479    11.00000   -1.50000
AFIX   0
C9    1    0.043042    0.614978    0.191829    11.00000    0.03005    0.03281 =
         0.05093    0.01351    0.01809    0.01371
AFIX 137
H9A   2    0.021234    0.531491    0.190971    11.00000   -1.50000
H9B   2    0.025958    0.693229    0.180266    11.00000   -1.50000
H9C   2    0.050901    0.642869    0.213880    11.00000   -1.50000
AFIX   0
C10   1    0.046998    0.495249    0.124162    11.00000    0.02831    0.06266 =
         0.03919    0.01013   -0.01217    0.00132
AFIX 137
H10A  2    0.057429    0.437616    0.106665    11.00000   -1.50000
H10B  2    0.030136    0.580999    0.115770    11.00000   -1.50000
H10C  2    0.023961    0.440482    0.136183    11.00000   -1.50000
AFIX   0
C11   1    0.113050    0.128720    0.193138    11.00000    0.02494    0.01795 =
         0.02994    0.00404   -0.00371   -0.00344
C12   1    0.079864    0.232657    0.203591    11.00000    0.01570    0.02192 =
         0.03336    0.00947   -0.00168   -0.00350
C13   1    0.107189    0.319414    0.226179    11.00000    0.01939    0.02007 =
         0.02430    0.00615    0.00602   -0.00044
C14   1    0.157796    0.274356    0.228146    11.00000    0.01713    0.02033 =
         0.01881    0.00729    0.00084   -0.00286
C15   1    0.160892    0.155198    0.208032    11.00000    0.01942    0.01717 =
         0.02632    0.00642    0.00105    0.00185
C16   1    0.096998    0.000803    0.173926    11.00000    0.05663    0.02364 =
         0.04965   -0.00117   -0.00712   -0.01344
AFIX 137
H16A  2    0.071036    0.028025    0.157496    11.00000   -1.50000
H16B  2    0.083662   -0.070904    0.187669    11.00000   -1.50000
H16C  2    0.125815   -0.038240    0.164068    11.00000   -1.50000
AFIX   0
C17   1    0.024111    0.229552    0.195817    11.00000    0.01583    0.04134 =
         0.07356    0.02002   -0.00403   -0.00607
AFIX 137
H17A  2    0.008852    0.311441    0.205489    11.00000   -1.50000
H17B  2    0.010372    0.142023    0.204034    11.00000   -1.50000
H17C  2    0.016813    0.233169    0.172866    11.00000   -1.50000
AFIX   0
C18   1    0.085274    0.411955    0.250283    11.00000    0.04275    0.03423 =
         0.03167    0.00755    0.01906    0.00905
AFIX 137
H18A  2    0.106679    0.495132    0.254448    11.00000   -1.50000
H18B  2    0.083102    0.358394    0.269880    11.00000   -1.50000
H18C  2    0.051738    0.442746    0.242255    11.00000   -1.50000
AFIX   0
C19   1    0.197880    0.321313    0.252618    11.00000    0.02766    0.03684 =
         0.02024    0.00512   -0.00404   -0.00885
AFIX 137
H19A  2    0.230734    0.309486    0.244391    11.00000   -1.50000
H19B  2    0.196256    0.263802    0.271708    11.00000   -1.50000
H19C  2    0.192813    0.421301    0.257729    11.00000   -1.50000
AFIX   0
C20   1    0.205890    0.061191    0.206740    11.00000    0.02743    0.02495 =
         0.04465    0.01118    0.00611    0.00928
AFIX 137
H20A  2    0.204924    0.014731    0.186079    11.00000   -1.50000
H20B  2    0.205725   -0.010873    0.223336    11.00000   -1.50000
H20C  2    0.236376    0.118386    0.209963    11.00000   -1.50000
AFIX   0
C21   1    0.199135    0.214189    0.135279    11.00000    0.01630    0.02363 =
         0.02013   -0.00259    0.00113    0.00050
C22   1    0.278217    0.373640    0.191876    11.00000    0.02056    0.02059 =
         0.02127    0.00061    0.00466    0.00228
AFIX  43
H22   2    0.255512    0.432499    0.201906    11.00000   -1.20000
AFIX   0
C23   1    0.331866    0.373918    0.202934    11.00000    0.02249    0.02092 =
         0.01709    0.00419    0.00574    0.00121
C24   1    0.363443    0.265986    0.194750    11.00000    0.01868    0.02117 =
         0.01869    0.00010    0.00026   -0.00016
AFIX  43
H24   2    0.350468    0.187817    0.182609    11.00000   -1.20000
AFIX   0
C25   1    0.413706    0.272565    0.204295    11.00000    0.01901    0.03619 =
         0.02166    0.00107    0.00310    0.00605
AFIX  43
H25   2    0.436134    0.200487    0.198750    11.00000   -1.20000
AFIX   0
C26   1    0.430627    0.390267    0.222604    11.00000    0.01806    0.04570 =
         0.03127    0.00882   -0.00375   -0.00507
AFIX  43
H26   2    0.464951    0.400774    0.229649    11.00000   -1.20000
AFIX   0
C27   1    0.395406    0.490352    0.229991    11.00000    0.03150    0.02458 =
         0.02844   -0.00424   -0.00329   -0.00550
AFIX  43
H27   2    0.406683    0.568769    0.242655    11.00000   -1.20000
AFIX   0
C28   1    0.215416    0.027737    0.097204    11.00000    0.02591    0.03243 =
         0.03282   -0.01478    0.00010    0.00103
AFIX 137
H28A  2    0.204718    0.077818    0.077617    11.00000   -1.50000
H28B  2    0.187500   -0.028506    0.104008    11.00000   -1.50000
H28C  2    0.243468   -0.035113    0.093553    11.00000   -1.50000
AFIX   0

TI2   5    0.385903    0.420394    0.046891    11.00000    0.01275    0.01349 =
         0.01203   -0.00139    0.00128   -0.00014
S2    4    0.471420    0.368517    0.024929    11.00000    0.01693    0.01954 =
         0.01627    0.00180    0.00381    0.00041
N5    3    0.423156    0.224603    0.063626    11.00000    0.01925    0.01522 =
         0.01679    0.00182    0.00281    0.00055
N6    3    0.419865    0.110875    0.083666    11.00000    0.02190    0.01475 =
         0.01560    0.00021    0.00161   -0.00132
N7    3    0.499064    0.120401    0.052305    11.00000    0.02770    0.02895 =
         0.02310    0.00986    0.00992    0.01172
H7    2    0.492768    0.055628    0.065023    11.00000    0.03909
N8    3    0.333391    0.005016    0.138163    11.00000    0.01945    0.01752 =
         0.01902   -0.00204    0.00390   -0.00022
C29   1    0.443519    0.580455    0.078424    11.00000    0.02207    0.02762 =
         0.02776   -0.01660    0.00731   -0.00859
C30   1    0.422772    0.489246    0.099847    11.00000    0.02333    0.02089 =
         0.02004   -0.00833   -0.00544    0.00137
C31   1    0.370367    0.512080    0.098022    11.00000    0.02138    0.01817 =
         0.01277   -0.00378    0.00222   -0.00388
C32   1    0.359259    0.621341    0.075529    11.00000    0.02474    0.01804 =
         0.01519   -0.00543   -0.00148    0.00367
C33   1    0.404632    0.659996    0.062708    11.00000    0.03977    0.01476 =
         0.01716   -0.00581    0.00902   -0.00786
C34   1    0.498687    0.605202    0.076320    11.00000    0.02865    0.06611 =
         0.06710   -0.04417    0.01606   -0.02254
AFIX 137
H34A  2    0.511003    0.672040    0.092801    11.00000   -1.50000
H34B  2    0.504258    0.644519    0.055551    11.00000   -1.50000
H34C  2    0.516665    0.515134    0.079240    11.00000   -1.50000
AFIX   0
C35   1    0.452472    0.396969    0.123354    11.00000    0.04765    0.03297 =
         0.03620   -0.01102   -0.02474    0.01028
AFIX 137
H35A  2    0.478939    0.348503    0.112912    11.00000   -1.50000
H35B  2    0.430311    0.326516    0.131865    11.00000   -1.50000
H35C  2    0.467514    0.455773    0.140599    11.00000   -1.50000
AFIX   0
C36   1    0.334616    0.454961    0.120276    11.00000    0.03994    0.03035 =
         0.02277   -0.00730    0.01358   -0.01294
AFIX 137
H36A  2    0.303593    0.425502    0.108303    11.00000   -1.50000
H36B  2    0.327160    0.528791    0.135424    11.00000   -1.50000
H36C  2    0.349735    0.373273    0.131642    11.00000   -1.50000
AFIX   0
C37   1    0.312160    0.707129    0.074055    11.00000    0.03766    0.04027 =
         0.03336   -0.01907   -0.01100    0.02154
AFIX 137
H37A  2    0.310196    0.766575    0.055089    11.00000   -1.50000
H37B  2    0.312244    0.767498    0.092821    11.00000   -1.50000
H37C  2    0.283213    0.643467    0.073290    11.00000   -1.50000
AFIX   0
C38   1    0.412453    0.778377    0.039971    11.00000    0.08836    0.02432 =
         0.02511   -0.00077    0.01625   -0.01994
AFIX 137
H38A  2    0.436573    0.748520    0.025142    11.00000   -1.50000
H38B  2    0.425344    0.861917    0.051668    11.00000   -1.50000
H38C  2    0.380543    0.801899    0.028275    11.00000   -1.50000
AFIX   0
PART 1
C39   1    0.356566    0.426125   -0.008573    21.00000    0.02028    0.01347 =
         0.01532    0.00058   -0.00334   -0.00203
PART 2
C39B  1    0.358362    0.384757   -0.007651   -21.00000    0.00946
PART 1
C40   1    0.317643    0.487265    0.008021    21.00000    0.01896    0.02697 =
         0.01859   -0.01021   -0.00795    0.00756
PART 2
C40B  1    0.327373    0.481910    0.002807   -21.00000    0.01855
PART 1
C41   1    0.298574    0.379240    0.027788    21.00000    0.01553    0.02806 =
         0.01643   -0.00296   -0.00245   -0.00383
PART 2
C41B  1    0.298488    0.429480    0.024790   -21.00000    0.00999
PART 1
C42   1    0.324713    0.252620    0.023028    21.00000    0.02152    0.02126 =
         0.02359   -0.00150   -0.00675   -0.00694
PART 2
C42B  1    0.314749    0.288364    0.027074   -21.00000    0.01714
PART 1
C43   1    0.359990    0.281192    0.000571    21.00000    0.01872    0.02133 =
         0.01435   -0.00445    0.00078   -0.00457
PART 2
C43B  1    0.352069    0.260660    0.007222   -21.00000    0.01400
PART 1
C44   1    0.384817    0.493978   -0.033102    21.00000    0.02310    0.04567 =
         0.01533    0.00797   -0.00195   -0.01037
AFIX 137
H44B  2    0.370892    0.588196   -0.037990    21.00000   -1.50000
H44C  2    0.382167    0.435556   -0.052227    21.00000   -1.50000
H44A  2    0.420066    0.503039   -0.025305    21.00000   -1.50000
AFIX   0
PART 2
C44B  1    0.393474    0.412905   -0.035765   -21.00000    0.05065
AFIX 137
H44D  2    0.408432    0.507443   -0.033361   -21.00000   -1.50000
H44E  2    0.373438    0.407121   -0.056045   -21.00000   -1.50000
H44F  2    0.420035    0.341373   -0.035089   -21.00000   -1.50000
AFIX   0
PART 1
C45   1    0.294591    0.626473   -0.000203    21.00000    0.03549    0.02856 =
         0.03310   -0.00590   -0.01284    0.01054
AFIX 137
H45A  2    0.279189    0.623539   -0.021896    21.00000   -1.50000
H45B  2    0.320381    0.700266    0.001553    21.00000   -1.50000
H45C  2    0.268953    0.647698    0.014293    21.00000   -1.50000
AFIX   0
PART 2
C45B  1    0.318827    0.642334   -0.012077   -21.00000    0.03190
AFIX 137
H45D  2    0.307096    0.705624    0.004057   -21.00000   -1.50000
H45E  2    0.293810    0.638590   -0.030177   -21.00000   -1.50000
H45F  2    0.350496    0.678103   -0.018952   -21.00000   -1.50000
AFIX   0
PART 1
C46   1    0.252358    0.385935    0.045710    21.00000    0.01868    0.06453 =
         0.02480   -0.01096    0.00283   -0.00864
AFIX 137
H46A  2    0.260914    0.359017    0.067752    21.00000   -1.50000
H46B  2    0.227106    0.320477    0.036168    21.00000   -1.50000
H46C  2    0.239003    0.482662    0.044863    21.00000   -1.50000
AFIX   0
PART 2
C46B  1    0.250694    0.478606    0.037520   -21.00000    0.02239
AFIX 137
H46D  2    0.242703    0.574439    0.029781   -21.00000   -1.50000
H46E  2    0.254773    0.479398    0.060639   -21.00000   -1.50000
H46F  2    0.223460    0.413993    0.030436   -21.00000   -1.50000
AFIX   0
PART 1
C47   1    0.311481    0.108884    0.035263    21.00000    0.04504    0.03231 =
         0.03932    0.00954   -0.01894   -0.02215
AFIX 137
H47A  2    0.341584    0.049709    0.037605    21.00000   -1.50000
H47B  2    0.286544    0.064008    0.020347    21.00000   -1.50000
H47C  2    0.297699    0.119342    0.055804    21.00000   -1.50000
AFIX   0
PART 2
C47B  1    0.287712    0.173313    0.043937   -21.00000    0.03285
AFIX 137
H47D  2    0.309902    0.091475    0.047673   -21.00000   -1.50000
H47E  2    0.257677    0.144401    0.030856   -21.00000   -1.50000
H47F  2    0.278088    0.209737    0.064177   -21.00000   -1.50000
AFIX   0
PART 1
C48   1    0.389187    0.165931   -0.013762    21.00000    0.02957    0.02983 =
         0.03445   -0.01953   -0.00837    0.00654
AFIX 137
H48A  2    0.415193    0.208101   -0.025730    21.00000   -1.50000
H48C  2    0.366668    0.108762   -0.027940    21.00000   -1.50000
H48B  2    0.404802    0.105513    0.003006    21.00000   -1.50000
AFIX   0
PART 2
C48B  1    0.375927    0.123057   -0.000524   -21.00000    0.05698
AFIX 137
H48D  2    0.411375    0.138761   -0.003470   -21.00000   -1.50000
H48E  2    0.359131    0.084371   -0.019983   -21.00000   -1.50000
H48F  2    0.372906    0.055882    0.016805   -21.00000   -1.50000
AFIX   0
PART 0
C49   1    0.465269    0.224646    0.048648    11.00000    0.01873    0.01879 =
         0.01432   -0.00055   -0.00046    0.00222
C50   1    0.381537    0.108378    0.099899    11.00000    0.01936    0.01490 =
         0.01935   -0.00022    0.00136    0.00150
AFIX  43
H50   2    0.357269    0.181672    0.097287    11.00000   -1.20000
AFIX   0
C51   1    0.374796   -0.006254    0.122414    11.00000    0.01740    0.01535 =
         0.01614   -0.00250    0.00051   -0.00249
C52   1    0.408425   -0.118704    0.127289    11.00000    0.01627    0.01904 =
         0.01881   -0.00137    0.00195   -0.00022
AFIX  43
H52   2    0.437280   -0.124087    0.115757    11.00000   -1.20000
AFIX   0
C53   1    0.399143   -0.221916    0.149101    11.00000    0.02181    0.01783 =
         0.01970   -0.00148   -0.00246    0.00207
AFIX  43
H53   2    0.421338   -0.299805    0.152628    11.00000   -1.20000
AFIX   0
C54   1    0.356897   -0.210236    0.165810    11.00000    0.02757    0.01781 =
         0.01744    0.00091    0.00267   -0.00372
AFIX  43
H54   2    0.349751   -0.278986    0.181147    11.00000   -1.20000
AFIX   0
C55   1    0.325567   -0.095750    0.159483    11.00000    0.02260    0.01956 =
         0.02225   -0.00328    0.00796   -0.00299
AFIX  43
H55   2    0.296696   -0.087901    0.170939    11.00000   -1.20000
AFIX   0
C56   1    0.545485    0.119505    0.037563    11.00000    0.03526    0.05554 =
         0.04686    0.02409    0.02313    0.02699
AFIX 137
H56A  2    0.538854    0.100635    0.014941    11.00000   -1.50000
H56B  2    0.567354    0.045384    0.047140    11.00000   -1.50000
H56C  2    0.561886    0.211885    0.040560    11.00000   -1.50000
AFIX   0
HKLF 4


REM  Ti(C10H15)2(C8H9N4S) in C2/c
REM wR2 = 0.1005, GooF = S = 1.083, Restrained GooF = 1.083 for all data
REM R1 = 0.0442 for 10490 Fo > 4sig(Fo) and 0.0517 for all 11803 data
REM 689 parameters refined using 0 restraints

END

WGHT      0.0330     24.8446

REM Highest difference peak  1.164,  deepest hole -0.454,  1-sigma level  0.057
Q1    1   0.2346  0.3435  0.1697  11.00000  0.05    1.16
Q2    1   0.4469  0.3041  0.2189  11.00000  0.05    0.54
Q3    1   0.1674  0.2203  0.1351  11.00000  0.05    0.45
Q4    1   0.1989  0.3510  0.1567  11.00000  0.05    0.38
Q5    1   0.4692  0.2847  0.0344  11.00000  0.05    0.35
Q6    1   0.3500  0.4038  0.2143  11.00000  0.05    0.34
Q7    1   0.3801  0.6623  0.0688  11.00000  0.05    0.32
Q8    1   0.2736  0.2027  0.0519  11.00000  0.05    0.32
Q9    1   0.4338  0.4635  0.2354  11.00000  0.05    0.32
Q10   1   0.4491  0.2244  0.0615  11.00000  0.05    0.32
Q11   1   0.0830  0.5303  0.1629  11.00000  0.05    0.31
Q12   1   0.3661  0.5860  0.0905  11.00000  0.05    0.30
Q13   1   0.3798  0.8046  0.0383  11.00000  0.05    0.30
Q14   1   0.3970  0.4801  0.0977  11.00000  0.05    0.29
Q15   1   0.3908  0.3465 -0.0344  11.00000  0.05    0.29
Q16   1   0.3775  0.0441  0.1104  11.00000  0.05    0.28
Q17   1   0.4847  0.6593  0.0641  11.00000  0.05    0.28
Q18   1   0.5610  0.1783  0.0519  11.00000  0.05    0.28
Q19   1   0.0223  0.5547  0.1799  11.00000  0.05    0.27
Q20   1   0.4296  0.6252  0.0691  11.00000  0.05    0.27
Q21   1   0.2171  0.2618  0.1541  11.00000  0.05    0.26
Q22   1   0.2126  0.3258  0.1490  11.00000  0.05    0.26
Q23   1   0.1382  0.1399  0.1998  11.00000  0.05    0.26
Q24   1   0.3470  0.3032  0.2046  11.00000  0.05    0.26
Q25   1   0.5512  0.2029  0.0239  11.00000  0.05    0.26
Q26   1   0.0899  0.2812  0.2156  11.00000  0.05    0.26
Q27   1   0.3988 -0.0402  0.1297  11.00000  0.05    0.26
Q28   1   0.3484 -0.1361  0.1684  11.00000  0.05    0.25
Q29   1   0.1606  0.6039  0.1784  11.00000  0.05    0.25
Q30   1   0.1638  0.2223  0.2164  11.00000  0.05    0.25
Q31   1   0.3914 -0.0590  0.1237  11.00000  0.05    0.25
Q32   1   0.4324  0.5401  0.0896  11.00000  0.05    0.25
Q33   1   0.0491  0.4107  0.1167  11.00000  0.05    0.25
Q34   1   0.4030 -0.1524  0.1403  11.00000  0.05    0.25
Q35   1   0.1594  0.6316  0.2379  11.00000  0.05    0.24
Q36   1   0.3376  0.6530  0.0730  11.00000  0.05    0.24
Q37   1   0.0932  0.1739  0.1981  11.00000  0.05    0.24
Q38   1   0.4099  0.2901  0.0576  11.00000  0.05    0.24
Q39   1   0.3550 -0.0021  0.1333  11.00000  0.05    0.24
Q40   1   0.1340  0.1212  0.1316  11.00000  0.05    0.24
Q41   1   0.0054  0.3026  0.1888  11.00000  0.05    0.24
Q42   1   0.3689  0.0878  0.0095  11.00000  0.05    0.24
Q43   1   0.2136  0.3991  0.2484  11.00000  0.05    0.23
Q44   1   0.3801 -0.2026  0.1607  11.00000  0.05    0.23
Q45   1   0.1797  0.1195  0.2067  11.00000  0.05    0.23
Q46   1   0.1329  0.3006  0.2289  11.00000  0.05    0.23
Q47   1   0.4631  0.5937  0.0817  11.00000  0.05    0.23
Q48   1   0.1128  0.5803  0.1383  11.00000  0.05    0.23
Q49   1   0.3273  0.6008 -0.0198  11.00000  0.05    0.23
Q50   1   0.3229  0.8304  0.0833  11.00000  0.05    0.23
Q51   1   0.0979  0.3721  0.2335  11.00000  0.05    0.23
Q52   1   0.4092  0.7109  0.0552  11.00000  0.05    0.22
Q53   1   0.2472  0.5379  0.0332  11.00000  0.05    0.22
Q54   1   0.1164  0.6151  0.1806  11.00000  0.05    0.22
Q55   1   0.1347  0.7548  0.2242  11.00000  0.05    0.22
Q56   1   0.4538  0.0926  0.0906  11.00000  0.05    0.21
Q57   1   0.3281  0.5413  0.0000  11.00000  0.05    0.20
Q58   1   0.3863  0.2620  0.2001  11.00000  0.05    0.20
Q59   1   0.3018  0.2640  0.0356  11.00000  0.05    0.20
Q60   1   0.3655  0.3599  0.0593  11.00000  0.05    0.20
Q61   1   0.1065  0.0754  0.1843  11.00000  0.05    0.20
Q62   1   0.0716  0.5964  0.1879  11.00000  0.05    0.20
Q63   1   0.2312  0.6320  0.1814  11.00000  0.05    0.20
Q64   1   0.1496  0.5433  0.1238  11.00000  0.05    0.20
Q65   1   0.3128  0.6874 -0.0054  11.00000  0.05    0.20
Q66   1   0.1404  0.6603  0.2040  11.00000  0.05    0.20
Q67   1   0.0571  0.2249  0.2009  11.00000  0.05    0.19
Q68   1   0.4400  0.4086  0.0265  11.00000  0.05    0.19
Q69   1   0.3413 -0.1670  0.1597  11.00000  0.05    0.19
Q70   1   0.0248  0.5392  0.2033  11.00000  0.05    0.19
Q71   1   0.4503  0.4432  0.1079  11.00000  0.05    0.19
Q72   1   0.2011 -0.0438  0.1076  11.00000  0.05    0.19
Q73   1   0.0739  0.5389  0.1342  11.00000  0.05    0.19
Q74   1   0.3535  0.4865  0.1077  11.00000  0.05    0.19
Q75   1   0.3937  0.7732  0.0185  11.00000  0.05    0.19
Q76   1   0.1542  0.6036  0.1491  11.00000  0.05    0.19
Q77   1   0.3712  0.5181 -0.0479  11.00000  0.05    0.19
Q78   1   0.1773  0.2948  0.2384  11.00000  0.05    0.19
Q79   1   0.4891  0.1945  0.0533  11.00000  0.05    0.18
Q80   1   0.3076  0.5202  0.1165  11.00000  0.05    0.18
Q81   1   0.4054  0.7769  0.0185  11.00000  0.05    0.18
Q82   1   0.4594  0.7672  0.0336  11.00000  0.05    0.18
Q83   1   0.0809  0.4662  0.1398  11.00000  0.05    0.18
Q84   1   0.1603  0.5628  0.1520  11.00000  0.05    0.18
Q85   1   0.3303  0.0800  0.1415  11.00000  0.05    0.18
Q86   1   0.5117  0.3529  0.0219  11.00000  0.05    0.18
Q87   1   0.3724  0.4567 -0.0208  11.00000  0.05    0.18
Q88   1   0.5152  0.1614  0.0665  11.00000  0.05    0.18
Q89   1   0.1313  0.6812  0.2101  11.00000  0.05    0.17
Q90   1   0.3278 -0.0573  0.1431  11.00000  0.05    0.17
Q91   1   0.3597  0.3202 -0.0143  11.00000  0.05    0.17
Q92   1   0.1371  0.2692  0.1491  11.00000  0.05    0.17
Q93   1   0.4119  0.8738  0.0446  11.00000  0.05    0.17
Q94   1   0.2020  0.5774  0.1088  11.00000  0.05    0.17
Q95   1   0.1704  0.3766  0.1871  11.00000  0.05    0.17
Q96   1   0.3354  0.2738 -0.0010  11.00000  0.05    0.17
Q97   1   0.1934  0.6283  0.1626  11.00000  0.05    0.17
Q98   1   0.4399  0.4512  0.0167  11.00000  0.05    0.17
Q99   1   0.5094  0.5652  0.0661  11.00000  0.05    0.17
Q100  1   0.3677  0.2221 -0.0056  11.00000  0.05    0.17
Q101  1   0.0194  0.6569  0.1699  11.00000  0.05    0.17
Q102  1   0.0473  0.5779  0.2408  11.00000  0.05    0.17
Q103  1   0.2781  0.4991  0.1099  11.00000  0.05    0.17
Q104  1   0.4401  0.8693  0.0404  11.00000  0.05    0.17
Q105  1   0.5214  0.1231  0.0422  11.00000  0.05    0.16
Q106  1   0.5119  0.4657  0.0900  11.00000  0.05    0.16
Q107  1   0.1295  0.3286  0.1126  11.00000  0.05    0.16
Q108  1   0.3464  0.2310  0.0169  11.00000  0.05    0.16
Q109  1   0.0726  0.4853  0.2478  11.00000  0.05    0.16
Q110  1   0.3105  0.4621  0.0002  11.00000  0.05    0.16
Q111  1   0.4668  0.4204  0.1371  11.00000  0.05    0.16
Q112  1   0.3073  0.2933  0.0177  11.00000  0.05    0.16
Q113  1   0.3397  0.4958 -0.0029  11.00000  0.05    0.16
Q114  1   0.5757  0.2320  0.0624  11.00000  0.05    0.16
Q115  1   0.1163  0.4480  0.1821  11.00000  0.05    0.16
Q116  1   0.3913  0.5627 -0.0282  11.00000  0.05    0.16
Q117  1   0.4167 -0.1206  0.1211  11.00000  0.05    0.16
Q118  1   0.3415  0.4968  0.1407  11.00000  0.05    0.16
Q119  1   0.2987  0.2415  0.1666  11.00000  0.05    0.16
Q120  1   0.2386  0.1276  0.2280  11.00000  0.05    0.16
Q121  1   0.2869  0.6819  0.0863  11.00000  0.05    0.16
Q122  1   0.3636  0.2884  0.0386  11.00000  0.05    0.16
Q123  1   0.1475  0.2460  0.1850  11.00000  0.05    0.16
Q124  1   0.4971  0.4164  0.0383  11.00000  0.05    0.15
Q125  1   0.4388  0.4170  0.2141  11.00000  0.05    0.15
Q126  1   0.2158  0.1999  0.1215  11.00000  0.05    0.15
Q127  1   0.0410  0.7600  0.1883  11.00000  0.05    0.15
Q128  1   0.1093  0.2160  0.1023  11.00000  0.05    0.15
Q129  1   0.3732  0.4767  0.2268  11.00000  0.05    0.15
Q130  1   0.3769  0.4993  0.2176  11.00000  0.05    0.15
Q131  1   0.4212  0.1560 -0.0130  11.00000  0.05    0.15
Q132  1   0.2189  0.0572  0.1139  11.00000  0.05    0.15
Q133  1   0.3029  0.7155  0.0996  11.00000  0.05    0.15
Q134  1   0.4124  0.4550  0.2193  11.00000  0.05    0.15
Q135  1   0.3017  0.4900  0.0018  11.00000  0.05    0.15
Q136  1   0.3495  0.8480  0.0357  11.00000  0.05    0.15
Q137  1   0.1985  0.7284  0.2208  11.00000  0.05    0.15
Q138  1   0.2437  0.4628  0.0530  11.00000  0.05    0.15
Q139  1   0.2082  0.1243  0.1314  11.00000  0.05    0.15
Q140  1   0.3803  0.9053  0.0402  11.00000  0.05    0.15
Q141  1   0.2304  0.7237  0.1404  11.00000  0.05    0.15
Q142  1   0.3590  0.2635  0.1826  11.00000  0.05    0.15
Q143  1   0.4208  0.1094 -0.0049  11.00000  0.05    0.15
Q144  1   0.4599  0.5383  0.2479  11.00000  0.05    0.15
Q145  1   0.5586  0.0363  0.0404  11.00000  0.05    0.15
Q146  1   0.1007 -0.1178  0.1087  11.00000  0.05    0.15
Q147  1   0.5069  0.6191  0.0878  11.00000  0.05    0.15
Q148  1   0.3599  0.8779  0.0390  11.00000  0.05    0.15
Q149  1   0.4331  0.0426  0.0788  11.00000  0.05    0.14
Q150  1   0.2771  0.3569  0.0383  11.00000  0.05    0.14
Q151  1   0.3695  0.1478 -0.0380  11.00000  0.05    0.14
Q152  1   0.3217  0.3561  0.1215  11.00000  0.05    0.14
Q153  1   0.4275  0.5670 -0.0242  11.00000  0.05    0.14
Q154  1   0.1028 -0.2061  0.1895  11.00000  0.05    0.14
Q155  1   0.3732  0.5572  0.0537  11.00000  0.05    0.14
Q156  1   0.3121  0.5421  0.2241  11.00000  0.05    0.14
Q157  1   0.1281  0.5031  0.1400  11.00000  0.05    0.14
Q158  1   0.2599  0.6205  0.1028  11.00000  0.05    0.14
Q159  1   0.4237  0.1823  0.0718  11.00000  0.05    0.14
Q160  1   0.0995  0.2576  0.1102  11.00000  0.05    0.14
Q161  1   0.4005  0.4591 -0.0369  11.00000  0.05    0.14
Q162  1   0.4396  0.3598  0.0120  11.00000  0.05    0.14
Q163  1   0.4174  0.3812  0.2233  11.00000  0.05    0.14
Q164  1   0.4003  0.1141  0.0910  11.00000  0.05    0.14
Q165  1   0.3578  0.7752 -0.0213  11.00000  0.05    0.14
Q166  1   0.0933  0.7111  0.2214  11.00000  0.05    0.14
Q167  1   0.1626  0.5005  0.1763  11.00000  0.05    0.14
Q168  1   0.3204 -0.3222  0.1645  11.00000  0.05    0.14
Q169  1   0.2912  0.1589  0.0341  11.00000  0.05    0.14
Q170  1   0.2719  0.6489 -0.0004  11.00000  0.05    0.14
Q171  1   0.4951  0.7543  0.0850  11.00000  0.05    0.14
Q172  1   0.2699  0.0783  0.0347  11.00000  0.05    0.14
Q173  1   0.0517  0.6377  0.1080  11.00000  0.05    0.14
Q174  1   0.2963  0.4156  0.0150  11.00000  0.05    0.14
Q175  1   0.3161 -0.0780  0.1655  11.00000  0.05    0.14
Q176  1   0.1376  0.4108  0.1007  11.00000  0.05    0.13
Q177  1   0.1694  0.4820  0.1704  11.00000  0.05    0.13
Q178  1   0.0120  0.5657  0.1345  11.00000  0.05    0.13
Q179  1   0.1106  0.4489  0.2685  11.00000  0.05    0.13
Q180  1   0.3505 -0.2406  0.1700  11.00000  0.05    0.13
Q181  1   0.2375  0.1789  0.0629  11.00000  0.05    0.13
Q182  1   0.4850  0.1694  0.2321  11.00000  0.05    0.13
Q183  1   0.1389  0.6489  0.0925  11.00000  0.05    0.13
Q184  1   0.3134  0.0415  0.1266  11.00000  0.05    0.13
Q185  1   0.0012  0.1068  0.1821  11.00000  0.05    0.13
Q186  1   0.3905  0.6165  0.2441  11.00000  0.05    0.13
Q187  1   0.4474  0.0386  0.0693  11.00000  0.05    0.13
Q188  1   0.4527  0.3460  0.0445  11.00000  0.05    0.13
Q189  1   0.1796 -0.0854  0.1657  11.00000  0.05    0.13
Q190  1   0.4275  0.4560 -0.0408  11.00000  0.05    0.13
Q191  1   0.1331  0.3150  0.1396  11.00000  0.05    0.13
Q192  1   0.1861  0.0124  0.0954  11.00000  0.05    0.13
Q193  1   0.1771  0.4602  0.1653  11.00000  0.05    0.13
Q194  1   0.0169  0.1173  0.1986  11.00000  0.05    0.13
Q195  1   0.0387  0.3161  0.1167  11.00000  0.05    0.13
Q196  1   0.2785  0.7649  0.0682  11.00000  0.05    0.13
Q197  1   0.2108  0.0009  0.1133  11.00000  0.05    0.13
Q198  1   0.2899  0.7324  0.0590  11.00000  0.05    0.13
Q199  1   0.1226  0.2162  0.1660  11.00000  0.05    0.13
Q200  1   0.4617  0.3255  0.1250  11.00000  0.05    0.13
;
_shelx_res_checksum   51712

_shelx_hkl_file
;
   2   0   0   17.17    0.81
  -2   0   0   16.87    0.80
  -2   0   0   17.05    0.78
   2   0   0   17.07    0.79
   2   0   0   17.59    0.79
   2   0   0   17.51    0.79
   2   0   0   18.95    0.83
   2   0   0   17.69    0.78
  -2   0   0   16.83    0.79
  -2   0   0   15.63    0.78
  -2   0   0   17.56    0.78
  -2   0   0   17.84    0.80
  -2   0   0   16.57    0.77
  -4   0   0  854.56   35.86
   6   0   0    8.08    0.54
  -6   0   0    8.94    0.59
  -6   0   0    8.55    0.57
  -6   0   0    9.16    0.61
   6   0   0    9.08    0.64
   6   0   0    9.13    0.60
   6   0   0    8.68    0.59
   6   0   0    9.33    0.57
   6   0   0    8.80    0.57
   6   0   0    7.93    0.65
  -6   0   0    9.90    0.71
  -6   0   0    7.98    0.63
  -6   0   0    8.87    0.56
  -6   0   0    8.13    0.58
  -6   0   0   10.08    0.81
  -6   0   0    7.64    0.60
  -6   0   0    9.17    0.58
  -6   0   0    9.72    0.62
  -8   0   0   51.39    2.57
  -8   0   0   59.02    2.68
   8   0   0   54.59    2.60
  -8   0   0   56.59    2.56
  -8   0   0   54.08    2.55
  -8   0   0   52.57    2.52
  -8   0   0   52.94    2.51
   8   0   0   53.49    2.53
   8   0   0   55.28    2.51
   8   0   0   54.77    2.62
   8   0   0   56.68    2.55
   8   0   0   51.66    2.49
   8   0   0   56.31    2.50
   8   0   0   56.56    2.64
   8   0   0   56.59    2.60
   8   0   0   50.35    2.47
  -8   0   0   52.20    2.49
  -8   0   0   53.25    2.52
  -8   0   0   56.05    2.66
  -8   0   0   53.26    2.58
  -8   0   0   55.83    2.52
 -10   0   0    0.68    0.36
  10   0   0    1.13    0.32
  10   0   0    0.84    0.21
 -10   0   0    1.53    0.39
 -10   0   0    0.96    0.28
 -10   0   0    1.37    0.32
  10   0   0    1.20    0.39
  10   0   0    1.46    0.35
  10   0   0    1.02    0.25
 -10   0   0    1.09    0.33
 -10   0   0    1.34    0.34
  10   0   0    1.13    0.30
  10   0   0    1.20    0.27
  10   0   0    0.91    0.32
  10   0   0    1.15    0.30
  10   0   0    1.28    0.30
 -10   0   0    1.73    0.49
 -10   0   0    0.65    0.26
 -10   0   0    1.22    0.32
 -10   0   0    1.73    0.40
 -10   0   0    1.27    0.30
  12   0   0    9.47    0.74
 -12   0   0    8.69    0.77
  12   0   0    8.72    0.71
  12   0   0    9.95    0.76
 -12   0   0    8.02    0.76
  12   0   0    8.55    0.77
 -12   0   0    9.71    1.07
 -12   0   0    8.37    0.84
  12   0   0    7.86    0.75
  12   0   0    8.80    0.60
 -12   0   0    8.46    0.72
 -12   0   0    8.05    0.98
 -12   0   0    8.59    0.81
  12   0   0    9.48    0.90
 -12   0   0    8.48    0.75
  12   0   0    7.13    0.82
 -12   0   0    9.60    0.84
 -12   0   0    8.05    0.79
  12   0   0    9.59    0.86
  12   0   0    7.56    0.66
 -14   0   0   15.75    1.05
  14   0   0   13.27    0.96
  14   0   0   13.86    1.01
 -14   0   0   13.87    1.12
 -14   0   0   15.52    1.02
 -14   0   0   15.12    1.07
 -14   0   0   13.99    1.23
 -14   0   0   14.31    1.11
 -14   0   0   16.96    1.14
 -14   0   0   13.18    1.03
  14   0   0   15.14    1.15
  14   0   0   12.14    0.92
  14   0   0   13.21    1.02
  14   0   0   14.11    1.05
  14   0   0   14.43    1.01
 -14   0   0   14.31    1.05
 -14   0   0   14.55    1.26
 -14   0   0   15.02    1.12
  14   0   0   16.52    1.22
  14   0   0   13.66    1.14
  16   0   0   16.39    1.11
  16   0   0   15.68    1.26
 -16   0   0   14.84    1.21
 -16   0   0   19.36    1.22
  16   0   0   14.94    1.15
 -16   0   0   15.76    1.20
  16   0   0   15.88    1.28
 -16   0   0   15.90    1.12
 -16   0   0   16.37    1.39
  16   0   0   17.96    1.29
 -16   0   0   19.50    1.25
  16   0   0   16.61    1.12
 -16   0   0   16.46    1.10
 -16   0   0   16.23    1.18
 -16   0   0   14.96    1.33
 -16   0   0   14.15    1.18
  16   0   0   16.10    1.16
  16   0   0   14.93    1.25
  16   0   0   15.40    1.07
 -16   0   0   16.05    1.15
  16   0   0   16.62    1.07
 -18   0   0   29.16    1.95
  18   0   0   24.48    1.51
 -18   0   0   25.68    1.55
 -18   0   0   25.86    1.56
 -18   0   0   25.87    1.68
  18   0   0   24.55    1.54
  18   0   0   25.38    1.73
 -18   0   0   27.75    1.91
 -18   0   0   23.40    1.66
 -18   0   0   25.27    1.62
  18   0   0   23.13    1.71
  18   0   0   26.74    1.76
 -18   0   0   27.18    1.67
  18   0   0   28.32    1.56
 -18   0   0   24.52    1.70
  18   0   0   29.11    1.78
  18   0   0   25.52    1.55
  18   0   0   26.12    1.66
  18   0   0   23.85    1.60
 -18   0   0   24.87    1.64
 -18   0   0   27.90    1.96
 -18   0   0   26.69    1.61
  20   0   0    0.28    0.33
 -20   0   0   -0.24    0.32
  20   0   0    0.57    0.31
 -20   0   0    0.56    0.34
 -20   0   0    1.17    0.54
  20   0   0    0.42    0.40
 -20   0   0   -0.15    0.35
  20   0   0   -0.24    0.31
  20   0   0    0.12    0.37
 -20   0   0    0.61    0.50
 -20   0   0   -0.14    0.35
  20   0   0    0.49    0.46
  20   0   0    0.32    0.28
  20   0   0    0.15    0.31
 -20   0   0    0.83    0.47
  20   0   0    0.15    0.37
  20   0   0   -0.29    0.32
 -20   0   0    0.35    0.54
 -20   0   0    0.00    0.40
 -20   0   0   -0.10    0.30
 -20   0   0    0.57    0.42
 -20   0   0   -0.13    0.30
  22   0   0    4.64    0.89
 -22   0   0    4.76    0.95
 -22   0   0    5.57    1.11
  22   0   0    4.58    0.69
 -22   0   0    4.87    0.73
 -22   0   0    3.98    0.72
 -22   0   0    3.45    0.76
  22   0   0    5.55    0.79
  22   0   0    4.97    0.97
  22   0   0    4.29    0.69
  22   0   0    5.48    0.99
 -22   0   0    4.22    0.75
 -22   0   0    4.53    0.88
 -22   0   0    5.66    1.10
  22   0   0    4.57    0.82
 -22   0   0    4.09    0.82
  22   0   0    5.78    1.01
  22   0   0    4.38    0.65
 -22   0   0    5.32    0.87
  24   0   0    0.17    0.48
 -24   0   0   -0.30    0.51
  24   0   0   -0.06    0.38
 -24   0   0    0.04    0.46
 -24   0   0    0.42    0.42
  24   0   0    0.03    0.40
 -24   0   0   -0.11    0.49
 -24   0   0    0.03    0.51
 -24   0   0    0.57    0.65
 -24   0   0    1.13    0.56
  24   0   0    0.71    0.53
 -24   0   0    0.72    0.51
 -24   0   0    0.98    0.57
 -24   0   0    0.70    0.55
  24   0   0    0.74    0.58
  24   0   0    0.61    0.41
 -26   0   0   -1.03    0.47
  26   0   0    0.41    0.49
 -26   0   0    0.91    0.62
  26   0   0    0.49    0.43
 -26   0   0   -0.62    0.53
 -26   0   0   -0.79    0.46
 -26   0   0    1.14    0.63
 -26   0   0    0.14    0.46
 -26   0   0    0.38    0.50
  26   0   0    1.05    0.55
  26   0   0    0.73    0.50
  26   0   0    0.37    0.49
  28   0   0   15.08    1.46
 -28   0   0   13.09    1.79
  28   0   0   13.72    1.65
 -28   0   0   14.86    1.36
  28   0   0   15.11    1.34
 -28   0   0   14.31    1.91
 -28   0   0   15.23    1.43
  28   0   0   14.17    1.43
  28   0   0   12.97    1.21
 -28   0   0   12.55    1.55
  28   0   0   13.02    1.14
 -28   0   0   18.01    1.64
  30   0   0    0.85    0.56
 -30   0   0    3.15    0.84
  30   0   0    2.84    0.70
 -30   0   0    2.72    0.87
 -30   0   0    1.58    0.73
 -30   0   0    1.04    0.76
 -30   0   0    1.41    0.88
  30   0   0    2.13    0.83
  30   0   0    1.44    0.60
 -30   0   0    1.47    0.63
  30   0   0    1.93    0.69
  30   0   0    1.44    0.60
 -32   0   0   20.30    2.49
  32   0   0   20.53    1.63
  32   0   0   17.01    1.39
 -32   0   0   12.66    1.84
  32   0   0   19.61    1.89
  32   0   0   16.01    1.71
 -32   0   0   17.34    1.58
 -32   0   0   19.04    1.67
 -32   0   0   19.49    2.00
  32   0   0   18.96    1.86
 -32   0   0   16.17    2.25
 -34   0   0    5.07    1.21
  34   0   0    4.99    0.82
 -34   0   0    4.16    1.02
  34   0   0    4.49    1.13
 -34   0   0    5.23    1.10
 -34   0   0    5.60    1.63
  34   0   0    3.27    1.02
  34   0   0    3.17    0.68
  34   0   0    3.90    1.01
 -34   0   0    4.32    1.44
  34   0   0    2.96    0.84
 -34   0   0    3.43    0.89
  -1  -1   0   10.01    0.48
  -1  -1   0   10.66    0.57
  -1  -1   0   11.54    0.57
   1  -1   0   10.30    0.55
  -1  -1   0   10.41    0.49
  -1  -1   0   10.88    0.50
  -1  -1   0   11.33    0.55
  -1  -1   0   11.21    0.54
  -1  -1   0   10.62    0.50
   1  -1   0   10.43    0.54
   1  -1   0   10.97    0.53
  -1  -1   0   12.03    0.57
  -1   1   0   10.73    0.53
  -1   1   0    9.87    0.54
   1   1   0   11.63    0.56
   1   1   0   10.41    0.49
   1   1   0   11.61    0.56
   1   1   0   11.17    0.55
   1   1   0   10.61    0.56
  -1   1   0    9.97    0.53
  -1   1   0    9.73    0.53
   1   1   0   11.04    0.57
   1   1   0   10.52    0.51
   1   1   0   10.41    0.51
   1   1   0   10.66    0.50
   1   1   0   10.04    0.51
   1   1   0   10.48    0.54
  -3  -1   0    5.18    0.29
  -3  -1   0    3.86    0.34
  -3  -1   0    4.83    0.35
  -3  -1   0    4.33    0.26
  -3  -1   0    5.29    0.31
  -3  -1   0    4.55    0.34
  -3  -1   0    5.18    0.42
   3  -1   0    4.31    0.32
  -3  -1   0    4.47    0.37
  -3  -1   0    4.45    0.25
   3  -1   0    4.47    0.36
  -3  -1   0    4.85    0.36
   3  -1   0    5.26    0.28
  -3  -1   0    5.04    0.40
   3  -1   0    4.61    0.31
  -3  -1   0    5.03    0.37
   3  -1   0    4.69    0.27
   3  -1   0    4.44    0.34
   3  -1   0    4.54    0.34
   3   1   0    4.36    0.38
   3   1   0    4.66    0.30
  -3   1   0    4.72    0.34
   3   1   0    4.72    0.39
  -3   1   0    4.10    0.26
  -3   1   0    4.53    0.26
  -3   1   0    4.37    0.37
   3   1   0    4.18    0.38
   3   1   0    4.38    0.26
   3   1   0    4.93    0.37
   3   1   0    4.18    0.25
  -3   1   0    4.75    0.26
   3   1   0    4.54    0.31
  -3   1   0    4.99    0.27
   3   1   0    4.67    0.35
  -3   1   0    4.19    0.30
  -3   1   0    4.62    0.35
   3   1   0    4.33    0.36
   3   1   0    4.74    0.35
   3   1   0    4.54    0.35
   3   1   0    4.40    0.39
  -3   1   0    4.06    0.32
  -3   1   0    4.53    0.35
  -3   1   0    5.06    0.34
   3   1   0    4.81    0.34
   5  -1   0    6.14    0.42
   5  -1   0    6.85    0.50
  -5  -1   0    7.27    0.48
  -5  -1   0    5.90    0.38
  -5  -1   0    6.19    0.49
   5  -1   0    6.50    0.31
  -5  -1   0    6.45    0.58
   5  -1   0    6.79    0.39
  -5  -1   0    5.97    0.52
   5  -1   0    6.39    0.51
   5  -1   0    6.98    0.41
  -5  -1   0    6.97    0.53
   5  -1   0    7.03    0.51
  -5  -1   0    5.71    0.47
   5  -1   0    6.63    0.51
  -5  -1   0    6.14    0.49
   5  -1   0    6.34    0.47
  -5  -1   0    5.71    0.42
  -5  -1   0    6.73    0.57
  -5  -1   0    5.79    0.49
  -5  -1   0    6.76    0.40
   5  -1   0    6.84    0.51
   5  -1   0    6.22    0.38
   5  -1   0    6.09    0.48
  -5   1   0    5.82    0.50
  -5   1   0    6.79    0.43
  -5   1   0    6.19    0.47
  -5   1   0    6.59    0.54
   5   1   0    6.26    0.47
  -5   1   0    6.64    0.42
  -5   1   0    6.27    0.42
   5   1   0    6.01    0.47
  -5   1   0    6.74    0.52
   5   1   0    5.74    0.39
   5   1   0    4.81    0.51
  -5   1   0    6.07    0.47
   5   1   0    6.27    0.46
   5   1   0    6.75    0.49
   5   1   0    5.73    0.46
   5   1   0    6.48    0.56
  -5   1   0    6.38    0.39
   5   1   0    5.83    0.51
  -5   1   0    6.34    0.54
   5   1   0    5.62    0.53
   5   1   0    6.18    0.50
   7  -1   0   13.68    0.72
  -7  -1   0   12.83    0.82
  -7  -1   0   12.03    0.78
   7  -1   0   12.95    0.80
   7  -1   0   11.82    0.79
  -7  -1   0   12.05    0.73
  -7  -1   0   13.31    0.79
   7  -1   0   13.03    0.83
  -7  -1   0   12.05    0.83
   7  -1   0   13.48    0.83
   7  -1   0   14.63    0.77
  -7  -1   0   12.05    0.68
   7  -1   0   11.15    0.70
  -7  -1   0   13.60    0.83
   7  -1   0   13.17    0.80
  -7  -1   0   12.97    0.78
  -7  -1   0   13.74    0.90
  -7  -1   0   13.27    0.71
   7  -1   0   12.42    0.83
   7  -1   0   11.75    0.68
  -7   1   0   12.47    0.70
  -7   1   0   12.22    0.85
  -7   1   0   12.89    0.73
   7   1   0   12.58    0.86
   7   1   0   12.52    0.71
   7   1   0   11.88    0.76
  -7   1   0   12.92    0.81
  -7   1   0   12.60    0.86
   7   1   0   12.87    0.82
  -7   1   0   12.31    0.80
  -7   1   0   12.66    0.86
  -7   1   0   12.16    0.82
  -7   1   0   13.75    0.75
   7   1   0   12.06    0.75
   7   1   0   13.85    0.87
   7   1   0   12.62    0.81
  -7   1   0   13.21    0.72
  -7   1   0   12.77    0.77
   7   1   0   11.61    0.84
   7   1   0   12.91    0.74
   7   1   0   10.47    0.75
   7   1   0   12.48    0.77
   7   1   0   14.30    0.81
   9  -1   0   65.68    2.89
  -9  -1   0   67.20    2.91
   9  -1   0   59.76    2.89
   9  -1   0   62.71    3.00
  -9  -1   0   55.31    2.91
  -9  -1   0   68.77    3.05
   9  -1   0   57.14    2.86
  -9  -1   0   65.49    3.12
   9  -1   0   65.19    2.90
  -9  -1   0   67.80    3.13
   9  -1   0   63.75    2.99
  -9  -1   0   60.39    2.87
  -9  -1   0   63.30    2.96
   9  -1   0   71.76    3.23
   9  -1   0   59.34    2.99
   9  -1   0   62.90    3.03
  -9  -1   0   58.79    2.96
  -9  -1   0   69.51    3.00
   9  -1   0   61.33    3.03
  -9   1   0   61.57    2.96
   9   1   0   64.48    3.09
   9   1   0   69.86    3.07
  -9   1   0   64.25    3.09
   9   1   0   64.47    2.91
  -9   1   0   61.46    3.00
  -9   1   0   68.65    3.04
  -9   1   0   65.72    2.91
   9   1   0   60.15    2.94
  -9   1   0   63.90    2.89
  -9   1   0   63.93    3.07
  -9   1   0   69.33    3.03
  -9   1   0   64.53    2.95
   9   1   0   67.10    2.99
   9   1   0   65.26    2.93
   9   1   0   65.87    3.01
   9   1   0   64.71    3.08
  -9   1   0   61.84    3.01
   9   1   0   65.64    2.95
   9   1   0   62.63    2.95
   9   1   0   66.31    3.06
  -9   1   0   60.92    3.06
 -11  -1   0    0.98    0.26
  11  -1   0    1.26    0.40
  11  -1   0    1.11    0.40
  11  -1   0    1.06    0.28
 -11  -1   0    1.73    0.38
 -11  -1   0    1.91    0.41
 -11  -1   0    1.21    0.49
 -11  -1   0    1.34    0.37
 -11  -1   0    2.30    0.57
 -11  -1   0    1.19    0.39
  11  -1   0    1.37    0.30
 -11  -1   0    1.68    0.45
 -11  -1   0    1.25    0.34
 -11  -1   0    1.32    0.38
  11  -1   0    1.79    0.41
 -11  -1   0    1.33    0.39
  11  -1   0    1.07    0.40
  11  -1   0    1.50    0.34
  11  -1   0    1.74    0.41
 -11  -1   0    1.40    0.34
  11  -1   0    1.99    0.35
  11  -1   0    2.03    0.47
 -11   1   0    1.59    0.42
 -11   1   0    1.01    0.31
 -11   1   0    2.22    0.56
  11   1   0    1.19    0.35
 -11   1   0    1.54    0.37
 -11   1   0    1.20    0.42
 -11   1   0    2.23    0.46
 -11   1   0    1.70    0.44
 -11   1   0    1.53    0.37
  11   1   0    0.72    0.34
  11   1   0    1.15    0.37
  11   1   0    2.11    0.50
 -11   1   0    0.96    0.28
  11   1   0    1.96    0.47
  11   1   0    1.37    0.38
  11   1   0    1.00    0.40
  11   1   0    0.96    0.38
  11   1   0    1.02    0.37
 -11   1   0    1.29    0.45
 -11   1   0    2.16    0.37
  13  -1   0   26.54    1.55
  13  -1   0   22.88    1.45
 -13  -1   0   24.17    1.44
 -13  -1   0   25.31    1.67
 -13  -1   0   23.47    1.51
 -13  -1   0   27.11    1.71
 -13  -1   0   23.26    1.52
  13  -1   0   23.31    1.47
  13  -1   0   23.52    1.33
 -13  -1   0   24.39    1.34
 -13  -1   0   25.41    1.49
 -13  -1   0   25.94    1.50
 -13  -1   0   23.38    1.39
 -13  -1   0   25.58    1.50
 -13  -1   0   24.19    1.40
  13  -1   0   22.87    1.32
  13  -1   0   23.80    1.36
  13  -1   0   22.66    1.34
  13  -1   0   25.67    1.55
 -13  -1   0   24.49    1.47
  13  -1   0   25.37    1.55
  13  -1   0   25.36    1.55
  13   1   0   24.91    1.44
  13   1   0   25.33    1.59
  13   1   0   23.25    1.42
 -13   1   0   23.74    1.36
  13   1   0   24.27    1.47
 -13   1   0   23.06    1.38
  13   1   0   24.38    1.56
 -13   1   0   24.76    1.53
 -13   1   0   24.84    1.46
 -13   1   0   26.36    1.65
  13   1   0   24.65    1.55
  13   1   0   23.78    1.40
 -13   1   0   26.04    1.47
 -13   1   0   26.43    1.68
 -13   1   0   23.99    1.39
 -13   1   0   24.84    1.50
 -13   1   0   26.33    1.59
  13   1   0   24.96    1.47
  13   1   0   24.89    1.42
 -15  -1   0    0.13    0.44
 -15  -1   0    1.78    0.44
 -15  -1   0    1.24    0.42
  15  -1   0    1.05    0.43
 -15  -1   0    1.94    0.55
  15  -1   0    1.19    0.40
  15  -1   0    1.62    0.37
  15  -1   0    1.05    0.45
  15  -1   0    1.88    0.29
 -15  -1   0    1.72    0.48
 -15  -1   0    0.71    0.35
  15  -1   0    2.11    0.57
  15  -1   0    1.29    0.34
 -15  -1   0    0.82    0.33
 -15  -1   0    0.54    0.37
  15  -1   0    1.45    0.35
  15  -1   0    1.68    0.46
  15  -1   0    2.27    0.42
 -15  -1   0    1.31    0.31
 -15  -1   0    1.06    0.44
 -15  -1   0    1.70    0.41
  15  -1   0    1.34    0.42
 -15  -1   0    1.49    0.45
 -15   1   0    1.63    0.38
  15   1   0    0.97    0.39
 -15   1   0    1.81    0.56
  15   1   0    0.98    0.32
  15   1   0    1.28    0.44
  15   1   0    0.39    0.40
 -15   1   0    0.86    0.40
  15   1   0    0.87    0.37
 -15   1   0    1.88    0.51
 -15   1   0    0.88    0.47
  15   1   0    1.23    0.44
 -15   1   0    1.38    0.47
 -15   1   0    0.75    0.29
  15   1   0    1.11    0.47
 -15   1   0    1.31    0.57
 -15   1   0    1.19    0.38
  15   1   0    1.37    0.41
 -15   1   0    1.49    0.47
  15   1   0    1.34    0.43
 -15   1   0    1.66    0.45
  15   1   0    0.68    0.33
 -17  -1   0   10.62    1.01
 -17  -1   0   10.02    0.84
 -17  -1   0   10.64    0.80
 -17  -1   0   10.11    0.93
 -17  -1   0   12.24    0.96
 -17  -1   0    9.36    1.19
 -17  -1   0   11.66    1.16
  17  -1   0    9.17    0.95
 -17  -1   0    9.63    0.92
 -17  -1   0   10.19    0.90
  17  -1   0    8.29    0.91
  17  -1   0    8.78    0.89
  17  -1   0    9.48    0.63
  17  -1   0    8.83    0.88
  17  -1   0    9.36    0.78
 -17  -1   0   10.27    0.92
  17  -1   0    9.68    0.97
 -17  -1   0    9.85    0.87
  17  -1   0    7.77    0.98
 -17  -1   0   10.49    0.96
  17  -1   0    9.55    0.78
  17  -1   0    8.80    0.78
  17  -1   0   10.24    0.82
  17   1   0    8.61    1.04
 -17   1   0    9.24    0.86
 -17   1   0    8.32    0.80
  17   1   0   11.00    1.00
  17   1   0    8.91    0.82
 -17   1   0    8.40    0.90
 -17   1   0    9.39    1.07
 -17   1   0    8.98    0.88
 -17   1   0   12.36    1.16
  17   1   0    9.11    0.82
 -17   1   0    8.51    1.08
 -17   1   0    9.39    0.82
 -17   1   0    8.90    0.94
 -17   1   0    8.36    0.97
 -17   1   0    9.75    0.87
  17   1   0   10.23    0.90
  17   1   0   10.13    1.02
  17   1   0   10.12    0.87
  17   1   0    9.04    0.87
  17   1   0    9.86    0.88
  17   1   0   10.63    1.05
 -19  -1   0    1.74    0.55
  19  -1   0    2.30    0.50
 -19  -1   0    1.71    0.60
  19  -1   0    2.70    0.65
 -19  -1   0    2.88    0.52
  19  -1   0    1.69    0.52
 -19  -1   0    2.11    0.56
  19  -1   0    2.10    0.42
  19  -1   0    2.07    0.60
  19  -1   0    2.45    0.62
 -19  -1   0    3.28    0.65
 -19  -1   0    2.27    0.48
 -19  -1   0    1.77    0.48
 -19  -1   0    1.76    0.54
  19  -1   0    2.92    0.48
 -19  -1   0    3.04    0.57
 -19  -1   0    3.33    0.58
  19  -1   0    2.64    0.45
  19  -1   0    2.77    0.61
  19  -1   0    2.47    0.55
 -19  -1   0    2.35    0.71
 -19  -1   0    2.38    0.70
 -19   1   0    1.98    0.47
 -19   1   0    1.96    0.47
  19   1   0    1.82    0.46
  19   1   0    1.88    0.52
 -19   1   0    2.29    0.61
 -19   1   0    1.85    0.66
 -19   1   0    2.14    0.54
 -19   1   0    2.53    0.74
  19   1   0    2.27    0.64
 -19   1   0    1.54    0.53
  19   1   0    2.46    0.53
  19   1   0    3.16    0.58
  19   1   0    2.32    0.60
 -19   1   0    2.65    0.65
  19   1   0    2.57    0.53
  19   1   0    2.18    0.62
 -19   1   0    2.61    0.66
  19   1   0    4.31    0.82
 -19   1   0    2.61    0.53
 -19   1   0    2.02    0.50
  19   1   0    2.99    0.56
 -21  -1   0   24.49    1.86
  21  -1   0   27.20    1.77
 -21  -1   0   27.66    2.08
 -21  -1   0   24.98    1.68
  21  -1   0   25.86    1.83
  21  -1   0   24.79    1.78
  21  -1   0   25.67    1.58
  21  -1   0   23.63    1.81
 -21  -1   0   25.50    1.64
 -21  -1   0   26.61    1.80
 -21  -1   0   27.00    1.61
 -21  -1   0   26.33    1.77
  21  -1   0   28.96    1.65
  21  -1   0   26.88    1.61
 -21  -1   0   25.82    1.75
 -21  -1   0   25.87    1.86
 -21  -1   0   24.44    1.64
  21  -1   0   25.65    1.53
 -21  -1   0   24.73    2.01
  21  -1   0   26.93    1.84
  21   1   0   25.52    1.63
 -21   1   0   25.53    1.62
  21   1   0   26.06    1.71
  21   1   0   28.08    1.95
 -21   1   0   25.03    1.80
 -21   1   0   24.52    1.78
 -21   1   0   20.10    2.11
 -21   1   0   28.19    1.81
 -21   1   0   22.40    1.64
  21   1   0   26.36    1.67
  21   1   0   22.64    2.11
  21   1   0   25.00    1.83
 -21   1   0   27.27    1.83
  21   1   0   23.69    1.74
  21   1   0   23.76    1.82
 -21   1   0   23.97    1.99
  21   1   0   25.47    1.69
  21   1   0   26.36    1.75
 -21   1   0   24.04    1.80
  23  -1   0   25.56    1.91
 -23  -1   0   23.78    1.89
  23  -1   0   25.11    1.58
  23  -1   0   26.66    1.69
 -23  -1   0   25.24    2.17
 -23  -1   0   26.20    1.76
  23  -1   0   26.20    1.88
 -23  -1   0   26.46    1.79
 -23  -1   0   28.65    1.90
 -23  -1   0   25.83    1.81
 -23  -1   0   27.62    1.71
 -23  -1   0   29.12    2.17
  23  -1   0   25.87    1.66
  23  -1   0   22.89    1.61
 -23  -1   0   27.98    1.93
  23  -1   0   26.04    1.91
  23   1   0   22.96    1.88
 -23   1   0   28.14    1.93
  23   1   0   28.01    1.77
 -23   1   0   25.95    1.89
 -23   1   0   24.13    2.12
  23   1   0   27.74    1.79
 -23   1   0   28.33    1.84
 -23   1   0   23.43    1.89
 -23   1   0   26.49    1.85
 -23   1   0   21.23    2.18
  23   1   0   23.69    1.92
  23   1   0   31.27    1.95
  23   1   0   27.42    1.96
 -25  -1   0    2.56    0.97
 -25  -1   0    1.95    0.57
 -25  -1   0    2.12    0.82
  25  -1   0    1.41    0.61
  25  -1   0    2.55    0.72
 -25  -1   0    1.63    0.57
 -25  -1   0    1.02    0.63
  25  -1   0    1.93    0.73
 -25  -1   0    2.08    0.60
  25  -1   0    2.36    0.59
 -25  -1   0    1.67    0.55
  25   1   0    2.53    0.69
 -25   1   0    0.36    0.54
  25   1   0    1.20    0.49
 -25   1   0    1.34    0.55
  25   1   0    0.68    0.50
 -25   1   0    1.86    0.60
  25   1   0    2.68    0.65
 -25   1   0    1.08    0.65
  25   1   0    1.68    0.71
 -25   1   0    2.22    0.95
 -25   1   0    2.58    0.78
 -25   1   0    1.01    0.69
 -25   1   0    1.48    0.61
 -25   1   0    1.49    0.54
  25   1   0    2.26    0.72
 -27  -1   0    2.58    0.82
  27  -1   0    3.00    0.83
  27  -1   0    3.69    0.70
  27  -1   0    3.36    0.55
 -27  -1   0    3.32    0.80
 -27  -1   0    2.56    0.79
 -27  -1   0    3.32    0.94
 -27  -1   0    4.22    1.03
  27  -1   0    3.87    0.55
 -27  -1   0    3.77    0.84
  27  -1   0    3.44    0.84
  27  -1   0    3.46    0.82
  27  -1   0    3.06    0.65
  27   1   0    4.42    0.82
  27   1   0    3.81    0.94
 -27   1   0    3.57    0.74
 -27   1   0    3.89    0.89
 -27   1   0    3.32    0.87
 -27   1   0    4.13    0.92
 -27   1   0    4.87    1.03
  27   1   0    3.73    0.78
 -27   1   0    5.15    1.18
  27   1   0    2.77    0.76
 -27   1   0    4.15    1.00
  27   1   0    3.41    0.89
  29  -1   0    0.74    0.45
  29  -1   0   -0.06    0.25
 -29  -1   0    0.54    0.61
 -29  -1   0    0.22    0.55
  29  -1   0    0.42    0.52
  29  -1   0    0.22    0.42
  29  -1   0    0.70    0.51
  29  -1   0   -0.31    0.54
 -29  -1   0    0.46    0.53
 -29  -1   0    0.13    0.73
 -29  -1   0    0.22    0.64
 -29  -1   0    0.82    0.57
  29  -1   0   -0.40    0.29
  29   1   0   -0.85    0.44
  29   1   0   -0.01    0.43
  29   1   0    1.10    0.56
 -29   1   0   -0.91    0.43
 -29   1   0   -0.54    0.58
 -29   1   0    0.23    0.55
  29   1   0    0.21    0.47
 -29   1   0    0.96    0.86
 -29   1   0    0.67    0.65
 -29   1   0    0.42    0.54
  29   1   0   -0.27    0.47
  31  -1   0    0.68    0.36
 -31  -1   0   -0.74    0.71
 -31  -1   0    0.61    0.58
  31  -1   0    1.37    0.52
 -31  -1   0    1.17    0.86
 -31  -1   0    0.97    0.82
  31  -1   0    1.02    0.65
  31  -1   0    0.70    0.44
 -31  -1   0    0.63    0.55
  31  -1   0   -0.24    0.54
  31  -1   0   -0.34    0.51
  31  -1   0    0.13    0.32
  31   1   0    0.53    0.51
  31   1   0   -0.02    0.46
 -31   1   0    0.48    0.61
 -31   1   0    1.04    0.74
  31   1   0    0.23    0.45
 -31   1   0   -0.12    0.75
 -31   1   0   -0.52    0.59
  31   1   0   -0.40    0.40
 -31   1   0    0.18    0.74
  31   1   0   -0.15    0.60
 -31   1   0   -0.15    0.46
  33  -1   0    1.57    0.47
  33  -1   0    0.30    0.62
 -33  -1   0    1.24    0.74
 -33  -1   0    0.90    0.85
  33  -1   0    1.10    0.69
  33  -1   0    1.85    0.74
 -33  -1   0    1.32    0.90
  33  -1   0    1.37    0.75
  33  -1   0    1.67    0.60
 -33  -1   0    0.76    0.93
 -33  -1   0    1.79    0.73
  33  -1   0    1.11    0.61
 -33  -1   0    1.40    0.78
 -33   1   0    1.40    0.77
 -33   1   0    1.64    0.60
 -33   1   0    1.76    0.85
  33   1   0    1.70    0.87
  33   1   0    0.93    0.73
 -33   1   0    2.88    0.88
  33   1   0    1.61    0.72
  33   1   0    1.86    0.58
  33   1   0    1.13    0.61
 -33   1   0    0.81    0.93
  33   1   0    0.44    0.55
   0  -2   0    0.71    0.24
   0  -2   0    0.63    0.24
   0  -2   0    0.31    0.22
   0  -2   0    0.05    0.22
   0   2   0    0.35    0.19
   0   2   0    0.56    0.26
   0   2   0    0.88    0.22
   0   2   0    0.53    0.21
   2  -2   0    3.08    0.35
  -2  -2   0    3.01    0.37
  -2  -2   0    2.81    0.27
   2  -2   0    2.39    0.35
  -2  -2   0    3.03    0.34
  -2  -2   0    3.25    0.41
  -2  -2   0    2.78    0.23
  -2  -2   0    2.72    0.23
  -2  -2   0    2.36    0.25
  -2  -2   0    2.21    0.31
  -2  -2   0    3.50    0.40
   2   2   0    4.31    0.47
   2   2   0    2.62    0.26
   2   2   0    2.80    0.36
   2   2   0    3.06    0.27
   2   2   0    2.66    0.28
   2   2   0    2.50    0.32
   2   2   0    2.64    0.38
  -2   2   0    2.53    0.31
  -2   2   0    2.21    0.20
  -2   2   0    2.15    0.20
   2   2   0    3.80    0.43
   2   2   0    3.09    0.30
  -2   2   0    2.69    0.35
   2   2   0    2.87    0.28
  -2   2   0    2.22    0.31
   2   2   0    2.68    0.33
  -4  -2   0   14.77    0.86
   4  -2   0   15.34    0.88
  -4  -2   0   15.26    0.92
  -4  -2   0   13.31    0.77
  -4  -2   0   13.83    0.71
   4  -2   0   14.64    0.74
   4  -2   0   14.01    0.73
   4  -2   0   14.61    0.72
  -4  -2   0   15.39    0.83
   4  -2   0   15.32    0.74
   4  -2   0   14.74    0.85
   4  -2   0   12.93    0.74
  -4  -2   0   13.41    0.77
  -4  -2   0   14.04    0.87
   4  -2   0   13.42    0.78
  -4  -2   0   15.51    0.88
  -4  -2   0   13.30    0.83
  -4   2   0   12.95    0.68
   4   2   0   14.72    0.81
   4   2   0   15.02    0.80
  -4   2   0   15.14    0.77
   4   2   0   15.49    0.90
  -4   2   0   14.49    0.76
  -4   2   0   14.11    0.81
   4   2   0   14.47    0.83
   4   2   0   14.04    0.80
  -4   2   0   14.17    0.75
   4   2   0   15.48    0.83
   4   2   0   13.42    0.88
  -4   2   0   14.34    0.78
  -4   2   0   14.09    0.78
  -4   2   0   14.64    0.87
  -4   2   0   14.83    0.74
   4   2   0   14.23    0.68
   4   2   0   14.81    0.85
   4   2   0   14.38    0.85
   4   2   0   14.29    0.70
   4   2   0   14.60    0.72
   4   2   0   14.65    0.69
   4   2   0   14.33    0.83
  -4   2   0   14.23    0.84
  -6  -2   0    1.41    0.32
  -6  -2   0    2.10    0.20
   6  -2   0    1.81    0.29
  -6  -2   0    1.45    0.36
  -6  -2   0    1.64    0.30
   6  -2   0    1.66    0.26
   6  -2   0    1.58    0.27
   6  -2   0    2.60    0.40
   6  -2   0    2.13    0.35
  -6  -2   0    1.96    0.31
  -6  -2   0    1.82    0.32
   6  -2   0    2.04    0.29
  -6  -2   0    1.84    0.27
  -6  -2   0    1.94    0.34
  -6  -2   0    1.31    0.19
  -6  -2   0    1.77    0.22
  -6  -2   0    1.53    0.31
  -6  -2   0    1.93    0.39
  -6  -2   0    2.30    0.38
   6  -2   0    2.10    0.25
  -6   2   0    1.69    0.32
  -6   2   0    1.91    0.32
   6   2   0    1.04    0.29
   6   2   0    1.56    0.31
   6   2   0    1.63    0.36
  -6   2   0    2.50    0.29
  -6   2   0    2.24    0.39
   6   2   0    1.41    0.34
   6   2   0    1.89    0.39
  -6   2   0    1.99    0.22
  -6   2   0    1.96    0.22
   6   2   0    1.69    0.20
   6   2   0    1.64    0.26
   6   2   0    1.50    0.28
  -6   2   0    2.12    0.31
   6   2   0    1.78    0.30
   6   2   0    1.83    0.28
  -6   2   0    2.02    0.34
  -6   2   0    1.76    0.20
  -6   2   0    1.42    0.19
  -6   2   0    1.92    0.31
   6   2   0    1.99    0.20
  -8  -2   0   -0.15    0.20
  -8  -2   0   -0.19    0.22
  -8  -2   0   -0.17    0.21
   8  -2   0   -0.12    0.15
   8  -2   0    0.13    0.24
  -8  -2   0    0.14    0.27
  -8  -2   0   -0.28    0.18
   8  -2   0   -0.08    0.20
  -8  -2   0    0.12    0.14
   8  -2   0   -0.05    0.11
  -8  -2   0    0.34    0.24
  -8  -2   0   -0.25    0.19
   8  -2   0    0.24    0.23
   8  -2   0    0.05    0.15
   8  -2   0    0.35    0.23
   8  -2   0   -0.15    0.20
   8  -2   0   -0.11    0.11
  -8  -2   0   -0.08    0.28
  -8  -2   0   -0.03    0.22
  -8  -2   0    0.10    0.31
  -8  -2   0   -0.02    0.17
   8  -2   0   -0.19    0.19
  -8  -2   0    0.10    0.14
  -8   2   0    0.11    0.17
   8   2   0   -0.20    0.12
  -8   2   0    0.23    0.23
   8   2   0    0.11    0.23
   8   2   0    0.02    0.19
  -8   2   0    0.04    0.21
   8   2   0    0.09    0.25
  -8   2   0    0.10    0.24
  -8   2   0   -0.09    0.14
   8   2   0   -0.26    0.22
   8   2   0    0.04    0.23
   8   2   0    0.03    0.21
  -8   2   0   -0.17    0.19
   8   2   0   -0.14    0.24
   8   2   0    0.05    0.21
  -8   2   0    0.06    0.16
  -8   2   0    0.07    0.25
   8   2   0    0.20    0.25
  -8   2   0   -0.11    0.24
  -8   2   0    0.02    0.13
  10  -2   0    3.12    0.35
 -10  -2   0    2.60    0.33
 -10  -2   0    3.11    0.51
  10  -2   0    4.08    0.55
 -10  -2   0    3.06    0.48
  10  -2   0    3.14    0.22
 -10  -2   0    2.66    0.49
 -10  -2   0    4.87    0.60
  10  -2   0    3.46    0.53
  10  -2   0    3.29    0.29
  10  -2   0    3.34    0.37
  10  -2   0    4.96    0.64
  10  -2   0    3.61    0.52
  10  -2   0    3.63    0.54
 -10  -2   0    3.12    0.52
 -10  -2   0    3.55    0.54
  10  -2   0    3.55    0.53
  10  -2   0    3.08    0.34
 -10  -2   0    4.08    0.63
 -10  -2   0    3.46    0.43
  10  -2   0    3.49    0.42
 -10  -2   0    4.08    0.40
 -10  -2   0    4.40    0.52
  10   2   0    3.23    0.56
 -10   2   0    3.02    0.40
 -10   2   0    3.06    0.55
  10   2   0    5.23    0.69
 -10   2   0    3.09    0.44
  10   2   0    3.65    0.55
 -10   2   0    2.72    0.45
 -10   2   0    3.66    0.65
 -10   2   0    3.01    0.41
 -10   2   0    3.04    0.41
  10   2   0    3.88    0.53
 -10   2   0    2.81    0.35
  10   2   0    3.54    0.47
  10   2   0    3.49    0.50
  10   2   0    4.82    0.66
 -10   2   0    2.99    0.50
 -10   2   0    3.33    0.54
 -10   2   0    3.48    0.54
  10   2   0    3.22    0.57
  10   2   0    4.62    0.54
  10   2   0    4.28    0.51
  10   2   0    3.61    0.37
 -12  -2   0    0.16    0.33
  12  -2   0    0.25    0.33
  12  -2   0   -0.27    0.13
 -12  -2   0   -0.19    0.31
  12  -2   0   -0.05    0.20
 -12  -2   0    0.11    0.35
 -12  -2   0    0.37    0.28
  12  -2   0   -0.20    0.29
 -12  -2   0    0.25    0.25
 -12  -2   0   -0.28    0.29
 -12  -2   0    0.08    0.40
  12  -2   0   -0.09    0.22
  12  -2   0   -0.15    0.30
 -12  -2   0   -0.08    0.36
  12  -2   0    0.00    0.11
  12  -2   0    0.01    0.31
  12  -2   0   -0.03    0.28
  12  -2   0    0.42    0.34
 -12  -2   0   -0.39    0.23
 -12  -2   0    0.05    0.30
  12  -2   0   -0.07    0.19
  12  -2   0   -0.22    0.21
 -12  -2   0    0.40    0.35
 -12  -2   0   -0.06    0.20
  12   2   0   -0.02    0.28
 -12   2   0   -0.04    0.31
  12   2   0    0.25    0.34
  12   2   0   -0.02    0.29
  12   2   0    0.26    0.33
 -12   2   0   -0.04    0.26
  12   2   0   -0.42    0.34
 -12   2   0    0.32    0.41
 -12   2   0    0.05    0.28
  12   2   0   -0.30    0.27
 -12   2   0    0.18    0.39
 -12   2   0   -0.01    0.27
  12   2   0   -0.26    0.35
  12   2   0    0.31    0.39
 -12   2   0   -0.31    0.24
 -12   2   0   -0.28    0.22
 -12   2   0   -0.17    0.39
 -12   2   0    0.29    0.24
  12   2   0    0.05    0.33
  12   2   0    0.14    0.28
 -12   2   0   -0.43    0.28
  14  -2   0   25.21    1.56
  14  -2   0   26.18    1.56
 -14  -2   0   24.47    1.59
  14  -2   0   27.26    1.45
  14  -2   0   24.20    1.37
 -14  -2   0   25.20    1.74
  14  -2   0   26.69    1.61
 -14  -2   0   25.25    1.58
 -14  -2   0   26.24    1.54
  14  -2   0   25.46    1.59
 -14  -2   0   24.90    1.36
 -14  -2   0   26.35    1.72
  14  -2   0   25.70    1.58
  14  -2   0   29.55    1.63
 -14  -2   0   26.43    1.40
 -14  -2   0   24.10    1.43
  14  -2   0   27.20    1.36
 -14  -2   0   24.50    1.60
  14  -2   0   26.44    1.21
 -14  -2   0   25.72    1.57
  14  -2   0   26.23    1.38
  14  -2   0   26.71    1.61
 -14  -2   0   27.25    1.59
 -14  -2   0   26.71    1.59
  14   2   0   23.70    1.49
 -14   2   0   25.28    1.71
 -14   2   0   25.34    1.51
  14   2   0   23.94    1.64
  14   2   0   24.07    1.50
 -14   2   0   24.87    1.60
  14   2   0   27.39    1.52
  14   2   0   26.19    1.65
 -14   2   0   24.99    1.57
 -14   2   0   24.56    1.58
 -14   2   0   26.03    1.45
 -14   2   0   25.53    1.72
 -14   2   0   27.75    1.72
  14   2   0   23.68    1.47
 -14   2   0   27.56    1.46
  14   2   0   29.44    1.68
  14   2   0   26.88    1.69
  14   2   0   25.29    1.55
  14   2   0   23.48    1.56
 -14   2   0   25.00    1.39
 -14   2   0   28.40    1.56
  16  -2   0    3.22    0.61
  16  -2   0    3.46    0.48
  16  -2   0    3.44    0.44
  16  -2   0    3.16    0.62
 -16  -2   0    2.64    0.60
  16  -2   0    2.74    0.28
  16  -2   0    2.93    0.59
 -16  -2   0    1.48    0.63
 -16  -2   0    2.65    0.58
 -16  -2   0    2.54    0.52
 -16  -2   0    1.84    0.41
 -16  -2   0    2.84    0.50
 -16  -2   0    2.96    0.60
 -16  -2   0    2.34    0.41
  16  -2   0    3.32    0.63
 -16  -2   0    3.19    0.72
  16  -2   0    3.36    0.66
  16  -2   0    2.82    0.42
 -16  -2   0    2.19    0.52
 -16  -2   0    3.36    0.58
  16  -2   0    3.41    0.57
 -16  -2   0    2.71    0.56
  16  -2   0    2.49    0.42
  16  -2   0    2.99    0.55
 -16   2   0    2.53    0.55
 -16   2   0    2.66    0.61
  16   2   0    2.32    0.48
 -16   2   0    2.69    0.55
 -16   2   0    3.20    0.54
  16   2   0    1.74    0.45
  16   2   0    2.64    0.54
 -16   2   0    2.68    0.64
 -16   2   0    2.09    0.55
  16   2   0    2.54    0.53
 -16   2   0    1.92    0.43
 -16   2   0    2.44    0.55
  16   2   0    2.40    0.57
  16   2   0    2.41    0.49
 -16   2   0    2.70    0.44
  16   2   0    3.94    0.57
 -16   2   0    3.26    0.52
  16   2   0    3.54    0.67
 -16   2   0    3.06    0.70
  16   2   0    2.77    0.55
  16   2   0    2.02    0.56
  18  -2   0   44.82    2.57
 -18  -2   0   46.75    2.34
 -18  -2   0   46.01    2.37
 -18  -2   0   48.79    2.55
 -18  -2   0   42.13    2.86
  18  -2   0   45.97    2.58
  18  -2   0   47.62    2.64
  18  -2   0   48.03    2.13
  18  -2   0   48.48    2.57
  18  -2   0   44.57    2.29
 -18  -2   0   46.75    2.56
  18  -2   0   44.62    2.13
  18  -2   0   45.72    2.39
 -18  -2   0   46.02    2.60
 -18  -2   0   45.51    2.56
 -18  -2   0   50.85    2.85
  18  -2   0   47.64    2.62
  18  -2   0   45.74    2.33
 -18  -2   0   49.98    2.60
  18  -2   0   46.65    2.33
 -18  -2   0   44.83    2.40
  18  -2   0   44.64    2.57
 -18  -2   0   44.99    2.78
  18  -2   0   43.19    2.53
 -18  -2   0   45.48    2.82
  18   2   0   46.01    2.69
 -18   2   0   47.58    2.62
 -18   2   0   47.61    2.78
  18   2   0   44.89    2.63
 -18   2   0   46.80    2.76
 -18   2   0   45.18    2.49
  18   2   0   44.47    2.67
 -18   2   0   44.48    2.36
 -18   2   0   44.58    2.59
  18   2   0   45.80    2.50
 -18   2   0   45.34    2.42
 -18   2   0   45.01    2.42
  18   2   0   46.58    2.49
 -18   2   0   47.05    2.53
 -18   2   0   45.31    2.65
  18   2   0   47.71    2.69
  18   2   0   46.52    2.49
  18   2   0   48.68    2.56
  18   2   0   52.22    2.63
  18   2   0   49.94    2.50
 -18   2   0   49.97    2.74
 -20  -2   0    0.81    0.50
 -20  -2   0    0.23    0.31
  20  -2   0   -0.12    0.39
  20  -2   0    0.13    0.35
  20  -2   0    0.02    0.18
 -20  -2   0    0.18    0.40
 -20  -2   0   -0.37    0.51
  20  -2   0    0.02    0.15
 -20  -2   0    0.58    0.35
 -20  -2   0    0.05    0.38
  20  -2   0    0.00    0.32
  20  -2   0   -0.30    0.31
  20  -2   0    0.62    0.45
  20  -2   0   -0.40    0.28
 -20  -2   0   -0.15    0.35
  20  -2   0    0.46    0.26
 -20  -2   0    0.66    0.49
  20  -2   0    0.11    0.43
  20  -2   0   -0.07    0.45
 -20  -2   0   -0.50    0.34
 -20  -2   0   -0.30    0.42
  20  -2   0    0.59    0.44
  20  -2   0   -0.10    0.25
 -20  -2   0    0.07    0.34
 -20   2   0    0.38    0.31
 -20   2   0    0.32    0.56
 -20   2   0    0.39    0.51
 -20   2   0    0.33    0.30
  20   2   0   -0.16    0.26
 -20   2   0    0.94    0.66
  20   2   0    0.25    0.61
 -20   2   0    0.44    0.44
 -20   2   0    0.13    0.40
  20   2   0    0.23    0.35
 -20   2   0   -0.41    0.36
  20   2   0    0.37    0.38
 -20   2   0    0.23    0.35
  20   2   0   -0.22    0.38
  20   2   0   -0.40    0.36
  20   2   0   -0.76    0.34
  20   2   0    0.14    0.34
  20   2   0    0.23    0.46
 -20   2   0    0.23    0.41
 -20   2   0   -0.28    0.26
  20   2   0    0.12    0.45
  22  -2   0    5.93    0.97
  22  -2   0    7.05    0.62
 -22  -2   0    8.92    0.87
  22  -2   0    6.60    0.78
 -22  -2   0    9.31    1.11
 -22  -2   0    8.01    1.29
  22  -2   0    7.15    0.76
 -22  -2   0    6.79    0.85
 -22  -2   0    6.39    1.13
  22  -2   0    6.94    1.06
 -22  -2   0    7.08    0.77
  22  -2   0    7.53    0.56
  22  -2   0    8.30    0.93
  22  -2   0    6.79    0.99
  22  -2   0    6.85    0.53
 -22  -2   0    5.82    0.93
 -22  -2   0   10.69    1.24
  22  -2   0    8.29    0.85
 -22  -2   0    8.75    1.13
  22   2   0    7.27    1.49
 -22   2   0    6.74    1.02
 -22   2   0    7.01    1.03
  22   2   0    7.38    1.16
 -22   2   0    7.64    1.17
  22   2   0    7.99    1.03
 -22   2   0    7.15    1.19
  22   2   0    8.49    1.03
  22   2   0    7.15    1.12
 -22   2   0    5.95    1.13
  22   2   0    6.67    0.96
 -22   2   0    7.98    1.00
 -22   2   0    8.06    1.03
 -22   2   0    7.21    1.11
 -22   2   0    6.53    0.84
  22   2   0    6.70    1.08
  24  -2   0    6.58    0.76
  24  -2   0    4.91    0.47
  24  -2   0    4.94    0.91
 -24  -2   0    6.89    0.82
  24  -2   0    5.54    0.62
 -24  -2   0    5.10    0.94
 -24  -2   0    5.79    1.19
 -24  -2   0    4.83    0.95
  24  -2   0    7.34    0.85
  24  -2   0    4.67    0.91
  24  -2   0    6.11    1.04
 -24  -2   0    4.03    0.86
 -24  -2   0    6.67    1.23
  24  -2   0    6.38    0.78
  24  -2   0    5.33    0.60
 -24  -2   0    5.83    0.83
  24   2   0    5.66    1.03
 -24   2   0    4.61    0.74
  24   2   0    5.03    0.89
 -24   2   0    4.54    0.87
 -24   2   0    4.06    0.90
  24   2   0    5.10    0.99
  24   2   0    4.99    0.82
 -24   2   0    5.45    0.87
 -24   2   0    4.46    0.92
 -24   2   0    5.69    1.19
  24   2   0    5.38    1.01
 -24   2   0    5.44    0.95
  24   2   0    6.75    0.97
 -24   2   0    6.10    1.17
 -24   2   0    4.89    0.93
  26  -2   0    1.54    0.50
  26  -2   0    1.33    0.52
  26  -2   0    1.92    0.53
  26  -2   0    0.96    0.32
 -26  -2   0    2.38    0.82
 -26  -2   0    1.02    0.63
 -26  -2   0    2.01    1.03
 -26  -2   0    1.96    0.56
  26  -2   0    1.44    0.29
 -26  -2   0    1.93    0.49
 -26  -2   0    1.33    0.68
  26  -2   0    0.89    0.55
  26  -2   0    2.25    0.53
  26  -2   0    0.76    0.55
 -26  -2   0    2.29    0.68
  26   2   0    1.33    0.67
 -26   2   0    1.66    0.80
 -26   2   0    0.61    0.63
 -26   2   0    1.24    0.60
  26   2   0    2.66    0.80
 -26   2   0    0.69    0.79
  26   2   0    1.34    0.61
  26   2   0    0.67    0.55
 -26   2   0    2.27    0.78
 -26   2   0    3.14    0.92
  26   2   0    1.11    0.54
  26   2   0    0.88    0.52
 -26   2   0    0.21    0.62
 -26   2   0    2.85    0.59
 -26   2   0    1.46    0.69
  28  -2   0    1.20    0.66
 -28  -2   0    0.91    0.85
  28  -2   0    0.27    0.50
  28  -2   0    2.03    0.52
  28  -2   0    0.44    0.57
 -28  -2   0    2.41    0.80
  28  -2   0    1.01    0.32
 -28  -2   0   -0.61    0.44
 -28  -2   0    0.74    0.81
 -28  -2   0    0.67    0.50
 -28  -2   0    1.08    0.62
  28  -2   0    1.06    0.29
  28  -2   0    0.78    0.48
 -28   2   0    1.02    0.77
 -28   2   0    1.52    0.68
  28   2   0    1.69    0.57
  28   2   0    1.03    0.69
 -28   2   0   -0.25    0.62
 -28   2   0    0.87    0.53
 -28   2   0   -0.30    0.53
 -28   2   0    0.44    0.75
  28   2   0    1.33    0.53
 -28   2   0    0.52    0.66
  28   2   0    0.88    0.64
  28   2   0    0.78    0.56
 -30  -2   0    3.63    1.18
 -30  -2   0    4.11    0.77
 -30  -2   0    4.94    1.02
  30  -2   0    5.43    0.82
 -30  -2   0    4.94    1.01
  30  -2   0    4.35    1.02
  30  -2   0    6.58    0.88
 -30  -2   0    6.70    1.07
  30  -2   0    6.29    1.17
  30  -2   0    4.28    0.99
  30  -2   0    5.86    0.57
 -30  -2   0    6.63    1.34
  30  -2   0    5.53    0.55
  30   2   0    6.00    0.96
  30   2   0    6.30    1.24
 -30   2   0    4.91    0.90
 -30   2   0    6.08    1.37
  30   2   0    3.58    0.83
 -30   2   0    6.89    1.63
  30   2   0    5.74    1.28
 -30   2   0    4.90    1.07
 -30   2   0    5.74    1.43
  30   2   0    4.35    0.97
 -30   2   0    4.51    1.53
  32  -2   0    1.10    0.75
 -32  -2   0    0.69    0.96
 -32  -2   0    1.99    0.62
 -32  -2   0    1.18    0.77
  32  -2   0    1.58    0.82
 -32  -2   0    0.18    0.82
  32  -2   0    1.33    0.75
  32  -2   0    1.85    0.54
 -32  -2   0    0.86    1.25
  32  -2   0    1.34    0.50
 -32  -2   0    1.00    0.70
  32   2   0    0.78    0.50
  32   2   0    0.69    0.78
  32   2   0    2.00    0.79
  32   2   0    0.28    0.49
 -32   2   0    0.34    0.70
 -32   2   0    0.98    0.59
 -32   2   0    2.59    0.96
  32   2   0    1.01    0.72
 -32   2   0    1.95    0.85
 -32   2   0    1.38    0.71
 -32   2   0    1.21    0.84
  32   2   0    1.52    0.67
  -1  -3   0   24.72    1.35
  -1  -3   0   23.99    1.30
   1  -3   0   22.83    1.25
  -1  -3   0   21.99    1.25
   1  -3   0   22.33    1.26
  -1  -3   0   22.07    1.29
   1  -3   0   26.01    1.30
  -1   3   0   24.57    1.33
   1   3   0   23.94    1.08
  -1   3   0   23.75    1.25
   1   3   0   23.38    1.25
   1   3   0   23.74    1.33
  -1   3   0   25.10    1.27
   1   3   0   24.15    1.27
   1   3   0   23.98    1.06
  -3  -3   0   49.36    2.46
  -3  -3   0   50.55    2.43
   3  -3   0   49.79    2.38
   3  -3   0   48.04    2.43
  -3  -3   0   51.87    2.24
  -3  -3   0   50.10    2.41
  -3  -3   0   48.78    2.24
  -3  -3   0   47.15    2.23
  -3  -3   0   49.42    2.47
   3  -3   0   49.43    2.40
  -3  -3   0   57.24    2.55
   3   3   0   54.16    2.29
  -3   3   0   50.27    2.37
  -3   3   0   51.55    2.23
  -3   3   0   52.28    2.24
  -3   3   0   52.09    2.24
   3   3   0   52.87    2.32
  -3   3   0   50.32    2.23
  -3   3   0   50.23    2.33
  -3   3   0   50.36    2.55
   3   3   0   53.73    2.43
  -3   3   0   52.92    2.40
   3   3   0   53.56    2.33
   3   3   0   49.08    2.49
   3   3   0   51.82    2.29
   3   3   0   52.93    2.48
  -3   3   0   53.06    2.45
   3   3   0   52.18    2.33
   5  -3   0   32.95    1.56
  -5  -3   0   32.59    1.75
  -5  -3   0   34.50    1.64
  -5  -3   0   35.38    1.86
  -5  -3   0   31.25    1.79
  -5  -3   0   32.83    1.60
   5  -3   0   36.30    1.56
   5  -3   0   33.97    1.56
   5  -3   0   33.26    1.77
  -5  -3   0   32.86    1.68
   5  -3   0   32.74    1.55
   5  -3   0   35.43    1.68
   5  -3   0   35.32    1.72
  -5  -3   0   33.87    1.80
  -5  -3   0   35.59    1.70
   5   3   0   35.34    1.73
   5   3   0   37.41    1.77
  -5   3   0   36.62    1.70
   5   3   0   34.66    1.56
  -5   3   0   35.74    1.80
   5   3   0   33.82    1.72
   5   3   0   34.26    1.68
   5   3   0   32.51    1.56
  -5   3   0   35.29    1.63
  -5   3   0   36.38    1.67
  -5   3   0   36.83    1.65
  -5   3   0   36.64    1.64
   5   3   0   33.62    1.71
   5   3   0   35.32    1.58
   5   3   0   30.80    1.80
   5   3   0   33.73    1.56
  -5   3   0   35.34    1.65
  -5   3   0   35.69    1.60
   5   3   0   36.82    1.84
   5   3   0   37.91    1.71
   7  -3   0    0.74    0.22
   7  -3   0    0.67    0.24
  -7  -3   0    0.71    0.32
   7  -3   0    0.65    0.23
  -7  -3   0    1.02    0.37
   7  -3   0    0.94    0.25
   7  -3   0    0.81    0.26
   7  -3   0    0.73    0.23
  -7  -3   0    0.60    0.33
   7  -3   0    1.22    0.37
   7  -3   0    0.47    0.27
  -7  -3   0    1.01    0.39
  -7  -3   0    0.51    0.41
  -7  -3   0    0.78    0.28
  -7  -3   0    0.22    0.29
  -7  -3   0    0.75    0.20
  -7  -3   0    0.92    0.28
   7   3   0    0.57    0.15
   7   3   0    0.64    0.21
   7   3   0    0.86    0.35
  -7   3   0    0.77    0.14
  -7   3   0    0.92    0.17
  -7   3   0    0.78    0.27
  -7   3   0    0.47    0.31
   7   3   0    0.88    0.30
  -7   3   0    0.94    0.33
   7   3   0    0.45    0.26
   7   3   0    1.01    0.26
  -7   3   0    1.13    0.24
   7   3   0    0.37    0.30
   7   3   0    0.80    0.33
  -7   3   0    0.78    0.31
  -7   3   0    0.60    0.19
  -7   3   0    0.66    0.25
   7   3   0    0.94    0.34
  -7   3   0    1.01    0.17
   7   3   0    0.74    0.37
   7   3   0    0.51    0.15
   7   3   0    0.82    0.33
  -7   3   0    0.58    0.24
   9  -3   0    7.10    0.51
   9  -3   0    7.30    0.74
  -9  -3   0    6.14    0.47
  -9  -3   0    8.15    0.75
  -9  -3   0    6.14    0.46
  -9  -3   0    6.87    0.69
   9  -3   0    6.05    0.58
   9  -3   0    7.30    0.62
  -9  -3   0    6.40    0.66
  -9  -3   0    7.02    0.44
  -9  -3   0    8.05    0.75
  -9  -3   0    8.32    0.79
  -9  -3   0    7.01    0.81
  -9  -3   0    7.48    0.67
  -9  -3   0    6.01    0.74
   9  -3   0    6.82    0.62
   9  -3   0    7.71    0.65
  -9  -3   0    6.30    0.76
  -9  -3   0    6.53    0.50
   9  -3   0    7.19    0.74
  -9   3   0    7.48    0.67
  -9   3   0    6.60    0.52
   9   3   0    6.87    0.68
   9   3   0    7.43    0.67
  -9   3   0    7.26    0.53
   9   3   0    7.63    0.82
   9   3   0    7.03    0.77
  -9   3   0    7.13    0.74
  -9   3   0    6.37    0.58
   9   3   0    7.56    0.80
  -9   3   0    6.53    0.49
   9   3   0    6.51    0.44
   9   3   0    7.55    0.65
  -9   3   0    7.27    0.65
  -9   3   0    7.56    0.66
   9   3   0    7.41    0.72
  -9   3   0    8.50    0.75
  -9   3   0    8.17    0.77
   9   3   0    7.67    0.76
   9   3   0    6.95    0.60
 -11  -3   0    0.02    0.22
 -11  -3   0    0.48    0.41
 -11  -3   0   -0.19    0.22
  11  -3   0    0.08    0.27
  11  -3   0   -0.16    0.24
  11  -3   0   -0.12    0.12
 -11  -3   0    0.12    0.37
 -11  -3   0    0.76    0.38
 -11  -3   0    0.18    0.20
  11  -3   0    0.41    0.21
  11  -3   0    0.37    0.36
 -11  -3   0   -0.14    0.36
 -11  -3   0    0.34    0.34
 -11  -3   0    0.19    0.28
  11  -3   0    0.28    0.31
 -11  -3   0    0.34    0.30
  11  -3   0    0.17    0.36
 -11  -3   0   -0.11    0.30
 -11  -3   0    0.30    0.30
 -11  -3   0   -0.08    0.37
  11  -3   0    0.46    0.26
 -11   3   0    0.36    0.33
 -11   3   0    0.86    0.45
 -11   3   0    0.45    0.26
  11   3   0    0.52    0.31
 -11   3   0    0.02    0.27
 -11   3   0    0.17    0.20
 -11   3   0    0.40    0.24
 -11   3   0    0.50    0.39
 -11   3   0    0.11    0.27
  11   3   0    0.08    0.33
  11   3   0    0.32    0.18
 -11   3   0    0.80    0.37
  11   3   0    0.38    0.33
 -11   3   0    0.30    0.35
  11   3   0    0.38    0.34
 -11   3   0    0.29    0.24
  11   3   0    0.17    0.34
  11   3   0    0.17    0.29
  11   3   0    0.28    0.29
  11   3   0    0.36    0.34
  11   3   0    0.06    0.32
 -13  -3   0    0.88    0.45
 -13  -3   0    1.05    0.46
 -13  -3   0    0.86    0.42
 -13  -3   0    0.44    0.42
 -13  -3   0    0.81    0.24
 -13  -3   0    1.51    0.31
  13  -3   0    1.12    0.27
 -13  -3   0    1.87    0.58
  13  -3   0    0.75    0.39
  13  -3   0    0.76    0.33
  13  -3   0    0.68    0.17
 -13  -3   0    1.13    0.38
  13  -3   0    0.97    0.34
 -13  -3   0    0.84    0.24
  13  -3   0    0.97    0.39
  13  -3   0    0.57    0.18
  13  -3   0    1.11    0.30
 -13  -3   0    0.77    0.33
  13  -3   0    0.69    0.31
 -13  -3   0    1.21    0.40
 -13  -3   0    1.15    0.39
  13  -3   0    0.34    0.40
 -13  -3   0    0.67    0.37
 -13   3   0    0.43    0.27
  13   3   0    1.00    0.41
 -13   3   0    0.73    0.49
 -13   3   0    1.04    0.45
 -13   3   0    1.03    0.38
 -13   3   0    0.49    0.25
  13   3   0    0.78    0.31
 -13   3   0    0.49    0.24
 -13   3   0    0.33    0.39
  13   3   0    1.10    0.35
 -13   3   0    0.43    0.27
  13   3   0    0.92    0.33
  13   3   0    1.56    0.52
  13   3   0    1.21    0.43
  13   3   0    1.29    0.26
 -13   3   0    0.79    0.32
  13   3   0    1.23    0.41
 -13   3   0    0.68    0.33
 -13   3   0    0.54    0.25
  13   3   0    1.83    0.52
  13   3   0    1.11    0.41
  13   3   0    0.90    0.36
  15  -3   0    8.81    0.87
  15  -3   0    8.35    0.57
  15  -3   0    7.99    0.77
 -15  -3   0    7.91    0.81
 -15  -3   0    6.66    0.96
 -15  -3   0   10.15    1.03
 -15  -3   0    8.64    1.09
  15  -3   0    8.79    0.82
  15  -3   0    8.87    0.79
  15  -3   0    7.39    0.70
  15  -3   0    8.53    0.63
 -15  -3   0    8.18    0.84
 -15  -3   0    8.63    0.76
 -15  -3   0    8.19    0.88
 -15  -3   0    9.07    0.89
 -15  -3   0    7.65    0.78
 -15  -3   0    7.80    0.83
  15  -3   0    7.47    0.53
 -15  -3   0    8.66    0.62
  15  -3   0    6.43    0.84
 -15  -3   0    7.98    0.84
 -15  -3   0    8.26    0.69
  15   3   0    9.20    1.06
  15   3   0    9.95    0.86
 -15   3   0    8.68    1.04
 -15   3   0    8.96    0.80
 -15   3   0    8.06    0.81
  15   3   0    8.87    0.81
 -15   3   0    7.98    0.77
 -15   3   0    8.65    0.70
  15   3   0    9.09    1.05
  15   3   0   10.81    0.89
 -15   3   0    8.29    1.01
 -15   3   0    9.03    0.67
  15   3   0    8.60    0.91
  15   3   0    6.45    0.87
  15   3   0    8.11    0.77
  15   3   0    9.97    0.98
 -15   3   0    7.50    0.69
 -15   3   0    9.97    1.04
  15   3   0    8.93    0.78
 -15   3   0    8.57    0.89
 -15   3   0    7.29    0.88
 -17  -3   0    0.56    0.27
 -17  -3   0    1.28    0.45
  17  -3   0    0.85    0.44
 -17  -3   0    0.30    0.32
 -17  -3   0    2.47    0.61
  17  -3   0    0.56    0.35
 -17  -3   0    1.13    0.56
 -17  -3   0    0.85    0.52
 -17  -3   0    1.04    0.48
  17  -3   0    0.52    0.30
 -17  -3   0    0.93    0.50
 -17  -3   0    0.95    0.30
  17  -3   0    0.66    0.35
 -17  -3   0    1.59    0.37
 -17  -3   0    0.82    0.37
  17  -3   0    0.69    0.31
  17  -3   0    1.32    0.40
 -17  -3   0    0.73    0.56
  17  -3   0    0.35    0.26
  17  -3   0    0.52    0.37
 -17  -3   0    0.81    0.38
  17  -3   0    0.79    0.43
 -17   3   0    0.82    0.47
 -17   3   0    0.37    0.29
  17   3   0    1.08    0.53
  17   3   0    1.70    0.44
  17   3   0    0.85    0.37
 -17   3   0    1.22    0.52
 -17   3   0    1.22    0.45
 -17   3   0    0.98    0.30
  17   3   0    0.57    0.43
  17   3   0    0.98    0.52
 -17   3   0    0.50    0.37
 -17   3   0    0.98    0.71
  17   3   0    0.57    0.39
  17   3   0    0.48    0.33
 -17   3   0    0.49    0.32
 -17   3   0    0.35    0.38
 -17   3   0    0.53    0.46
  17   3   0    1.26    0.43
  17   3   0    0.70    0.48
 -17   3   0    1.55    0.42
  17   3   0    1.23    0.45
 -19  -3   0    9.13    0.83
  19  -3   0    8.58    1.04
 -19  -3   0    9.15    1.11
  19  -3   0   10.60    1.25
  19  -3   0    8.61    0.68
  19  -3   0    9.28    1.07
 -19  -3   0    9.66    0.94
  19  -3   0    9.96    1.19
 -19  -3   0    9.56    0.78
 -19  -3   0    9.59    1.25
 -19  -3   0    9.29    1.28
 -19  -3   0    7.34    0.95
  19  -3   0   10.61    1.26
 -19  -3   0    9.42    0.78
 -19  -3   0    9.50    1.11
  19  -3   0   10.91    0.87
  19  -3   0    8.05    0.70
 -19  -3   0    9.40    1.21
  19  -3   0   10.18    1.03
  19  -3   0   10.20    0.77
 -19  -3   0    8.22    1.05
 -19  -3   0    7.84    1.04
 -19  -3   0    8.10    1.00
  19   3   0    8.22    1.01
  19   3   0   10.61    1.10
 -19   3   0   10.57    1.23
  19   3   0   10.58    1.01
  19   3   0   10.42    0.95
 -19   3   0    8.80    1.23
 -19   3   0    8.03    0.88
 -19   3   0    9.93    0.87
 -19   3   0    9.18    0.86
  19   3   0    9.39    0.91
  19   3   0    9.07    1.15
  19   3   0    8.40    1.08
 -19   3   0    9.60    0.79
  19   3   0   10.82    0.96
 -19   3   0    8.75    1.06
 -19   3   0    8.85    1.24
 -19   3   0   10.56    1.12
  19   3   0    8.22    0.90
 -19   3   0    6.81    1.03
  19   3   0    9.21    1.17
  21  -3   0    1.63    0.59
  21  -3   0    2.32    0.45
  21  -3   0    2.65    0.70
 -21  -3   0    2.39    0.67
 -21  -3   0    2.99    0.48
  21  -3   0    2.36    0.59
  21  -3   0    2.79    0.74
 -21  -3   0    2.28    0.69
 -21  -3   0    3.43    0.61
 -21  -3   0    3.64    0.88
 -21  -3   0    3.28    0.87
  21  -3   0    2.12    0.41
 -21  -3   0    1.85    0.60
 -21  -3   0    1.87    0.71
  21  -3   0    1.83    0.44
 -21  -3   0    2.32    0.47
 -21   3   0    2.23    0.63
 -21   3   0    2.19    0.48
 -21   3   0    3.21    0.67
  21   3   0    2.37    0.75
  21   3   0    2.83    0.69
 -21   3   0    3.84    0.91
 -21   3   0    3.52    0.82
  21   3   0    1.87    0.59
  21   3   0    3.69    0.82
 -21   3   0    3.47    0.78
 -21   3   0    1.23    0.68
 -21   3   0    1.96    0.65
  21   3   0    2.34    0.67
  21   3   0    3.44    0.86
  21   3   0    3.50    0.72
  21   3   0    1.91    0.65
 -21   3   0    1.20    0.46
  23  -3   0    0.43    0.39
  23  -3   0    1.23    0.41
 -23  -3   0    0.19    0.60
  23  -3   0    0.17    0.40
 -23  -3   0    0.06    0.54
 -23  -3   0    0.08    0.36
  23  -3   0    0.33    0.20
  23  -3   0   -0.37    0.40
  23  -3   0    0.29    0.58
 -23  -3   0   -0.24    0.36
 -23  -3   0    0.81    0.38
 -23  -3   0    0.15    0.61
  23  -3   0    0.40    0.27
  23  -3   0    0.40    0.35
 -23  -3   0    0.81    0.62
 -23  -3   0    0.58    0.38
 -23  -3   0    0.40    0.56
 -23   3   0   -0.09    0.48
 -23   3   0   -0.02    0.55
 -23   3   0    0.18    0.48
  23   3   0    0.30    0.50
  23   3   0   -0.03    0.37
  23   3   0   -0.05    0.50
  23   3   0   -0.12    0.43
 -23   3   0    1.60    0.62
  23   3   0    0.17    0.37
 -23   3   0    0.72    0.62
 -23   3   0   -0.58    0.44
 -23   3   0   -0.30    0.31
  23   3   0    0.56    0.87
  23   3   0   -0.05    0.40
 -23   3   0   -0.29    0.50
 -23   3   0    0.13    0.35
  25  -3   0    3.40    0.85
 -25  -3   0    2.53    0.73
  25  -3   0    1.48    0.46
 -25  -3   0    1.33    0.70
 -25  -3   0    3.22    1.00
 -25  -3   0    1.77    0.53
 -25  -3   0    2.92    0.73
  25  -3   0    1.26    0.69
 -25  -3   0    2.49    0.76
 -25  -3   0    1.56    0.47
  25  -3   0    1.45    0.46
  25  -3   0    1.72    0.73
  25  -3   0    1.82    0.38
 -25   3   0    2.37    0.83
  25   3   0    1.20    0.67
  25   3   0    1.83    0.66
 -25   3   0    2.35    0.67
 -25   3   0    1.91    0.76
  25   3   0    0.76    0.64
  25   3   0    2.27    0.58
 -25   3   0    1.31    0.62
 -25   3   0    0.32    0.60
 -25   3   0    2.39    0.58
  25   3   0    1.49    0.60
  25   3   0    2.34    0.62
 -25   3   0    1.87    0.60
 -25   3   0    2.42    0.54
  25   3   0    1.79    0.68
 -25   3   0    1.87    0.77
  27  -3   0    8.49    1.28
 -27  -3   0   11.71    1.48
 -27  -3   0   11.84    1.01
 -27  -3   0   11.52    1.59
 -27  -3   0    9.89    1.54
  27  -3   0   11.35    1.39
 -27  -3   0   11.33    1.40
 -27  -3   0   12.16    1.25
  27  -3   0    9.35    1.37
  27  -3   0   10.19    0.94
 -27  -3   0   10.48    1.60
 -27  -3   0    9.33    0.95
  27  -3   0   11.07    0.87
 -27   3   0    9.01    1.47
 -27   3   0    9.67    1.28
 -27   3   0   10.55    1.39
 -27   3   0    9.55    0.97
 -27   3   0   10.84    1.25
  27   3   0   10.49    1.52
  27   3   0   12.37    1.19
 -27   3   0    8.75    1.25
 -27   3   0    9.33    1.54
  27   3   0    8.83    1.41
  27   3   0    8.71    1.22
 -27   3   0    9.37    1.29
 -27   3   0   11.06    1.56
  27   3   0   10.86    1.46
  27   3   0   10.13    1.23
 -29  -3   0    0.49    0.57
 -29  -3   0   -0.13    0.72
 -29  -3   0    0.07    0.71
 -29  -3   0    0.19    0.65
  29  -3   0    0.52    0.54
  29  -3   0    0.27    0.39
 -29  -3   0    0.24    0.54
 -29  -3   0    0.30    0.58
 -29  -3   0   -0.38    0.46
  29  -3   0    0.14    0.34
 -29  -3   0    0.27    0.40
  29  -3   0    0.21    0.59
  29  -3   0    0.76    0.41
  29  -3   0    0.29    0.47
 -29   3   0    0.58    0.64
 -29   3   0   -0.03    0.70
 -29   3   0    0.52    0.72
  29   3   0    1.30    0.84
 -29   3   0   -1.04    0.46
  29   3   0   -0.10    0.56
 -29   3   0    0.65    0.57
 -29   3   0    0.44    0.54
  29   3   0    0.11    0.43
  29   3   0    0.40    0.51
  29   3   0    0.75    0.55
 -29   3   0    1.74    0.82
  31  -3   0    5.98    0.76
 -31  -3   0    8.30    1.37
 -31  -3   0    6.40    1.24
  31  -3   0    7.66    0.78
 -31  -3   0   11.45    1.76
 -31  -3   0    8.73    1.21
  31  -3   0    6.19    1.18
  31  -3   0    6.79    1.28
 -31  -3   0    8.45    1.61
  31  -3   0    4.99    0.76
 -31  -3   0    6.20    1.23
 -31   3   0    6.61    1.28
 -31   3   0    5.09    1.86
  31   3   0    6.86    1.27
 -31   3   0    8.29    1.55
  31   3   0    5.70    1.34
 -31   3   0    5.81    1.33
  31   3   0    6.36    1.10
 -31   3   0    5.07    1.15
 -31   3   0    7.21    0.99
  31   3   0    8.66    1.22
  31   3   0    8.79    1.32
 -31   3   0    7.05    1.50
 -33  -3   0    0.09    0.79
 -33  -3   0    1.72    0.88
 -33  -3   0    0.91    0.48
  33  -3   0    0.59    0.48
 -33  -3   0   -0.34    0.62
  33  -3   0    1.17    0.48
 -33  -3   0    0.58    0.66
 -33  -3   0    0.51    0.90
  33  -3   0    0.14    0.69
 -33   3   0   -0.12    0.52
 -33   3   0   -0.28    1.02
 -33   3   0    0.90    0.93
 -33   3   0    0.97    0.86
  33   3   0    1.31    0.62
  33   3   0    0.30    0.64
  33   3   0    0.68    0.59
  33   3   0   -0.11    0.55
  33   3   0    0.46    0.58
 -33   3   0    0.79    0.69
 -33   3   0    1.32    0.76
  33   3   0   -0.21    0.58
   0  -4   0   49.39    2.43
   0  -4   0   49.83    2.47
   0  -4   0   47.41    2.39
   0  -4   0   48.73    2.42
   0   4   0   46.97    2.47
  -2  -4   0    6.37    0.76
  -2  -4   0    4.57    0.56
   2  -4   0    3.73    0.53
   2  -4   0    3.59    0.53
   2  -4   0    4.06    0.58
  -2  -4   0    2.71    0.51
  -2  -4   0    4.29    0.64
   2   4   0    3.42    0.49
   2   4   0    3.89    0.37
   2   4   0    5.31    0.63
   2   4   0    3.48    0.33
  -2   4   0    3.74    0.59
   2   4   0    3.82    0.48
   2   4   0    3.73    0.32
   2   4   0    4.56    0.44
   2   4   0    3.60    0.58
   4  -4   0   26.55    1.44
  -4  -4   0   25.79    1.58
  -4  -4   0   26.46    1.53
   4  -4   0   27.63    1.51
   4  -4   0   27.05    1.43
  -4  -4   0   24.48    1.52
  -4   4   0   23.77    1.46
  -4   4   0   26.15    1.22
   4   4   0   28.55    1.55
   4   4   0   24.61    1.33
   4   4   0   27.57    1.30
   4   4   0   25.75    1.56
   4   4   0   26.06    1.30
  -4   4   0   25.89    1.23
  -4   4   0   23.61    1.39
   4   4   0   25.57    1.43
   4   4   0   25.65    1.31
   4   4   0   24.28    1.43
  -4   4   0   24.96    1.22
  -4   4   0   25.27    1.52
  -4   4   0   26.84    1.35
   6  -4   0    0.21    0.25
  -6  -4   0    0.56    0.35
  -6  -4   0    0.62    0.43
  -6  -4   0    0.22    0.25
   6  -4   0    1.09    0.40
  -6  -4   0    0.32    0.43
  -6  -4   0    0.58    0.37
  -6  -4   0    0.55    0.24
  -6  -4   0    0.55    0.22
  -6  -4   0    0.08    0.25
   6   4   0    0.44    0.17
  -6   4   0    0.26    0.34
   6   4   0    0.48    0.30
   6   4   0    0.57    0.33
   6   4   0    0.37    0.34
   6   4   0    0.74    0.31
  -6   4   0    0.87    0.26
   6   4   0    0.44    0.21
  -6   4   0    0.68    0.27
  -6   4   0    0.11    0.23
   6   4   0    0.59    0.19
  -6   4   0    0.47    0.26
   6   4   0    0.49    0.19
  -6   4   0    0.50    0.21
   6   4   0    1.18    0.33
   6   4   0    0.71    0.44
   6   4   0    0.57    0.30
   6   4   0    0.53    0.29
  -6   4   0    0.15    0.21
   8  -4   0   15.59    0.82
   8  -4   0   15.57    0.83
  -8  -4   0   13.90    1.08
   8  -4   0   13.23    0.79
  -8  -4   0   14.52    0.99
  -8  -4   0   13.54    0.90
  -8  -4   0   13.74    1.11
   8  -4   0   15.21    0.81
   8  -4   0   16.82    1.12
  -8  -4   0   14.50    0.81
   8  -4   0   15.63    0.98
  -8  -4   0   14.05    0.92
  -8  -4   0   14.24    1.15
   8  -4   0   15.97    0.92
  -8  -4   0   15.35    1.07
   8   4   0   14.73    1.02
  -8   4   0   16.98    1.00
   8   4   0   13.17    0.99
  -8   4   0   14.76    0.81
  -8   4   0   17.50    1.14
   8   4   0   14.77    1.01
   8   4   0   13.62    0.75
   8   4   0   14.31    0.76
   8   4   0   14.29    0.88
   8   4   0   15.18    0.99
  -8   4   0   14.23    0.73
   8   4   0   15.47    1.16
  -8   4   0   14.11    0.75
  -8   4   0   15.92    1.00
  -8   4   0   14.64    0.92
  -8   4   0   13.60    0.89
   8   4   0   13.75    0.84
  -8   4   0   14.30    0.72
  -8   4   0   13.16    0.90
   8   4   0   14.39    0.99
   8   4   0   13.43    1.01
  10  -4   0    0.93    0.44
  10  -4   0    1.17    0.32
 -10  -4   0    0.89    0.43
  10  -4   0    1.15    0.28
  10  -4   0    1.04    0.27
 -10  -4   0    0.67    0.22
 -10  -4   0    0.53    0.41
 -10  -4   0    0.40    0.31
  10  -4   0    0.89    0.28
  10  -4   0    1.27    0.42
 -10  -4   0    0.78    0.35
  10  -4   0    0.82    0.28
 -10  -4   0    0.15    0.35
 -10  -4   0    0.72    0.41
  10  -4   0    0.56    0.27
 -10  -4   0    1.22    0.33
 -10  -4   0    0.87    0.32
  10   4   0    0.75    0.31
 -10   4   0    0.73    0.22
  10   4   0    0.43    0.32
 -10   4   0    1.27    0.26
  10   4   0    0.84    0.30
 -10   4   0    0.76    0.35
 -10   4   0    1.09    0.32
  10   4   0    0.39    0.38
 -10   4   0    0.95    0.22
  10   4   0    0.57    0.15
  10   4   0    0.97    0.35
  10   4   0    0.70    0.27
  10   4   0    0.30    0.30
 -10   4   0    1.08    0.38
  10   4   0    0.88    0.33
 -10   4   0    0.76    0.32
  10   4   0    0.87    0.38
 -10   4   0    0.60    0.25
 -10   4   0    1.05    0.32
 -10   4   0    0.89    0.24
 -10   4   0    1.53    0.45
  10   4   0    0.69    0.29
 -12  -4   0   10.26    0.66
  12  -4   0   10.65    0.75
 -12  -4   0   11.19    1.01
 -12  -4   0    9.40    0.84
 -12  -4   0    9.88    1.01
  12  -4   0    9.30    0.75
 -12  -4   0    9.27    0.91
 -12  -4   0    9.05    0.52
  12  -4   0   10.39    0.94
  12  -4   0   11.42    0.96
  12  -4   0    9.57    0.77
  12  -4   0   11.40    0.68
 -12  -4   0   10.26    0.98
  12  -4   0   11.34    0.80
 -12  -4   0    8.83    0.52
 -12  -4   0   11.61    0.95
 -12  -4   0    9.59    0.81
 -12   4   0   10.14    0.66
  12   4   0   11.50    0.96
 -12   4   0    8.96    0.69
 -12   4   0   10.25    0.84
 -12   4   0   11.12    0.93
  12   4   0   10.10    0.82
 -12   4   0   11.14    0.85
  12   4   0    9.85    0.95
  12   4   0    9.12    0.86
  12   4   0    9.95    0.80
  12   4   0   11.22    0.98
  12   4   0   10.16    0.91
 -12   4   0   10.84    0.72
 -12   4   0   11.01    0.85
 -12   4   0    9.65    0.76
 -12   4   0    9.59    0.95
  12   4   0   10.34    0.79
 -12   4   0   10.63    0.93
  12   4   0   11.14    0.91
  12   4   0   10.31    0.59
 -14  -4   0   -0.24    0.18
  14  -4   0    0.48    0.35
  14  -4   0   -0.26    0.15
 -14  -4   0    0.29    0.38
 -14  -4   0   -0.13    0.34
 -14  -4   0   -0.18    0.29
  14  -4   0   -0.20    0.26
  14  -4   0    0.39    0.41
 -14  -4   0   -0.09    0.35
  14  -4   0    0.34    0.27
 -14  -4   0   -0.29    0.30
  14  -4   0    0.57    0.30
 -14  -4   0   -0.03    0.17
  14  -4   0    0.13    0.28
 -14  -4   0    0.18    0.17
 -14  -4   0    0.30    0.22
  14  -4   0    0.32    0.38
 -14   4   0   -0.47    0.26
 -14   4   0    0.39    0.33
 -14   4   0   -0.53    0.20
  14   4   0   -0.12    0.25
  14   4   0    0.00    0.32
  14   4   0   -0.15    0.25
 -14   4   0    0.10    0.19
  14   4   0   -0.14    0.29
 -14   4   0   -0.02    0.22
  14   4   0   -0.34    0.29
 -14   4   0   -0.06    0.21
  14   4   0    0.00    0.27
 -14   4   0   -0.54    0.20
 -14   4   0   -0.09    0.32
 -14   4   0    0.25    0.39
  14   4   0   -0.16    0.30
  14   4   0    0.35    0.29
 -14   4   0    0.03    0.38
  14   4   0   -0.30    0.27
 -14   4   0   -0.38    0.21
 -16  -4   0   -0.35    0.42
 -16  -4   0   -0.47    0.27
 -16  -4   0   -0.01    0.34
 -16  -4   0    0.42    0.26
  16  -4   0    0.19    0.29
  16  -4   0    0.03    0.32
 -16  -4   0    0.17    0.22
  16  -4   0    0.29    0.39
 -16  -4   0   -0.37    0.29
 -16  -4   0   -0.14    0.42
 -16  -4   0   -0.26    0.25
  16  -4   0    0.04    0.29
  16  -4   0    0.43    0.34
  16  -4   0    0.09    0.24
 -16  -4   0    0.83    0.46
 -16  -4   0   -0.08    0.18
 -16  -4   0    0.58    0.46
  16  -4   0    0.03    0.27
  16  -4   0    0.06    0.16
 -16  -4   0   -0.05    0.29
 -16  -4   0   -0.04    0.31
 -16   4   0    0.33    0.33
  16   4   0    0.05    0.27
  16   4   0    0.38    0.33
 -16   4   0    0.23    0.34
  16   4   0    0.33    0.35
  16   4   0   -0.11    0.26
 -16   4   0    0.10    0.34
 -16   4   0    0.62    0.47
 -16   4   0   -0.09    0.24
  16   4   0    0.18    0.35
 -16   4   0   -0.12    0.24
  16   4   0   -0.15    0.34
  16   4   0   -0.13    0.32
 -16   4   0   -0.05    0.21
 -16   4   0    0.15    0.27
  16   4   0    0.46    0.35
 -18  -4   0    0.81    0.50
 -18  -4   0    1.03    0.50
 -18  -4   0    0.59    0.45
 -18  -4   0    1.01    0.32
 -18  -4   0    1.57    0.41
  18  -4   0    1.02    0.50
 -18  -4   0    0.51    0.61
  18  -4   0    0.36    0.35
 -18  -4   0    0.79    0.26
 -18  -4   0    1.58    0.64
  18  -4   0    1.11    0.44
 -18  -4   0    0.73    0.35
  18   4   0    0.69    0.50
  18   4   0    1.43    0.82
 -18   4   0    0.88    0.49
 -18   4   0    1.08    0.61
  18   4   0    0.88    0.54
 -18   4   0    1.40    0.57
  18   4   0    0.82    0.51
 -18   4   0   -0.30    0.34
  18   4   0    2.24    0.68
 -18   4   0    1.08    0.46
  18   4   0    1.34    0.47
 -18   4   0    1.00    0.38
 -18   4   0    1.43    0.58
 -18   4   0    0.34    0.26
  18   4   0    0.49    0.48
 -18   4   0    0.56    0.50
 -18   4   0    0.72    0.36
  18   4   0    0.82    0.41
 -18   4   0    1.26    0.52
  20  -4   0    0.90    0.33
 -20  -4   0    0.87    0.44
 -20  -4   0    0.57    0.33
  20  -4   0    1.01    0.20
  20  -4   0    1.45    0.47
  20  -4   0    1.11    0.54
 -20  -4   0    0.00    0.57
  20  -4   0    0.93    0.52
 -20  -4   0    0.45    0.54
 -20  -4   0   -0.20    0.53
 -20  -4   0    0.61    0.29
 -20  -4   0    0.36    0.49
 -20  -4   0    0.78    0.34
 -20  -4   0    0.91    0.47
  20  -4   0    1.46    0.46
 -20   4   0    0.79    0.51
  20   4   0    0.78    0.40
  20   4   0    1.77    0.60
  20   4   0    0.24    0.45
 -20   4   0    0.98    0.44
 -20   4   0    0.31    0.40
  20   4   0    1.37    0.58
  20   4   0    0.18    0.46
 -20   4   0    0.07    0.55
 -20   4   0   -0.42    0.49
 -20   4   0    0.92    0.56
 -20   4   0    0.58    0.47
  20   4   0    0.45    0.41
  20   4   0    0.85    0.48
 -20   4   0    0.61    0.29
 -20   4   0    1.15    0.59
  20   4   0    1.26    0.57
 -22  -4   0    0.06    0.34
 -22  -4   0    2.11    0.82
  22  -4   0   -0.34    0.41
 -22  -4   0   -0.25    0.48
  22  -4   0    0.46    0.57
  22  -4   0   -0.20    0.17
  22  -4   0   -0.23    0.15
 -22  -4   0   -0.53    0.40
 -22  -4   0    0.72    0.30
  22  -4   0   -0.24    0.22
 -22  -4   0   -0.14    0.53
 -22  -4   0    1.33    0.75
  22  -4   0    0.51    0.46
 -22  -4   0    1.18    0.46
  22  -4   0   -0.08    0.36
 -22  -4   0    0.65    0.37
 -22   4   0    0.36    0.55
 -22   4   0    0.04    0.23
 -22   4   0    0.32    0.46
 -22   4   0    0.23    0.36
 -22   4   0    0.29    0.45
 -22   4   0    1.20    0.49
  22   4   0    0.70    0.50
  22   4   0    0.37    0.47
 -22   4   0   -0.47    0.42
  22   4   0    0.08    0.42
  22   4   0    0.16    0.45
  22   4   0    0.10    0.37
  22   4   0    0.10    0.47
 -22   4   0    0.71    0.57
  22   4   0    0.08    0.41
 -24  -4   0    3.09    0.51
 -24  -4   0    1.34    1.01
  24  -4   0    2.37    0.72
 -24  -4   0    3.66    1.01
  24  -4   0    2.61    0.35
  24  -4   0    2.62    0.82
  24  -4   0    2.23    0.66
 -24  -4   0    2.87    0.98
 -24  -4   0    1.35    0.70
 -24  -4   0    3.52    0.77
 -24  -4   0    2.85    0.48
  24  -4   0    3.22    0.36
 -24  -4   0    2.92    0.78
  24  -4   0    2.64    0.49
  24   4   0    2.46    0.75
 -24   4   0    2.72    0.83
 -24   4   0    2.43    0.74
 -24   4   0    2.24    0.82
 -24   4   0    3.73    0.78
  24   4   0    3.38    0.78
 -24   4   0    2.97    0.55
 -24   4   0    3.07    0.94
  24   4   0    3.04    0.81
 -24   4   0    3.61    0.70
  24   4   0    3.15    0.85
 -24   4   0    2.61    0.74
  24   4   0    2.86    0.89
 -24   4   0    1.42    0.65
  24   4   0    1.58    0.70
  24   4   0    2.36    0.65
 -26  -4   0    0.70    0.62
 -26  -4   0    0.55    0.50
 -26  -4   0    1.93    0.71
  26  -4   0    1.15    0.29
 -26  -4   0    1.56    0.71
 -26  -4   0    1.38    0.74
 -26  -4   0    1.41    0.45
  26  -4   0    0.56    0.37
 -26  -4   0    2.38    0.54
  26  -4   0    1.17    0.56
  26  -4   0    1.37    0.34
 -26  -4   0    1.03    0.79
  26  -4   0    1.82    0.76
 -26  -4   0    1.82    0.40
  26  -4   0    1.37    0.70
 -26   4   0    0.75    0.83
 -26   4   0    0.78    0.57
  26   4   0    1.66    0.65
  26   4   0    1.91    0.81
  26   4   0    1.58    0.63
 -26   4   0    0.00    0.49
  26   4   0    1.38    0.70
  26   4   0    1.38    0.63
 -26   4   0    1.74    0.50
 -26   4   0    1.28    0.82
  26   4   0    1.01    0.77
 -26   4   0    0.95    0.61
 -26   4   0    2.63    0.92
 -26   4   0    0.98    0.54
  26   4   0    0.25    0.50
 -26   4   0    0.53    0.51
 -28  -4   0    4.80    1.06
  28  -4   0    4.37    1.21
  28  -4   0    5.37    0.72
 -28  -4   0    3.92    1.09
  28  -4   0    3.82    0.96
 -28  -4   0    6.53    1.22
 -28  -4   0    3.78    0.80
 -28  -4   0    5.66    1.22
 -28  -4   0    3.13    0.85
  28  -4   0    3.61    0.92
 -28  -4   0    2.27    0.80
 -28  -4   0    4.36    0.62
  28  -4   0    3.83    0.42
 -28   4   0    4.68    1.15
  28   4   0    5.03    0.98
  28   4   0    4.64    0.91
  28   4   0    4.16    1.00
  28   4   0    4.45    0.86
 -28   4   0    3.84    0.67
 -28   4   0    2.33    0.76
  28   4   0    3.31    0.94
 -28   4   0    5.89    1.17
 -28   4   0    4.39    0.93
 -28   4   0    3.04    0.96
 -28   4   0    4.22    0.81
  28   4   0    4.68    1.11
 -28   4   0    5.08    1.16
 -28   4   0    5.94    1.36
 -30  -4   0   -0.05    0.60
 -30  -4   0    0.23    0.40
 -30  -4   0    0.65    0.52
 -30  -4   0   -0.41    0.54
 -30  -4   0    0.95    0.59
  30  -4   0   -0.24    0.35
 -30  -4   0    1.00    0.66
  30  -4   0    1.40    0.71
 -30  -4   0    0.85    0.78
  30   4   0    0.37    1.05
 -30   4   0   -0.07    0.50
  30   4   0   -0.02    0.52
 -30   4   0   -0.30    0.75
  30   4   0   -0.53    0.43
  30   4   0    1.00    0.60
 -30   4   0   -0.89    0.51
  30   4   0    0.42    0.56
 -30   4   0    0.29    0.69
 -30   4   0    1.23    0.83
 -30   4   0   -1.14    0.59
 -30   4   0   -1.11    0.70
  30   4   0    0.36    0.54
 -30   4   0   -0.08    0.47
 -32  -4   0    2.42    1.00
 -32  -4   0    0.87    0.90
 -32  -4   0    1.50    0.70
 -32  -4   0    2.18    0.82
  32  -4   0    1.88    0.45
  32  -4   0    1.09    0.70
 -32  -4   0    0.78    0.89
 -32   4   0   -0.51    0.80
  32   4   0    1.17    0.64
 -32   4   0    1.49    0.78
  32   4   0    1.60    0.63
 -32   4   0    1.66    1.49
 -32   4   0    1.66    1.08
  32   4   0    0.87    0.77
 -32   4   0    0.89    0.71
  32   4   0    1.27    0.83
  32   4   0    0.57    0.64
 -32   4   0    0.53    0.67
  32   4   0    1.87    0.62
  -1  -5   0    0.74    0.42
  -1  -5   0   -0.03    0.31
   1  -5   0    0.34    0.40
   1  -5   0    0.44    0.34
   1  -5   0    0.97    0.40
  -1  -5   0    0.73    0.40
  -1  -5   0    0.63    0.38
  -1   5   0   -0.02    0.33
   1   5   0    0.25    0.36
   1   5   0    0.30    0.33
   1   5   0    0.60    0.32
  -3  -5   0    8.31    0.80
  -3  -5   0    9.60    0.88
   3  -5   0    9.67    0.82
  -3  -5   0    8.59    0.91
  -3  -5   0    9.19    0.91
   3  -5   0    9.11    0.84
   3  -5   0    8.86    0.78
   3   5   0    8.98    0.85
   3   5   0    9.03    0.78
  -3   5   0    8.74    0.88
   3   5   0    9.23    0.58
   3   5   0   10.53    0.96
  -3   5   0    7.44    0.71
   3   5   0    9.53    0.59
   3   5   0    9.10    0.62
   3   5   0    9.59    0.63
  -3   5   0    7.99    0.76
   3   5   0    9.53    0.73
  -5  -5   0    2.22    0.55
   5  -5   0    2.52    0.46
  -5  -5   0    2.53    0.56
   5  -5   0    2.02    0.52
  -5  -5   0    3.04    0.64
   5  -5   0    2.28    0.47
  -5   5   0    2.33    0.30
   5   5   0    2.21    0.57
  -5   5   0    2.10    0.48
   5   5   0    1.79    0.44
  -5   5   0    2.04    0.39
   5   5   0    1.81    0.34
   5   5   0    2.07    0.39
   5   5   0    2.11    0.37
  -5   5   0    2.43    0.49
   5   5   0    2.45    0.37
  -5   5   0    2.40    0.29
  -5   5   0    2.22    0.43
  -5   5   0    2.12    0.27
  -5   5   0    2.11    0.30
   5   5   0    2.22    0.44
   5   5   0    1.75    0.31
   7  -5   0    2.64    0.57
  -7  -5   0    3.21    0.61
  -7  -5   0    3.63    0.39
  -7  -5   0    3.06    0.63
   7  -5   0    3.38    0.52
  -7  -5   0    3.87    0.43
  -7  -5   0    3.34    0.35
  -7  -5   0    3.39    0.41
  -7  -5   0    3.20    0.65
  -7  -5   0    3.66    0.58
   7   5   0    2.87    0.34
   7   5   0    3.50    0.50
   7   5   0    3.17    0.34
   7   5   0    3.66    0.56
  -7   5   0    3.06    0.38
   7   5   0    3.78    0.53
  -7   5   0    3.42    0.42
  -7   5   0    2.98    0.56
   7   5   0    3.83    0.64
  -7   5   0    4.11    0.48
  -7   5   0    3.95    0.44
   7   5   0    3.66    0.53
   7   5   0    3.43    0.35
  -7   5   0    3.32    0.43
   7   5   0    3.69    0.37
   7   5   0    4.14    0.51
   7   5   0    3.16    0.58
   7   5   0    4.54    0.58
  -7   5   0    2.97    0.47
  -9  -5   0    6.08    0.63
  -9  -5   0    6.41    0.56
   9  -5   0    6.50    0.83
  -9  -5   0    7.79    0.67
  -9  -5   0    6.98    0.58
  -9  -5   0    7.24    0.96
  -9  -5   0    6.25    0.89
   9  -5   0    5.13    0.57
  -9  -5   0    7.71    0.98
  -9  -5   0    7.72    0.86
   9   5   0    6.94    0.72
   9   5   0    7.26    0.88
   9   5   0    6.48    0.54
   9   5   0    5.54    0.61
  -9   5   0    6.93    0.65
  -9   5   0    6.20    0.40
   9   5   0    6.87    0.76
   9   5   0    6.98    0.71
  -9   5   0    6.28    0.60
   9   5   0    6.64    0.74
   9   5   0    5.92    0.42
  -9   5   0    7.77    0.80
  -9   5   0    6.01    0.55
  -9   5   0    6.56    0.64
  -9   5   0    6.25    0.49
  -9   5   0    5.99    0.44
   9   5   0    6.58    0.55
  -9   5   0    6.13    0.40
   9   5   0    7.47    0.69
   9   5   0    7.24    0.93
   9   5   0    6.83    0.48
  -9   5   0    5.39    0.57
 -11  -5   0    5.88    0.70
  11  -5   0    6.79    0.54
 -11  -5   0    6.26    0.85
 -11  -5   0    6.51    0.95
  11  -5   0    7.13    0.54
 -11  -5   0    7.39    0.75
  11  -5   0    6.49    0.69
 -11  -5   0    6.09    0.61
  11  -5   0    6.56    0.58
  11  -5   0    6.79    0.55
 -11  -5   0    6.92    0.51
 -11  -5   0    6.23    0.79
 -11  -5   0    8.15    1.26
  11  -5   0    6.92    0.52
  11  -5   0    8.56    1.00
  11   5   0    6.59    0.84
  11   5   0    6.89    0.46
 -11   5   0    6.08    0.60
  11   5   0    6.90    0.83
  11   5   0    6.58    0.77
  11   5   0    7.30    0.70
  11   5   0    5.88    0.78
  11   5   0    5.49    0.73
 -11   5   0    6.71    0.78
 -11   5   0    7.44    0.92
  11   5   0    6.69    0.42
 -11   5   0    5.95    0.63
 -11   5   0    6.32    0.68
 -11   5   0    6.95    0.67
 -11   5   0    7.13    0.51
  11   5   0    7.66    0.65
  11   5   0    5.88    0.61
 -11   5   0    6.75    0.50
 -11   5   0    7.04    0.52
 -11   5   0    6.83    0.38
 -11   5   0    7.37    0.73
  11   5   0    6.54    0.69
 -13  -5   0    9.66    0.99
  13  -5   0   10.13    1.32
 -13  -5   0   11.13    1.30
 -13  -5   0   10.54    0.86
 -13  -5   0    8.75    0.87
  13  -5   0    9.45    0.69
 -13  -5   0    9.02    1.13
  13  -5   0    9.47    0.70
 -13  -5   0    9.07    0.94
  13  -5   0    9.15    0.75
 -13  -5   0   10.08    0.91
  13  -5   0    8.41    0.80
 -13  -5   0   10.43    0.65
 -13  -5   0    8.95    0.80
  13  -5   0    8.96    0.70
  13  -5   0   10.39    0.74
 -13   5   0    9.95    0.94
 -13   5   0    8.95    0.83
  13   5   0    8.01    0.98
 -13   5   0   12.01    1.18
 -13   5   0    9.94    0.95
  13   5   0    8.41    0.90
  13   5   0    9.70    0.95
 -13   5   0    9.38    0.84
  13   5   0    9.01    0.83
  13   5   0    8.07    0.75
  13   5   0    8.71    0.51
  13   5   0    9.15    0.88
  13   5   0   10.44    1.03
 -13   5   0    9.27    0.63
 -13   5   0    9.75    0.78
 -13   5   0   10.81    1.02
  13   5   0    8.69    0.79
 -13   5   0    9.51    0.69
  13   5   0    9.65    0.91
 -13   5   0   10.37    0.71
 -13   5   0    8.82    0.83
 -15  -5   0    9.47    1.10
  15  -5   0    8.58    0.75
  15  -5   0    9.05    0.64
  15  -5   0    8.53    0.77
 -15  -5   0    9.02    1.26
 -15  -5   0    8.87    1.10
  15  -5   0    9.19    1.12
 -15  -5   0    9.69    1.27
 -15  -5   0    8.58    0.87
  15  -5   0    9.32    0.80
 -15  -5   0   10.81    0.91
  15  -5   0    8.85    0.78
  15  -5   0    9.41    0.84
  15  -5   0   10.00    1.01
 -15  -5   0    9.62    0.66
 -15   5   0    9.76    1.17
 -15   5   0    8.23    1.06
 -15   5   0    9.80    0.75
  15   5   0   10.50    1.23
  15   5   0   10.08    0.96
  15   5   0    9.85    1.00
 -15   5   0    8.51    0.90
  15   5   0    8.17    0.86
 -15   5   0    8.75    1.07
 -15   5   0    8.25    0.97
 -15   5   0    8.34    0.88
  15   5   0    9.71    1.09
  15   5   0    8.84    1.08
  15   5   0    8.15    0.89
  15   5   0    9.19    0.88
  15   5   0   10.26    1.13
 -15   5   0    8.22    0.85
  15   5   0    7.79    0.81
 -15   5   0    9.69    0.80
 -15   5   0    9.38    0.77
 -15   5   0    9.38    1.12
  17  -5   0    5.35    0.73
 -17  -5   0    5.26    0.82
 -17  -5   0    7.12    1.11
  17  -5   0    5.26    0.74
 -17  -5   0    6.16    1.46
  17  -5   0    5.16    0.47
 -17  -5   0    6.10    1.04
 -17  -5   0    6.77    0.58
  17  -5   0    5.29    0.95
  17   5   0    6.45    0.79
 -17   5   0    6.36    0.96
 -17   5   0    5.64    0.67
  17   5   0    5.11    0.86
 -17   5   0    4.62    0.77
 -17   5   0    4.68    0.82
 -17   5   0    8.28    1.10
 -17   5   0    6.61    1.13
  17   5   0    5.98    0.78
  17   5   0    4.53    0.82
 -17   5   0    5.22    0.77
  17   5   0    6.02    0.93
  17   5   0    6.28    0.81
 -17   5   0    6.31    0.86
 -17   5   0    6.65    0.78
  17   5   0    5.88    0.89
 -17   5   0    5.76    0.55
  17   5   0    6.53    1.03
 -17   5   0    4.30    0.85
  19  -5   0   32.15    1.52
 -19  -5   0   32.39    2.24
  19  -5   0   34.19    1.96
 -19  -5   0   31.68    1.55
 -19  -5   0   27.95    2.15
 -19  -5   0   31.65    2.17
  19  -5   0   36.15    2.23
  19  -5   0   29.26    1.86
 -19  -5   0   30.55    1.55
  19  -5   0   32.52    1.90
 -19  -5   0   27.55    2.23
 -19   5   0   30.35    1.83
 -19   5   0   32.34    1.84
 -19   5   0   32.08    2.14
  19   5   0   30.65    2.09
 -19   5   0   32.02    1.92
  19   5   0   32.12    2.14
 -19   5   0   30.12    2.16
  19   5   0   30.00    1.95
 -19   5   0   32.80    2.05
  19   5   0   29.51    2.11
  19   5   0   31.67    2.01
 -19   5   0   32.29    1.67
  19   5   0   31.91    1.94
 -19   5   0   33.76    2.21
 -19   5   0   31.35    2.32
  19   5   0   30.59    2.12
  19   5   0   32.30    2.19
 -19   5   0   31.11    2.04
  21  -5   0   26.36    1.74
 -21  -5   0   27.09    2.05
 -21  -5   0   23.98    1.73
 -21  -5   0   24.88    2.05
  21  -5   0   26.91    1.98
 -21  -5   0   24.85    1.43
  21  -5   0   24.43    1.67
 -21  -5   0   25.96    1.29
 -21  -5   0   27.87    2.05
  21  -5   0   26.70    1.73
 -21  -5   0   25.78    2.08
 -21  -5   0   25.55    1.46
 -21   5   0   25.60    2.01
 -21   5   0   24.65    1.84
  21   5   0   28.75    2.02
 -21   5   0   25.82    1.95
  21   5   0   26.73    1.96
  21   5   0   23.74    1.71
  21   5   0   24.95    1.93
  21   5   0   24.40    1.80
 -21   5   0   26.59    1.66
 -21   5   0   24.20    1.85
  21   5   0   26.46    1.97
 -21   5   0   28.85    2.09
 -21   5   0   25.89    1.76
  21   5   0   27.90    1.98
 -21   5   0   28.22    2.14
 -21   5   0   25.76    1.48
 -23  -5   0   14.54    1.79
 -23  -5   0   14.99    1.05
 -23  -5   0   14.32    0.99
 -23  -5   0   12.78    1.60
 -23  -5   0   13.56    0.83
 -23  -5   0   13.92    1.45
  23  -5   0   15.37    1.27
 -23  -5   0   15.14    1.59
 -23  -5   0   16.10    1.48
  23  -5   0   15.81    1.51
 -23  -5   0   15.01    1.03
  23  -5   0   12.97    1.20
  23  -5   0   13.26    1.22
  23   5   0   14.69    1.49
 -23   5   0   11.50    1.45
 -23   5   0   12.63    1.32
 -23   5   0   14.54    1.75
 -23   5   0   13.92    1.69
  23   5   0   15.51    1.50
 -23   5   0   13.66    1.67
 -23   5   0   15.10    1.22
  23   5   0   14.24    1.48
  23   5   0   16.37    1.33
  23   5   0   12.24    1.28
 -23   5   0   13.05    0.98
 -23   5   0   12.93    1.39
  23   5   0   16.56    1.55
  23   5   0   14.27    1.51
 -25  -5   0    4.33    0.93
  25  -5   0    3.47    0.91
 -25  -5   0    3.99    0.62
 -25  -5   0    5.01    0.67
  25  -5   0    3.89    0.82
 -25  -5   0    3.73    0.98
 -25  -5   0    4.26    1.08
 -25  -5   0    4.19    0.46
 -25  -5   0    4.14    0.60
 -25  -5   0    4.85    1.06
 -25  -5   0    3.13    0.93
 -25   5   0    4.98    1.11
 -25   5   0    4.82    0.82
 -25   5   0    4.25    0.96
 -25   5   0    5.68    0.97
 -25   5   0    5.04    1.10
 -25   5   0    4.42    0.60
 -25   5   0    5.96    1.12
  25   5   0    2.12    0.78
  25   5   0    2.70    0.75
  25   5   0    6.18    1.14
  25   5   0    3.77    0.84
 -25   5   0    4.02    0.72
 -25   5   0    4.20    1.04
  25   5   0    6.41    1.08
  25   5   0    4.39    0.95
  25   5   0    5.13    0.92
 -27  -5   0    2.00    0.86
 -27  -5   0    0.95    0.51
 -27  -5   0    1.90    0.75
 -27  -5   0    1.45    0.50
 -27  -5   0    3.52    1.04
 -27  -5   0    1.63    0.50
  27  -5   0    1.57    0.78
 -27  -5   0    2.39    0.92
 -27  -5   0    2.84    0.37
 -27  -5   0    2.15    0.80
 -27   5   0    1.68    0.60
  27   5   0    2.17    0.73
  27   5   0    1.42    0.84
 -27   5   0    2.05    0.67
  27   5   0    2.58    0.81
 -27   5   0    2.96    0.85
  27   5   0    2.19    0.75
 -27   5   0    2.04    1.39
 -27   5   0    0.62    0.43
  27   5   0    2.97    0.83
 -27   5   0    1.42    0.78
 -27   5   0    2.99    0.93
 -27   5   0    3.07    0.99
  27   5   0    1.70    0.65
 -29  -5   0   -0.30    0.49
 -29  -5   0    0.92    0.76
 -29  -5   0    1.03    0.71
  29  -5   0    0.23    0.65
 -29  -5   0    0.51    0.48
 -29  -5   0    0.39    0.68
 -29  -5   0    1.15    0.75
 -29   5   0    0.16    0.57
  29   5   0    0.70    0.74
 -29   5   0    0.64    0.48
  29   5   0    1.11    0.78
 -29   5   0    0.05    0.41
  29   5   0    0.23    0.80
 -29   5   0    1.34    0.83
 -29   5   0    2.00    0.99
 -29   5   0    2.12    0.85
  29   5   0    1.65    0.57
  29   5   0    1.03    0.92
 -29   5   0    0.20    0.72
 -29   5   0    0.39    0.64
  29   5   0    0.32    0.73
 -29   5   0   -0.16    0.71
 -31  -5   0    0.66    0.70
  31  -5   0   -0.22    0.57
 -31  -5   0    0.60    0.84
 -31  -5   0   -0.37    0.42
 -31  -5   0   -0.38    0.72
  31   5   0    0.10    0.49
 -31   5   0   -0.38    0.58
 -31   5   0    0.93    0.93
 -31   5   0    1.15    0.80
 -31   5   0   -0.61    0.63
  31   5   0   -0.04    0.63
  31   5   0   -0.37    0.42
 -31   5   0   -0.49    0.59
 -31   5   0    0.27    0.50
  31   5   0    0.98    0.65
   0  -6   0    8.96    1.00
   0  -6   0    8.73    0.86
   0  -6   0    7.76    0.89
   0   6   0    8.89    0.93
   0   6   0    9.16    0.82
   0   6   0    8.23    0.80
   2  -6   0   11.99    0.98
  -2  -6   0   10.05    0.97
   2  -6   0    9.94    0.92
  -2  -6   0    9.99    0.99
  -2  -6   0   12.43    1.03
   2  -6   0   10.80    0.97
  -2  -6   0    9.89    0.91
   2   6   0   10.49    0.63
   2   6   0    9.13    0.85
  -2   6   0    9.51    0.84
   2   6   0   10.22    0.60
   2   6   0   11.16    1.00
  -2   6   0   10.36    0.97
   2   6   0   10.10    0.63
   2   6   0   10.96    0.93
   2   6   0    9.85    0.84
   2   6   0    9.65    0.59
  -2   6   0    9.68    0.87
  -2   6   0   10.35    0.82
  -4  -6   0    3.35    0.70
  -4  -6   0    2.50    0.59
  -4  -6   0    4.94    0.83
   4  -6   0    2.83    0.61
   4  -6   0    3.55    0.65
  -4  -6   0    2.63    0.54
   4  -6   0    3.00    0.55
   4   6   0    3.06    0.39
   4   6   0    2.42    0.58
   4   6   0    2.60    0.60
  -4   6   0    3.18    0.54
  -4   6   0    2.99    0.29
  -4   6   0    3.36    0.63
  -4   6   0    3.51    0.60
   4   6   0    3.98    0.42
   4   6   0    2.22    0.49
  -4   6   0    3.13    0.48
   4   6   0    3.16    0.44
   4   6   0    3.68    0.45
   4   6   0    2.81    0.45
  -4   6   0    2.77    0.28
  -6  -6   0    1.69    0.56
   6  -6   0    3.95    0.62
  -6  -6   0    2.24    0.79
   6  -6   0    2.64    0.58
   6  -6   0    2.91    0.61
   6   6   0    2.79    0.42
  -6   6   0    3.44    0.52
  -6   6   0    3.13    0.37
   6   6   0    1.98    0.43
   6   6   0    2.13    0.53
  -6   6   0    2.91    0.37
  -6   6   0    3.61    0.40
  -6   6   0    3.46    0.48
   6   6   0    2.40    0.59
  -6   6   0    3.04    0.58
  -6   6   0    3.45    0.38
   6   6   0    2.45    0.49
   6   6   0    2.51    0.35
   6   6   0    2.91    0.46
  -6   6   0    2.95    0.62
   6   6   0    2.14    0.38
   6   6   0    3.08    0.45
   8  -6   0    0.48    0.29
  -8  -6   0    0.07    0.41
  -8  -6   0    0.04    0.38
   8  -6   0   -0.14    0.34
  -8  -6   0    0.52    0.41
  -8   6   0   -0.03    0.20
   8   6   0    0.55    0.32
  -8   6   0    0.21    0.20
   8   6   0    0.34    0.43
   8   6   0    0.52    0.28
  -8   6   0    0.15    0.21
   8   6   0    0.31    0.19
   8   6   0    0.25    0.29
   8   6   0    0.32    0.18
   8   6   0   -0.04    0.24
   8   6   0    0.13    0.29
  -8   6   0    0.36    0.28
  -8   6   0    1.30    0.43
   8   6   0    0.09    0.18
   8   6   0    0.15    0.40
  -8   6   0    0.29    0.37
   8   6   0    0.50    0.20
  -8   6   0    0.01    0.20
   8   6   0    0.92    0.34
  -8   6   0    0.21    0.23
 -10  -6   0    1.42    0.45
 -10  -6   0    1.13    0.28
 -10  -6   0    1.14    0.59
 -10  -6   0    0.99    0.52
 -10  -6   0    2.18    0.66
 -10  -6   0    1.64    0.35
 -10  -6   0    1.82    0.48
  10  -6   0    1.39    0.39
  10   6   0    0.86    0.27
  10   6   0    1.75    0.41
 -10   6   0    1.62    0.49
 -10   6   0    0.94    0.20
  10   6   0    1.14    0.22
  10   6   0    1.62    0.50
 -10   6   0    1.67    0.38
  10   6   0    1.42    0.35
 -10   6   0    0.96    0.39
  10   6   0    1.38    0.42
  10   6   0    1.41    0.43
  10   6   0    1.18    0.48
 -10   6   0    2.27    0.45
 -10   6   0    1.28    0.23
  10   6   0    1.21    0.42
  10   6   0    1.43    0.23
 -10   6   0    0.60    0.34
 -10   6   0    1.75    0.36
 -10   6   0    1.09    0.31
  10   6   0    1.36    0.43
  12  -6   0    0.61    0.49
 -12  -6   0    0.16    0.49
 -12  -6   0    0.53    0.38
 -12  -6   0    0.01    0.30
 -12  -6   0    0.32    0.28
 -12  -6   0   -0.23    0.31
 -12  -6   0   -0.48    0.41
  12  -6   0    0.53    0.30
 -12  -6   0   -0.14    0.23
 -12  -6   0    0.48    0.46
  12   6   0   -0.32    0.26
  12   6   0    0.19    0.28
 -12   6   0    0.18    0.32
 -12   6   0    0.11    0.21
 -12   6   0    0.11    0.25
 -12   6   0    0.28    0.41
  12   6   0    0.85    0.42
 -12   6   0   -0.26    0.16
 -12   6   0    0.41    0.33
 -12   6   0   -0.02    0.11
 -12   6   0    0.14    0.34
 -12   6   0   -0.89    0.30
  12   6   0   -0.02    0.38
  12   6   0    0.23    0.29
  12   6   0    0.07    0.28
  12   6   0   -0.37    0.21
 -12   6   0    0.52    0.33
  12   6   0    0.29    0.35
  12   6   0    0.11    0.35
 -14  -6   0   -0.27    0.48
 -14  -6   0    1.10    0.63
  14  -6   0    0.28    0.22
  14  -6   0    0.99    0.25
  14  -6   0    0.76    0.26
 -14  -6   0    0.28    0.43
 -14  -6   0    0.34    0.40
 -14  -6   0    0.76    0.54
  14  -6   0    0.48    0.32
  14  -6   0    0.20    0.47
 -14  -6   0    0.17    0.32
  14  -6   0    0.44    0.25
  14  -6   0    0.55    0.39
 -14   6   0    0.70    0.45
 -14   6   0    0.32    0.31
  14   6   0    0.31    0.41
 -14   6   0    0.85    0.30
  14   6   0    0.37    0.34
 -14   6   0   -0.14    0.51
 -14   6   0   -0.09    0.37
 -14   6   0    0.49    0.34
  14   6   0    0.67    0.47
  14   6   0    1.26    0.48
  14   6   0    0.55    0.39
 -14   6   0    1.50    0.43
  14   6   0    0.88    0.43
 -14   6   0    0.63    0.29
 -14   6   0    0.58    0.39
 -14   6   0    0.10    0.40
  14   6   0    0.30    0.38
  14   6   0    0.32    0.36
  14   6   0    1.06    0.34
  16  -6   0    4.74    0.60
  16  -6   0    4.75    0.92
 -16  -6   0    3.67    0.72
 -16  -6   0    3.08    0.88
 -16  -6   0    2.87    0.73
  16  -6   0    4.58    0.56
  16  -6   0    3.98    0.52
 -16  -6   0    3.00    0.70
  16  -6   0    4.87    0.72
  16  -6   0    5.44    0.60
  16   6   0    3.18    0.61
 -16   6   0    4.20    0.88
 -16   6   0    5.11    0.85
  16   6   0    4.08    0.69
  16   6   0    3.56    0.75
  16   6   0    4.32    0.80
  16   6   0    4.77    0.85
  16   6   0    3.66    0.77
 -16   6   0    4.07    0.57
 -16   6   0    4.42    0.82
  16   6   0    3.86    0.74
 -16   6   0    5.49    0.95
  16   6   0    3.98    0.78
  16   6   0    3.89    0.67
 -16   6   0    4.17    0.67
 -16   6   0    5.21    0.67
 -16   6   0    4.23    0.72
 -16   6   0    5.16    0.65
 -16   6   0    3.60    0.46
 -16   6   0    4.08    0.64
 -18  -6   0   -0.23    0.57
  18  -6   0    0.06    0.38
  18  -6   0    0.48    0.35
 -18  -6   0    0.58    0.51
 -18  -6   0    1.11    0.53
 -18  -6   0    0.03    0.47
  18  -6   0   -0.26    0.44
  18  -6   0    0.23    0.34
  18  -6   0    0.71    0.25
 -18  -6   0    0.43    0.24
 -18   6   0    0.20    0.50
 -18   6   0    0.03    0.32
  18   6   0   -0.06    0.46
 -18   6   0   -0.03    0.22
 -18   6   0    0.52    0.48
 -18   6   0   -0.14    0.34
 -18   6   0    0.34    0.33
 -18   6   0    0.47    0.34
  18   6   0    0.21    0.45
  18   6   0   -0.52    0.33
  18   6   0    0.22    0.51
  18   6   0    0.47    0.40
 -18   6   0    0.44    0.54
 -18   6   0   -0.31    0.30
 -18   6   0    0.45    0.50
  18   6   0    0.58    0.46
  18   6   0    0.84    0.43
  18   6   0    0.11    0.44
 -20  -6   0    0.69    0.56
 -20  -6   0    0.23    0.25
  20  -6   0    0.37    0.21
 -20  -6   0   -0.35    0.58
  20  -6   0    0.23    0.37
  20  -6   0    1.59    0.47
  20  -6   0    0.76    0.47
  20  -6   0    1.98    0.77
 -20  -6   0    0.39    0.67
 -20  -6   0    0.41    0.46
  20   6   0    0.78    0.57
 -20   6   0    0.99    0.42
 -20   6   0    0.41    0.27
 -20   6   0    0.25    0.49
  20   6   0    0.43    0.43
  20   6   0    0.27    0.44
  20   6   0    0.41    0.45
 -20   6   0    0.51    0.54
  20   6   0    1.23    0.56
 -20   6   0    0.34    0.42
 -20   6   0    0.78    0.44
  20   6   0   -0.19    0.45
 -20   6   0    0.63    0.47
  20   6   0   -0.32    0.51
 -20   6   0    0.63    0.56
 -20   6   0    0.10    0.51
 -22  -6   0   -0.46    0.46
  22  -6   0    0.63    0.44
 -22  -6   0    0.33    0.59
  22  -6   0    0.01    0.51
 -22  -6   0   -0.14    0.25
 -22  -6   0   -0.26    0.54
  22  -6   0   -0.54    0.38
  22  -6   0    0.31    0.39
  22   6   0   -0.21    0.40
  22   6   0    0.30    0.54
 -22   6   0   -0.09    0.43
  22   6   0    0.38    0.38
  22   6   0   -0.30    0.48
 -22   6   0    0.71    0.63
 -22   6   0    0.09    0.51
  22   6   0   -0.64    0.48
 -22   6   0   -0.51    0.43
  22   6   0   -0.87    0.40
 -22   6   0    0.00    0.34
  22   6   0   -0.11    0.43
 -22   6   0    0.41    0.29
 -22   6   0    0.05    0.67
 -22   6   0    0.32    0.58
 -24  -6   0    1.43    0.80
 -24  -6   0    1.18    0.85
 -24  -6   0    1.48    0.73
 -24  -6   0    0.76    0.67
  24  -6   0    1.79    0.53
 -24  -6   0    0.71    0.41
  24  -6   0    3.00    0.87
  24   6   0    0.54    0.61
  24   6   0    0.46    0.50
 -24   6   0    0.64    0.58
  24   6   0    0.69    0.62
 -24   6   0    1.47    0.69
 -24   6   0    0.44    0.56
 -24   6   0    1.42    0.42
 -24   6   0    1.82    0.53
 -24   6   0    1.84    0.81
  24   6   0    1.05    0.69
 -24   6   0    2.03    0.75
  24   6   0    1.44    0.66
  24   6   0    1.62    0.59
 -24   6   0   -0.32    0.61
 -26  -6   0    2.28    0.95
 -26  -6   0    1.03    0.44
  26  -6   0    1.68    0.87
 -26  -6   0    1.59    0.76
 -26  -6   0   -0.14    0.60
 -26   6   0    0.93    0.77
 -26   6   0    0.73    0.72
  26   6   0    0.49    0.67
 -26   6   0    2.13    0.89
  26   6   0   -0.91    0.62
  26   6   0    1.70    0.67
  26   6   0    1.38    0.59
 -26   6   0    1.61    0.53
  26   6   0    1.32    0.77
  26   6   0    1.32    0.71
 -26   6   0    1.90    0.66
 -26   6   0    0.79    0.40
 -26   6   0    0.48    0.65
 -26   6   0    1.18    0.68
 -26   6   0    3.31    0.83
  26   6   0    1.14    0.66
  28  -6   0    0.75    1.08
 -28  -6   0    2.47    0.95
 -28  -6   0    2.00    0.90
 -28   6   0    1.50    0.77
 -28   6   0    0.84    1.09
 -28   6   0    1.84    0.93
  28   6   0    0.47    0.53
  28   6   0    2.05    0.83
 -28   6   0    1.32    0.47
 -28   6   0    1.23    0.72
  28   6   0    0.79    0.55
  28   6   0    1.11    0.64
  28   6   0    1.47    0.93
 -28   6   0   -0.20    0.77
  28   6   0    0.85    0.63
 -28   6   0    1.68    0.78
  28   6   0    1.65    0.77
 -28   6   0    1.21    0.54
 -28   6   0    1.44    0.74
  -1  -7   0    0.73    0.45
   1  -7   0    0.74    0.46
  -1  -7   0    0.66    0.47
   1  -7   0    0.22    0.46
  -1  -7   0    0.66    0.47
   1  -7   0    1.19    0.54
   1   7   0    1.56    0.47
   1   7   0    0.56    0.37
   1   7   0    1.00    0.44
  -1   7   0    0.55    0.33
  -1   7   0    1.00    0.47
   1   7   0    1.28    0.41
  -1   7   0    0.33    0.29
   1   7   0    1.07    0.41
  -1   7   0    1.03    0.39
  -3  -7   0   16.18    1.32
   3  -7   0   14.33    1.18
  -3  -7   0   17.14    1.37
  -3  -7   0   15.31    1.20
  -3  -7   0   15.52    1.30
   3  -7   0   15.61    1.23
   3   7   0   14.54    1.26
   3   7   0   14.92    0.87
   3   7   0   14.82    1.19
   3   7   0   16.09    0.89
   3   7   0   14.93    0.84
  -3   7   0   15.59    1.17
   3   7   0   15.19    1.14
  -3   7   0   13.29    1.08
  -3   7   0   13.07    1.14
  -3   7   0   14.02    1.25
  -3   7   0   12.76    1.04
   3   7   0   16.00    1.10
   3   7   0   14.20    0.83
  -5  -7   0    6.06    0.93
  -5  -7   0    6.26    0.97
   5  -7   0    5.47    0.79
  -5  -7   0    4.17    0.80
   5  -7   0    5.86    0.90
   5   7   0    4.46    0.53
   5   7   0    5.06    0.62
  -5   7   0    5.13    0.42
   5   7   0    5.43    0.92
   5   7   0    5.74    0.75
   5   7   0    4.64    0.81
  -5   7   0    5.53    0.73
  -5   7   0    5.23    0.80
   5   7   0    5.50    0.56
  -5   7   0    5.65    0.68
   5   7   0    5.27    0.56
   5   7   0    5.33    0.54
  -5   7   0    6.42    0.92
  -7  -7   0   19.65    1.58
  -7  -7   0   15.19    1.45
   7  -7   0   19.00    1.36
   7  -7   0   19.54    1.50
  -7  -7   0   19.30    1.52
   7  -7   0   20.02    1.34
  -7   7   0   18.80    1.04
  -7   7   0   18.13    1.41
  -7   7   0   18.83    1.07
   7   7   0   16.86    1.49
   7   7   0   17.59    1.12
   7   7   0   20.04    1.49
   7   7   0   17.66    0.96
   7   7   0   18.01    0.95
   7   7   0   19.33    1.53
   7   7   0   18.32    1.15
  -7   7   0   18.01    1.06
   7   7   0   19.78    1.36
  -7   7   0   18.16    1.28
   7   7   0   18.79    1.28
  -7   7   0   19.05    1.48
   7   7   0   21.08    1.25
   7   7   0   20.35    1.10
  -7   7   0   19.24    1.05
  -7   7   0   19.02    1.20
  -9  -7   0    1.13    0.62
   9  -7   0    2.17    0.53
  -9  -7   0    1.80    0.65
  -9  -7   0    1.31    0.66
   9  -7   0    2.21    0.69
  -9   7   0    2.30    0.59
   9   7   0    2.39    0.32
   9   7   0    1.56    0.48
  -9   7   0    3.30    0.46
   9   7   0    1.34    0.58
  -9   7   0    2.70    0.45
  -9   7   0    1.88    0.44
   9   7   0    2.04    0.61
   9   7   0    1.71    0.48
   9   7   0    1.92    0.47
  -9   7   0    3.12    0.45
   9   7   0    1.98    0.30
   9   7   0    1.55    0.35
  -9   7   0    2.49    0.68
   9   7   0    2.61    0.50
  -9   7   0    2.57    0.45
   9   7   0    2.12    0.47
   9   7   0    2.14    0.51
  -9   7   0    2.19    0.41
   9   7   0    1.19    0.34
 -11  -7   0   20.53    1.57
 -11  -7   0   21.96    1.16
  11  -7   0   19.90    1.35
 -11  -7   0   22.02    1.70
 -11  -7   0   23.23    1.83
  11  -7   0   20.46    1.63
 -11  -7   0   21.03    1.73
  11   7   0   22.58    1.26
  11   7   0   21.03    1.66
 -11   7   0   19.82    1.05
 -11   7   0   20.59    1.18
 -11   7   0   23.57    1.78
  11   7   0   24.24    1.54
 -11   7   0   22.09    1.33
  11   7   0   20.79    1.62
  11   7   0   19.48    1.41
  11   7   0   20.48    1.39
 -11   7   0   22.46    1.63
  11   7   0   20.06    1.40
  11   7   0   20.46    1.27
  11   7   0   20.94    1.04
  11   7   0   23.41    1.44
 -11   7   0   20.18    1.12
  11   7   0   20.56    1.05
 -11   7   0   19.56    1.10
 -11   7   0   20.52    1.37
  11   7   0   23.37    1.71
 -11   7   0   21.06    1.35
 -11   7   0   18.79    1.77
 -11   7   0   19.95    1.33
 -13  -7   0    1.69    0.62
 -13  -7   0    1.80    0.35
  13  -7   0    2.77    0.82
  13  -7   0    2.09    0.53
 -13  -7   0    2.25    0.48
 -13  -7   0    0.89    0.61
 -13  -7   0    1.55    0.75
 -13  -7   0    2.83    0.86
 -13  -7   0    2.60    0.47
 -13   7   0    2.22    0.48
 -13   7   0    2.02    0.50
 -13   7   0    2.30    0.37
  13   7   0    1.33    0.56
 -13   7   0    2.85    0.64
 -13   7   0    2.90    0.60
 -13   7   0    2.28    0.36
 -13   7   0    2.26    0.37
  13   7   0    1.80    0.57
  13   7   0    2.20    0.52
 -13   7   0    2.35    0.71
  13   7   0    1.95    0.50
  13   7   0    1.22    0.46
  13   7   0    0.83    0.43
  13   7   0    0.85    0.44
  13   7   0    1.61    0.46
 -13   7   0    3.34    0.59
 -13   7   0    2.77    0.54
  13   7   0    2.00    0.45
 -13   7   0    2.84    0.69
 -15  -7   0   31.91    1.93
 -15  -7   0   29.57    2.16
 -15  -7   0   30.04    2.29
  15  -7   0   34.57    2.29
 -15  -7   0   32.86    1.95
 -15  -7   0   33.23    2.35
  15  -7   0   35.54    1.84
 -15   7   0   39.01    2.15
 -15   7   0   34.01    1.95
  15   7   0   35.13    1.93
 -15   7   0   32.14    1.89
  15   7   0   31.28    2.10
  15   7   0   32.25    1.92
 -15   7   0   36.95    2.49
 -15   7   0   31.37    1.66
  15   7   0   31.86    1.99
 -15   7   0   34.05    2.10
  15   7   0   34.11    2.11
 -15   7   0   32.96    1.96
  15   7   0   29.61    2.04
 -15   7   0   34.05    1.77
 -15   7   0   31.32    1.74
  15   7   0   32.04    2.27
  15   7   0   35.65    2.09
 -15   7   0   33.69    2.21
  15   7   0   35.18    2.09
  17  -7   0    4.40    0.96
 -17  -7   0    4.29    0.75
 -17  -7   0    4.66    0.95
 -17  -7   0    6.73    1.20
  17  -7   0    6.10    0.53
 -17  -7   0    5.70    0.84
  17  -7   0    5.42    0.59
 -17   7   0    6.34    1.04
  17   7   0    5.08    0.85
 -17   7   0    6.38    0.87
 -17   7   0    5.52    0.85
  17   7   0    5.97    0.97
 -17   7   0    5.89    0.54
  17   7   0    7.86    0.91
 -17   7   0    6.61    0.73
 -17   7   0    6.46    0.98
 -17   7   0    4.92    1.00
  17   7   0    4.63    0.84
  17   7   0    6.81    0.95
 -17   7   0    5.77    0.73
 -17   7   0    6.42    0.96
 -17   7   0    5.50    0.71
  17   7   0    4.33    0.85
  17   7   0    3.75    0.90
  19  -7   0    0.83    0.35
  19  -7   0    0.75    0.33
 -19  -7   0    0.65    0.51
  19  -7   0    1.51    0.71
  19  -7   0    0.60    0.31
 -19  -7   0    0.09    0.42
 -19  -7   0    0.62    0.59
 -19  -7   0   -0.10    0.54
 -19   7   0    0.50    0.56
  19   7   0    0.26    0.46
 -19   7   0    0.78    0.49
  19   7   0    0.46    0.54
  19   7   0    0.82    0.55
 -19   7   0   -0.07    0.46
  19   7   0    0.47    0.45
  19   7   0    1.04    0.46
 -19   7   0    0.32    0.28
 -19   7   0    0.90    0.67
 -19   7   0    0.84    0.41
 -19   7   0    0.37    0.50
  19   7   0   -0.16    0.43
 -19   7   0    0.53    0.50
  21  -7   0    8.92    0.83
 -21  -7   0    6.99    1.33
  21  -7   0    9.12    1.09
 -21  -7   0    8.96    1.22
 -21  -7   0    9.17    1.32
 -21  -7   0    9.36    1.41
  21  -7   0   10.43    1.39
  21  -7   0    8.48    0.58
 -21   7   0    6.30    1.05
  21   7   0    9.24    1.13
 -21   7   0    9.82    1.38
 -21   7   0    9.19    1.15
 -21   7   0    9.28    1.30
  21   7   0    9.11    1.28
 -21   7   0    8.92    1.25
 -21   7   0    7.43    0.62
 -21   7   0    8.90    1.10
  21   7   0   10.29    1.05
 -21   7   0    8.55    0.88
  21   7   0    9.13    1.26
  21   7   0    9.04    1.26
 -21   7   0    8.03    1.40
  21   7   0    8.98    1.29
  21   7   0    8.17    1.19
 -23  -7   0   -0.34    0.69
  23  -7   0    0.67    0.42
  23  -7   0    0.27    0.66
 -23  -7   0    0.79    0.64
  23  -7   0    0.48    0.44
  23   7   0   -0.51    0.52
 -23   7   0   -0.65    0.43
 -23   7   0    1.15    0.66
 -23   7   0    0.86    0.90
  23   7   0   -0.21    0.41
  23   7   0    0.52    0.51
  23   7   0    0.28    0.48
 -23   7   0   -0.60    0.46
  23   7   0   -0.53    0.55
 -23   7   0    1.31    0.68
 -23   7   0    0.03    0.27
 -23   7   0   -0.07    0.37
 -25  -7   0    0.92    0.68
 -25  -7   0   -0.23    0.60
  25  -7   0   -0.21    0.65
  25   7   0    0.58    0.71
 -25   7   0    0.76    0.33
 -25   7   0   -0.26    0.54
 -25   7   0    0.69    0.67
  25   7   0    0.90    0.62
  25   7   0   -0.08    0.51
 -25   7   0    0.52    0.37
  25   7   0    0.66    0.50
  25   7   0    0.82    0.56
 -25   7   0    1.93    0.69
 -27  -7   0    0.45    0.65
 -27  -7   0    0.21    0.76
  27  -7   0    0.54    0.69
 -27   7   0    0.81    0.69
  27   7   0    0.30    0.50
  27   7   0    0.49    0.52
  27   7   0    0.28    0.55
 -27   7   0    0.21    0.68
  27   7   0    0.84    0.65
 -27   7   0   -0.31    0.33
 -27   7   0   -0.77    0.69
 -27   7   0    0.62    0.71
 -27   7   0   -0.70    0.34
 -27   7   0   -0.60    0.46
  27   7   0   -0.36    0.50
  27   7   0    0.33    0.72
 -27   7   0   -0.25    0.60
  27   7   0   -0.14    0.63
 -27   7   0    0.31    0.61
   0  -8   0   75.24    3.85
   0  -8   0   73.66    3.81
   0  -8   0   74.44    3.77
   0   8   0   74.58    3.74
   0   8   0   66.64    3.84
   0   8   0   69.65    3.71
   0   8   0   71.46    3.69
   0   8   0   70.32    3.67
  -2  -8   0    5.30    1.00
   2  -8   0    5.50    0.92
   2  -8   0    3.85    0.80
   2  -8   0    3.70    0.80
  -2  -8   0    3.17    0.71
  -2  -8   0    3.80    0.85
   2   8   0    3.57    0.38
   2   8   0    3.31    0.66
   2   8   0    3.79    0.66
  -2   8   0    5.81    0.83
   2   8   0    3.26    0.90
  -2   8   0    4.62    0.73
  -2   8   0    4.50    0.89
   2   8   0    5.11    0.79
  -2   8   0    4.07    0.72
  -2   8   0    4.44    0.78
   2   8   0    4.91    0.83
  -2   8   0    3.68    0.67
   2   8   0    3.88    0.40
  -4  -8   0    2.10    0.66
   4  -8   0    1.28    0.56
  -4  -8   0    1.65    0.67
   4  -8   0    0.68    0.52
   4  -8   0    0.76    0.54
  -4  -8   0    0.35    0.51
   4   8   0    1.85    0.35
  -4   8   0    1.63    0.48
   4   8   0    1.24    0.41
   4   8   0    1.69    0.65
   4   8   0    0.77    0.78
  -4   8   0    1.16    0.45
   4   8   0    0.99    0.56
   4   8   0    1.43    0.32
  -4   8   0    1.18    0.51
   4   8   0    1.67    0.32
  -4   8   0    0.84    0.54
  -4   8   0    0.62    0.37
   4   8   0    2.31    0.57
   4   8   0    1.93    0.38
   6  -8   0    6.06    1.00
   6  -8   0    5.06    0.88
  -6  -8   0    5.04    0.91
  -6  -8   0    5.37    1.00
  -6  -8   0    5.47    0.99
   6  -8   0    5.41    0.86
  -6   8   0    4.77    0.70
   6   8   0    5.21    0.52
   6   8   0    6.00    0.57
   6   8   0    5.26    0.66
   6   8   0    5.46    0.78
   6   8   0    4.13    0.58
  -6   8   0    4.79    0.74
   6   8   0    4.98    0.57
   6   8   0    7.26    1.08
   6   8   0    4.96    0.61
  -6   8   0    4.27    0.68
  -6   8   0    4.83    0.47
   6   8   0    6.90    0.99
  -6   8   0    6.34    1.00
   8  -8   0    1.21    0.63
  -8  -8   0    0.24    0.62
  -8  -8   0    0.86    0.62
  -8  -8   0    0.53    0.66
   8   8   0    0.40    0.26
  -8   8   0    0.48    0.29
   8   8   0    0.59    0.36
  -8   8   0    1.41    0.48
  -8   8   0    0.26    0.24
   8   8   0    0.82    0.35
   8   8   0    0.89    0.35
   8   8   0    0.71    0.43
  -8   8   0    1.35    0.47
  -8   8   0    1.39    0.58
   8   8   0    0.18    0.24
  -8   8   0    1.01    0.33
   8   8   0    0.53    0.22
   8   8   0    0.30    0.25
  -8   8   0    0.90    0.57
   8   8   0    0.27    0.44
  -8   8   0    0.79    0.30
   8   8   0    1.01    0.37
  -8   8   0    0.85    0.29
   8   8   0    0.24    0.32
   8   8   0    1.77    0.57
  10  -8   0   10.82    1.32
 -10  -8   0    9.78    1.29
 -10  -8   0   10.39    1.43
 -10  -8   0    9.73    1.29
  10  -8   0    8.66    0.95
 -10   8   0    8.58    0.80
 -10   8   0    9.06    1.26
  10   8   0   10.47    0.90
  10   8   0    9.48    1.01
 -10   8   0    8.89    0.89
  10   8   0   12.11    1.61
 -10   8   0    9.10    0.73
  10   8   0    9.45    0.90
 -10   8   0   10.68    1.10
 -10   8   0    9.72    0.76
  10   8   0   11.26    0.98
  10   8   0    9.93    0.63
 -10   8   0    9.60    0.76
  10   8   0   10.97    0.94
  10   8   0    8.21    1.13
 -10   8   0    8.64    1.21
  10   8   0    9.18    0.76
  10   8   0    9.85    0.62
  10   8   0    8.70    0.86
 -10   8   0   10.85    0.84
  10   8   0    9.03    0.72
 -10   8   0    9.06    0.74
  12  -8   0    0.30    0.41
 -12  -8   0   -0.42    0.46
  12  -8   0   -0.51    0.44
 -12  -8   0    0.53    1.03
 -12  -8   0    0.45    0.62
  12   8   0    0.36    0.41
  12   8   0    0.45    0.37
 -12   8   0    0.48    0.19
 -12   8   0    0.43    0.23
  12   8   0    0.31    0.41
 -12   8   0   -0.39    0.30
 -12   8   0   -0.45    0.47
 -12   8   0   -0.30    0.33
 -12   8   0    0.26    0.20
  12   8   0    0.67    0.51
 -12   8   0    0.40    0.38
  12   8   0   -0.02    0.45
  12   8   0    0.41    0.32
  12   8   0    0.33    0.52
  12   8   0    0.41    0.34
  12   8   0    0.89    0.44
 -12   8   0    0.03    0.38
 -12   8   0    0.53    0.26
 -12   8   0    0.06    0.28
 -12   8   0    1.46    0.80
  12   8   0    0.08    0.31
 -12   8   0   -0.81    0.51
 -12   8   0    0.31    0.34
 -14  -8   0    1.77    0.79
 -14  -8   0    1.56    0.36
  14  -8   0    1.78    0.50
  14  -8   0    2.17    0.73
 -14  -8   0    1.11    0.72
 -14   8   0    0.82    0.59
  14   8   0    2.49    0.67
 -14   8   0    1.70    0.34
 -14   8   0    1.52    0.44
  14   8   0    2.38    0.59
  14   8   0    1.75    0.49
  14   8   0    1.99    0.67
  14   8   0    2.35    0.50
 -14   8   0    2.24    0.50
 -14   8   0    2.67    0.55
  14   8   0    3.20    0.68
 -14   8   0    2.04    0.55
 -14   8   0    2.38    0.40
 -14   8   0    1.26    0.54
  14   8   0    1.61    0.52
 -14   8   0    2.52    0.82
  14   8   0    2.11    0.53
  14   8   0    2.05    0.64
 -14   8   0    2.17    0.37
 -16  -8   0    0.52    0.56
 -16  -8   0    0.81    0.39
 -16  -8   0    0.14    0.38
  16  -8   0    0.65    0.31
  16  -8   0    0.19    0.62
 -16  -8   0    1.21    0.67
 -16   8   0    1.13    0.57
 -16   8   0    0.92    0.39
  16   8   0    0.05    0.34
  16   8   0    0.56    0.52
  16   8   0    0.54    0.42
 -16   8   0    0.72    0.26
 -16   8   0    2.10    0.88
 -16   8   0    0.76    0.43
  16   8   0    0.53    0.50
  16   8   0    0.94    0.50
 -16   8   0    1.60    0.51
 -16   8   0    0.52    0.29
  16   8   0    0.23    0.44
  16   8   0    0.53    0.42
 -16   8   0    0.48    0.52
 -16   8   0    0.98    0.55
  18  -8   0   11.29    0.85
 -18  -8   0    8.48    1.43
 -18  -8   0   11.48    1.09
  18  -8   0   10.36    1.46
 -18  -8   0   10.02    1.50
 -18  -8   0   10.79    1.05
  18   8   0    9.34    1.33
  18   8   0    9.19    1.16
 -18   8   0    8.62    1.47
 -18   8   0    9.65    0.71
  18   8   0   11.18    1.33
  18   8   0    9.25    1.20
 -18   8   0   10.66    1.34
 -18   8   0   13.36    1.38
  18   8   0    8.81    1.20
 -18   8   0   10.07    1.07
  18   8   0    8.70    1.21
 -18   8   0   11.03    1.08
 -18   8   0   10.80    0.97
 -18   8   0    9.30    1.20
  18   8   0    8.48    1.04
 -18   8   0   10.28    0.91
 -20  -8   0    5.12    1.05
  20  -8   0    6.22    1.16
 -20  -8   0    5.87    1.19
 -20  -8   0    3.36    0.81
  20  -8   0    5.54    0.56
 -20  -8   0    6.05    1.01
 -20   8   0    5.77    0.99
  20   8   0    4.64    1.63
 -20   8   0    7.44    1.29
  20   8   0    3.52    0.82
 -20   8   0    5.72    0.77
 -20   8   0    5.84    0.84
  20   8   0    5.15    1.08
  20   8   0    4.91    1.03
  20   8   0    5.96    0.96
 -20   8   0    6.37    1.11
 -20   8   0    6.07    0.98
  20   8   0    7.84    1.28
 -20   8   0    5.10    1.01
  20   8   0    5.17    0.86
 -22  -8   0    5.66    1.33
 -22  -8   0    6.76    1.32
  22  -8   0    8.96    1.38
 -22   8   0    8.04    1.23
  22   8   0    9.79    1.20
  22   8   0    7.42    1.15
 -22   8   0    6.81    0.57
 -22   8   0    6.71    0.88
  22   8   0    5.42    1.03
 -22   8   0    9.48    1.25
  22   8   0    7.81    1.26
 -22   8   0    7.99    1.59
 -22   8   0    6.45    0.95
  22   8   0    7.29    1.26
 -22   8   0    8.94    1.37
 -22   8   0    6.37    0.98
  22   8   0    7.75    1.12
  22   8   0    6.31    1.15
 -24  -8   0    0.41    0.70
  24  -8   0   -0.52    0.50
 -24  -8   0    0.20    0.62
  24   8   0    0.19    0.66
  24   8   0   -0.18    0.48
  24   8   0    0.71    0.52
  24   8   0    0.76    0.62
  24   8   0    0.23    0.61
 -24   8   0    0.71    0.89
 -24   8   0   -0.82    0.48
  24   8   0   -0.25    0.54
 -24   8   0    0.21    0.58
 -24   8   0    0.63    0.56
 -24   8   0    0.08    0.55
 -24   8   0   -0.69    0.56
  24   8   0   -0.18    0.44
 -24   8   0    0.69    0.68
 -24   8   0    0.83    0.43
  24   8   0   -0.73    0.62
  -1  -9   0   -0.05    0.44
   1  -9   0    0.72    0.50
   1  -9   0    0.07    0.47
  -1  -9   0    0.43    0.45
  -1  -9   0    0.40    0.60
   1  -9   0    0.41    0.47
   1   9   0   -0.04    0.35
   1   9   0   -0.34    0.41
  -1   9   0   -0.05    0.39
  -1   9   0    0.03    0.42
   1   9   0    0.17    0.46
  -1   9   0   -0.11    0.27
   1   9   0    0.42    0.35
  -1   9   0   -0.23    0.41
  -1   9   0    0.42    0.65
  -1   9   0   -0.02    0.44
   1   9   0    1.66    0.57
   3  -9   0    0.34    0.54
   3  -9   0    0.30    0.53
  -3  -9   0    1.38    0.76
   3  -9   0    0.57    0.51
  -3  -9   0    0.61    0.54
  -3  -9   0    0.39    0.59
   3   9   0    0.00    0.38
  -3   9   0    0.02    0.40
   3   9   0    0.63    0.23
   3   9   0    0.39    0.39
  -3   9   0    0.42    0.40
   3   9   0    0.04    0.36
  -3   9   0    0.42    0.44
  -3   9   0    0.56    0.45
  -3   9   0    0.93    0.48
  -3   9   0    0.50    0.54
  -3   9   0    0.80    0.46
   3   9   0    0.56    0.52
   3   9   0    0.61    0.22
   3   9   0    0.40    0.50
  -3   9   0    0.23    0.35
   5  -9   0    0.62    0.66
  -5  -9   0    0.32    0.52
  -5  -9   0    1.60    0.68
  -5  -9   0    0.32    0.56
   5  -9   0    0.20    0.51
   5  -9   0    0.50    0.54
   5   9   0    0.85    0.37
   5   9   0    0.95    0.31
   5   9   0    0.72    0.29
   5   9   0    0.97    0.52
   5   9   0    0.87    0.30
  -5   9   0    0.21    0.45
   5   9   0    1.20    0.44
   5   9   0    1.44    0.73
   5   9   0    0.88    0.48
  -5   9   0    1.42    0.63
   5   9   0    0.86    0.33
   5   9   0    0.02    0.48
  -5   9   0    0.96    0.53
  -5   9   0    0.87    0.42
  -5   9   0    0.66    0.39
  -5   9   0    0.84    0.49
   7  -9   0    0.12    0.50
  -7  -9   0   -0.40    0.53
   7  -9   0    0.03    0.39
  -7  -9   0    0.98    0.57
  -7  -9   0    0.19    0.58
   7  -9   0    0.48    0.59
   7   9   0    0.28    0.18
   7   9   0    0.01    0.26
   7   9   0    0.16    0.26
   7   9   0    1.06    0.59
   7   9   0    0.00    0.46
   7   9   0   -0.08    0.27
   7   9   0   -0.10    0.37
  -7   9   0    0.52    0.51
   7   9   0    0.13    0.23
   7   9   0   -0.16    0.31
  -7   9   0    0.09    0.43
   7   9   0    0.29    0.30
   7   9   0   -0.13    0.38
  -7   9   0    0.29    0.31
   7   9   0   -0.20    0.28
  -7   9   0    0.16    0.41
  -7   9   0    0.23    0.34
   7   9   0    0.34    0.25
  -9  -9   0    3.44    0.97
  -9  -9   0    3.70    1.08
  -9  -9   0    2.31    0.80
   9  -9   0    2.09    0.59
   9  -9   0    4.25    0.94
  -9   9   0    2.96    0.75
   9   9   0    4.43    0.94
   9   9   0    2.54    0.39
   9   9   0    3.01    0.45
  -9   9   0    3.03    0.47
   9   9   0    2.90    0.59
  -9   9   0    3.26    0.43
  -9   9   0    3.92    0.89
   9   9   0    2.75    0.37
  -9   9   0    3.64    0.50
  -9   9   0    3.48    0.60
   9   9   0    3.23    0.50
   9   9   0    3.78    0.64
   9   9   0    2.40    0.72
   9   9   0    3.16    0.47
  -9   9   0    2.80    0.51
   9   9   0    1.38    0.59
   9   9   0    2.96    0.56
   9   9   0    2.55    0.69
  -9   9   0    2.66    0.70
  -9   9   0    3.80    0.52
   9   9   0    3.59    0.60
 -11  -9   0    3.52    0.94
 -11  -9   0    3.15    0.84
 -11  -9   0    2.47    0.83
  11  -9   0    3.84    0.94
  11  -9   0    3.24    0.69
 -11   9   0    4.27    1.00
 -11   9   0    3.61    0.53
 -11   9   0    3.87    0.56
  11   9   0    3.17    0.46
  11   9   0    3.67    0.65
  11   9   0    3.63    0.66
 -11   9   0    3.52    0.78
 -11   9   0    2.73    0.54
  11   9   0    2.49    0.37
 -11   9   0    2.67    0.47
 -11   9   0    3.13    0.55
 -11   9   0    4.22    0.83
  11   9   0    2.79    0.86
  11   9   0    2.95    0.77
  11   9   0    3.26    0.34
  11   9   0    4.33    0.73
  11   9   0    2.86    0.60
 -11   9   0    3.21    0.30
 -11   9   0    3.34    0.49
  11   9   0    2.30    0.44
 -11   9   0    3.25    0.50
 -13  -9   0   -0.12    0.58
 -13  -9   0   -0.72    0.51
  13  -9   0    0.65    0.42
  13  -9   0   -0.13    0.57
  13   9   0    0.03    0.50
 -13   9   0    0.01    0.25
  13   9   0    0.37    0.36
 -13   9   0    0.07    0.22
  13   9   0   -0.04    0.24
  13   9   0   -0.10    0.35
 -13   9   0   -0.38    0.22
 -13   9   0    0.67    0.54
  13   9   0    0.48    0.37
 -13   9   0    0.35    0.21
 -13   9   0    0.87    0.35
 -13   9   0    0.38    0.31
 -13   9   0    0.02    0.34
 -13   9   0    0.38    0.31
  13   9   0    0.40    0.34
  13   9   0    0.26    0.58
  13   9   0   -0.26    0.32
  13   9   0    0.25    0.33
 -13   9   0    0.56    0.35
 -13   9   0    0.17    0.56
 -13   9   0    0.37    0.23
  15  -9   0    0.76    0.65
 -15  -9   0    0.77    0.61
 -15  -9   0    0.80    0.73
 -15   9   0    2.05    0.73
 -15   9   0    2.32    0.83
  15   9   0    1.64    0.65
 -15   9   0    1.54    0.53
 -15   9   0    0.87    0.36
  15   9   0    0.96    0.65
  15   9   0    1.28    0.49
 -15   9   0    1.68    0.35
  15   9   0    0.79    0.45
  15   9   0    1.42    0.51
 -15   9   0    1.61    0.43
 -15   9   0    0.89    0.39
 -15   9   0    1.36    0.37
 -15   9   0    1.23    0.45
  15   9   0    1.09    0.49
 -15   9   0    0.99    0.52
 -15   9   0    0.99    0.34
  15   9   0    1.28    0.59
  15   9   0    1.85    0.56
 -17  -9   0    0.69    0.77
  17  -9   0    0.10    0.57
 -17  -9   0    0.03    0.59
  17  -9   0    0.63    0.40
 -17   9   0    0.53    0.65
 -17   9   0    0.20    0.34
 -17   9   0    0.53    0.46
 -17   9   0    0.76    0.43
 -17   9   0    0.42    0.33
  17   9   0    0.74    0.53
 -17   9   0    0.16    0.24
 -17   9   0   -0.07    0.37
 -17   9   0    1.06    0.64
  17   9   0    0.95    0.53
  17   9   0    0.75    0.45
  17   9   0    0.14    0.51
  17   9   0   -0.01    0.46
  17   9   0    0.87    0.41
 -17   9   0   -0.16    0.24
  17   9   0   -0.62    0.47
 -17   9   0   -0.15    0.41
  17   9   0   -0.03    0.41
  19  -9   0    3.76    0.57
 -19  -9   0    3.62    0.60
 -19  -9   0    2.72    1.02
 -19  -9   0    1.75    0.83
  19  -9   0    3.51    0.96
 -19  -9   0    3.11    0.87
 -19   9   0    2.97    0.80
 -19   9   0    4.48    1.37
 -19   9   0    3.64    0.62
  19   9   0    2.52    0.74
 -19   9   0    3.70    0.79
 -19   9   0    3.19    0.41
  19   9   0    3.96    0.95
 -19   9   0    1.53    0.68
  19   9   0    4.36    0.87
 -19   9   0    2.97    0.59
 -19   9   0    3.78    0.41
 -19   9   0    3.79    1.06
 -19   9   0    3.29    0.71
  19   9   0    1.72    0.73
  19   9   0    4.71    0.74
  19   9   0    4.28    0.92
  21  -9   0    0.22    0.54
 -21  -9   0    0.23    0.61
 -21  -9   0   -0.57    0.63
 -21  -9   0   -0.01    0.61
 -21   9   0    0.51    0.59
  21   9   0    0.23    0.50
 -21   9   0   -0.12    0.57
  21   9   0   -0.36    0.45
 -21   9   0   -0.10    0.33
  21   9   0    1.45    0.64
 -21   9   0    1.14    0.56
  21   9   0    0.22    0.47
  21   9   0   -0.25    0.53
  21   9   0   -0.71    0.42
  21   9   0    1.47    0.74
  21   9   0    0.99    0.52
 -21   9   0    0.96    0.46
 -21   9   0   -0.09    0.54
 -21   9   0    0.64    0.64
 -21   9   0   -0.86    0.55
   0 -10   0    9.27    1.28
   0 -10   0   11.76    1.54
   0 -10   0   13.00    1.78
   0  10   0   10.35    1.26
   0  10   0   13.10    1.20
   0  10   0   13.19    1.19
   0  10   0    9.97    1.25
   0  10   0   10.83    1.34
   0  10   0    8.80    1.18
   2 -10   0    1.05    0.64
  -2 -10   0   -0.78    0.47
  -2 -10   0   -0.48    0.58
   2 -10   0   -0.06    0.51
  -2 -10   0    0.19    0.58
   2 -10   0    0.94    0.70
  -2  10   0   -0.31    0.35
  -2  10   0   -0.20    0.36
  -2  10   0    0.93    0.53
  -2  10   0    0.46    0.43
  -2  10   0   -0.23    0.36
   2  10   0   -0.42    0.38
   2  10   0    0.40    0.37
   2  10   0   -0.34    0.41
  -2  10   0   -0.09    0.40
  -2  10   0    0.05    0.40
   2  10   0   -0.34    0.31
   4 -10   0    3.57    0.88
   4 -10   0    2.65    0.75
  -4 -10   0    3.40    0.94
  -4 -10   0    3.26    0.94
   4 -10   0    1.29    0.68
  -4  10   0    2.86    0.78
  -4  10   0    1.54    0.58
  -4  10   0    2.41    0.65
   4  10   0    2.62    0.58
   4  10   0    2.62    0.38
  -4  10   0    2.17    0.62
   4  10   0    2.57    0.74
  -4  10   0    2.15    0.61
  -4  10   0    2.27    0.65
   4  10   0    2.72    0.77
   4  10   0    3.10    0.66
   4  10   0    2.81    0.57
  -4  10   0    2.36    0.81
  -6 -10   0    3.44    0.89
   6 -10   0    1.51    0.64
   6 -10   0    1.52    0.65
  -6 -10   0    0.75    0.57
   6 -10   0    2.27    0.82
  -6 -10   0    0.79    0.71
   6  10   0    2.02    0.73
   6  10   0    0.78    0.35
  -6  10   0    1.08    0.51
  -6  10   0    0.97    0.60
   6  10   0    0.82    0.35
  -6  10   0    0.46    0.40
   6  10   0    0.94    0.34
   6  10   0    0.44    0.17
  -6  10   0    1.54    0.63
   6  10   0    0.74    0.39
  -6  10   0    1.29    0.44
  -6  10   0    0.42    0.51
   6  10   0    1.03    0.32
   6  10   0    0.03    0.47
   6  10   0    0.59    0.28
   6  10   0    1.34    0.50
   6  10   0    1.75    0.40
  -8 -10   0   -0.61    0.46
  -8 -10   0    0.70    0.56
   8 -10   0   -0.32    0.43
  -8 -10   0    0.28    0.55
   8 -10   0    0.01    0.53
   8  10   0    1.17    0.61
  -8  10   0    0.31    0.36
   8  10   0   -0.20    0.27
  -8  10   0   -0.08    0.36
   8  10   0    0.12    0.32
   8  10   0    0.37    0.31
  -8  10   0   -0.52    0.30
   8  10   0    0.54    0.32
   8  10   0    0.16    0.27
   8  10   0    0.12    0.23
   8  10   0   -0.14    0.37
   8  10   0   -0.24    0.30
   8  10   0    0.08    0.25
   8  10   0   -0.02    0.48
  -8  10   0    0.15    0.41
   8  10   0    0.00    0.24
  -8  10   0    0.91    0.44
  10 -10   0    2.48    0.69
  10 -10   0    1.91    0.66
 -10 -10   0    2.64    0.85
 -10 -10   0    1.44    0.70
  10  10   0    2.58    0.52
 -10  10   0    1.44    0.40
  10  10   0    0.70    0.40
  10  10   0    0.99    0.65
 -10  10   0    1.50    0.67
 -10  10   0    1.58    0.44
  10  10   0    1.45    0.33
 -10  10   0    1.62    0.38
  10  10   0    0.57    0.36
  10  10   0    1.21    0.36
 -10  10   0    0.95    0.34
  10  10   0    1.58    0.25
 -10  10   0    1.38    0.67
 -10  10   0    1.58    0.51
  10  10   0    1.56    0.70
  10  10   0    1.97    0.52
 -10  10   0    1.89    0.51
  10  10   0    1.85    0.51
  10  10   0    1.32    0.54
 -10  10   0    0.94    0.35
  10  10   0    2.35    0.39
 -12 -10   0    0.34    0.69
  12 -10   0   -0.14    0.44
 -12 -10   0    0.17    0.61
  12 -10   0    0.22    0.59
 -12  10   0   -0.19    0.27
  12  10   0    0.17    0.37
 -12  10   0   -0.25    0.22
 -12  10   0   -0.69    0.26
 -12  10   0   -0.87    0.53
 -12  10   0   -0.23    0.22
 -12  10   0    0.43    0.21
  12  10   0   -0.62    0.44
  12  10   0   -0.22    0.24
  12  10   0   -0.73    0.32
  12  10   0   -0.36    0.37
  12  10   0   -0.35    0.40
  12  10   0   -0.83    0.39
 -12  10   0    0.00    0.34
 -12  10   0   -0.69    0.39
 -12  10   0    0.28    0.33
  12  10   0   -0.33    0.34
  12  10   0    0.06    0.31
 -12  10   0    0.51    0.34
 -12  10   0    0.11    0.28
 -12  10   0    0.21    0.35
  14 -10   0    0.60    0.48
  14 -10   0    2.13    0.71
 -14 -10   0    2.10    0.87
 -14 -10   0    1.86    0.80
  14  10   0    0.93    0.71
  14  10   0    1.18    0.46
 -14  10   0    2.64    0.76
 -14  10   0    1.12    0.22
 -14  10   0    1.49    0.36
  14  10   0    0.91    0.46
 -14  10   0    1.60    0.50
 -14  10   0    1.13    0.71
 -14  10   0    1.96    0.41
 -14  10   0    1.31    0.31
 -14  10   0    1.21    0.52
 -14  10   0    1.16    0.35
  14  10   0    0.39    0.51
 -14  10   0    0.79    0.48
 -14  10   0    0.92    0.37
  14  10   0    1.40    0.97
  14  10   0    1.45    0.47
  14  10   0    1.43    0.60
  14  10   0    1.30    0.53
 -14  10   0    0.52    0.42
  16 -10   0    4.55    1.08
 -16 -10   0    3.06    1.00
  16 -10   0    2.92    0.64
 -16 -10   0    1.42    0.75
  16  10   0    2.32    0.91
  16  10   0    3.04    0.76
 -16  10   0    3.84    1.12
  16  10   0    3.98    0.99
  16  10   0    2.70    0.64
 -16  10   0    2.37    0.42
 -16  10   0    2.61    0.61
 -16  10   0    2.33    0.38
 -16  10   0    1.05    0.65
 -16  10   0    2.32    0.51
  16  10   0    3.04    0.64
  16  10   0    2.69    0.64
 -16  10   0    2.28    0.43
 -16  10   0    2.02    0.61
  16  10   0    3.06    0.72
 -16  10   0    3.57    0.66
 -16  10   0    3.18    0.75
 -16  10   0    4.18    0.60
  16  10   0    3.19    0.79
  18 -10   0    1.06    0.77
 -18 -10   0    1.60    0.88
 -18 -10   0    1.40    0.75
  18  10   0    1.60    0.56
  18  10   0    1.03    0.56
 -18  10   0    1.55    0.48
 -18  10   0    1.64    0.58
 -18  10   0    0.92    0.69
  18  10   0    1.62    0.80
 -18  10   0    2.15    0.51
 -18  10   0    1.27    0.60
  18  10   0    1.36    0.52
  18  10   0    0.33    0.55
  18  10   0   -0.03    0.51
 -18  10   0    0.78    0.24
 -18  10   0    1.50    0.45
  18  10   0   -0.12    0.56
  18  10   0    0.83    0.49
 -18  10   0    1.95    0.75
 -18  10   0    1.05    0.65
   1 -11   0    0.21    0.55
  -1 -11   0    0.32    0.68
   1 -11   0    0.80    0.64
   1 -11   0    0.13    0.51
  -1 -11   0   -0.14    0.56
  -1 -11   0    0.34    0.53
   1  11   0    0.35    0.50
   1  11   0    0.85    0.42
   1  11   0    0.32    0.41
  -1  11   0    0.19    0.40
  -1  11   0    0.92    0.43
  -1  11   0    0.91    0.48
  -1  11   0    0.03    0.40
   1  11   0    0.56    0.49
  -1  11   0   -0.73    0.30
   1  11   0    0.43    0.40
  -1  11   0    0.05    0.40
   1  11   0    0.03    0.45
   1  11   0    0.38    0.45
  -1  11   0    0.57    0.48
  -3 -11   0    0.64    0.59
   3 -11   0    0.02    0.58
   3 -11   0    0.06    0.58
  -3 -11   0   -0.11    0.60
   3 -11   0    0.62    0.57
   3  11   0   -0.22    0.30
   3  11   0    0.06    0.61
  -3  11   0    0.96    0.51
   3  11   0    0.03    0.41
  -3  11   0    0.09    0.44
  -3  11   0   -0.20    0.44
  -3  11   0   -0.52    0.41
   3  11   0    0.34    0.41
  -3  11   0    1.15    0.50
   3  11   0    0.05    0.46
  -3  11   0    0.32    0.47
  -3  11   0   -0.36    0.36
   3  11   0   -0.01    0.39
   5 -11   0   11.51    1.52
  -5 -11   0   12.76    1.70
  -5 -11   0   13.16    1.75
   5 -11   0   12.04    1.57
   5 -11   0   12.46    1.60
  -5  11   0   12.30    1.14
  -5  11   0    8.51    1.34
   5  11   0   12.71    1.62
   5  11   0   11.55    1.20
   5  11   0   11.23    0.99
   5  11   0   10.08    1.04
  -5  11   0   13.25    1.58
   5  11   0   13.54    1.62
  -5  11   0   10.31    1.38
  -5  11   0   14.39    1.28
  -5  11   0   14.69    1.29
  -5  11   0   12.75    1.35
  -7 -11   0    1.80    0.74
   7 -11   0    1.35    0.72
  -7 -11   0    2.12    0.82
   7 -11   0    1.55    0.74
  -7  11   0    1.24    0.50
  -7  11   0    1.42    0.75
   7  11   0    0.92    0.35
   7  11   0    0.60    0.37
   7  11   0    1.64    0.36
   7  11   0    1.97    0.44
   7  11   0    0.71    0.50
   7  11   0    0.26    0.27
  -7  11   0    1.26    0.48
   7  11   0    1.00    0.41
  -7  11   0    1.60    0.62
   7  11   0    0.24    0.57
   7  11   0    0.96    0.42
  -7  11   0    0.12    0.54
  -7  11   0    0.05    0.58
   7  11   0    1.49    0.78
  -7  11   0    1.41    0.55
   7  11   0    1.16    0.25
  -9 -11   0    0.58    0.49
   9 -11   0    0.41    0.49
   9 -11   0    0.37    0.69
  -9 -11   0    0.20    0.61
   9  11   0    0.15    0.36
   9  11   0    0.77    0.48
   9  11   0   -0.02    0.21
   9  11   0   -0.37    0.36
  -9  11   0    0.06    0.53
   9  11   0    0.48    0.28
   9  11   0    1.08    0.71
   9  11   0    0.80    0.29
  -9  11   0    0.25    0.47
   9  11   0    0.05    0.35
  -9  11   0    0.28    0.33
   9  11   0    0.59    0.44
   9  11   0    0.75    0.57
  -9  11   0    0.32    0.36
  -9  11   0    0.39    0.36
  -9  11   0   -0.19    0.48
   9  11   0    0.07    0.27
   9  11   0    0.72    0.35
  11 -11   0    1.28    0.70
 -11 -11   0   -0.32    0.48
  11 -11   0    0.12    0.57
 -11 -11   0    0.65    0.64
  11  11   0    0.23    0.44
 -11  11   0   -0.16    0.35
  11  11   0    0.88    0.67
 -11  11   0    0.28    0.24
  11  11   0    0.45    0.33
 -11  11   0    1.31    0.64
  11  11   0    0.69    0.54
  11  11   0   -0.61    0.37
 -11  11   0    0.51    0.22
 -11  11   0    0.61    0.34
  11  11   0   -0.33    0.36
  11  11   0   -0.50    0.32
 -11  11   0    1.03    0.47
  13 -11   0    0.25    0.66
 -13 -11   0   -0.21    0.61
 -13 -11   0    0.03    0.59
  13 -11   0    1.35    0.56
 -13  11   0    0.18    0.63
  13  11   0   -0.78    0.70
  13  11   0    0.59    0.44
 -13  11   0    0.04    0.63
 -13  11   0    0.12    0.35
 -13  11   0    0.32    0.36
  13  11   0    0.00    0.65
 -13  11   0    0.35    0.33
 -13  11   0    0.00    0.29
 -13  11   0   -0.09    0.35
  13  11   0    0.04    0.45
  13  11   0    1.13    0.60
 -13  11   0    0.29    0.24
 -13  11   0   -0.05    0.42
 -13  11   0    0.25    0.33
  13  11   0    0.96    0.51
  13  11   0    0.64    0.37
 -13  11   0    0.64    0.39
 -13  11   0    0.56    0.31
  13  11   0   -0.25    0.44
   0 -12   0    3.27    1.54
   0 -12   0    3.27    0.97
   0  12   0    4.85    1.02
   0  12   0    4.92    0.99
   0  12   0    3.77    0.75
   0  12   0    3.96    0.89
   0  12   0    3.87    0.81
   0  12   0    3.30    0.76
   0  12   0    3.04    0.69
  -2 -12   0    0.54    0.99
   2 -12   0   -0.83    0.54
   2 -12   0    0.64    0.66
   2 -12   0    0.67    0.64
  -2 -12   0    0.21    0.68
   2  12   0    0.43    0.60
  -2  12   0    0.68    0.53
   2  12   0   -0.05    0.39
  -2  12   0   -0.25    0.40
  -2  12   0   -0.07    0.40
  -2  12   0    0.35    0.44
   2  12   0    0.70    0.42
  -2  12   0   -1.06    0.35
  -2  12   0   -0.01    0.39
   2  12   0    0.07    0.40
   2  12   0   -1.22    0.37
  -2  12   0    0.25    0.49
   2  12   0    0.02    0.51
   2  12   0    0.66    0.48
  -4 -12   0    2.40    0.91
   4 -12   0    2.44    0.80
   4  12   0    2.45    0.97
  -4  12   0    2.89    0.85
  -4  12   0    1.07    0.53
  -4  12   0    3.53    0.81
   4  12   0    2.10    0.53
   4  12   0    2.28    0.61
  -4  12   0    1.51    0.55
   4  12   0    2.46    0.71
  -4  12   0    2.21    0.66
   4  12   0    1.79    0.62
   4  12   0    1.88    0.69
  -4  12   0    1.13    0.58
  -4  12   0    1.89    0.74
  34   0  -1   -0.01    0.38
  34   0  -1    0.49    0.66
 -34   0   1    0.29    0.77
 -34   0   1    1.11    1.04
 -34   0   1    0.40    0.60
 -34   0   1    0.55    0.68
 -34   0   1    0.34    1.01
  34   0  -1   -0.08    0.36
 -34   0   1    0.30    0.50
  34   0  -1    0.23    0.64
  32   0  -1   -0.16    0.50
 -32   0   1    1.13    0.76
 -32   0   1    0.14    0.73
 -32   0   1   -0.49    0.67
  32   0  -1   -0.53    0.37
  32   0  -1   -0.26    0.52
 -32   0   1    0.74    0.58
  32   0  -1    0.88    0.53
 -32   0   1   -0.38    0.58
  32   0  -1    0.64    0.53
 -32   0   1    0.13    0.72
  32   0  -1   -0.06    0.84
 -30   0   1   -0.25    0.61
 -30   0   1    0.23    0.77
 -30   0   1    0.26    0.41
  30   0  -1   -0.10    0.41
  30   0  -1   -0.01    0.48
  30   0  -1    0.26    0.51
 -30   0   1   -0.50    0.68
  30   0  -1   -0.46    0.51
 -30   0   1   -0.57    0.51
  30   0  -1    0.03    0.43
 -30   0   1   -0.83    0.56
  28   0  -1    0.29    0.56
 -28   0   1   -0.76    0.44
  28   0  -1    0.30    0.41
  28   0  -1    0.15    0.44
 -28   0   1   -0.04    0.60
 -28   0   1    0.77    0.74
  28   0  -1   -0.49    0.32
 -28   0   1    0.55    0.70
 -28   0   1    0.25    0.57
  28   0  -1   -0.14    0.47
  28   0  -1    0.29    0.45
 -28   0   1    0.33    0.50
 -26   0   1    0.57    0.63
 -26   0   1    0.29    0.72
  26   0  -1    0.52    0.47
 -26   0   1   -0.25    0.50
 -26   0   1    0.73    0.49
 -26   0   1    0.77    0.50
  26   0  -1    0.10    0.41
  26   0  -1    0.43    0.47
 -26   0   1   -0.51    0.41
 -26   0   1   -0.69    0.45
  26   0  -1    0.39    0.53
  26   0  -1    0.20    0.47
 -24   0   1    0.15    0.44
  24   0  -1   -0.24    0.39
 -24   0   1   -0.52    0.52
  24   0  -1   -0.86    0.36
 -24   0   1   -0.39    0.40
 -24   0   1    0.09    0.50
  24   0  -1   -0.43    0.42
 -24   0   1    0.44    0.54
 -24   0   1    0.46    0.60
  24   0  -1   -0.23    0.38
  24   0  -1   -0.02    0.47
 -24   0   1   -0.28    0.43
 -24   0   1    0.36    0.50
 -24   0   1   -0.04    0.63
 -24   0   1    0.70    0.49
  24   0  -1   -0.48    0.28
  22   0  -1   -0.37    0.34
 -22   0   1    0.23    0.45
 -22   0   1   -0.15    0.41
 -22   0   1   -0.52    0.30
 -22   0   1   -0.58    0.38
 -22   0   1    0.21    0.44
  22   0  -1   -0.05    0.37
 -22   0   1   -0.37    0.51
 -22   0   1    0.26    0.58
  22   0  -1   -0.10    0.47
 -22   0   1   -0.70    0.36
  22   0  -1    0.23    0.39
  22   0  -1   -0.37    0.40
  22   0  -1    0.41    0.47
 -22   0   1   -0.12    0.46
  22   0  -1    0.20    0.49
  22   0  -1   -0.44    0.26
 -22   0   1    0.16    0.36
  22   0  -1    0.19    0.33
 -20   0   1    0.15    0.40
  20   0  -1    0.08    0.39
 -20   0   1   -0.11    0.25
 -20   0   1   -0.02    0.43
 -20   0   1    0.25    0.32
  20   0  -1   -0.62    0.23
 -20   0   1    0.26    0.40
 -20   0   1   -0.34    0.26
  20   0  -1    0.58    0.44
  20   0  -1   -0.27    0.30
  20   0  -1    0.04    0.27
 -20   0   1   -0.27    0.26
 -20   0   1    0.37    0.41
  20   0  -1    0.13    0.32
 -20   0   1   -0.13    0.35
 -20   0   1   -0.23    0.38
 -20   0   1    0.23    0.36
 -20   0   1    0.06    0.38
  20   0  -1    0.21    0.34
  20   0  -1    0.20    0.31
  20   0  -1   -0.47    0.31
  18   0  -1   -0.22    0.26
 -18   0   1   -0.24    0.28
 -18   0   1    0.06    0.39
 -18   0   1   -0.43    0.28
 -18   0   1   -0.28    0.34
 -18   0   1    0.19    0.43
 -18   0   1   -0.11    0.28
  18   0  -1    0.19    0.32
  18   0  -1    0.13    0.35
  18   0  -1   -0.10    0.28
 -18   0   1    0.11    0.31
  18   0  -1    0.15    0.33
  18   0  -1    0.01    0.38
  18   0  -1   -0.05    0.32
 -18   0   1   -0.38    0.23
 -18   0   1    0.25    0.46
 -18   0   1    0.25    0.29
  18   0  -1   -0.23    0.31
  18   0  -1    0.03    0.31
  18   0  -1    0.27    0.28
  16   0  -1    0.77    0.40
  16   0  -1    0.35    0.30
  16   0  -1   -0.04    0.23
  16   0  -1   -0.03    0.28
 -16   0   1    0.40    0.33
 -16   0   1    0.13    0.28
 -16   0   1    0.33    0.30
 -16   0   1   -0.08    0.26
 -16   0   1    0.20    0.34
 -16   0   1    0.15    0.37
 -16   0   1    0.11    0.42
 -16   0   1    0.08    0.31
  16   0  -1    0.27    0.30
 -16   0   1   -0.07    0.31
  16   0  -1   -0.02    0.23
 -16   0   1    0.12    0.39
  16   0  -1    0.19    0.36
 -16   0   1    0.72    0.31
  16   0  -1   -0.53    0.31
 -16   0   1    0.15    0.35
  16   0  -1    0.07    0.31
  16   0  -1    0.10    0.32
 -14   0   1   -0.48    0.28
  14   0  -1   -0.11    0.21
  14   0  -1   -0.01    0.32
 -14   0   1   -0.07    0.41
  14   0  -1    0.03    0.32
 -14   0   1    0.48    0.36
 -14   0   1    0.67    0.50
  14   0  -1    0.19    0.32
  14   0  -1   -0.28    0.32
  14   0  -1    0.26    0.41
  14   0  -1    0.13    0.29
  14   0  -1   -0.06    0.38
 -14   0   1    0.26    0.30
 -14   0   1   -0.11    0.33
 -14   0   1   -0.04    0.29
 -14   0   1   -0.63    0.33
  14   0  -1    0.20    0.36
 -14   0   1   -0.04    0.33
  14   0  -1    0.08    0.29
 -14   0   1    0.12    0.30
 -14   0   1    0.01    0.31
 -12   0   1   -0.38    0.26
  12   0  -1    0.22    0.30
 -12   0   1   -0.12    0.25
 -12   0   1   -0.81    0.32
 -12   0   1    0.11    0.36
 -12   0   1    0.18    0.28
 -12   0   1   -0.37    0.36
 -12   0   1    0.02    0.37
  12   0  -1   -0.02    0.23
 -12   0   1   -0.20    0.28
 -12   0   1    0.09    0.36
  12   0  -1    0.06    0.30
  12   0  -1   -0.11    0.31
  12   0  -1    0.15    0.39
  12   0  -1    0.04    0.34
 -12   0   1   -0.25    0.29
  12   0  -1   -0.19    0.27
  12   0  -1   -0.16    0.30
 -12   0   1   -0.10    0.40
  12   0  -1    0.47    0.32
  12   0  -1   -0.08    0.35
  10   0  -1    0.01    0.21
 -10   0   1    0.20    0.24
 -10   0   1    0.03    0.26
 -10   0   1    0.07    0.30
 -10   0   1   -0.17    0.20
  10   0  -1    0.21    0.21
  10   0  -1   -0.17    0.24
 -10   0   1    0.55    0.26
 -10   0   1    0.03    0.25
  10   0  -1    0.17    0.27
  10   0  -1   -0.18    0.19
 -10   0   1    0.68    0.31
  10   0  -1    0.55    0.30
 -10   0   1    0.24    0.26
 -10   0   1    0.11    0.22
  10   0  -1   -0.22    0.20
 -10   0   1   -0.31    0.23
  10   0  -1   -0.12    0.24
 -10   0   1    0.21    0.37
  -8   0   1   -0.03    0.18
   8   0  -1    0.44    0.22
  -8   0   1    0.08    0.22
  -8   0   1    0.31    0.30
  -8   0   1   -0.02    0.23
  -8   0   1   -0.10    0.17
   8   0  -1   -0.14    0.19
  -8   0   1    0.08    0.18
   8   0  -1    0.07    0.21
   8   0  -1    0.34    0.29
  -8   0   1   -0.12    0.19
   8   0  -1    0.01    0.21
  -8   0   1    0.12    0.23
  -8   0   1    0.18    0.28
  -8   0   1   -0.20    0.17
   8   0  -1   -0.06    0.15
   8   0  -1   -0.12    0.18
   8   0  -1   -0.14    0.24
   8   0  -1   -0.01    0.21
   8   0  -1   -0.16    0.18
  -8   0   1   -0.02    0.21
   8   0  -1   -0.26    0.24
  -6   0   1    0.07    0.18
  -6   0   1   -0.21    0.18
  -6   0   1   -0.15    0.17
   6   0  -1    0.36    0.20
  -6   0   1    0.12    0.20
   6   0  -1   -0.16    0.18
  -6   0   1    0.18    0.23
   6   0  -1   -0.09    0.18
   6   0  -1    0.01    0.15
   6   0  -1    0.30    0.24
  -6   0   1    0.08    0.21
   6   0  -1    0.11    0.23
  -6   0   1    0.16    0.21
   6   0  -1    0.17    0.18
   6   0  -1    0.12    0.19
  -6   0   1    0.12    0.31
  -6   0   1    0.05    0.17
   6   0  -1    0.01    0.18
   6   0  -1    0.45    0.26
  -6   0   1   -0.05    0.17
  -6   0   1   -0.10    0.27
   4   0  -1   -0.04    0.11
  -4   0   1   -0.03    0.16
  -4   0   1   -0.08    0.12
   4   0  -1    0.22    0.19
   4   0  -1    0.00    0.14
  -4   0   1    0.14    0.12
   4   0  -1   -0.07    0.12
   4   0  -1    0.10    0.14
  -4   0   1    0.32    0.20
   4   0  -1   -0.02    0.11
  -4   0   1   -0.05    0.17
   4   0  -1    0.16    0.13
  -4   0   1   -0.10    0.11
   4   0  -1    0.04    0.13
  -4   0   1    0.02    0.12
  -4   0   1    0.12    0.14
   4   0  -1    0.13    0.14
   4   0  -1    0.19    0.17
  -4   0   1   -0.11    0.15
  -4   0   1    0.16    0.15
   4   0  -1    0.05    0.16
  -4   0   1    0.14    0.13
  -2   0   1    0.00    0.07
  -2   0   1    0.03    0.07
  -2   0   1    0.06    0.07
   2   0  -1    0.05    0.05
  -2   0   1    0.05    0.05
  -2   0   1    0.06    0.06
   2   0  -1    0.03    0.05
   2   0  -1    0.06    0.05
  -2   0   1    0.00    0.09
   2   0  -1    0.02    0.07
   2   0  -1    0.01    0.05
  -2   0   1    0.06    0.05
   2   0  -1    0.00    0.06
   2   0  -1    0.07    0.05
  -2   0   1    0.08    0.05
  -2   0   1   -0.01    0.06
  -2   0   1    0.03    0.04
   2   0  -1   -0.02    0.05
  -2   0   1    0.05    0.06
   2   0  -1   -0.02    0.07
  -2   0  -1    0.01    0.05
  -2   0  -1    0.02    0.04
   2   0   1    0.00    0.04
   2   0   1   -0.05    0.05
  -2   0  -1   -0.02    0.05
   2   0   1    0.05    0.07
   2   0   1    0.01    0.03
   2   0   1    0.00    0.07
  -2   0  -1    0.01    0.05
   2   0   1    0.02    0.05
   2   0   1   -0.01    0.05
  -2   0  -1    0.02    0.08
   2   0   1    0.04    0.05
  -2   0  -1    0.03    0.06
  -2   0  -1    0.00    0.08
   2   0   1    0.01    0.05
   2   0   1   -0.02    0.07
  -2   0  -1    0.04    0.05
  -2   0  -1    0.04    0.04
  -2   0  -1    0.04    0.06
  -2   0  -1    0.00    0.07
   2   0   1   -0.02    0.06
  -2   0  -1    0.07    0.07
   2   0   1   -0.07    0.05
  -4   0  -1   -0.03    0.13
   4   0   1   -0.13    0.11
  -4   0  -1    0.04    0.12
   4   0   1   -0.02    0.15
   4   0   1    0.23    0.15
  -4   0  -1    0.11    0.18
  -4   0  -1    0.11    0.14
   4   0   1    0.03    0.12
  -4   0  -1   -0.04    0.13
   4   0   1    0.28    0.18
  -4   0  -1    0.16    0.13
  -4   0  -1   -0.03    0.13
   4   0   1    0.15    0.14
   4   0   1   -0.11    0.12
   4   0   1   -0.06    0.11
   4   0   1    0.09    0.17
  -4   0  -1   -0.15    0.13
  -4   0  -1    0.23    0.17
   4   0   1    0.11    0.09
  -4   0  -1    0.04    0.19
   4   0   1   -0.19    0.15
  -6   0  -1    0.07    0.21
  -6   0  -1    0.03    0.18
   6   0   1    0.19    0.26
   6   0   1   -0.05    0.20
   6   0   1    0.08    0.24
  -6   0  -1    0.28    0.27
   6   0   1    0.24    0.23
   6   0   1   -0.04    0.17
  -6   0  -1   -0.27    0.16
  -6   0  -1   -0.01    0.15
   6   0   1    0.08    0.18
   6   0   1   -0.19    0.18
   6   0   1    0.10    0.18
  -6   0  -1   -0.12    0.21
   6   0   1    0.13    0.17
  -6   0  -1   -0.14    0.16
  -6   0  -1    0.35    0.22
  -6   0  -1    0.28    0.30
  -6   0  -1   -0.07    0.22
   6   0   1   -0.31    0.16
   6   0   1    0.00    0.13
   8   0   1   -0.01    0.18
   8   0   1    0.00    0.17
   8   0   1   -0.09    0.22
   8   0   1    0.21    0.21
  -8   0  -1    0.35    0.22
  -8   0  -1   -0.14    0.20
  -8   0  -1   -0.33    0.25
   8   0   1   -0.36    0.14
   8   0   1    0.03    0.18
  -8   0  -1   -0.09    0.18
   8   0   1   -0.01    0.12
  -8   0  -1   -0.23    0.22
  -8   0  -1   -0.21    0.20
  -8   0  -1    0.06    0.18
  -8   0  -1    0.20    0.28
  -8   0  -1   -0.01    0.18
   8   0   1   -0.07    0.17
  -8   0  -1    0.29    0.21
  -8   0  -1   -0.08    0.19
   8   0   1    0.22    0.24
   8   0   1   -0.01    0.21
   8   0   1    0.06    0.24
 -10   0  -1    0.12    0.23
  10   0   1   -0.08    0.42
 -10   0  -1   -0.01    0.30
  10   0   1    0.03    0.25
  10   0   1   -0.10    0.22
 -10   0  -1   -0.12    0.22
  10   0   1   -0.02    0.19
 -10   0  -1   -0.08    0.29
  10   0   1    0.26    0.22
 -10   0  -1    0.05    0.24
  10   0   1   -0.01    0.17
  10   0   1    0.10    0.20
 -10   0  -1   -0.08    0.19
 -10   0  -1   -0.19    0.22
  10   0   1    0.07    0.16
  10   0   1   -0.28    0.26
 -10   0  -1   -0.02    0.25
  10   0   1   -0.26    0.25
 -10   0  -1    0.04    0.29
 -10   0  -1   -0.18    0.22
 -10   0  -1    0.00    0.27
  10   0   1    0.06    0.25
 -12   0  -1   -0.25    0.33
  12   0   1   -0.15    0.27
  12   0   1   -0.28    0.36
  12   0   1    0.34    0.31
 -12   0  -1   -0.03    0.32
  12   0   1   -0.03    0.26
  12   0   1   -0.12    0.23
 -12   0  -1    0.18    0.27
  12   0   1    0.55    0.38
  12   0   1   -0.35    0.30
  12   0   1   -0.18    0.16
  12   0   1    0.49    0.30
 -12   0  -1   -0.43    0.30
 -12   0  -1   -0.17    0.24
 -12   0  -1    0.37    0.31
 -12   0  -1   -0.01    0.41
 -12   0  -1    0.16    0.33
 -12   0  -1    0.03    0.33
 -12   0  -1    0.20    0.34
  12   0   1   -0.02    0.32
 -12   0  -1   -0.44    0.38
  12   0   1   -0.53    0.34
  14   0   1    0.16    0.27
  14   0   1   -0.24    0.36
  14   0   1    0.11    0.28
 -14   0  -1   -0.12    0.28
 -14   0  -1   -0.17    0.33
 -14   0  -1   -0.19    0.41
 -14   0  -1   -0.06    0.25
  14   0   1   -0.25    0.31
 -14   0  -1   -0.18    0.33
 -14   0  -1    0.16    0.30
 -14   0  -1   -0.25    0.35
 -14   0  -1   -0.24    0.33
  14   0   1    0.09    0.33
  14   0   1   -0.18    0.27
 -14   0  -1   -0.27    0.27
 -14   0  -1    0.14    0.32
  14   0   1   -0.05    0.27
  14   0   1   -0.11    0.21
 -14   0  -1    0.07    0.31
  14   0   1   -0.12    0.18
  14   0   1    0.16    0.30
  14   0   1   -0.33    0.29
 -14   0  -1    1.08    0.52
 -16   0  -1    0.50    0.37
 -16   0  -1    0.11    0.43
 -16   0  -1   -0.40    0.30
  16   0   1    0.37    0.36
 -16   0  -1   -0.06    0.27
  16   0   1   -0.28    0.24
 -16   0  -1    0.38    0.30
 -16   0  -1   -0.11    0.24
 -16   0  -1   -0.10    0.30
 -16   0  -1   -0.08    0.31
  16   0   1   -0.35    0.24
  16   0   1    0.47    0.39
  16   0   1    0.45    0.32
  16   0   1   -0.10    0.35
  16   0   1    0.24    0.34
 -16   0  -1    0.02    0.34
 -16   0  -1    0.03    0.33
 -16   0  -1   -0.06    0.38
 -16   0  -1    0.86    0.33
  16   0   1   -0.32    0.25
  16   0   1   -0.11    0.30
  16   0   1    0.03    0.25
 -18   0  -1    0.65    0.38
 -18   0  -1   -0.01    0.30
 -18   0  -1    0.30    0.33
  18   0   1    0.03    0.21
 -18   0  -1   -0.31    0.31
 -18   0  -1    0.14    0.34
  18   0   1    0.11    0.27
  18   0   1   -0.16    0.29
  18   0   1    0.21    0.28
 -18   0  -1    0.14    0.48
 -18   0  -1    0.18    0.36
 -18   0  -1   -0.03    0.32
  18   0   1    0.48    0.36
  18   0   1   -0.52    0.21
  18   0   1    0.09    0.32
 -18   0  -1   -0.05    0.24
  18   0   1   -0.05    0.29
 -18   0  -1   -0.04    0.36
  18   0   1    0.02    0.27
 -18   0  -1   -0.37    0.42
 -18   0  -1   -0.17    0.34
  18   0   1    0.09    0.33
 -18   0  -1    0.03    0.50
 -20   0  -1   -0.52    0.33
 -20   0  -1    0.38    0.35
 -20   0  -1    0.11    0.35
  20   0   1    0.25    0.34
  20   0   1   -0.31    0.31
 -20   0  -1    0.28    0.40
 -20   0  -1    0.27    0.33
 -20   0  -1   -0.81    0.32
  20   0   1    0.04    0.38
  20   0   1    0.26    0.40
  20   0   1    0.42    0.41
 -20   0  -1   -0.09    0.27
 -20   0  -1    0.98    0.45
 -20   0  -1    0.09    0.41
 -20   0  -1   -0.31    0.28
 -20   0  -1   -0.13    0.34
 -20   0  -1   -0.17    0.34
 -20   0  -1    0.38    0.51
  20   0   1   -0.21    0.30
  20   0   1    0.37    0.29
  20   0   1    0.24    0.38
  20   0   1    0.22    0.31
  20   0   1   -0.69    0.46
  22   0   1    0.42    0.50
  22   0   1   -0.20    0.33
  22   0   1   -0.52    0.49
  22   0   1   -0.58    0.28
  22   0   1   -0.04    0.46
  22   0   1    0.52    0.42
 -22   0  -1   -0.03    0.30
 -22   0  -1   -0.30    0.40
 -22   0  -1   -0.52    0.42
  22   0   1    0.48    0.34
 -22   0  -1   -0.22    0.45
  22   0   1    0.31    0.32
 -22   0  -1   -0.33    0.40
  22   0   1   -0.79    0.36
 -22   0  -1    0.72    0.50
 -22   0  -1    0.18    0.43
 -22   0  -1   -0.91    0.31
 -22   0  -1   -0.24    0.52
 -22   0  -1   -0.25    0.54
 -24   0  -1    0.10    0.46
 -24   0  -1    0.54    0.53
  24   0   1    0.43    0.49
 -24   0  -1    0.18    0.62
 -24   0  -1    0.08    0.38
 -24   0  -1   -0.33    0.39
  24   0   1   -0.81    0.42
  24   0   1   -0.94    0.32
 -24   0  -1    0.30    0.45
 -24   0  -1    3.12    0.94
  24   0   1   -0.30    0.25
  24   0   1   -0.79    0.36
 -24   0  -1    0.39    0.48
  24   0   1    0.39    0.39
 -24   0  -1    0.05    0.45
 -24   0  -1    0.30    0.55
  26   0   1   -0.02    0.39
 -26   0  -1   -0.05    0.54
 -26   0  -1   -0.19    0.44
  26   0   1    0.75    0.42
 -26   0  -1   -0.02    0.54
  26   0   1    0.67    0.45
 -26   0  -1    0.31    0.42
 -26   0  -1    0.16    0.62
  26   0   1    0.50    0.54
  26   0   1    1.02    0.57
 -26   0  -1    0.16    0.59
 -26   0  -1    0.30    0.49
 -28   0  -1    0.82    0.76
 -28   0  -1    0.85    0.56
  28   0   1    0.57    0.41
  28   0   1    0.51    0.47
  28   0   1    0.18    0.55
 -28   0  -1    0.07    0.51
  28   0   1    0.52    0.45
  28   0   1    0.66    0.50
 -28   0  -1    0.71    0.78
 -28   0  -1   -0.39    0.47
 -28   0  -1    0.36    0.62
 -30   0  -1   -0.17    0.63
 -30   0  -1   -0.22    0.70
 -30   0  -1    0.86    0.70
  30   0   1   -0.10    0.59
  30   0   1    0.37    0.44
  30   0   1   -0.09    0.43
 -30   0  -1    0.18    0.57
 -30   0  -1   -0.48    0.53
 -30   0  -1   -0.46    0.53
  30   0   1   -0.40    0.34
  30   0   1   -0.58    0.55
  30   0   1    0.54    0.49
  32   0   1    0.10    0.55
  32   0   1   -0.28    0.54
 -32   0  -1    0.40    0.69
 -32   0  -1    0.21    0.79
 -32   0  -1   -0.26    0.53
  32   0   1   -0.68    0.57
 -32   0  -1    0.75    0.82
 -32   0  -1    2.23    0.97
  32   0   1    1.53    1.02
  32   0   1   -0.46    0.40
  32   0   1   -0.43    0.32
 -32   0  -1    0.16    0.49
 -34   0  -1   -0.29    0.62
  34   0   1   -0.71    0.38
  34   0   1    0.69    0.71
 -34   0  -1   -0.71    0.96
  34   0   1    0.31    0.54
 -34   0  -1    0.42    0.68
  34   0   1   -0.43    0.41
 -34   0  -1    1.69    0.87
 -34   0  -1   -0.58    0.83
  34   0   1   -0.11    0.61
 -34   0  -1   -0.39    0.66
  34   0   1    0.00    0.61
 -33  -1   1   -0.35    0.55
  33  -1  -1    0.64    0.38
  33  -1  -1   -0.45    0.42
 -33  -1   1    0.72    0.68
 -33  -1   1    1.25    0.83
  33  -1  -1    0.19    0.51
 -33  -1   1    0.21    0.52
  33  -1  -1   -0.08    0.57
  33  -1  -1    0.76    0.51
 -33  -1   1    0.01    0.72
  33  -1  -1    1.58    0.83
 -33  -1   1    0.34    0.86
  33  -1  -1    0.88    0.56
 -33   1   1   -0.28    0.65
 -33   1   1    0.33    0.49
  33   1  -1   -0.30    0.56
 -33   1   1   -0.03    0.65
  33   1  -1    1.12    0.57
 -33   1   1    1.15    0.69
  33   1  -1    1.22    0.77
 -33   1   1    2.79    0.86
  33   1  -1    1.43    0.67
  33   1  -1    0.32    0.54
  33   1  -1    0.24    0.59
  31  -1  -1    3.57    0.72
 -31  -1   1    3.82    0.90
  31  -1  -1    2.21    0.50
 -31  -1   1    3.08    1.01
 -31  -1   1    2.63    1.35
 -31  -1   1    2.85    0.78
  31  -1  -1    2.94    0.86
  31  -1  -1    1.86    0.46
 -31  -1   1    1.38    1.03
  31  -1  -1    3.55    0.87
 -31  -1   1    3.26    1.04
  31  -1  -1    3.20    0.72
  31  -1  -1    3.11    0.91
 -31   1   1    4.31    1.17
  31   1  -1    2.00    0.71
  31   1  -1    3.61    0.74
  31   1  -1    3.21    0.97
 -31   1   1    1.61    1.02
 -31   1   1    3.31    0.99
  31   1  -1    4.20    1.33
 -31   1   1    1.90    0.70
  31   1  -1    3.30    0.76
  31   1  -1    1.84    0.78
 -31   1   1    5.21    0.94
 -31   1   1    2.13    0.91
  29  -1  -1    0.99    0.50
 -29  -1   1    1.08    0.60
  29  -1  -1    1.33    0.54
  29  -1  -1    0.48    0.36
 -29  -1   1    2.33    0.76
  29  -1  -1    1.49    0.77
 -29  -1   1    1.22    0.82
  29  -1  -1    0.73    0.40
 -29  -1   1    1.47    0.69
  29  -1  -1    1.55    0.67
 -29  -1   1    0.66    0.51
 -29  -1   1    0.75    0.66
  29  -1  -1    1.07    0.65
 -29   1   1    0.34    0.72
  29   1  -1    2.22    0.81
  29   1  -1    0.14    0.37
  29   1  -1    1.71    0.60
 -29   1   1    1.84    0.65
 -29   1   1    0.84    0.65
 -29   1   1    1.81    0.79
  29   1  -1    0.92    0.52
 -29   1   1    1.00    0.84
 -29   1   1    1.94    0.73
  29   1  -1    0.93    0.58
  29   1  -1    1.22    0.61
  27  -1  -1    0.74    0.52
 -27  -1   1    0.23    0.47
 -27  -1   1    0.27    0.59
  27  -1  -1    0.51    0.57
 -27  -1   1    0.46    0.73
 -27  -1   1    2.56    0.84
  27  -1  -1    1.07    0.50
 -27  -1   1    0.10    0.59
  27  -1  -1    0.99    0.61
 -27  -1   1    0.60    0.50
  27  -1  -1    0.90    0.43
  27  -1  -1    0.55    0.31
 -27   1   1    1.27    0.64
  27   1  -1    1.31    0.58
  27   1  -1    0.17    0.49
 -27   1   1    1.70    0.68
 -27   1   1    0.80    0.69
 -27   1   1    0.64    0.68
  27   1  -1    1.73    0.74
  27   1  -1    0.79    0.58
  27   1  -1    2.30    0.84
 -27   1   1    1.08    0.60
 -27   1   1    0.38    0.59
 -27   1   1    0.68    0.65
 -25  -1   1   -0.17    0.46
  25  -1  -1   -0.49    0.35
  25  -1  -1    0.46    0.52
 -25  -1   1   -0.12    0.38
 -25  -1   1    0.88    0.56
 -25  -1   1   -0.23    0.55
  25  -1  -1    0.06    0.43
  25  -1  -1    0.01    0.29
 -25  -1   1    0.67    0.50
  25  -1  -1   -0.34    0.31
  25  -1  -1   -0.20    0.53
 -25  -1   1    0.13    0.45
 -25  -1   1    0.28    0.64
 -25   1   1   -0.19    0.49
  25   1  -1   -0.29    0.41
 -25   1   1    0.87    0.61
  25   1  -1   -0.61    0.38
 -25   1   1    0.30    0.45
 -25   1   1    0.95    0.73
 -25   1   1   -0.90    0.51
 -25   1   1   -0.70    0.39
  25   1  -1   -0.20    0.36
 -25   1   1    1.43    0.58
  25   1  -1   -0.13    0.54
  25   1  -1    0.05    0.41
  25   1  -1    0.05    0.37
 -25   1   1   -0.23    0.49
 -25   1   1    0.68    0.62
 -23  -1   1    3.79    0.81
 -23  -1   1    4.07    0.82
  23  -1  -1    3.86    0.61
 -23  -1   1    3.41    0.89
 -23  -1   1    3.88    0.73
 -23  -1   1    5.36    0.96
 -23  -1   1    5.16    1.18
 -23  -1   1    4.46    0.84
 -23  -1   1    5.19    0.89
  23  -1  -1    4.42    0.70
  23  -1  -1    3.64    0.80
  23  -1  -1    3.30    0.79
  23  -1  -1    4.93    0.90
  23  -1  -1    3.97    0.70
  23  -1  -1    4.34    0.69
  23   1  -1    5.07    0.77
  23   1  -1    4.18    0.74
 -23   1   1    3.58    0.86
 -23   1   1    3.74    0.72
 -23   1   1    4.65    0.86
  23   1  -1    3.35    0.77
 -23   1   1    3.47    0.80
 -23   1   1    4.01    0.83
 -23   1   1    3.33    0.86
  23   1  -1    4.53    1.05
  23   1  -1    4.48    0.91
 -23   1   1    4.26    0.90
  23   1  -1    3.77    0.85
 -23   1   1    3.80    0.94
  23   1  -1    4.68    0.82
  21  -1  -1   15.86    1.15
  21  -1  -1   15.39    1.10
 -21  -1   1   15.16    1.56
 -21  -1   1   16.14    1.40
  21  -1  -1   16.51    1.41
 -21  -1   1   16.49    1.38
  21  -1  -1   15.20    1.33
  21  -1  -1   17.00    1.20
 -21  -1   1   14.38    1.39
 -21  -1   1   17.55    1.25
 -21  -1   1   14.33    1.20
 -21  -1   1   14.19    1.29
 -21  -1   1   13.99    1.52
 -21  -1   1   14.54    1.18
  21  -1  -1   15.36    1.35
  21  -1  -1   13.95    1.31
  21  -1  -1   14.11    1.32
 -21  -1   1   15.15    1.14
  21  -1  -1   14.27    1.13
 -21  -1   1   17.69    1.35
 -21   1   1   14.54    1.33
 -21   1   1   16.45    1.56
 -21   1   1   15.40    1.25
  21   1  -1   17.18    1.34
  21   1  -1   17.02    1.25
  21   1  -1   16.60    1.20
 -21   1   1   18.45    1.86
 -21   1   1   15.02    1.36
  21   1  -1   17.13    1.47
 -21   1   1   15.65    1.19
  21   1  -1   12.34    1.77
 -21   1   1   14.48    1.32
 -21   1   1   15.36    1.33
  21   1  -1   16.41    1.35
  21   1  -1   17.45    1.29
  21   1  -1   15.46    1.23
  21   1  -1   16.06    1.38
 -21   1   1   14.15    1.32
  21   1  -1   15.57    1.41
  19  -1  -1    0.13    0.25
 -19  -1   1    0.46    0.31
 -19  -1   1    0.50    0.56
  19  -1  -1    0.19    0.36
 -19  -1   1    0.09    0.27
 -19  -1   1    0.57    0.38
  19  -1  -1    0.55    0.43
 -19  -1   1    0.10    0.36
  19  -1  -1   -0.58    0.32
  19  -1  -1    0.19    0.34
 -19  -1   1    0.29    0.39
 -19  -1   1    0.29    0.38
  19  -1  -1    0.28    0.34
 -19  -1   1    0.26    0.46
 -19  -1   1    0.15    0.33
 -19  -1   1   -0.11    0.32
  19  -1  -1    0.22    0.30
  19  -1  -1   -0.03    0.33
  19  -1  -1    0.15    0.39
  19  -1  -1    0.16    0.26
 -19  -1   1    0.49    0.43
 -19  -1   1    0.24    0.39
  19   1  -1    0.39    0.34
 -19   1   1   -0.24    0.28
  19   1  -1    0.21    0.45
  19   1  -1    0.23    0.38
 -19   1   1    0.17    0.30
  19   1  -1    0.40    0.37
 -19   1   1    0.10    0.34
  19   1  -1   -0.03    0.35
 -19   1   1    0.27    0.42
 -19   1   1    0.63    0.55
  19   1  -1    0.10    0.41
 -19   1   1    0.09    0.33
  19   1  -1   -0.49    0.29
  19   1  -1   -0.06    0.27
 -19   1   1    0.50    0.40
  19   1  -1    0.58    0.33
 -19   1   1   -0.51    0.35
  19   1  -1    0.45    0.41
 -19   1   1    0.16    0.43
 -19   1   1    0.15    0.29
 -19   1   1    0.21    0.39
  17  -1  -1   51.28    2.91
 -17  -1   1   59.46    2.91
 -17  -1   1   57.49    3.13
  17  -1  -1   52.04    2.86
  17  -1  -1   55.53    2.88
 -17  -1   1   57.19    2.81
  17  -1  -1   51.71    2.68
 -17  -1   1   54.73    2.77
 -17  -1   1   56.42    2.81
  17  -1  -1   54.01    2.72
  17  -1  -1   53.96    2.94
 -17  -1   1   55.51    2.87
 -17  -1   1   52.17    2.83
 -17  -1   1   54.51    2.94
 -17  -1   1   56.02    3.11
  17  -1  -1   56.89    2.96
 -17  -1   1   52.05    2.91
  17  -1  -1   51.09    2.93
 -17  -1   1   55.82    2.88
  17  -1  -1   55.49    2.72
  17  -1  -1   58.07    2.75
 -17  -1   1   54.76    2.71
  17   1  -1   54.47    3.01
  17   1  -1   55.85    2.85
 -17   1   1   55.24    2.91
 -17   1   1   52.90    2.74
  17   1  -1   58.26    2.81
  17   1  -1   57.87    2.98
 -17   1   1   53.62    2.76
  17   1  -1   56.94    2.86
 -17   1   1   54.54    3.09
  17   1  -1   52.14    2.98
  17   1  -1   56.02    2.80
  17   1  -1   55.56    2.79
 -17   1   1   58.03    2.81
 -17   1   1   55.56    3.10
 -17   1   1   52.30    2.91
 -17   1   1   56.18    2.85
 -17   1   1   54.98    2.95
 -17   1   1   52.43    2.90
  17   1  -1   53.26    2.83
 -17   1   1   54.72    2.84
  17   1  -1   61.09    3.03
  15  -1  -1    8.73    0.93
 -15  -1   1   11.77    0.97
 -15  -1   1   10.03    0.95
  15  -1  -1   11.51    0.99
  15  -1  -1    9.86    0.79
  15  -1  -1   11.16    0.94
  15  -1  -1   12.35    0.85
  15  -1  -1   10.15    0.80
 -15  -1   1   11.93    0.94
  15  -1  -1   10.61    0.96
  15  -1  -1    9.88    0.78
 -15  -1   1   10.88    0.98
 -15  -1   1    9.96    0.85
 -15  -1   1   11.01    0.80
 -15  -1   1   11.31    1.11
  15  -1  -1   10.88    1.00
 -15  -1   1   10.80    0.93
 -15  -1   1   10.79    0.90
 -15  -1   1   10.57    1.12
  15  -1  -1   10.04    0.91
 -15  -1   1   10.77    0.84
 -15  -1   1   10.48    0.95
 -15   1   1   10.52    0.84
  15   1  -1   10.77    0.91
 -15   1   1   10.80    1.09
 -15   1   1   10.07    0.85
 -15   1   1   10.84    0.91
 -15   1   1   10.87    0.84
  15   1  -1   10.75    0.92
  15   1  -1   11.13    1.04
 -15   1   1   11.90    1.02
 -15   1   1   11.09    0.97
  15   1  -1    9.94    0.99
 -15   1   1   11.43    1.14
  15   1  -1   11.08    0.89
 -15   1   1   11.42    0.93
  15   1  -1   10.79    0.87
  15   1  -1   12.93    1.09
  15   1  -1   10.37    0.84
  15   1  -1   11.21    0.91
 -15   1   1   11.01    0.97
 -15   1   1   10.72    0.98
  15   1  -1   11.47    1.02
  13  -1  -1    2.50    0.55
  13  -1  -1    1.55    0.45
 -13  -1   1    2.91    0.47
  13  -1  -1    1.24    0.34
  13  -1  -1    1.70    0.47
  13  -1  -1    1.85    0.38
 -13  -1   1    1.95    0.57
  13  -1  -1    1.47    0.44
  13  -1  -1    1.32    0.38
 -13  -1   1    1.57    0.41
  13  -1  -1    1.30    0.42
 -13  -1   1    1.51    0.49
 -13  -1   1    2.00    0.48
 -13  -1   1    1.07    0.32
 -13  -1   1    1.75    0.42
 -13  -1   1    1.35    0.44
 -13  -1   1    1.11    0.40
 -13  -1   1    1.87    0.53
 -13  -1   1    1.57    0.45
 -13  -1   1    1.46    0.55
  13  -1  -1    1.53    0.34
  13  -1  -1    1.07    0.44
  13   1  -1    1.28    0.48
 -13   1   1    1.19    0.36
 -13   1   1    0.92    0.35
 -13   1   1    1.63    0.47
  13   1  -1    1.20    0.42
 -13   1   1    1.34    0.34
  13   1  -1    1.20    0.38
 -13   1   1    1.10    0.44
 -13   1   1    1.45    0.68
 -13   1   1    0.72    0.46
  13   1  -1    1.11    0.46
  13   1  -1    1.86    0.43
 -13   1   1    1.33    0.38
 -13   1   1    1.86    0.46
 -13   1   1    1.63    0.52
  13   1  -1    1.44    0.40
  13   1  -1    1.01    0.36
  13   1  -1    1.60    0.46
 -13   1   1    1.62    0.57
 -11  -1   1   13.17    1.13
 -11  -1   1   13.71    0.95
 -11  -1   1   15.25    0.95
 -11  -1   1   13.76    1.17
  11  -1  -1   14.24    1.07
 -11  -1   1   14.54    1.05
  11  -1  -1   14.08    1.05
  11  -1  -1   14.09    0.88
 -11  -1   1   15.28    1.02
 -11  -1   1   14.20    0.98
  11  -1  -1   15.58    0.92
 -11  -1   1   14.58    0.88
  11  -1  -1   16.80    1.22
 -11  -1   1   14.46    1.00
 -11  -1   1   15.82    1.07
  11  -1  -1   15.17    1.02
  11  -1  -1   15.19    0.91
  11  -1  -1   13.98    0.87
 -11  -1   1   16.01    1.04
  11  -1  -1   14.99    1.06
  11  -1  -1   13.99    1.00
 -11  -1   1   13.15    0.91
  11   1  -1   15.29    1.02
  11   1  -1   12.70    0.90
 -11   1   1   17.30    1.06
  11   1  -1   14.74    0.97
  11   1  -1   14.32    1.11
  11   1  -1   14.24    0.97
 -11   1   1   15.12    0.94
  11   1  -1   15.22    1.06
 -11   1   1   15.86    1.00
 -11   1   1   14.99    1.10
 -11   1   1   16.21    1.17
 -11   1   1   14.97    0.93
  11   1  -1   14.85    0.96
 -11   1   1   14.11    1.05
 -11   1   1   17.38    1.20
  11   1  -1   13.94    1.10
 -11   1   1   15.44    1.04
  11   1  -1   15.09    1.00
  11   1  -1   15.08    1.10
 -11   1   1   15.19    0.91
  11   1  -1   14.86    0.96
   9  -1  -1   17.84    1.11
  -9  -1   1   18.50    1.00
   9  -1  -1   16.14    1.05
  -9  -1   1   18.63    0.96
  -9  -1   1   18.20    1.07
   9  -1  -1   18.16    0.98
  -9  -1   1   18.03    1.20
  -9  -1   1   19.84    1.09
   9  -1  -1   17.40    1.08
   9  -1  -1   18.41    0.99
   9  -1  -1   16.10    1.10
  -9  -1   1   20.02    1.08
  -9  -1   1   20.80    1.26
  -9  -1   1   21.24    1.25
   9  -1  -1   17.79    1.08
   9  -1  -1   15.11    0.94
  -9  -1   1   19.49    1.06
   9  -1  -1   16.58    0.96
  -9  -1   1   15.19    0.99
   9  -1  -1   18.08    1.25
  -9  -1   1   19.48    1.13
   9   1  -1   19.12    1.01
  -9   1   1   17.84    1.09
   9   1  -1   19.30    1.10
   9   1  -1   21.37    1.22
  -9   1   1   18.24    0.99
  -9   1   1   17.00    1.09
   9   1  -1   18.49    1.01
   9   1  -1   18.46    1.06
  -9   1   1   18.26    1.05
  -9   1   1   17.26    0.98
  -9   1   1   17.56    1.17
   9   1  -1   19.38    1.18
  -9   1   1   16.85    1.15
   9   1  -1   17.64    1.03
  -9   1   1   19.41    1.11
   9   1  -1   18.94    1.17
  -9   1   1   16.69    1.04
  -9   1   1   18.98    1.15
   9   1  -1   19.15    1.14
  -9   1   1   17.82    1.08
   9   1  -1   17.88    1.04
   9   1  -1   18.07    1.02
   7  -1  -1   24.89    1.31
  -7  -1   1   24.55    1.31
  -7  -1   1   24.97    1.27
   7  -1  -1   24.61    1.33
   7  -1  -1   23.36    1.28
   7  -1  -1   23.57    1.28
  -7  -1   1   23.46    1.22
  -7  -1   1   23.64    1.30
   7  -1  -1   24.57    1.32
   7  -1  -1   22.73    1.19
   7  -1  -1   24.88    1.29
   7  -1  -1   23.98    1.18
  -7  -1   1   24.33    1.17
   7  -1  -1   25.37    1.20
  -7  -1   1   26.90    1.28
  -7  -1   1   26.00    1.29
  -7  -1   1   26.83    1.41
  -7  -1   1   21.69    1.25
   7  -1  -1   24.14    1.19
  -7  -1   1   26.42    1.23
  -7  -1   1   25.89    1.33
   7   1  -1   26.27    1.33
   7   1  -1   22.60    1.26
   7   1  -1   26.46    1.28
   7   1  -1   24.66    1.30
  -7   1   1   25.88    1.37
   7   1  -1   24.95    1.25
   7   1  -1   25.39    1.27
   7   1  -1   23.41    1.36
  -7   1   1   24.65    1.35
  -7   1   1   23.11    1.28
  -7   1   1   23.55    1.30
  -7   1   1   23.80    1.19
  -7   1   1   23.32    1.20
  -7   1   1   27.08    1.38
  -7   1   1   24.71    1.31
  -7   1   1   24.79    1.22
   7   1  -1   24.98    1.25
   7   1  -1   25.16    1.33
   7   1  -1   25.52    1.27
   7   1  -1   25.03    1.25
  -7   1   1   24.12    1.27
  -7   1   1   24.19    1.23
   7   1  -1   25.54    1.22
   7   1  -1   24.39    1.37
  -5  -1   1    0.44    0.24
   5  -1  -1    0.42    0.22
  -5  -1   1    0.33    0.16
  -5  -1   1    0.49    0.21
  -5  -1   1    0.43    0.21
   5  -1  -1    0.34    0.14
  -5  -1   1    0.48    0.20
   5  -1  -1    0.41    0.22
   5  -1  -1    0.21    0.21
   5  -1  -1    0.23    0.14
  -5  -1   1   -0.04    0.19
  -5  -1   1    0.48    0.21
  -5  -1   1    0.28    0.12
   5  -1  -1    0.35    0.21
   5  -1  -1    0.51    0.22
  -5  -1   1    0.39    0.23
  -5  -1   1    0.18    0.16
   5  -1  -1    0.34    0.14
   5  -1  -1    0.18    0.15
  -5  -1   1    0.37    0.26
   5  -1  -1    0.14    0.17
  -5  -1   1    0.56    0.22
  -5   1   1    0.37    0.16
  -5   1   1    0.34    0.22
   5   1  -1    0.73    0.27
   5   1  -1    0.62    0.20
   5   1  -1    0.35    0.15
   5   1  -1    0.25    0.22
   5   1  -1    0.30    0.26
  -5   1   1    0.18    0.16
   5   1  -1    0.38    0.21
  -5   1   1    0.39    0.21
   5   1  -1    0.00    0.19
   5   1  -1    0.31    0.19
  -5   1   1    0.34    0.14
   5   1  -1    0.42    0.25
  -5   1   1    0.52    0.25
  -5   1   1    0.31    0.14
  -5   1   1    0.15    0.22
  -5   1   1    0.18    0.24
   5   1  -1    0.24    0.20
  -5   1   1    0.37    0.20
   5   1  -1    0.01    0.18
  -5   1   1    0.58    0.20
   5   1  -1    0.36    0.21
  -3  -1   1  129.63    5.71
  -3  -1   1  144.56    5.78
  -3  -1   1  137.34    5.75
  -3  -1   1  143.07    5.77
  -3  -1   1  122.46    5.71
   3  -1  -1  129.70    5.71
  -3  -1   1  139.37    5.75
  -3  -1   1  138.17    5.67
   3  -1  -1  139.43    5.68
  -3  -1   1  122.49    5.74
   3  -1  -1  128.11    5.71
  -3  -1   1  126.96    5.71
  -3  -1   1  128.54    5.63
   3  -1  -1  129.90    5.74
  -3  -1   1  139.93    5.67
   3  -1  -1  139.97    5.68
  -3  -1   1  132.92    5.68
   3  -1  -1  130.49    5.74
   3  -1  -1  137.75    5.68
  -3   1   1  130.30    5.67
   3   1  -1  142.44    5.75
  -3   1   1  130.34    5.73
   3   1  -1  130.11    5.68
  -3   1   1  133.49    5.72
   3   1  -1  126.85    5.63
  -3   1   1  141.64    5.68
   3   1  -1  130.59    5.76
  -3   1   1  129.15    5.70
  -3   1   1  134.91    5.73
   3   1  -1  144.96    5.75
   3   1  -1  132.57    5.73
   3   1  -1  134.60    5.76
  -3   1   1  129.72    5.65
   3   1  -1  135.61    5.76
  -3   1   1  128.45    5.70
   3   1  -1  138.18    5.70
   3   1  -1  137.25    5.73
   3   1  -1  132.07    5.72
   3   1  -1  133.14    5.76
  -3   1   1  139.30    5.73
  -3   1   1  135.02    5.64
   3   1  -1  133.80    5.66
  -3   1   1  130.80    5.67
   1  -1  -1   51.99    2.15
  -1  -1   1   50.16    2.17
  -1  -1   1   47.44    2.17
  -1  -1   1   52.92    2.21
  -1  -1   1   46.22    2.18
  -1  -1   1   52.48    2.15
   1  -1  -1   51.70    2.18
  -1  -1   1   50.21    2.14
  -1  -1   1   46.91    2.11
   1  -1  -1   53.06    2.16
  -1  -1   1   47.33    2.11
  -1  -1   1   50.67    2.13
   1   1  -1   51.31    2.18
   1   1  -1   50.35    2.18
   1   1  -1   46.82    2.11
  -1   1   1   50.94    2.15
   1   1  -1   49.41    2.14
  -1   1   1   50.39    2.17
   1   1  -1   47.14    2.14
   1   1  -1   48.12    2.19
   1   1  -1   47.46    2.12
   1   1  -1   47.88    2.17
   1   1  -1   48.17    2.13
  -1   1   1   46.95    2.15
  -1   1   1   52.48    2.16
   1   1  -1   46.96    2.13
   1  -1   1  266.81   11.03
  -1  -1  -1  266.82   11.06
  -1  -1  -1  241.36   11.01
   1  -1   1  264.88   10.99
  -1  -1  -1  272.40   11.07
   1  -1   1  274.63   10.99
   1  -1   1  281.21   11.06
  -1  -1  -1  246.95   11.07
  -1  -1  -1  255.72   11.07
  -1  -1  -1  249.49   11.00
   1  -1   1  253.42   10.98
  -1  -1  -1  270.13   11.01
   1  -1   1  253.77   11.05
  -1  -1  -1  266.58   11.04
  -1  -1  -1  249.53   11.00
   1  -1   1  278.38   11.03
  -1  -1  -1  274.06   11.07
   1  -1   1  273.99   11.04
   1  -1   1  274.44   10.99
   1   1   1  253.56   11.06
   1   1   1  252.33   11.00
   1   1   1  254.55   11.00
   1   1   1  276.82   11.07
  -1   1  -1  254.33   11.02
   1   1   1  278.82   11.08
  -1   1  -1  268.77   11.05
  -1   1  -1  259.60   10.99
  -1   1  -1  278.11   11.03
  -1   1  -1  250.15   10.99
   1   1   1  255.26   11.06
  -1   1  -1  252.87   10.99
  -1   1  -1  252.66   11.05
   1   1   1  250.77   11.01
   1   1   1  253.36   11.03
   1   1   1  255.80   11.01
  -1   1  -1  253.15   10.99
   1   1   1  267.75   11.06
  -1   1  -1  268.60   11.04
  -3  -1  -1   18.12    0.91
   3  -1   1   17.89    0.77
  -3  -1  -1   15.90    0.86
   3  -1   1   17.72    0.78
   3  -1   1   17.55    0.86
  -3  -1  -1   16.40    0.87
  -3  -1  -1   19.62    0.90
   3  -1   1   17.88    0.91
   3  -1   1   18.77    0.79
  -3  -1  -1   18.17    0.82
   3  -1   1   16.48    0.85
  -3  -1  -1   18.93    0.86
  -3  -1  -1   18.35    0.90
  -3  -1  -1   17.06    0.89
   3  -1   1   15.66    0.85
  -3  -1  -1   17.02    0.81
   3  -1   1   16.59    0.85
   3  -1   1   16.96    0.77
  -3  -1  -1   17.60    0.81
   3  -1   1   17.48    0.78
  -3  -1  -1   20.35    0.93
  -3  -1  -1   17.10    0.90
  -3   1  -1   16.96    0.79
   3   1   1   17.61    0.92
   3   1   1   19.76    0.90
  -3   1  -1   18.56    0.86
   3   1   1   17.13    0.89
  -3   1  -1   16.19    0.89
   3   1   1   18.02    0.90
  -3   1  -1   17.23    0.80
  -3   1  -1   16.24    0.78
  -3   1  -1   17.51    0.87
  -3   1  -1   18.09    0.86
  -3   1  -1   17.59    0.88
   3   1   1   18.01    0.83
   3   1   1   17.83    0.83
   3   1   1   17.41    0.88
   3   1   1   17.44    0.81
   3   1   1   18.23    0.88
  -3   1  -1   17.55    0.85
  -3   1  -1   17.54    0.78
   3   1   1   17.37    0.90
  -3   1  -1   16.84    0.85
   3   1   1   19.12    0.89
  -3   1  -1   16.96    0.86
  -3   1  -1   16.03    0.78
   3   1   1   16.73    0.84
  -5  -1  -1    1.66    0.32
  -5  -1  -1    1.37    0.23
   5  -1   1    1.48    0.19
  -5  -1  -1    2.24    0.38
   5  -1   1    1.61    0.28
   5  -1   1    1.63    0.23
  -5  -1  -1    1.61    0.29
  -5  -1  -1    1.98    0.21
   5  -1   1    1.76    0.30
   5  -1   1    1.80    0.30
  -5  -1  -1    1.80    0.27
  -5  -1  -1    1.88    0.32
   5  -1   1    1.80    0.29
  -5  -1  -1    1.50    0.28
   5  -1   1    2.10    0.35
   5  -1   1    1.79    0.16
   5  -1   1    1.79    0.21
   5  -1   1    1.71    0.14
  -5  -1  -1    1.58    0.20
   5  -1   1    1.78    0.20
  -5  -1  -1    1.72    0.29
  -5  -1  -1    1.99    0.34
  -5  -1  -1    1.57    0.26
   5  -1   1    1.53    0.26
  -5   1  -1    1.61    0.19
   5   1   1    1.89    0.32
   5   1   1    1.50    0.27
  -5   1  -1    1.60    0.22
  -5   1  -1    1.57    0.29
  -5   1  -1    1.63    0.28
  -5   1  -1    1.94    0.28
  -5   1  -1    1.30    0.30
   5   1   1    1.90    0.34
   5   1   1    2.26    0.30
   5   1   1    1.61    0.24
   5   1   1    1.63    0.31
  -5   1  -1    2.03    0.25
  -5   1  -1    1.49    0.29
   5   1   1    2.01    0.30
   5   1   1    2.16    0.31
  -5   1  -1    1.85    0.27
   5   1   1    1.58    0.20
   5   1   1    1.39    0.19
  -5   1  -1    1.76    0.31
   5   1   1    1.63    0.31
   5   1   1    1.86    0.26
   5   1   1    1.62    0.24
   7  -1   1    7.56    0.51
   7  -1   1    7.96    0.64
   7  -1   1    8.09    0.59
   7  -1   1    6.97    0.60
  -7  -1  -1    7.22    0.59
   7  -1   1    8.11    0.63
  -7  -1  -1    8.20    0.62
   7  -1   1    7.12    0.41
  -7  -1  -1    8.09    0.59
   7  -1   1    7.10    0.48
  -7  -1  -1    7.42    0.50
   7  -1   1    7.83    0.49
  -7  -1  -1    8.16    0.51
  -7  -1  -1    8.60    0.60
  -7  -1  -1    7.29    0.60
  -7  -1  -1    7.85    0.68
  -7  -1  -1    8.26    0.55
  -7  -1  -1    6.89    0.53
  -7  -1  -1    8.17    0.58
   7  -1   1    7.43    0.52
   7  -1   1    8.08    0.61
   7  -1   1    7.09    0.59
   7   1   1    7.04    0.56
  -7   1  -1    8.84    0.55
   7   1   1    7.29    0.66
  -7   1  -1    8.06    0.67
   7   1   1    8.45    0.63
   7   1   1    7.76    0.54
   7   1   1    8.52    0.58
   7   1   1    8.27    0.63
  -7   1  -1    7.64    0.62
  -7   1  -1    7.56    0.66
   7   1   1    7.82    0.66
   7   1   1    7.92    0.65
  -7   1  -1    8.38    0.62
   7   1   1    8.10    0.57
  -7   1  -1    7.22    0.53
   7   1   1    8.73    0.62
  -7   1  -1    8.12    0.58
  -7   1  -1    8.93    0.55
  -7   1  -1    7.99    0.49
  -7   1  -1    6.66    0.59
   9  -1   1  134.52    6.53
   9  -1   1  152.02    6.67
   9  -1   1  153.22    6.54
  -9  -1  -1  155.38    6.54
   9  -1   1  137.72    6.50
  -9  -1  -1  158.76    6.63
   9  -1   1  161.51    6.64
   9  -1   1  151.19    6.51
  -9  -1  -1  156.75    6.61
  -9  -1  -1  157.87    6.76
  -9  -1  -1  151.14    6.75
   9  -1   1  155.19    6.71
   9  -1   1  151.61    6.65
  -9  -1  -1  163.93    6.86
  -9  -1  -1  140.84    6.51
   9  -1   1  143.00    6.66
   9  -1   1  136.16    6.62
  -9  -1  -1  136.08    6.61
  -9  -1  -1  156.96    6.69
  -9  -1  -1  158.47    6.63
   9   1   1  147.32    6.55
  -9   1  -1  163.58    6.68
  -9   1  -1  156.01    6.59
   9   1   1  154.60    6.65
  -9   1  -1  140.51    6.63
   9   1   1  151.36    6.69
   9   1   1  143.78    6.70
   9   1   1  157.96    6.64
  -9   1  -1  153.86    6.73
  -9   1  -1  150.32    6.52
  -9   1  -1  158.89    6.59
  -9   1  -1  155.89    6.57
   9   1   1  147.50    6.72
   9   1   1  154.67    6.59
   9   1   1  139.86    6.58
  -9   1  -1  161.20    6.74
  -9   1  -1  146.39    6.61
  -9   1  -1  144.26    6.65
   9   1   1  152.92    6.68
  11  -1   1   19.72    1.26
  11  -1   1   20.81    1.07
 -11  -1  -1   18.32    1.30
  11  -1   1   17.81    1.07
  11  -1   1   20.83    1.24
 -11  -1  -1   18.65    1.19
  11  -1   1   20.08    1.20
 -11  -1  -1   15.67    1.06
 -11  -1  -1   18.67    1.32
 -11  -1  -1   16.25    1.18
 -11  -1  -1   15.71    1.03
  11  -1   1   19.21    1.24
 -11  -1  -1   18.02    1.17
 -11  -1  -1   19.74    1.17
 -11  -1  -1   16.31    1.21
 -11  -1  -1   16.85    1.15
 -11  -1  -1   18.07    1.09
  11  -1   1   20.29    1.19
  11  -1   1   20.10    1.25
  11  -1   1   21.26    1.11
  11  -1   1   18.57    1.05
 -11  -1  -1   19.87    1.19
  11   1   1   16.26    1.11
  11   1   1   18.97    1.14
  11   1   1   16.08    1.11
  11   1   1   19.59    1.27
  11   1   1   19.96    1.20
  11   1   1   17.57    1.21
  11   1   1   19.10    1.13
 -11   1  -1   20.15    1.34
 -11   1  -1   20.55    1.12
 -11   1  -1   21.38    1.18
 -11   1  -1   19.99    1.18
 -11   1  -1   19.07    1.22
  11   1   1   17.15    1.25
  11   1   1   17.61    1.25
 -11   1  -1   19.59    1.31
  11   1   1   18.70    1.18
 -11   1  -1   20.00    1.08
 -11   1  -1   19.83    1.28
 -11   1  -1   18.25    1.23
 -11   1  -1   19.12    1.10
 -11   1  -1   21.63    1.25
 -13  -1  -1    6.75    0.93
  13  -1   1    6.83    0.62
 -13  -1  -1    5.82    0.61
  13  -1   1    6.34    0.76
 -13  -1  -1    6.18    0.89
 -13  -1  -1    7.81    0.80
  13  -1   1    6.12    0.71
 -13  -1  -1    7.06    0.69
 -13  -1  -1    6.78    0.79
  13  -1   1    6.69    0.76
  13  -1   1    6.18    0.60
  13  -1   1    6.93    0.47
  13  -1   1    7.69    0.65
  13  -1   1    8.05    0.89
 -13  -1  -1    5.87    0.71
  13  -1   1    7.50    0.83
 -13  -1  -1    6.58    0.68
 -13  -1  -1    7.28    0.86
  13  -1   1    8.23    0.92
 -13  -1  -1    6.63    0.71
 -13  -1  -1    6.12    0.76
  13  -1   1    8.44    0.68
 -13  -1  -1    6.35    0.76
  13   1   1    6.09    0.87
  13   1   1    7.26    0.71
 -13   1  -1    7.42    0.79
 -13   1  -1    7.18    0.79
  13   1   1    5.68    1.33
 -13   1  -1    7.46    0.83
 -13   1  -1    7.05    0.87
  13   1   1    7.31    0.89
  13   1   1    8.26    0.73
  13   1   1    7.44    0.89
 -13   1  -1    6.48    0.80
  13   1   1    6.87    0.73
 -13   1  -1    7.70    0.65
 -13   1  -1    5.90    0.65
  13   1   1    6.18    0.68
 -13   1  -1    7.34    0.78
 -13   1  -1    6.70    0.67
  13   1   1    6.32    0.66
 -13   1  -1    6.90    0.91
 -15  -1  -1   27.25    1.79
 -15  -1  -1   26.15    1.59
 -15  -1  -1   26.80    1.46
  15  -1   1   25.16    1.62
 -15  -1  -1   24.36    1.47
  15  -1   1   25.40    1.62
  15  -1   1   25.65    1.64
 -15  -1  -1   25.97    1.58
  15  -1   1   27.54    1.47
 -15  -1  -1   26.43    1.65
 -15  -1  -1   28.24    1.58
 -15  -1  -1   28.32    1.83
 -15  -1  -1   26.54    1.59
  15  -1   1   26.58    1.65
  15  -1   1   24.85    1.41
  15  -1   1   25.42    1.58
 -15  -1  -1   28.85    1.63
 -15  -1  -1   25.29    1.48
  15  -1   1   25.76    1.28
 -15  -1  -1   26.15    1.65
  15  -1   1   23.73    1.56
  15  -1   1   25.98    1.44
  15  -1   1   25.32    1.45
 -15   1  -1   29.63    1.82
  15   1   1   25.31    1.50
  15   1   1   24.22    1.51
 -15   1  -1   24.49    1.53
  15   1   1   26.68    1.52
 -15   1  -1   24.40    1.48
  15   1   1   22.13    1.51
  15   1   1   25.29    1.49
 -15   1  -1   24.89    1.53
 -15   1  -1   24.44    1.58
  15   1   1   27.20    1.70
 -15   1  -1   26.31    1.52
 -15   1  -1   24.06    1.73
 -15   1  -1   26.13    1.66
 -15   1  -1   26.46    1.64
  15   1   1   26.05    1.70
 -15   1  -1   24.44    1.45
  15   1   1   27.15    1.69
  15   1   1   27.05    1.70
 -15   1  -1   23.69    2.18
  15   1   1   27.28    1.58
  17  -1   1    0.88    0.31
  17  -1   1    0.77    0.43
  17  -1   1    1.17    0.47
 -17  -1  -1    1.36    0.55
 -17  -1  -1    0.41    0.42
 -17  -1  -1    0.72    0.42
  17  -1   1    0.28    0.34
  17  -1   1    0.82    0.32
  17  -1   1    0.99    0.33
 -17  -1  -1    0.79    0.39
  17  -1   1    0.35    0.36
 -17  -1  -1    1.13    0.34
 -17  -1  -1    0.63    0.46
 -17  -1  -1    1.00    0.43
 -17  -1  -1    0.31    0.34
 -17  -1  -1    0.92    0.36
  17  -1   1    0.65    0.32
  17  -1   1    1.21    0.41
  17  -1   1    0.48    0.37
 -17  -1  -1    0.26    0.34
 -17  -1  -1    1.00    0.44
  17  -1   1    0.54    0.20
 -17  -1  -1    0.80    0.37
 -17   1  -1    0.47    0.39
  17   1   1    0.61    0.39
 -17   1  -1    0.63    0.42
  17   1   1    0.91    0.34
  17   1   1   -0.07    0.36
  17   1   1    1.20    0.48
  17   1   1    0.51    0.35
 -17   1  -1    0.32    0.35
  17   1   1    0.05    0.32
 -17   1  -1    0.24    0.40
  17   1   1    0.15    0.28
 -17   1  -1    0.13    0.28
 -17   1  -1    0.06    0.43
  17   1   1    0.81    0.35
  17   1   1    0.67    0.32
 -17   1  -1    0.85    0.39
 -17   1  -1    0.82    0.40
 -17   1  -1    0.29    0.34
 -17   1  -1    0.52    0.32
  17   1   1    0.89    0.30
 -17   1  -1    0.76    0.38
  19  -1   1    0.45    0.41
 -19  -1  -1   -0.15    0.39
 -19  -1  -1    0.17    0.39
 -19  -1  -1   -0.31    0.38
 -19  -1  -1   -0.37    0.30
 -19  -1  -1   -0.01    0.37
 -19  -1  -1    0.49    0.34
 -19  -1  -1    0.23    0.43
  19  -1   1    0.06    0.29
  19  -1   1    0.50    0.27
 -19  -1  -1    0.03    0.26
  19  -1   1    0.17    0.30
  19  -1   1    0.06    0.32
 -19  -1  -1    0.59    0.35
 -19  -1  -1   -0.10    0.31
  19  -1   1   -0.04    0.28
  19  -1   1    0.10    0.26
 -19  -1  -1   -0.03    0.44
 -19  -1  -1    0.05    0.30
  19  -1   1    0.07    0.34
  19  -1   1   -0.20    0.36
  19  -1   1   -0.21    0.23
 -19   1  -1   -0.18    0.38
  19   1   1   -0.02    0.32
  19   1   1   -0.05    0.31
 -19   1  -1    0.83    0.44
  19   1   1    0.18    0.34
 -19   1  -1   -0.16    0.24
  19   1   1   -0.13    0.39
  19   1   1    0.00    0.30
 -19   1  -1    0.38    0.44
 -19   1  -1    0.57    0.37
  19   1   1   -0.04    0.28
 -19   1  -1    0.32    0.34
 -19   1  -1    0.08    0.48
  19   1   1    0.61    0.45
 -19   1  -1    0.22    0.43
  19   1   1   -0.13    0.27
 -19   1  -1    0.63    0.40
 -19   1  -1   -0.31    0.26
  19   1   1   -0.29    0.35
 -19   1  -1    0.30    0.34
  19   1   1   -0.09    0.31
  21  -1   1    1.22    0.50
 -21  -1  -1    0.56    0.62
 -21  -1  -1    0.73    0.47
 -21  -1  -1    0.39    0.43
  21  -1   1    0.95    0.34
 -21  -1  -1    1.15    0.48
  21  -1   1    0.76    0.35
  21  -1   1    0.47    0.45
 -21  -1  -1    0.82    0.58
 -21  -1  -1    1.15    0.37
  21  -1   1    0.91    0.39
 -21  -1  -1    0.68    0.51
 -21  -1  -1    0.61    0.43
  21  -1   1    0.49    0.44
 -21  -1  -1    0.83    0.58
  21  -1   1    1.27    0.52
 -21  -1  -1    0.31    0.56
  21  -1   1    0.66    0.48
  21  -1   1    0.96    0.49
  21   1   1    1.08    0.46
 -21   1  -1    0.54    0.42
  21   1   1    0.30    0.28
 -21   1  -1   -0.02    0.44
  21   1   1    0.14    0.32
 -21   1  -1    1.34    0.40
  21   1   1    0.74    0.52
  21   1   1    1.52    0.52
  21   1   1    0.54    0.48
 -21   1  -1    1.05    0.39
 -21   1  -1    0.06    0.39
 -21   1  -1    0.15    0.45
  21   1   1    0.99    0.57
  21   1   1    0.83    0.44
  21   1   1   -0.03    0.53
 -21   1  -1    0.71    0.61
 -21   1  -1    0.71    0.49
 -21   1  -1    1.05    0.59
  23  -1   1   12.34    1.45
  23  -1   1   11.68    1.06
  23  -1   1   11.96    0.95
  23  -1   1   11.29    1.03
 -23  -1  -1   11.28    1.05
 -23  -1  -1   13.82    1.28
  23  -1   1   11.36    1.36
 -23  -1  -1    9.28    1.19
 -23  -1  -1   11.78    1.40
 -23  -1  -1   10.31    1.10
 -23  -1  -1   12.28    1.13
  23  -1   1   11.75    1.24
 -23  -1  -1   13.89    1.63
 -23  -1  -1   12.60    1.56
 -23  -1  -1   10.46    1.12
  23  -1   1   10.94    1.01
 -23   1  -1   11.64    1.44
  23   1   1   12.09    1.26
 -23   1  -1   11.05    1.54
 -23   1  -1   10.30    1.30
  23   1   1   12.51    1.19
  23   1   1   11.58    1.11
 -23   1  -1   12.18    1.26
  23   1   1   11.49    1.39
  23   1   1   11.60    1.12
 -23   1  -1   10.08    1.16
 -23   1  -1   11.42    1.06
  23   1   1   13.37    1.31
 -23   1  -1   16.39    2.25
 -23   1  -1   14.59    1.29
 -25  -1  -1   27.18    2.23
  25  -1   1   23.25    1.61
 -25  -1  -1   24.91    1.89
  25  -1   1   23.76    1.39
 -25  -1  -1   25.80    1.85
  25  -1   1   26.46    1.91
  25  -1   1   25.29    1.82
  25  -1   1   23.44    1.90
 -25  -1  -1   24.05    1.64
 -25  -1  -1   27.20    1.75
  25  -1   1   24.30    1.85
 -25  -1  -1   23.28    1.76
 -25  -1  -1   24.00    2.14
  25   1   1   23.41    1.68
 -25   1  -1   24.84    1.85
  25   1   1   23.40    1.94
 -25   1  -1   23.32    1.87
  25   1   1   24.31    1.90
 -25   1  -1   23.82    2.14
 -25   1  -1   23.44    1.87
  25   1   1   24.22    1.72
 -25   1  -1   25.95    2.17
 -25   1  -1   20.62    1.61
 -25   1  -1   24.23    1.76
 -25   1  -1   22.22    1.86
  25   1   1   24.16    1.78
 -25   1  -1   24.67    1.70
  25   1   1   21.42    1.80
 -25   1  -1   23.81    1.85
  27  -1   1    5.74    0.84
 -27  -1  -1    4.88    0.89
 -27  -1  -1    5.67    1.03
  27  -1   1    6.71    0.89
  27  -1   1    5.94    1.11
 -27  -1  -1    5.25    1.17
  27  -1   1    6.76    1.17
 -27  -1  -1    3.81    1.00
 -27  -1  -1    6.45    0.98
  27  -1   1    5.25    0.63
  27  -1   1    5.91    1.05
 -27  -1  -1    7.05    1.11
  27   1   1    5.72    1.09
 -27   1  -1    5.90    1.09
  27   1   1    5.27    0.86
  27   1   1    5.28    0.89
  27   1   1    6.43    1.07
 -27   1  -1    5.37    1.09
 -27   1  -1    8.33    1.41
  27   1   1    5.88    1.09
 -27   1  -1    6.21    1.17
 -27   1  -1    5.95    1.04
 -27   1  -1    5.55    0.93
 -27   1  -1    5.19    1.02
  29  -1   1    6.25    0.90
 -29  -1  -1    6.74    1.16
  29  -1   1    5.91    0.85
  29  -1   1    5.20    0.71
 -29  -1  -1    5.87    1.08
 -29  -1  -1    8.02    1.16
 -29  -1  -1    7.36    1.04
  29  -1   1    4.21    0.96
  29  -1   1    6.35    1.13
 -29  -1  -1    7.71    1.39
 -29  -1  -1    7.59    1.41
  29  -1   1    6.52    0.73
  29  -1   1    7.49    1.19
 -29   1  -1    4.49    0.98
 -29   1  -1    4.80    1.00
  29   1   1    6.18    1.18
  29   1   1    6.61    1.01
 -29   1  -1    8.39    1.56
 -29   1  -1    5.70    1.21
  29   1   1    7.61    1.07
 -29   1  -1    7.68    1.07
  29   1   1    5.93    1.12
  29   1   1    6.00    1.02
 -29   1  -1    7.14    1.12
  31  -1   1    1.77    0.46
  31  -1   1    0.96    0.52
  31  -1   1    0.97    0.37
 -31  -1  -1    2.60    1.02
  31  -1   1    0.96    0.68
 -31  -1  -1    1.04    0.94
  31  -1   1    0.75    0.66
 -31  -1  -1    1.52    0.65
 -31  -1  -1    1.41    0.93
 -31  -1  -1    1.00    0.61
  31  -1   1    0.09    0.49
  31  -1   1    0.14    0.38
 -31   1  -1    0.78    0.57
 -31   1  -1    0.58    0.83
  31   1   1    1.53    0.58
  31   1   1    0.88    0.63
 -31   1  -1    0.21    0.73
  31   1   1    0.89    0.79
  31   1   1    0.46    1.05
 -31   1  -1    1.31    0.66
 -31   1  -1    0.45    0.82
 -31   1  -1    0.96    0.69
  31   1   1    1.96    0.63
  31   1   1    0.29    0.43
  33  -1   1   14.11    1.09
  33  -1   1   11.24    1.56
  33  -1   1   12.56    1.72
  33  -1   1   12.40    1.24
 -33  -1  -1   11.89    1.65
 -33  -1  -1   11.73    1.95
 -33  -1  -1   12.52    1.62
  33  -1   1   11.33    1.62
 -33  -1  -1   14.15    2.09
 -33  -1  -1   12.09    1.42
 -33  -1  -1   12.40    1.63
  33  -1   1   13.09    1.26
  33   1   1   10.25    1.35
  33   1   1   13.53    1.88
 -33   1  -1   10.61    1.55
 -33   1  -1   12.82    1.51
 -33   1  -1   13.82    1.38
  33   1   1   11.20    1.19
  33   1   1   11.81    1.50
 -33   1  -1   14.27    2.08
  33   1   1   15.34    1.99
  33   1   1   12.75    1.34
 -33   1  -1    8.90    1.44
 -32  -2   1    0.97    0.93
 -32  -2   1    5.87    0.89
 -32  -2   1    4.14    1.59
 -32  -2   1    4.20    1.07
  32  -2  -1    3.85    1.41
  32  -2  -1    4.90    1.12
  32  -2  -1    4.23    0.77
 -32  -2   1    4.41    1.27
  32  -2  -1    4.04    1.04
 -32  -2   1    4.64    1.03
  32  -2  -1    4.87    0.77
 -32   2   1    6.61    1.46
  32   2  -1    3.42    0.82
  32   2  -1    3.16    0.93
 -32   2   1    5.66    1.00
  32   2  -1    4.47    1.17
 -32   2   1    3.73    1.04
 -32   2   1    6.11    1.19
  32   2  -1    3.74    0.83
  32   2  -1    5.78    1.08
  32   2  -1    4.58    1.00
 -32   2   1    5.69    1.26
 -32   2   1    4.12    1.25
 -30  -2   1   -0.02    0.50
  30  -2  -1    0.54    0.43
 -30  -2   1   -0.56    0.51
 -30  -2   1    0.27    0.64
 -30  -2   1    0.26    0.71
  30  -2  -1    0.36    0.61
  30  -2  -1    0.79    0.26
 -30  -2   1    0.55    0.59
  30  -2  -1    0.18    0.24
  30  -2  -1   -0.79    0.46
 -30  -2   1    0.41    0.57
  30  -2  -1    0.18    0.26
  30  -2  -1    0.52    0.44
  30  -2  -1    0.81    0.68
 -30   2   1   -0.24    0.96
  30   2  -1    0.82    0.61
  30   2  -1    0.32    0.54
 -30   2   1   -0.04    0.60
  30   2  -1   -0.11    0.64
 -30   2   1    0.81    0.84
  30   2  -1    0.81    0.61
  30   2  -1    1.80    1.01
  30   2  -1    0.21    0.51
 -30   2   1    0.12    0.55
 -30   2   1    1.20    0.92
  28  -2  -1    2.77    0.39
 -28  -2   1    1.89    0.64
 -28  -2   1    3.04    1.06
  28  -2  -1    2.95    0.47
  28  -2  -1    3.12    0.40
  28  -2  -1    1.13    0.67
 -28  -2   1    2.73    0.77
  28  -2  -1    3.42    0.90
  28  -2  -1    3.49    0.70
 -28  -2   1    1.90    0.67
  28  -2  -1    3.42    0.88
 -28  -2   1    2.96    1.11
  28  -2  -1    3.17    0.67
 -28  -2   1    2.29    1.02
  28   2  -1    2.45    0.80
 -28   2   1    2.25    0.71
  28   2  -1    2.27    0.66
 -28   2   1    3.64    1.06
 -28   2   1    3.36    0.89
  28   2  -1    2.18    0.69
 -28   2   1    1.63    0.80
  28   2  -1    2.27    0.77
 -28   2   1    2.16    0.81
 -28   2   1    1.62    0.77
 -28   2   1    4.88    1.21
  28   2  -1    2.97    0.86
  26  -2  -1    3.72    0.50
 -26  -2   1    2.50    0.76
  26  -2  -1    3.82    0.64
 -26  -2   1    2.98    0.71
  26  -2  -1    3.99    0.90
 -26  -2   1    3.54    0.58
 -26  -2   1    2.91    0.76
 -26  -2   1    2.01    0.74
  26  -2  -1    3.82    0.83
  26  -2  -1    3.61    0.83
 -26  -2   1    3.56    0.88
  26  -2  -1    3.55    0.42
 -26  -2   1    2.00    1.01
  26   2  -1    2.79    0.71
  26   2  -1    2.89    0.86
  26   2  -1    3.72    0.81
 -26   2   1    3.96    0.92
 -26   2   1    3.23    0.86
 -26   2   1    2.48    0.89
 -26   2   1    1.64    0.59
 -26   2   1    4.95    1.02
 -26   2   1    3.37    0.69
 -26   2   1    3.30    0.89
  26   2  -1    3.27    0.85
  26   2  -1    1.86    0.69
  26   2  -1    4.21    0.86
 -26   2   1    4.03    0.91
 -26   2   1    4.57    1.13
 -24  -2   1   19.75    1.64
  24  -2  -1   22.66    1.79
  24  -2  -1   21.75    1.39
  24  -2  -1   21.52    1.45
  24  -2  -1   21.84    1.24
 -24  -2   1   21.47    1.96
  24  -2  -1   22.22    1.23
 -24  -2   1   22.02    1.69
 -24  -2   1   22.84    1.54
  24  -2  -1   23.18    1.69
  24  -2  -1   20.84    1.52
 -24  -2   1   23.80    1.80
  24  -2  -1   21.37    1.43
 -24  -2   1   17.63    1.93
 -24  -2   1   22.49    1.45
  24  -2  -1   21.75    1.73
 -24   2   1   18.50    1.62
  24   2  -1   22.64    1.60
 -24   2   1   20.44    1.65
  24   2  -1   24.03    1.71
 -24   2   1   22.23    1.60
 -24   2   1   20.31    1.95
  24   2  -1   19.72    1.60
 -24   2   1   21.67    1.75
  24   2  -1   20.96    1.78
 -24   2   1   21.57    1.77
 -24   2   1   21.55    1.97
 -24   2   1   23.03    1.81
  24   2  -1   17.59    1.72
 -24   2   1   18.34    1.65
  24   2  -1   22.45    1.86
 -22  -2   1    2.96    0.56
  22  -2  -1    2.22    0.50
  22  -2  -1    1.77    0.64
  22  -2  -1    1.49    0.61
 -22  -2   1    2.03    0.65
  22  -2  -1    1.81    0.46
 -22  -2   1    2.35    0.74
 -22  -2   1    2.72    0.57
 -22  -2   1    2.46    0.71
  22  -2  -1    2.40    0.49
  22  -2  -1    2.71    0.70
 -22  -2   1    1.82    0.60
 -22  -2   1    1.55    0.50
  22  -2  -1    1.78    0.30
  22  -2  -1    2.50    0.47
 -22  -2   1    3.62    0.97
 -22  -2   1    2.05    0.63
  22  -2  -1    1.80    0.34
 -22   2   1    3.78    0.77
  22   2  -1    3.37    0.84
 -22   2   1    1.84    0.65
 -22   2   1    1.94    0.67
  22   2  -1    2.06    0.69
 -22   2   1    1.60    0.51
 -22   2   1    1.10    0.59
 -22   2   1    3.05    0.84
  22   2  -1    2.02    0.61
 -22   2   1    2.43    0.78
  22   2  -1    2.60    0.64
  22   2  -1    2.17    0.75
 -22   2   1    2.28    0.55
  22   2  -1    1.99    0.58
 -22   2   1    2.27    0.69
 -20  -2   1    2.89    0.54
  20  -2  -1    1.74    0.53
 -20  -2   1    1.34    0.52
 -20  -2   1    2.11    0.70
  20  -2  -1    1.91    0.36
 -20  -2   1    1.22    0.50
  20  -2  -1    1.90    0.32
  20  -2  -1    1.71    0.32
  20  -2  -1    0.91    0.40
 -20  -2   1    1.14    0.69
  20  -2  -1    0.83    0.49
 -20  -2   1    1.17    0.40
  20  -2  -1    1.12    0.43
 -20  -2   1    1.30    0.53
  20  -2  -1    2.30    0.62
 -20  -2   1    1.11    0.68
 -20  -2   1    2.15    0.44
  20  -2  -1    1.52    0.56
  20  -2  -1    2.00    0.64
 -20  -2   1    1.58    0.59
  20  -2  -1    1.59    0.42
  20  -2  -1    2.19    0.30
 -20  -2   1    1.30    0.52
  20  -2  -1    2.06    0.49
  20   2  -1    1.35    0.42
 -20   2   1    1.94    0.69
  20   2  -1    1.64    0.60
  20   2  -1    2.43    0.70
 -20   2   1    1.47    0.56
 -20   2   1    2.21    0.60
  20   2  -1    1.09    0.45
 -20   2   1    1.51    0.43
 -20   2   1    1.36    0.49
 -20   2   1    1.79    0.76
  20   2  -1    1.13    0.50
 -20   2   1    2.11    0.45
  20   2  -1    1.09    0.47
 -20   2   1    1.30    0.59
  20   2  -1    2.09    0.53
  20   2  -1    1.12    0.53
 -20   2   1    1.66    0.59
 -20   2   1    1.51    0.48
  20   2  -1    1.44    0.52
 -20   2   1    1.13    0.58
 -18  -2   1    4.54    0.77
 -18  -2   1    5.98    0.72
  18  -2  -1    6.58    0.65
 -18  -2   1    5.63    0.86
 -18  -2   1    6.33    0.90
 -18  -2   1    6.62    1.10
 -18  -2   1    5.63    0.70
 -18  -2   1    7.70    1.47
  18  -2  -1    6.17    0.87
 -18  -2   1    5.95    1.04
  18  -2  -1    6.21    0.71
 -18  -2   1    7.08    1.13
  18  -2  -1    6.91    0.45
 -18  -2   1    6.10    0.62
  18  -2  -1    6.12    0.68
  18  -2  -1    6.64    0.90
  18  -2  -1    7.55    0.92
  18  -2  -1    6.69    0.59
  18  -2  -1    6.24    0.84
 -18  -2   1    5.62    0.80
 -18  -2   1    5.95    0.82
  18  -2  -1    6.94    0.88
  18  -2  -1    7.60    0.93
 -18   2   1    5.90    0.71
 -18   2   1    5.76    1.00
  18   2  -1    6.56    0.84
 -18   2   1    6.32    0.82
 -18   2   1    5.48    0.90
 -18   2   1    5.26    0.79
  18   2  -1    5.82    0.91
  18   2  -1    4.87    0.70
  18   2  -1    6.03    0.84
  18   2  -1    5.60    0.92
 -18   2   1    6.50    0.80
 -18   2   1    6.49    0.98
 -18   2   1    6.98    0.78
  18   2  -1    7.01    0.84
  18   2  -1    7.31    0.92
 -18   2   1    5.46    0.82
  18   2  -1    5.94    0.80
 -18   2   1    5.33    0.98
  18   2  -1    5.86    0.93
  18   2  -1    8.38    1.10
 -18   2   1    7.67    0.71
 -16  -2   1   20.33    1.56
  16  -2  -1   16.53    1.27
  16  -2  -1   17.91    0.92
  16  -2  -1   16.87    1.31
  16  -2  -1   18.79    1.13
  16  -2  -1   19.04    1.15
 -16  -2   1   20.16    1.32
  16  -2  -1   17.16    1.26
  16  -2  -1   17.69    1.12
  16  -2  -1   18.48    1.08
 -16  -2   1   21.76    1.38
  16  -2  -1   18.34    1.31
 -16  -2   1   19.93    1.20
 -16  -2   1   18.48    1.33
 -16  -2   1   20.44    1.34
  16  -2  -1   16.36    1.27
 -16  -2   1   18.76    1.33
 -16  -2   1   19.11    1.35
 -16  -2   1   19.47    1.16
 -16  -2   1   18.75    1.49
 -16  -2   1   19.32    1.28
 -16  -2   1   18.55    1.11
  16  -2  -1   20.27    1.35
  16   2  -1   19.19    1.30
  16   2  -1   18.48    1.25
 -16   2   1   17.49    1.24
 -16   2   1   18.76    1.34
 -16   2   1   20.99    1.51
  16   2  -1   19.38    1.41
 -16   2   1   17.19    1.16
  16   2  -1   19.74    1.38
 -16   2   1   16.82    1.28
 -16   2   1   14.58    1.36
  16   2  -1   20.02    1.26
 -16   2   1   17.40    1.13
  16   2  -1   18.67    1.41
 -16   2   1   17.79    1.18
  16   2  -1   19.04    1.33
 -16   2   1   18.64    1.41
  16   2  -1   18.62    1.26
 -16   2   1   18.25    1.33
  16   2  -1   20.20    1.43
 -14  -2   1    8.53    0.82
  14  -2  -1    7.49    0.63
 -14  -2   1    7.42    0.86
 -14  -2   1    7.12    0.64
  14  -2  -1    8.39    0.92
 -14  -2   1    8.22    1.07
 -14  -2   1    7.75    0.68
 -14  -2   1    6.86    0.84
 -14  -2   1    8.04    0.79
  14  -2  -1    7.09    0.74
  14  -2  -1    6.87    0.58
  14  -2  -1    6.01    0.62
  14  -2  -1    7.34    0.82
  14  -2  -1    7.01    0.43
  14  -2  -1    7.01    0.62
 -14  -2   1    7.55    0.97
 -14  -2   1    7.22    0.82
  14  -2  -1    6.90    0.80
  14  -2  -1    7.86    0.82
  14  -2  -1    7.59    0.78
 -14  -2   1    6.87    0.74
 -14  -2   1    7.92    0.93
  14   2  -1    7.29    0.71
  14   2  -1    8.67    0.85
  14   2  -1    8.66    0.76
 -14   2   1    7.76    0.98
 -14   2   1    7.59    0.66
 -14   2   1    7.77    0.67
 -14   2   1    8.42    0.90
  14   2  -1    8.06    0.80
 -14   2   1    6.79    0.63
 -14   2   1    7.48    0.78
 -14   2   1    7.62    0.79
  14   2  -1    7.54    0.91
  14   2  -1    7.62    0.89
  14   2  -1    6.54    0.71
  14   2  -1    8.43    0.94
 -14   2   1    7.54    0.80
 -14   2   1    7.80    0.97
 -14   2   1    6.99    0.88
  14   2  -1    8.15    0.82
  14   2  -1    6.79    0.70
 -14   2   1    7.07    0.73
  12  -2  -1    5.00    0.46
 -12  -2   1    5.37    0.53
  12  -2  -1    5.09    0.69
 -12  -2   1    5.41    0.70
  12  -2  -1    5.81    0.70
  12  -2  -1    5.10    0.54
  12  -2  -1    5.90    0.52
 -12  -2   1    3.33    0.59
 -12  -2   1    5.30    0.49
  12  -2  -1    4.64    0.31
 -12  -2   1    6.53    0.70
 -12  -2   1    4.75    0.63
 -12  -2   1    4.91    0.55
 -12  -2   1    4.90    0.74
  12  -2  -1    5.07    0.55
  12  -2  -1    5.45    0.70
 -12  -2   1    4.70    0.75
 -12  -2   1    5.20    0.69
  12  -2  -1    5.09    0.50
  12  -2  -1    4.36    0.63
  12  -2  -1    6.45    0.73
 -12  -2   1    6.96    0.77
  12  -2  -1    7.63    0.84
 -12  -2   1    5.21    0.73
 -12   2   1    6.54    0.81
  12   2  -1    4.52    0.71
 -12   2   1    5.33    0.55
 -12   2   1    4.63    0.58
 -12   2   1    4.59    0.66
  12   2  -1    4.32    0.66
 -12   2   1    5.64    0.53
 -12   2   1    4.76    0.72
  12   2  -1    4.75    0.50
  12   2  -1    6.15    0.70
  12   2  -1    5.59    0.64
 -12   2   1    5.42    0.65
 -12   2   1    6.12    0.76
  12   2  -1    4.89    0.73
  12   2  -1    4.55    0.61
 -12   2   1    4.74    0.54
  12   2  -1    5.78    0.75
 -12   2   1    4.38    0.63
 -12   2   1    4.86    0.78
  12   2  -1    5.08    0.66
  12   2  -1    4.36    0.59
  12   2  -1    6.12    0.67
  10  -2  -1   20.31    1.03
  10  -2  -1   17.29    0.96
 -10  -2   1   17.48    1.04
  10  -2  -1   18.45    1.18
 -10  -2   1   20.18    1.13
  10  -2  -1   19.88    1.00
 -10  -2   1   21.20    1.36
 -10  -2   1   19.56    1.23
  10  -2  -1   16.90    1.15
  10  -2  -1   19.80    1.22
 -10  -2   1   18.37    1.26
  10  -2  -1   18.11    1.05
 -10  -2   1   18.34    0.98
 -10  -2   1   19.42    1.02
 -10  -2   1   20.65    1.33
 -10  -2   1   19.91    1.21
  10  -2  -1   19.03    0.95
 -10  -2   1   19.23    1.20
  10  -2  -1   19.04    1.19
  10  -2  -1   17.91    1.14
 -10  -2   1   19.37    1.19
 -10  -2   1   19.37    1.25
 -10  -2   1   16.44    1.14
  10  -2  -1   17.67    1.16
  10   2  -1   16.63    1.24
  10   2  -1   19.08    1.15
  10   2  -1   21.31    1.27
 -10   2   1   18.57    1.08
 -10   2   1   19.90    1.17
  10   2  -1   19.53    1.03
 -10   2   1   17.41    1.16
  10   2  -1   18.31    1.13
  10   2  -1   19.21    1.12
 -10   2   1   18.94    1.02
 -10   2   1   18.08    1.04
  10   2  -1   20.39    1.18
 -10   2   1   19.80    1.33
  10   2  -1   22.01    1.26
 -10   2   1   22.09    1.32
  10   2  -1   22.03    1.29
  10   2  -1   18.99    1.18
  10   2  -1   19.71    1.28
 -10   2   1   19.12    1.27
 -10   2   1   19.55    1.21
 -10   2   1   19.34    1.19
 -10   2   1   19.47    1.07
  -8  -2   1    6.70    0.62
  -8  -2   1    5.48    0.55
   8  -2  -1    7.41    0.49
  -8  -2   1    6.39    0.68
  -8  -2   1    6.72    0.60
  -8  -2   1    6.27    0.63
   8  -2  -1    8.05    0.61
   8  -2  -1    8.60    0.46
  -8  -2   1    6.57    0.59
   8  -2  -1    7.64    0.59
  -8  -2   1    6.97    0.56
   8  -2  -1    7.23    0.60
  -8  -2   1    6.10    0.43
  -8  -2   1    7.86    0.74
   8  -2  -1    8.31    0.47
  -8  -2   1    6.47    0.46
  -8  -2   1    5.94    0.61
   8  -2  -1    6.49    0.40
  -8  -2   1    6.30    0.69
   8  -2  -1    7.86    0.53
  -8  -2   1    6.27    0.50
   8  -2  -1    7.46    0.65
   8  -2  -1    7.42    0.61
  -8   2   1    7.67    0.66
  -8   2   1    8.06    0.52
  -8   2   1    7.90    0.51
   8   2  -1    7.13    0.60
   8   2  -1    6.76    0.65
   8   2  -1    6.10    0.54
   8   2  -1    6.52    0.60
   8   2  -1    5.80    0.63
  -8   2   1    8.13    0.68
   8   2  -1    6.90    0.59
  -8   2   1    7.36    0.64
  -8   2   1    8.27    0.74
  -8   2   1    8.05    0.62
   8   2  -1    6.59    0.65
  -8   2   1    6.64    0.59
   8   2  -1    6.37    0.46
  -8   2   1    7.95    0.63
  -8   2   1    7.48    0.49
   8   2  -1    7.83    0.70
  -8   2   1    8.37    0.52
   8   2  -1    7.16    0.65
  -6  -2   1    1.80    0.30
  -6  -2   1    1.62    0.36
  -6  -2   1    1.51    0.20
  -6  -2   1    1.50    0.18
   6  -2  -1    1.60    0.29
  -6  -2   1    2.56    0.41
   6  -2  -1    1.32    0.21
   6  -2  -1    1.27    0.29
  -6  -2   1    1.47    0.20
   6  -2  -1    1.36    0.24
   6  -2  -1    1.64    0.26
  -6  -2   1    0.98    0.28
  -6  -2   1    2.33    0.40
  -6  -2   1    2.06    0.38
  -6  -2   1    1.89    0.31
   6  -2  -1    1.59    0.32
  -6  -2   1    2.17    0.40
  -6  -2   1    1.51    0.30
   6  -2  -1    1.72    0.28
  -6  -2   1    2.17    0.39
   6   2  -1    1.88    0.31
  -6   2   1    1.59    0.28
  -6   2   1    1.55    0.20
   6   2  -1    1.59    0.30
  -6   2   1    1.43    0.33
   6   2  -1    1.69    0.33
  -6   2   1    1.61    0.32
   6   2  -1    1.42    0.34
   6   2  -1    1.84    0.26
  -6   2   1    1.43    0.28
  -6   2   1    1.79    0.26
  -6   2   1    1.71    0.30
   6   2  -1    1.37    0.30
   6   2  -1    1.54    0.33
   6   2  -1    1.38    0.16
   6   2  -1    1.68    0.28
  -6   2   1    1.44    0.21
   6   2  -1    1.95    0.34
   6   2  -1    1.55    0.20
  -6   2   1    1.59    0.21
  -6   2   1    1.74    0.23
   4  -2  -1    1.11    0.28
   4  -2  -1    1.33    0.21
  -4  -2   1    1.68    0.28
   4  -2  -1    1.28    0.23
   4  -2  -1    1.54    0.21
   4  -2  -1    1.72    0.32
  -4  -2   1    1.30    0.32
  -4  -2   1    1.85    0.37
  -4  -2   1    1.33    0.24
  -4  -2   1    1.69    0.32
  -4  -2   1    1.56    0.32
   4  -2  -1    1.55    0.22
   4  -2  -1    1.19    0.22
  -4  -2   1    1.26    0.25
  -4  -2   1    1.40    0.27
   4  -2  -1    1.40    0.20
  -4  -2   1    1.71    0.18
  -4   2   1    1.58    0.25
  -4   2   1    1.53    0.16
   4   2  -1    1.60    0.21
   4   2  -1    1.03    0.14
   4   2  -1    1.79    0.30
  -4   2   1    1.59    0.25
   4   2  -1    1.52    0.19
   4   2  -1    1.22    0.30
   4   2  -1    1.48    0.29
   4   2  -1    1.60    0.27
  -4   2   1    1.15    0.25
   4   2  -1    1.30    0.31
   4   2  -1    1.15    0.25
  -4   2   1    1.56    0.25
  -4   2   1    2.04    0.25
  -4   2   1    1.56    0.23
   4   2  -1    1.16    0.17
   4   2  -1    1.32    0.30
   4   2  -1    1.57    0.29
   4   2  -1    1.56    0.28
  -4   2   1    1.28    0.22
   4   2  -1    1.65    0.28
  -4   2   1    1.22    0.22
  -4   2   1    1.06    0.25
   2  -2  -1   38.07    1.85
  -2  -2   1   39.44    1.91
   2  -2  -1   38.40    1.85
  -2  -2   1   40.01    1.78
  -2  -2   1   39.54    1.86
  -2  -2   1   39.27    1.78
  -2  -2   1   42.14    1.91
  -2  -2   1   37.07    1.90
  -2  -2   1   43.90    1.97
  -2  -2   1   40.10    1.76
   2  -2  -1   37.56    1.88
  -2  -2   1   37.90    1.75
  -2   2   1   41.07    1.89
   2   2  -1   40.50    1.79
   2   2  -1   39.96    1.81
   2   2  -1   40.43    1.91
   2   2  -1   40.10    1.90
  -2   2   1   42.33    1.86
   2   2  -1   36.97    1.92
  -2   2   1   41.27    1.84
   2   2  -1   40.25    1.90
   2   2  -1   42.50    1.86
  -2   2   1   41.25    1.86
   2   2  -1   41.89    1.85
   2   2  -1   40.42    1.81
  -2   2   1   40.02    1.89
   2   2  -1   41.68    1.78
   2   2  -1   40.40    1.79
  -2   2   1   40.43    1.73
   0  -2   1    0.86    0.21
   0  -2  -1    0.80    0.24
   0  -2   1    1.17    0.28
   0  -2  -1    1.10    0.25
   0  -2  -1    0.46    0.25
   0  -2   1    0.63    0.29
   0  -2   1    0.96    0.26
   0  -2  -1    0.82    0.24
   0   2  -1    1.39    0.29
   0   2   1    1.71    0.29
   0   2   1    0.54    0.24
   0   2  -1    0.73    0.26
   0   2  -1    0.96    0.23
   0   2   1    0.78    0.22
   0   2   1    0.92    0.23
  -2  -2  -1   86.12    3.50
  -2  -2  -1   75.89    3.42
  -2  -2  -1   74.46    3.31
   2  -2   1   71.34    3.37
  -2  -2  -1   75.74    3.31
  -2  -2  -1   75.92    3.30
  -2  -2  -1   77.59    3.45
   2  -2   1   68.80    3.39
  -2  -2  -1   75.55    3.44
  -2  -2  -1   73.69    3.29
  -2  -2  -1   77.01    3.45
   2   2   1   79.95    3.45
   2   2   1   71.67    3.44
   2   2   1   82.04    3.43
   2   2   1   77.40    3.32
   2   2   1   78.72    3.45
   2   2   1   77.66    3.34
   2   2   1   76.03    3.34
   2   2   1   79.46    3.32
  -2   2  -1   78.22    3.29
  -2   2  -1   76.56    3.40
  -2   2  -1   75.56    3.29
  -2   2  -1   77.52    3.36
  -2   2  -1   79.45    3.30
   2   2   1   80.48    3.46
   2   2   1   76.37    3.36
  -2   2  -1   79.71    3.42
  -2   2  -1   76.85    3.49
  -2   2  -1   77.14    3.29
  -2   2  -1   80.60    3.40
   4  -2   1   27.90    1.32
  -4  -2  -1   29.87    1.50
  -4  -2  -1   27.26    1.35
  -4  -2  -1   27.93    1.44
   4  -2   1   28.62    1.32
  -4  -2  -1   28.32    1.40
   4  -2   1   31.69    1.33
   4  -2   1   27.50    1.38
  -4  -2  -1   26.72    1.31
   4  -2   1   28.99    1.32
  -4  -2  -1   27.65    1.43
   4  -2   1   28.59    1.32
   4  -2   1   27.42    1.41
  -4  -2  -1   29.19    1.46
  -4  -2  -1   27.37    1.36
   4  -2   1   29.11    1.29
  -4   2  -1   29.54    1.36
   4   2   1   29.23    1.45
   4   2   1   29.15    1.48
   4   2   1   28.39    1.37
   4   2   1   27.74    1.46
   4   2   1   26.36    1.24
   4   2   1   29.63    1.39
   4   2   1   28.24    1.40
  -4   2  -1   28.55    1.32
   4   2   1   28.55    1.43
   4   2   1   27.63    1.37
  -4   2  -1   30.32    1.47
  -4   2  -1   26.15    1.34
  -4   2  -1   29.15    1.34
  -4   2  -1   29.10    1.28
  -4   2  -1   28.03    1.38
   4   2   1   27.24    1.30
   4   2   1   28.46    1.41
   4   2   1   27.34    1.30
  -4   2  -1   29.13    1.38
  -4   2  -1   29.12    1.38
   4   2   1   28.64    1.44
  -4   2  -1   30.78    1.36
   4   2   1   26.69    1.28
  -6  -2  -1   15.01    0.94
  -6  -2  -1   15.12    0.97
  -6  -2  -1   18.16    0.96
  -6  -2  -1   20.12    1.06
  -6  -2  -1   16.36    0.84
  -6  -2  -1   17.10    0.96
   6  -2   1   16.44    1.01
   6  -2   1   17.19    0.83
   6  -2   1   16.59    0.78
  -6  -2  -1   18.02    1.05
  -6  -2  -1   19.06    1.04
  -6  -2  -1   16.09    1.02
   6  -2   1   16.53    0.97
  -6  -2  -1   18.74    1.01
   6  -2   1   15.34    0.91
   6  -2   1   15.47    0.91
  -6  -2  -1   16.63    0.78
  -6  -2  -1   17.07    0.90
  -6  -2  -1   15.13    0.84
   6  -2   1   14.68    0.91
  -6   2  -1   16.67    0.94
  -6   2  -1   17.88    0.95
   6   2   1   16.91    0.83
  -6   2  -1   16.92    0.84
  -6   2  -1   17.15    0.77
  -6   2  -1   17.31    0.98
   6   2   1   17.66    0.93
  -6   2  -1   17.47    0.95
  -6   2  -1   18.44    0.84
   6   2   1   16.54    0.79
  -6   2  -1   16.41    0.81
   6   2   1   16.45    1.03
   6   2   1   18.96    0.99
  -6   2  -1   17.00    0.91
   6   2   1   18.26    1.03
   6   2   1   17.13    0.91
   6   2   1   17.22    0.89
   6   2   1   17.00    0.98
  -6   2  -1   17.30    0.82
  -6   2  -1   17.03    0.97
   6   2   1   18.35    1.00
   6   2   1   17.90    1.02
  -6   2  -1   15.58    1.01
   8  -2   1   12.61    0.87
   8  -2   1   14.23    0.71
  -8  -2  -1   15.52    1.01
  -8  -2  -1   14.14    0.99
   8  -2   1   12.73    0.87
  -8  -2  -1   13.77    0.91
  -8  -2  -1   14.42    0.82
  -8  -2  -1   12.86    0.92
   8  -2   1   15.21    0.91
  -8  -2  -1   14.00    1.00
  -8  -2  -1   13.73    0.97
  -8  -2  -1   14.07    0.73
  -8  -2  -1   17.12    0.87
  -8  -2  -1   15.61    0.94
   8  -2   1   16.70    0.83
  -8  -2  -1   13.16    0.92
   8  -2   1   13.76    0.67
  -8  -2  -1   14.79    0.96
   8  -2   1   13.80    0.84
   8  -2   1   12.79    0.71
  -8  -2  -1   15.48    0.78
   8  -2   1   16.34    0.90
   8  -2   1   14.49    0.91
   8  -2   1   12.15    0.92
  -8  -2  -1   14.61    0.91
   8   2   1   14.65    0.78
   8   2   1   14.82    0.97
  -8   2  -1   14.01    0.75
   8   2   1   12.58    0.90
   8   2   1   15.45    0.94
  -8   2  -1   14.08    0.81
  -8   2  -1   15.40    0.85
  -8   2  -1   13.62    0.95
   8   2   1   15.30    0.96
  -8   2  -1   13.26    0.89
   8   2   1   14.72    0.74
   8   2   1   16.30    1.00
  -8   2  -1   16.80    1.00
   8   2   1   15.05    0.88
   8   2   1   15.66    0.87
  -8   2  -1   15.66    0.82
   8   2   1   14.38    0.90
  -8   2  -1   15.92    1.02
   8   2   1   14.43    0.98
   8   2   1   14.03    0.97
  -8   2  -1   15.29    0.92
  10  -2   1   35.38    1.83
 -10  -2  -1   35.10    1.96
 -10  -2  -1   35.78    1.87
  10  -2   1   32.35    1.85
  10  -2   1   35.06    1.55
  10  -2   1   36.44    1.65
 -10  -2  -1   29.42    1.68
 -10  -2  -1   35.36    1.81
 -10  -2  -1   33.95    1.88
 -10  -2  -1   37.43    1.78
  10  -2   1   33.81    1.74
  10  -2   1   33.34    1.52
 -10  -2  -1   33.39    1.79
 -10  -2  -1   34.07    1.83
 -10  -2  -1   33.84    1.85
 -10  -2  -1   34.37    1.94
  10  -2   1   34.97    1.64
  10  -2   1   34.42    1.81
  10  -2   1   33.33    1.81
  10  -2   1   35.72    1.84
 -10  -2  -1   31.37    1.64
  10  -2   1   31.24    1.60
  10  -2   1   34.23    1.81
 -10  -2  -1   35.34    1.85
  10   2   1   33.10    1.90
 -10   2  -1   32.64    1.81
 -10   2  -1   37.16    1.92
 -10   2  -1   38.27    1.90
  10   2   1   30.81    1.87
  10   2   1   37.48    1.92
  10   2   1   35.73    1.84
 -10   2  -1   35.38    1.72
  10   2   1   35.13    1.78
 -10   2  -1   40.38    1.96
  10   2   1   33.91    1.76
  10   2   1   34.94    1.86
 -10   2  -1   35.79    1.80
  10   2   1   36.86    1.90
 -10   2  -1   33.31    1.71
  10   2   1   35.81    1.79
 -10   2  -1   32.47    1.82
 -10   2  -1   34.97    1.71
  10   2   1   35.06    1.83
 -10   2  -1   33.69    1.64
 -12  -2  -1   14.68    0.91
 -12  -2  -1   13.79    1.03
  12  -2   1   15.02    0.98
 -12  -2  -1   15.88    1.12
  12  -2   1   15.98    0.90
  12  -2   1   17.18    1.09
 -12  -2  -1   14.00    0.96
  12  -2   1   16.53    1.11
 -12  -2  -1   13.52    1.20
  12  -2   1   15.25    1.11
 -12  -2  -1   15.80    1.10
  12  -2   1   15.86    0.92
  12  -2   1   16.95    0.91
  12  -2   1   15.89    1.11
 -12  -2  -1   15.34    1.14
 -12  -2  -1   15.74    1.11
 -12  -2  -1   16.57    1.13
  12  -2   1   15.16    1.09
 -12  -2  -1   13.92    1.19
  12  -2   1   17.06    0.78
  12  -2   1   13.74    0.75
  12  -2   1   16.32    1.10
 -12  -2  -1   14.11    1.08
 -12  -2  -1   15.36    0.90
  12  -2   1   14.84    1.11
  12   2   1   14.72    1.01
  12   2   1   14.98    1.07
  12   2   1   16.50    1.21
 -12   2  -1   16.61    1.14
 -12   2  -1   14.34    1.19
 -12   2  -1   15.72    1.06
  12   2   1   14.72    1.03
  12   2   1   13.93    1.04
 -12   2  -1   16.29    0.92
  12   2   1   14.78    1.03
 -12   2  -1   15.44    1.01
 -12   2  -1   16.15    1.21
  12   2   1   17.25    1.19
  12   2   1   14.80    1.17
 -12   2  -1   15.72    0.98
 -12   2  -1   15.19    0.98
 -12   2  -1   17.33    1.25
 -12   2  -1   13.81    1.05
 -12   2  -1   14.86    1.11
  12   2   1   18.09    1.19
  12   2   1   14.38    1.15
  14  -2   1    3.01    0.40
  14  -2   1    2.68    0.28
  14  -2   1    2.98    0.56
 -14  -2  -1    3.41    0.61
  14  -2   1    2.80    0.54
  14  -2   1    2.73    0.53
  14  -2   1    3.27    0.56
 -14  -2  -1    2.48    0.38
 -14  -2  -1    2.49    0.53
  14  -2   1    4.52    0.70
 -14  -2  -1    2.51    0.46
 -14  -2  -1    3.03    0.43
 -14  -2  -1    3.15    0.56
 -14  -2  -1    3.73    0.64
  14  -2   1    3.42    0.44
 -14  -2  -1    2.91    0.53
  14  -2   1    3.63    0.50
  14  -2   1    3.43    0.44
 -14  -2  -1    3.34    0.58
  14  -2   1    2.79    0.53
  14  -2   1    3.08    0.56
 -14  -2  -1    3.32    0.70
 -14  -2  -1    2.61    0.68
  14  -2   1    2.85    0.27
 -14  -2  -1    2.98    0.54
  14   2   1    2.83    0.51
  14   2   1    3.77    0.67
  14   2   1    3.11    0.65
 -14   2  -1    3.11    0.46
  14   2   1    3.17    0.57
 -14   2  -1    3.04    0.54
 -14   2  -1    3.80    0.64
  14   2   1    3.89    0.59
  14   2   1    2.84    0.62
 -14   2  -1    2.97    0.45
  14   2   1    2.99    0.51
 -14   2  -1    3.41    0.60
  14   2   1    2.75    0.50
 -14   2  -1    2.55    0.63
 -14   2  -1    3.51    0.59
 -14   2  -1    3.31    0.70
 -14   2  -1    3.07    0.54
 -14   2  -1    2.95    0.65
  14   2   1    2.59    0.54
  16  -2   1   21.55    1.20
  16  -2   1   20.13    1.41
 -16  -2  -1   20.24    1.20
 -16  -2  -1   19.14    1.36
  16  -2   1   20.90    1.21
  16  -2   1   19.90    1.37
 -16  -2  -1   20.93    1.39
 -16  -2  -1   20.32    1.35
  16  -2   1   20.93    1.45
 -16  -2  -1   17.84    1.52
 -16  -2  -1   18.84    1.36
  16  -2   1   19.46    1.39
  16  -2   1   23.02    1.46
  16  -2   1   20.76    1.25
  16  -2   1   20.66    1.16
 -16  -2  -1   18.83    1.26
  16  -2   1   20.19    1.40
  16  -2   1   21.84    1.40
 -16  -2  -1   19.93    1.57
 -16  -2  -1   19.09    1.37
  16  -2   1   20.54    1.02
 -16  -2  -1   20.39    1.44
 -16  -2  -1   17.87    1.37
 -16  -2  -1   22.27    1.22
 -16   2  -1   19.89    1.49
  16   2   1   21.93    1.51
  16   2   1   19.66    1.37
  16   2   1   19.41    1.32
  16   2   1   21.09    1.49
 -16   2  -1   20.75    1.35
 -16   2  -1   20.45    1.27
  16   2   1   19.04    1.30
 -16   2  -1   22.47    1.40
 -16   2  -1   19.93    1.53
  16   2   1   19.87    1.33
 -16   2  -1   19.71    1.20
 -16   2  -1   21.34    1.30
 -16   2  -1   21.76    1.45
  16   2   1   22.02    1.48
 -16   2  -1   19.96    1.41
 -16   2  -1   21.14    1.43
  16   2   1   23.55    1.36
  16   2   1   18.60    1.46
 -16   2  -1   21.35    1.56
  16   2   1   21.27    1.42
  18  -2   1    3.04    0.62
  18  -2   1    3.26    0.44
  18  -2   1    1.86    0.47
 -18  -2  -1    2.43    0.59
 -18  -2  -1    3.53    0.62
 -18  -2  -1    3.45    0.74
  18  -2   1    2.22    0.59
 -18  -2  -1    1.86    0.54
  18  -2   1    2.71    0.45
  18  -2   1    1.45    0.45
 -18  -2  -1    2.63    0.48
 -18  -2  -1    3.28    0.70
  18  -2   1    2.68    0.57
 -18  -2  -1    2.70    0.58
 -18  -2  -1    2.74    0.72
 -18  -2  -1    2.24    0.42
 -18  -2  -1    2.83    0.54
  18  -2   1    2.63    0.30
  18  -2   1    1.61    0.48
  18  -2   1    2.01    0.28
  18  -2   1    2.82    0.48
 -18  -2  -1    1.57    0.61
  18  -2   1    1.89    0.43
  18  -2   1    2.16    0.58
 -18  -2  -1    2.04    0.56
 -18   2  -1    2.60    0.52
 -18   2  -1    1.65    0.52
  18   2   1    2.92    0.53
  18   2   1    1.84    0.61
 -18   2  -1    2.46    0.50
  18   2   1    2.13    0.52
  18   2   1    2.82    0.54
 -18   2  -1    2.15    0.63
  18   2   1    3.94    0.78
  18   2   1    2.38    0.64
 -18   2  -1    1.47    0.49
  18   2   1    1.92    0.47
 -18   2  -1    1.92    0.64
 -18   2  -1    2.10    0.41
  18   2   1    2.90    0.68
 -18   2  -1    2.83    0.54
  18   2   1    2.29    0.65
 -18   2  -1    1.60    0.54
 -18   2  -1    2.68    0.70
  18   2   1    1.86    0.50
  20  -2   1    1.11    0.24
 -20  -2  -1    1.54    0.42
  20  -2   1    0.78    0.36
 -20  -2  -1    0.98    0.45
 -20  -2  -1   -0.14    0.56
 -20  -2  -1    1.46    0.98
  20  -2   1    0.55    0.41
 -20  -2  -1    0.67    0.51
 -20  -2  -1    0.19    0.43
  20  -2   1    0.49    0.47
  20  -2   1    0.57    0.46
 -20  -2  -1    0.40    0.47
  20  -2   1    0.50    0.36
  20  -2   1    0.74    0.35
 -20  -2  -1    0.82    0.38
  20  -2   1    0.32    0.31
  20  -2   1    0.68    0.30
  20  -2   1    0.75    0.48
  20  -2   1    0.57    0.20
 -20  -2  -1    0.60    0.30
 -20  -2  -1    0.48    0.49
  20  -2   1   -0.40    0.36
  20  -2   1    0.12    0.36
 -20  -2  -1    0.17    0.32
 -20  -2  -1    1.19    0.50
 -20   2  -1    1.49    0.58
  20   2   1    1.63    0.61
 -20   2  -1    0.68    0.62
 -20   2  -1    1.52    0.54
  20   2   1    0.56    0.38
  20   2   1    0.94    0.50
 -20   2  -1    0.05    0.30
 -20   2  -1    0.38    0.37
 -20   2  -1    0.79    0.36
 -20   2  -1    0.06    0.47
  20   2   1    0.38    0.40
 -20   2  -1    0.46    0.42
 -20   2  -1    0.76    0.39
  20   2   1    0.26    0.38
  20   2   1   -0.23    0.38
 -20   2  -1    1.19    0.52
  20   2   1    0.53    0.57
  20   2   1    0.97    0.50
  20   2   1    0.34    0.55
  20   2   1    0.58    0.47
 -20   2  -1    0.05    0.40
  22  -2   1    1.65    0.60
 -22  -2  -1    1.37    0.47
  22  -2   1    1.20    0.39
 -22  -2  -1    1.93    0.65
 -22  -2  -1    2.93    0.57
 -22  -2  -1    1.85    0.59
 -22  -2  -1    1.98    0.78
  22  -2   1    0.93    0.38
  22  -2   1    2.08    0.51
  22  -2   1    0.90    0.53
  22  -2   1    1.88    0.61
  22  -2   1    1.65    0.57
 -22  -2  -1    1.10    0.67
 -22  -2  -1    1.10    0.61
  22  -2   1    1.08    0.40
  22  -2   1    1.95    0.29
 -22  -2  -1    2.25    0.53
 -22  -2  -1    1.00    0.69
 -22   2  -1    1.89    0.62
  22   2   1    1.73    0.65
 -22   2  -1    1.78    0.64
  22   2   1    1.26    0.59
 -22   2  -1    2.25    0.72
  22   2   1    1.91    0.61
 -22   2  -1    2.14    0.73
  22   2   1    1.94    0.56
 -22   2  -1    2.46    0.68
 -22   2  -1    1.77    0.50
 -22   2  -1    2.18    0.79
  22   2   1    1.57    0.57
  22   2   1    2.13    0.74
  22   2   1    2.82    0.99
 -22   2  -1    1.14    0.63
 -24  -2  -1    1.67    0.80
  24  -2   1    1.33    0.67
  24  -2   1    1.33    0.49
  24  -2   1    1.49    0.27
 -24  -2  -1    0.14    0.64
  24  -2   1    1.48    0.30
 -24  -2  -1    0.98    0.53
  24  -2   1    1.04    0.59
  24  -2   1    1.73    0.44
  24  -2   1    1.14    0.57
 -24  -2  -1    1.87    0.56
 -24  -2  -1    1.29    0.61
 -24  -2  -1    1.09    0.59
  24  -2   1    2.14    0.50
 -24   2  -1    0.43    0.47
 -24   2  -1    0.91    0.73
 -24   2  -1    0.85    0.59
  24   2   1    0.98    0.58
  24   2   1    1.48    0.53
  24   2   1    1.05    0.55
 -24   2  -1    2.22    0.84
 -24   2  -1    0.77    0.51
 -24   2  -1    1.00    0.71
 -24   2  -1    1.68    0.49
 -24   2  -1    2.43    0.73
 -24   2  -1    2.57    0.75
  24   2   1    1.52    0.66
  24   2   1    1.40    0.70
  24   2   1    2.08    0.58
 -26  -2  -1    0.39    0.45
  26  -2   1    0.09    0.25
  26  -2   1   -0.26    0.38
  26  -2   1    1.38    0.58
  26  -2   1    0.48    0.36
 -26  -2  -1    0.92    0.58
 -26  -2  -1    1.58    0.66
 -26  -2  -1   -0.45    0.36
 -26  -2  -1    1.15    0.71
  26  -2   1    0.16    0.37
 -26  -2  -1    0.06    0.51
  26  -2   1    0.18    0.20
 -26  -2  -1    0.27    0.88
  26  -2   1    0.38    0.23
  26  -2   1    1.07    0.46
  26  -2   1    0.83    0.49
  26  -2   1    0.39    0.25
  26   2   1   -0.35    0.47
  26   2   1   -0.68    0.39
  26   2   1   -0.55    0.47
 -26   2  -1    0.44    0.37
 -26   2  -1   -0.87    0.50
 -26   2  -1   -0.43    0.65
  26   2   1    0.41    0.55
 -26   2  -1    0.50    0.60
 -26   2  -1    0.47    0.55
 -26   2  -1    1.30    0.71
  26   2   1    0.49    0.50
  26   2   1    0.35    0.58
 -26   2  -1   -0.03    0.47
 -26   2  -1    1.47    0.80
 -26   2  -1    0.78    0.57
  28  -2   1    5.44    1.02
  28  -2   1    6.12    1.13
 -28  -2  -1    6.69    1.45
  28  -2   1    6.49    0.88
 -28  -2  -1    6.44    1.14
 -28  -2  -1    7.96    1.50
  28  -2   1    5.35    0.58
  28  -2   1    5.52    0.56
 -28  -2  -1    9.23    1.18
  28  -2   1    5.82    0.81
 -28  -2  -1    7.14    0.96
  28  -2   1    6.53    1.13
 -28  -2  -1    8.06    1.14
  28  -2   1    5.61    0.46
  28  -2   1    5.98    0.46
  28   2   1    7.50    1.14
 -28   2  -1    5.71    1.12
 -28   2  -1    6.18    0.96
 -28   2  -1    5.10    1.22
 -28   2  -1    5.70    0.97
 -28   2  -1    4.29    1.00
 -28   2  -1    4.62    1.18
  28   2   1    5.55    0.93
  28   2   1    5.81    0.94
  28   2   1    6.85    1.23
 -28   2  -1    6.15    1.08
 -28   2  -1    6.34    1.14
 -28   2  -1    6.50    1.02
  28   2   1    6.46    1.20
 -30  -2  -1    0.98    0.77
 -30  -2  -1    1.02    0.91
  30  -2   1    1.91    0.77
 -30  -2  -1    1.06    0.68
  30  -2   1    0.93    0.31
  30  -2   1    0.97    0.46
  30  -2   1    0.55    0.46
  30  -2   1    0.91    0.29
  30  -2   1   -0.12    0.51
 -30  -2  -1    1.65    0.70
 -30  -2  -1    0.01    0.56
 -30  -2  -1    0.82    0.54
  30  -2   1    0.28    0.56
 -30   2  -1    1.33    0.77
  30   2   1   -0.12    0.48
 -30   2  -1    0.32    0.55
 -30   2  -1    0.27    0.72
 -30   2  -1    1.37    0.83
 -30   2  -1    0.62    0.74
  30   2   1    0.44    0.50
 -30   2  -1    0.11    0.71
  30   2   1    1.03    0.78
 -32  -2  -1    1.38    1.27
 -32  -2  -1    0.13    0.73
  32  -2   1    0.62    0.44
  32  -2   1    0.26    0.68
 -32  -2  -1    0.76    0.51
  32  -2   1    0.79    0.78
 -32  -2  -1    0.89    0.86
 -32  -2  -1    0.34    0.69
  32  -2   1    0.80    0.69
 -32  -2  -1    0.09    0.51
  32  -2   1    0.24    0.34
 -32   2  -1   -0.61    0.66
 -32   2  -1   -0.07    0.76
  32   2   1    0.40    0.50
 -32   2  -1    0.93    0.58
  32   2   1    0.06    0.74
 -32   2  -1   -0.15    0.56
  32   2   1    1.32    0.64
  32   2   1    1.21    0.69
  32   2   1    0.23    0.44
 -32   2  -1    0.24    0.75
 -32   2  -1   -0.53    0.61
  32   2   1   -0.29    0.55
 -33  -3   1    2.97    0.93
 -33  -3   1    6.67    1.49
 -33  -3   1    2.44    1.09
 -33  -3   1    2.45    1.02
 -33  -3   1    4.77    1.06
  33  -3  -1    5.16    0.70
 -33  -3   1    4.04    0.70
  33  -3  -1    3.28    0.68
  33  -3  -1    2.69    0.95
 -33   3   1    5.23    1.59
 -33   3   1    3.61    1.08
 -33   3   1    4.43    1.08
  33   3  -1    4.22    1.08
  33   3  -1    5.82    1.15
 -33   3   1    4.78    1.29
  33   3  -1    3.76    0.92
  33   3  -1    4.36    0.95
 -33   3   1    4.44    0.85
  33   3  -1    4.78    1.01
  33   3  -1    2.67    0.75
 -33   3   1    4.19    1.37
  31  -3  -1    0.30    0.58
 -31  -3   1    1.01    0.71
 -31  -3   1    0.31    0.61
 -31  -3   1    1.01    0.69
  31  -3  -1    1.45    0.76
  31  -3  -1    0.36    0.41
 -31  -3   1    1.17    0.78
 -31  -3   1    1.02    0.87
  31  -3  -1    0.66    0.46
 -31  -3   1    0.65    0.47
  31  -3  -1    0.76    0.39
 -31  -3   1    0.72    0.75
  31   3  -1    0.34    0.49
  31   3  -1    1.52    0.75
  31   3  -1    0.90    0.69
 -31   3   1    1.08    0.80
 -31   3   1   -0.76    0.65
 -31   3   1   -0.11    0.71
  31   3  -1    0.51    0.92
  31   3  -1    0.01    0.52
 -31   3   1   -0.36    0.70
 -31   3   1    0.94    0.74
 -31   3   1    0.95    0.48
  31   3  -1    0.65    0.75
  29  -3  -1    1.69    0.46
 -29  -3   1    1.57    0.85
 -29  -3   1    0.32    0.48
  29  -3  -1    2.52    0.52
  29  -3  -1    2.19    0.69
  29  -3  -1    1.58    0.66
 -29  -3   1    1.41    0.86
  29  -3  -1    1.61    0.50
 -29  -3   1    2.84    0.63
 -29  -3   1    2.33    0.81
 -29  -3   1    3.01    0.82
 -29  -3   1    1.13    0.78
 -29  -3   1    1.18    0.68
  29  -3  -1    1.81    0.81
 -29   3   1    3.57    1.62
 -29   3   1    2.77    0.99
 -29   3   1    1.61    0.75
  29   3  -1    3.25    0.97
 -29   3   1    2.17    0.91
  29   3  -1    2.04    0.71
  29   3  -1    3.05    0.81
  29   3  -1    1.97    0.70
  29   3  -1    2.24    0.74
 -29   3   1    2.45    0.80
 -29   3   1    2.44    0.68
  29   3  -1    0.99    0.58
 -29   3   1    1.66    0.92
 -27  -3   1    2.94    0.76
 -27  -3   1    2.16    0.55
  27  -3  -1    2.29    0.67
 -27  -3   1    4.29    1.10
  27  -3  -1    1.99    0.50
 -27  -3   1    2.79    0.61
 -27  -3   1    3.13    0.89
 -27  -3   1    2.46    0.94
 -27  -3   1    3.02    0.89
 -27  -3   1    1.02    0.80
  27  -3  -1    2.06    0.75
  27  -3  -1    2.26    0.74
  27  -3  -1    3.42    0.47
 -27   3   1    2.28    0.84
 -27   3   1    2.05    0.71
 -27   3   1    3.27    0.92
 -27   3   1    4.14    0.93
  27   3  -1    2.81    0.73
 -27   3   1    2.31    0.65
  27   3  -1    2.29    0.62
 -27   3   1    2.73    1.05
  27   3  -1    1.61    0.83
  27   3  -1    2.70    0.79
  27   3  -1    3.00    0.89
 -27   3   1    2.61    0.86
 -27   3   1    2.38    0.60
 -27   3   1    2.25    0.74
  27   3  -1    4.00    0.89
  25  -3  -1    8.45    0.75
  25  -3  -1    9.56    0.88
  25  -3  -1    8.20    0.54
 -25  -3   1    9.60    0.87
 -25  -3   1    8.44    0.84
  25  -3  -1    9.48    1.32
  25  -3  -1    7.79    0.53
 -25  -3   1    8.20    1.43
 -25  -3   1   10.43    1.26
 -25  -3   1    8.89    1.24
  25  -3  -1    8.42    1.18
  25  -3  -1    9.66    1.26
 -25  -3   1    8.59    1.34
  25  -3  -1    8.29    0.82
 -25  -3   1    9.03    2.11
 -25  -3   1    9.18    1.12
 -25   3   1    8.10    1.34
  25   3  -1    7.49    1.26
 -25   3   1    7.20    1.21
 -25   3   1    7.79    1.00
 -25   3   1    8.26    1.21
 -25   3   1    9.45    1.47
  25   3  -1   12.80    1.57
  25   3  -1   11.13    1.38
  25   3  -1    9.33    1.31
  25   3  -1    7.30    1.25
 -25   3   1    6.55    1.00
  25   3  -1    8.71    1.11
 -25   3   1    5.36    1.02
 -25   3   1    8.92    1.00
 -25   3   1    8.22    1.22
  25   3  -1    8.93    1.15
  23  -3  -1    9.86    0.86
 -23  -3   1   11.67    1.59
 -23  -3   1   11.36    1.52
  23  -3  -1   10.36    0.91
 -23  -3   1    8.43    1.31
  23  -3  -1   10.54    0.99
  23  -3  -1   11.02    0.66
  23  -3  -1    9.91    0.80
  23  -3  -1   12.35    1.45
 -23  -3   1    9.34    1.29
  23  -3  -1    8.69    1.16
 -23  -3   1   10.30    1.09
 -23  -3   1   10.41    0.90
  23  -3  -1   10.78    0.65
  23  -3  -1   11.43    1.31
 -23  -3   1   10.47    0.94
 -23  -3   1   12.09    1.02
 -23  -3   1   12.14    1.39
  23   3  -1   12.20    1.23
  23   3  -1   14.07    1.63
  23   3  -1   11.38    1.16
 -23   3   1   11.00    0.95
  23   3  -1   13.53    1.34
 -23   3   1   12.03    1.51
  23   3  -1   10.97    1.40
 -23   3   1    9.64    1.41
 -23   3   1   12.00    1.20
  23   3  -1   11.46    1.10
 -23   3   1   11.26    1.50
  23   3  -1   12.04    1.90
 -23   3   1   11.72    1.43
 -23   3   1   10.23    1.26
 -23   3   1   11.99    1.21
 -21  -3   1    1.37    0.62
  21  -3  -1    0.35    0.40
  21  -3  -1    0.14    0.48
 -21  -3   1    0.43    0.32
  21  -3  -1    0.62    0.34
 -21  -3   1    0.58    0.51
 -21  -3   1    0.84    0.56
 -21  -3   1    0.64    0.66
  21  -3  -1    0.58    0.27
  21  -3  -1    0.80    0.52
 -21  -3   1   -0.24    0.50
  21  -3  -1    0.38    0.38
  21  -3  -1    0.51    0.21
  21  -3  -1    0.35    0.32
 -21  -3   1    0.66    0.40
 -21  -3   1    0.35    0.36
 -21  -3   1    0.14    0.59
 -21   3   1    0.20    0.45
  21   3  -1   -0.35    0.44
 -21   3   1    1.00    0.54
 -21   3   1    1.04    0.57
 -21   3   1    0.51    0.34
  21   3  -1   -0.25    0.41
 -21   3   1    0.37    0.41
  21   3  -1    0.44    0.49
  21   3  -1    0.77    0.46
 -21   3   1    0.82    0.49
 -21   3   1    0.93    0.59
  21   3  -1    0.49    0.41
  21   3  -1   -0.47    0.41
  21   3  -1    1.26    0.51
 -21   3   1    1.01    0.58
 -21   3   1    0.05    0.47
 -19  -3   1   14.61    0.97
 -19  -3   1   15.14    1.25
 -19  -3   1   14.46    1.24
 -19  -3   1   14.31    1.28
 -19  -3   1   15.69    1.02
  19  -3  -1   14.48    0.80
 -19  -3   1   14.05    1.15
 -19  -3   1   15.50    1.25
 -19  -3   1   16.08    1.43
  19  -3  -1   14.21    0.93
 -19  -3   1   14.78    1.28
 -19  -3   1   14.36    1.06
  19  -3  -1   13.78    1.18
  19  -3  -1   13.84    1.25
  19  -3  -1   15.95    1.11
  19  -3  -1   15.95    1.26
  19  -3  -1   12.61    1.20
  19  -3  -1   14.13    0.88
 -19  -3   1   14.07    1.42
  19  -3  -1   15.68    1.01
 -19  -3   1   15.35    1.49
 -19  -3   1   12.72    1.22
  19  -3  -1   13.74    1.29
  19  -3  -1   13.16    1.16
 -19   3   1   14.75    1.28
  19   3  -1   18.33    1.82
 -19   3   1   13.43    1.22
  19   3  -1   14.33    1.30
 -19   3   1   12.60    1.05
 -19   3   1   13.24    1.13
  19   3  -1   14.72    1.17
 -19   3   1   13.73    1.01
 -19   3   1   12.83    1.05
  19   3  -1   14.08    1.16
  19   3  -1   16.29    1.20
  19   3  -1   17.57    1.43
  19   3  -1   13.15    1.21
 -19   3   1   12.45    1.35
 -19   3   1   12.12    1.33
 -19   3   1   13.36    1.25
  19   3  -1   14.57    1.35
 -19   3   1   12.67    1.32
  19   3  -1   16.53    1.36
  17  -3  -1    1.25    0.43
  17  -3  -1    1.25    0.48
  17  -3  -1    1.08    0.35
 -17  -3   1    1.30    0.55
  17  -3  -1    1.54    0.34
 -17  -3   1    1.16    0.47
  17  -3  -1    1.33    0.39
 -17  -3   1    1.43    0.63
 -17  -3   1    2.17    0.61
  17  -3  -1    2.37    0.57
  17  -3  -1    0.93    0.29
 -17  -3   1    1.34    0.33
  17  -3  -1    1.39    0.48
 -17  -3   1    1.32    0.57
 -17  -3   1    1.62    0.49
 -17  -3   1    1.70    0.38
 -17  -3   1    1.86    0.47
 -17  -3   1    1.57    0.45
 -17  -3   1    0.99    0.43
 -17  -3   1    1.18    0.53
 -17  -3   1    1.72    0.37
  17  -3  -1    1.75    0.27
  17  -3  -1    1.62    0.48
  17  -3  -1    1.54    0.43
  17   3  -1    1.55    0.54
  17   3  -1    1.59    0.56
 -17   3   1    1.41    0.47
 -17   3   1    0.93    0.47
 -17   3   1    1.33    0.34
 -17   3   1    0.46    0.52
  17   3  -1    1.97    0.57
 -17   3   1    0.85    0.38
 -17   3   1    1.14    0.52
 -17   3   1    0.29    0.40
  17   3  -1    1.16    0.40
  17   3  -1    1.61    0.47
  17   3  -1    2.34    0.53
  17   3  -1    1.37    0.52
  17   3  -1    1.13    0.39
 -17   3   1    0.84    0.34
 -17   3   1    1.75    0.39
  17   3  -1    1.24    0.52
  17   3  -1    1.55    0.46
 -17   3   1    1.38    0.47
  15  -3  -1   25.74    1.58
  15  -3  -1   23.15    1.30
  15  -3  -1   21.72    1.46
 -15  -3   1   26.31    1.71
  15  -3  -1   23.32    1.56
 -15  -3   1   22.68    1.50
  15  -3  -1   25.44    1.22
  15  -3  -1   23.81    1.19
 -15  -3   1   22.48    1.53
 -15  -3   1   22.89    1.26
 -15  -3   1   23.82    1.42
 -15  -3   1   25.15    1.35
 -15  -3   1   23.56    1.27
 -15  -3   1   25.59    1.72
 -15  -3   1   23.05    1.52
 -15  -3   1   23.36    1.56
 -15  -3   1   24.50    1.60
  15  -3  -1   22.77    1.46
 -15  -3   1   22.84    1.66
  15  -3  -1   23.72    1.47
  15  -3  -1   24.98    1.39
  15  -3  -1   24.14    1.19
 -15  -3   1   24.77    1.54
 -15   3   1   25.23    1.45
 -15   3   1   23.02    1.62
 -15   3   1   25.82    1.68
 -15   3   1   22.29    1.35
  15   3  -1   25.63    1.48
 -15   3   1   22.10    1.49
  15   3  -1   23.65    1.45
 -15   3   1   23.12    1.31
  15   3  -1   23.36    1.47
 -15   3   1   23.53    1.56
 -15   3   1   25.30    1.57
 -15   3   1   22.90    1.35
  15   3  -1   22.90    1.48
 -15   3   1   22.24    1.65
  15   3  -1   24.47    1.59
  15   3  -1   24.27    1.58
 -15   3   1   25.37    1.50
  15   3  -1   25.55    1.52
  15   3  -1   21.40    1.56
  15   3  -1   24.75    1.65
  15   3  -1   22.82    1.62
  13  -3  -1    0.66    0.26
 -13  -3   1    0.38    0.41
  13  -3  -1    0.04    0.26
 -13  -3   1    0.47    0.21
 -13  -3   1    0.73    0.36
 -13  -3   1    0.15    0.41
 -13  -3   1    0.29    0.34
 -13  -3   1    0.11    0.35
 -13  -3   1    0.49    0.24
 -13  -3   1    0.03    0.28
 -13  -3   1    0.34    0.40
 -13  -3   1    0.03    0.36
  13  -3  -1    0.13    0.15
  13  -3  -1    0.24    0.27
 -13  -3   1    1.15    0.42
  13  -3  -1   -0.03    0.14
  13  -3  -1    0.23    0.37
 -13  -3   1    0.35    0.31
 -13  -3   1    0.52    0.22
  13  -3  -1    0.16    0.26
  13  -3  -1    0.29    0.21
  13  -3  -1    0.25    0.32
  13  -3  -1    0.45    0.19
 -13   3   1    0.52    0.31
 -13   3   1    0.14    0.23
 -13   3   1    0.38    0.39
 -13   3   1    0.18    0.24
  13   3  -1    0.45    0.33
 -13   3   1    0.42    0.23
 -13   3   1    0.77    0.31
 -13   3   1    0.74    0.27
  13   3  -1    0.45    0.22
 -13   3   1    0.57    0.34
 -13   3   1    0.35    0.39
  13   3  -1    0.76    0.41
  13   3  -1    0.61    0.32
  13   3  -1    0.39    0.31
 -13   3   1   -0.31    0.33
 -13   3   1    0.55    0.30
  13   3  -1    0.71    0.35
  13   3  -1    0.54    0.33
  13   3  -1   -0.05    0.28
  13   3  -1    0.39    0.37
  13   3  -1    0.33    0.32
  13   3  -1    0.28    0.29
 -11  -3   1   52.07    2.69
 -11  -3   1   52.21    2.42
  11  -3  -1   52.10    2.58
 -11  -3   1   53.13    2.47
  11  -3  -1   54.04    2.70
  11  -3  -1   54.15    2.40
 -11  -3   1   58.44    2.68
 -11  -3   1   47.29    2.61
  11  -3  -1   51.45    2.42
  11  -3  -1   53.66    2.68
  11  -3  -1   49.05    2.55
 -11  -3   1   53.52    2.75
 -11  -3   1   52.28    2.38
 -11  -3   1   51.21    2.63
 -11  -3   1   53.28    2.63
  11  -3  -1   54.06    2.57
  11  -3  -1   53.17    2.52
 -11  -3   1   53.85    2.78
 -11  -3   1   54.50    2.38
 -11  -3   1   55.67    2.76
 -11   3   1   50.15    2.59
 -11   3   1   51.90    2.68
 -11   3   1   48.00    2.45
 -11   3   1   54.46    2.83
 -11   3   1   49.00    2.45
  11   3  -1   54.71    2.74
  11   3  -1   56.27    2.70
  11   3  -1   53.96    2.58
 -11   3   1   54.17    2.70
  11   3  -1   50.47    2.52
  11   3  -1   57.10    2.65
  11   3  -1   56.48    2.69
  11   3  -1   49.11    2.69
  11   3  -1   56.62    2.62
 -11   3   1   58.48    2.73
 -11   3   1   50.37    2.45
 -11   3   1   51.40    2.42
 -11   3   1   45.83    2.57
  11   3  -1   50.79    2.39
  11   3  -1   48.00    2.69
 -11   3   1   47.45    2.57
  -9  -3   1    1.00    0.22
   9  -3  -1    0.24    0.40
   9  -3  -1    0.88    0.28
   9  -3  -1    0.59    0.30
   9  -3  -1    0.65    0.26
  -9  -3   1    0.75    0.37
  -9  -3   1    1.26    0.46
   9  -3  -1    0.78    0.37
  -9  -3   1    0.94    0.39
   9  -3  -1    0.59    0.29
  -9  -3   1    0.93    0.25
  -9  -3   1    0.91    0.33
   9  -3  -1    0.78    0.29
  -9  -3   1    1.46    0.42
  -9  -3   1    0.91    0.20
  -9  -3   1    0.69    0.20
  -9  -3   1    0.94    0.35
  -9  -3   1    1.09    0.37
  -9  -3   1    0.88    0.40
  -9  -3   1    1.03    0.46
   9   3  -1    1.14    0.36
  -9   3   1    0.88    0.36
   9   3  -1    0.83    0.21
  -9   3   1    0.93    0.47
  -9   3   1    0.86    0.30
   9   3  -1    0.83    0.34
  -9   3   1    0.93    0.37
  -9   3   1    0.94    0.36
   9   3  -1    1.38    0.31
  -9   3   1    0.94    0.24
   9   3  -1    1.27    0.39
  -9   3   1    0.89    0.25
  -9   3   1    0.81    0.23
   9   3  -1    0.73    0.31
   9   3  -1    0.67    0.36
   9   3  -1    1.42    0.42
   9   3  -1    1.33    0.43
  -9   3   1    0.40    0.24
  -9   3   1    0.76    0.33
   9   3  -1    1.09    0.41
  -9   3   1    0.45    0.35
   7  -3  -1   12.74    0.75
  -7  -3   1   12.92    0.81
  -7  -3   1   11.59    0.86
   7  -3  -1   11.79    0.75
   7  -3  -1   10.85    0.72
  -7  -3   1   13.68    0.91
   7  -3  -1   13.33    0.93
   7  -3  -1   14.16    0.77
  -7  -3   1   10.87    0.99
  -7  -3   1   13.48    1.01
   7  -3  -1   12.75    0.80
   7  -3  -1   11.14    0.89
  -7  -3   1   12.55    0.94
  -7  -3   1   13.48    0.97
  -7  -3   1   11.83    0.66
  -7  -3   1   11.72    0.90
   7  -3  -1   12.42    0.74
  -7  -3   1   12.72    0.83
  -7   3   1   13.04    0.72
   7   3  -1   13.90    0.79
  -7   3   1   12.09    0.61
  -7   3   1   12.92    0.74
   7   3  -1   12.84    0.87
  -7   3   1   11.96    0.80
  -7   3   1   12.88    0.77
   7   3  -1   13.12    0.64
   7   3  -1   14.04    0.98
   7   3  -1   11.31    0.89
   7   3  -1   13.62    0.97
  -7   3   1   12.45    0.80
  -7   3   1   12.24    0.65
   7   3  -1   12.29    0.85
   7   3  -1   12.62    0.67
   7   3  -1   15.26    0.89
  -7   3   1   14.64    0.87
   7   3  -1   12.06    0.89
  -7   3   1   13.39    0.86
  -7   3   1   13.06    0.65
  -7   3   1   13.39    0.93
   7   3  -1   13.79    0.90
   7   3  -1   13.26    0.75
  -5  -3   1    0.06    0.23
  -5  -3   1    0.09    0.26
  -5  -3   1    0.21    0.20
  -5  -3   1    0.02    0.23
   5  -3  -1   -0.01    0.11
  -5  -3   1    0.22    0.29
  -5  -3   1   -0.11    0.20
   5  -3  -1    0.00    0.13
  -5  -3   1   -0.09    0.19
   5  -3  -1   -0.20    0.25
   5  -3  -1   -0.03    0.11
   5  -3  -1    0.18    0.12
   5  -3  -1   -0.02    0.18
   5  -3  -1   -0.26    0.16
  -5  -3   1    0.23    0.21
  -5  -3   1    0.14    0.17
   5  -3  -1    0.15    0.17
   5   3  -1    0.16    0.22
   5   3  -1    0.36    0.21
   5   3  -1    0.17    0.22
  -5   3   1   -0.13    0.17
  -5   3   1   -0.06    0.17
  -5   3   1   -0.01    0.16
   5   3  -1    0.05    0.17
   5   3  -1   -0.07    0.21
  -5   3   1   -0.04    0.16
  -5   3   1   -0.10    0.18
   5   3  -1    0.41    0.22
  -5   3   1    0.21    0.17
   5   3  -1   -0.15    0.12
   5   3  -1    0.11    0.20
   5   3  -1    0.14    0.13
   5   3  -1    0.05    0.26
   5   3  -1    0.20    0.14
  -5   3   1    0.28    0.26
  -5   3   1   -0.11    0.16
   5   3  -1   -0.01    0.10
  -5   3   1    0.06    0.13
  -3  -3   1    1.93    0.42
  -3  -3   1    1.89    0.19
  -3  -3   1    2.28    0.22
  -3  -3   1    2.07    0.33
  -3  -3   1    2.28    0.44
   3  -3  -1    1.70    0.34
  -3  -3   1    2.02    0.24
  -3  -3   1    1.69    0.32
  -3  -3   1    2.11    0.40
   3  -3  -1    1.70    0.32
   3  -3  -1    2.42    0.38
  -3  -3   1    2.30    0.24
   3   3  -1    1.73    0.32
   3   3  -1    2.09    0.31
  -3   3   1    1.74    0.30
   3   3  -1    1.99    0.41
  -3   3   1    1.85    0.20
   3   3  -1    2.05    0.32
  -3   3   1    2.22    0.33
  -3   3   1    2.14    0.22
  -3   3   1    2.08    0.33
   3   3  -1    2.62    0.29
   3   3  -1    2.17    0.26
   3   3  -1    2.14    0.26
   3   3  -1    1.97    0.32
  -3   3   1    2.12    0.22
  -3   3   1    2.24    0.37
   3   3  -1    2.09    0.29
  -3   3   1    2.16    0.22
   1  -3  -1   96.38    4.53
  -1  -3   1  101.07    4.58
  -1  -3   1   94.66    4.51
   1  -3  -1  100.53    4.56
  -1  -3   1  103.25    4.57
  -1  -3   1  111.68    4.65
   1  -3  -1   99.99    4.55
   1   3  -1  101.21    4.51
   1   3  -1  105.38    4.34
   1   3  -1  102.44    4.62
   1   3  -1  108.03    4.55
  -1   3   1   97.38    4.58
   1   3  -1  100.55    4.52
   1   3  -1  107.18    4.35
   1   3  -1  101.44    4.36
  -1  -3  -1   12.50    0.78
  -1  -3  -1   11.37    0.78
  -1  -3  -1   12.52    0.81
   1  -3   1    9.77    0.72
   1  -3   1   10.43    0.73
  -1  -3  -1   13.21    0.85
   1  -3   1   12.08    0.78
   1   3   1   12.06    0.81
  -1   3  -1   11.26    0.72
   1   3   1   11.89    0.78
  -1   3  -1   11.36    0.72
  -1   3  -1   11.49    0.82
  -3  -3  -1    9.95    0.73
  -3  -3  -1   10.97    0.57
   3  -3   1    9.49    0.68
  -3  -3  -1   11.83    0.84
  -3  -3  -1   10.75    0.77
  -3  -3  -1   10.34    0.54
  -3  -3  -1   10.05    0.53
  -3  -3  -1   10.27    0.72
   3  -3   1    8.53    0.64
   3  -3   1    9.83    0.72
  -3  -3  -1   10.66    0.77
   3   3   1   11.32    0.64
   3   3   1   11.39    0.76
  -3   3  -1   10.70    0.56
   3   3   1   11.33    0.79
   3   3   1   10.80    0.78
  -3   3  -1   10.37    0.55
  -3   3  -1   10.48    0.64
   3   3   1   11.03    0.61
   3   3   1   11.18    0.66
   3   3   1   11.82    0.65
   3   3   1   10.50    0.61
  -3   3  -1   10.53    0.56
  -3   3  -1    9.70    0.65
  -3   3  -1   10.80    0.71
   5  -3   1    0.14    0.25
  -5  -3  -1    0.09    0.20
  -5  -3  -1    0.24    0.23
  -5  -3  -1   -0.02    0.20
  -5  -3  -1    0.43    0.28
  -5  -3  -1    0.17    0.17
  -5  -3  -1    0.07    0.22
   5  -3   1    0.02    0.14
  -5  -3  -1    0.15    0.16
  -5  -3  -1    0.31    0.28
   5  -3   1    0.09    0.13
   5  -3   1    0.09    0.16
   5  -3   1   -0.07    0.19
   5  -3   1   -0.01    0.13
  -5  -3  -1    0.19    0.23
   5   3   1    0.35    0.22
   5   3   1    0.17    0.13
   5   3   1    0.22    0.18
   5   3   1    0.02    0.19
   5   3   1    0.16    0.10
  -5   3  -1    0.05    0.18
   5   3   1    0.24    0.29
  -5   3  -1   -0.12    0.18
   5   3   1    0.44    0.21
   5   3   1    0.02    0.22
   5   3   1    0.13    0.14
  -5   3  -1   -0.02    0.16
  -5   3  -1   -0.20    0.16
   5   3   1    0.04    0.25
   5   3   1    0.23    0.14
   5   3   1    0.11    0.27
  -5   3  -1    0.10    0.14
  -5   3  -1   -0.07    0.16
  -5   3  -1    0.03    0.21
  -5   3  -1    0.24    0.18
  -7  -3  -1   33.47    1.81
   7  -3   1   33.95    1.55
   7  -3   1   31.14    1.62
   7  -3   1   31.07    1.70
  -7  -3  -1   32.15    1.63
   7  -3   1   29.35    1.54
   7  -3   1   30.43    1.54
   7  -3   1   29.46    1.71
   7  -3   1   32.42    1.55
  -7  -3  -1   32.09    1.68
  -7  -3  -1   30.75    1.71
   7  -3   1   32.11    1.56
  -7  -3  -1   31.12    1.73
  -7  -3  -1   28.19    1.68
  -7  -3  -1   31.63    1.61
  -7  -3  -1   29.81    1.51
  -7   3  -1   35.07    1.67
   7   3   1   31.79    1.48
   7   3   1   33.78    1.79
  -7   3  -1   32.93    1.60
  -7   3  -1   34.42    1.66
   7   3   1   31.45    1.62
  -7   3  -1   34.11    1.77
  -7   3  -1   31.68    1.60
   7   3   1   32.21    1.70
   7   3   1   32.79    1.69
   7   3   1   30.15    1.68
  -7   3  -1   33.15    1.46
   7   3   1   31.20    1.56
   7   3   1   33.45    1.68
  -7   3  -1   28.94    1.58
  -7   3  -1   31.79    1.43
  -7   3  -1   33.98    1.65
   7   3   1   35.54    1.67
  -7   3  -1   31.60    1.46
   7   3   1   30.51    1.53
   7   3   1   34.17    1.77
  -7   3  -1   31.84    1.47
   7   3   1   30.57    1.42
  -7   3  -1   32.37    1.51
  -9  -3  -1    2.05    0.53
   9  -3   1    2.51    0.31
  -9  -3  -1    3.03    0.56
  -9  -3  -1    1.78    0.41
  -9  -3  -1    2.53    0.49
  -9  -3  -1    1.66    0.21
   9  -3   1    2.53    0.40
   9  -3   1    2.77    0.56
   9  -3   1    1.83    0.49
  -9  -3  -1    2.02    0.50
  -9  -3  -1    1.99    0.29
  -9  -3  -1    2.25    0.51
   9  -3   1    2.17    0.38
   9  -3   1    2.35    0.40
  -9  -3  -1    1.79    0.43
  -9  -3  -1    2.58    0.45
   9  -3   1    2.33    0.39
  -9  -3  -1    1.76    0.29
  -9  -3  -1    2.02    0.50
  -9  -3  -1    1.96    0.27
   9   3   1    1.93    0.45
  -9   3  -1    1.81    0.30
   9   3   1    2.30    0.53
   9   3   1    2.32    0.38
  -9   3  -1    1.85    0.39
   9   3   1    2.16    0.46
  -9   3  -1    1.55    0.33
   9   3   1    2.06    0.42
  -9   3  -1    2.18    0.29
   9   3   1    2.44    0.42
  -9   3  -1    1.96    0.47
  -9   3  -1    1.33    0.42
  -9   3  -1    1.33    0.44
  -9   3  -1    2.15    0.41
   9   3   1    2.40    0.44
   9   3   1    2.82    0.52
   9   3   1    2.06    0.27
   9   3   1    2.69    0.50
  -9   3  -1    2.24    0.41
  -9   3  -1    1.65    0.29
   9   3   1    2.32    0.24
  -9   3  -1    1.80    0.18
  11  -3   1   27.47    1.26
  11  -3   1   24.27    1.58
  11  -3   1   24.86    1.45
 -11  -3  -1   26.75    1.64
 -11  -3  -1   26.53    1.53
 -11  -3  -1   26.45    1.38
 -11  -3  -1   27.47    1.65
  11  -3   1   25.81    1.48
 -11  -3  -1   25.62    1.32
  11  -3   1   26.15    1.30
  11  -3   1   27.49    1.56
 -11  -3  -1   26.61    1.66
 -11  -3  -1   25.87    1.55
 -11  -3  -1   23.81    1.53
  11  -3   1   24.79    1.43
 -11  -3  -1   26.41    1.24
 -11  -3  -1   26.80    1.34
 -11  -3  -1   27.09    1.55
 -11  -3  -1   26.72    1.60
 -11  -3  -1   28.63    1.56
  11  -3   1   26.68    1.49
 -11   3  -1   28.01    1.63
  11   3   1   26.79    1.54
  11   3   1   23.37    1.56
  11   3   1   24.06    1.24
 -11   3  -1   25.54    1.37
  11   3   1   25.41    1.59
 -11   3  -1   24.17    1.28
  11   3   1   28.72    1.59
 -11   3  -1   27.51    1.60
  11   3   1   28.14    1.57
  11   3   1   28.55    1.61
 -11   3  -1   25.55    1.48
 -11   3  -1   26.43    1.37
  11   3   1   27.47    1.47
  11   3   1   25.18    1.43
 -11   3  -1   27.25    1.59
 -11   3  -1   25.70    1.41
  11   3   1   27.80    1.49
 -11   3  -1   22.42    1.47
 -11   3  -1   23.91    1.48
 -13  -3  -1   11.22    0.94
  13  -3   1   11.29    0.72
 -13  -3  -1   11.59    1.07
 -13  -3  -1   10.73    1.07
 -13  -3  -1   10.66    0.77
  13  -3   1   13.26    0.65
  13  -3   1   10.88    0.63
 -13  -3  -1   11.58    0.69
  13  -3   1   12.50    0.88
 -13  -3  -1   11.27    0.75
 -13  -3  -1   10.33    1.05
  13  -3   1   12.51    0.95
  13  -3   1   11.58    0.93
 -13  -3  -1   11.06    0.96
 -13  -3  -1   11.42    0.96
 -13  -3  -1   12.60    0.87
 -13  -3  -1   10.54    0.98
  13  -3   1   11.10    0.64
 -13  -3  -1   11.25    1.01
 -13  -3  -1   12.16    0.96
  13  -3   1    9.63    0.87
  13  -3   1   14.09    1.02
  13  -3   1   13.16    1.03
 -13   3  -1   12.64    0.93
 -13   3  -1   13.20    1.03
  13   3   1   11.33    0.94
  13   3   1   13.64    1.08
  13   3   1   12.78    1.07
 -13   3  -1   12.12    0.83
  13   3   1   11.35    0.98
  13   3   1   11.17    0.88
 -13   3  -1   12.34    1.06
 -13   3  -1   11.90    0.85
  13   3   1   11.64    1.01
 -13   3  -1   10.73    0.92
  13   3   1   12.94    0.91
 -13   3  -1   12.31    0.96
  13   3   1   11.33    0.89
 -13   3  -1   11.96    0.84
  13   3   1   11.50    1.03
 -13   3  -1   12.91    1.15
 -13   3  -1   12.72    1.06
 -13   3  -1   12.41    0.75
  13   3   1   13.09    0.99
 -15  -3  -1    3.08    0.59
 -15  -3  -1    4.59    0.76
  15  -3   1    4.08    0.60
 -15  -3  -1    3.51    0.61
 -15  -3  -1    3.61    0.40
 -15  -3  -1    1.94    0.56
 -15  -3  -1    3.07    0.62
 -15  -3  -1    3.74    0.62
  15  -3   1    3.25    0.49
  15  -3   1    3.60    0.56
  15  -3   1    4.15    0.64
  15  -3   1    2.80    0.59
  15  -3   1    3.13    0.62
  15  -3   1    2.93    0.28
 -15  -3  -1    3.00    0.66
 -15  -3  -1    3.59    0.70
 -15  -3  -1    3.35    0.60
 -15  -3  -1    3.12    0.46
 -15  -3  -1    3.67    0.53
  15  -3   1    2.83    0.37
  15  -3   1    2.89    0.34
 -15  -3  -1    3.99    0.47
  15  -3   1    3.52    0.41
  15  -3   1    3.15    0.60
  15   3   1    3.84    0.59
  15   3   1    4.13    0.69
 -15   3  -1    2.79    0.59
 -15   3  -1    2.26    0.48
 -15   3  -1    2.84    0.60
  15   3   1    3.45    0.68
  15   3   1    2.96    0.64
  15   3   1    3.04    0.65
 -15   3  -1    3.35    0.57
  15   3   1    3.85    0.64
  15   3   1    3.56    0.58
 -15   3  -1    2.85    0.64
 -15   3  -1    3.05    0.47
 -15   3  -1    3.04    0.47
 -15   3  -1    2.56    0.63
  15   3   1    4.21    0.66
  15   3   1    4.11    0.74
  15   3   1    5.03    0.65
 -15   3  -1    2.68    0.53
 -15   3  -1    2.30    0.60
 -15   3  -1    2.50    0.64
  17  -3   1    0.99    0.34
  17  -3   1    0.63    0.25
  17  -3   1    1.96    0.48
 -17  -3  -1    0.94    0.39
 -17  -3  -1    1.08    0.40
 -17  -3  -1    0.86    0.46
  17  -3   1    0.33    0.28
 -17  -3  -1    0.28    0.43
 -17  -3  -1    0.35    0.30
 -17  -3  -1    0.92    0.31
  17  -3   1    0.79    0.18
 -17  -3  -1    0.00    0.39
 -17  -3  -1    0.29    0.25
  17  -3   1    1.00    0.41
  17  -3   1    0.83    0.41
 -17  -3  -1    0.85    0.36
 -17  -3  -1    0.99    0.48
  17  -3   1    0.88    0.27
 -17  -3  -1    0.83    0.58
  17  -3   1    0.69    0.35
  17  -3   1    0.60    0.27
 -17  -3  -1    0.47    0.49
  17  -3   1    0.49    0.41
 -17   3  -1    0.30    0.35
  17   3   1    0.49    0.35
  17   3   1    0.60    0.37
 -17   3  -1    1.17    0.35
 -17   3  -1    0.65    0.31
  17   3   1    0.65    0.33
 -17   3  -1    1.17    0.46
  17   3   1    0.62    0.36
  17   3   1    0.62    0.44
 -17   3  -1    0.96    0.39
  17   3   1    0.17    0.41
  17   3   1    0.99    0.46
 -17   3  -1    0.04    0.41
 -17   3  -1    0.57    0.28
 -17   3  -1    0.13    0.47
 -17   3  -1    0.14    0.33
 -17   3  -1    0.94    0.41
  17   3   1    0.35    0.32
 -17   3  -1    0.89    0.55
  17   3   1    0.36    0.38
  19  -3   1    2.47    0.42
 -19  -3  -1    2.62    0.45
  19  -3   1    2.44    0.40
 -19  -3  -1    2.36    0.60
  19  -3   1    2.96    0.71
  19  -3   1    2.72    0.44
  19  -3   1    2.54    0.57
  19  -3   1    3.37    0.58
 -19  -3  -1    2.40    0.50
 -19  -3  -1    2.32    0.60
 -19  -3  -1    2.47    0.58
  19  -3   1    2.84    0.62
 -19  -3  -1    2.10    0.42
 -19  -3  -1    2.60    0.72
 -19  -3  -1    2.35    0.56
 -19  -3  -1    2.31    0.72
  19  -3   1    2.67    0.26
  19  -3   1    3.04    0.25
  19  -3   1    3.06    0.64
  19  -3   1    3.01    0.25
 -19  -3  -1    2.33    0.56
 -19  -3  -1    3.35    0.72
 -19  -3  -1    1.98    0.71
  19  -3   1    4.69    0.94
 -19  -3  -1    2.36    0.70
  19  -3   1    2.80    0.25
 -19   3  -1    2.81    0.71
  19   3   1    3.33    0.76
  19   3   1    2.19    0.54
 -19   3  -1    2.94    0.64
 -19   3  -1    2.84    0.62
  19   3   1    2.99    0.59
 -19   3  -1    2.90    0.52
  19   3   1    2.86    0.75
  19   3   1    2.09    0.62
 -19   3  -1    2.04    0.50
 -19   3  -1    2.00    0.61
 -19   3  -1    2.70    0.72
 -19   3  -1    2.70    0.52
  19   3   1    2.70    0.63
  19   3   1    5.12    0.85
  19   3   1    1.99    0.63
  19   3   1    2.51    0.57
 -19   3  -1    2.79    0.77
  19   3   1    2.85    0.61
 -19   3  -1    3.82    0.55
 -19   3  -1    2.54    0.70
 -21  -3  -1   20.77    1.81
  21  -3   1   28.84    1.86
 -21  -3  -1   23.21    1.42
  21  -3   1   23.19    1.57
 -21  -3  -1   23.72    1.74
 -21  -3  -1   23.81    1.56
  21  -3   1   25.32    1.44
  21  -3   1   24.13    1.15
  21  -3   1   24.23    1.36
 -21  -3  -1   20.47    1.89
 -21  -3  -1   24.64    1.48
 -21  -3  -1   23.83    1.99
  21  -3   1   26.26    1.81
  21  -3   1   24.59    1.70
  21  -3   1   24.97    1.41
 -21  -3  -1   22.42    1.73
 -21  -3  -1   23.30    1.63
  21   3   1   24.13    1.84
 -21   3  -1   24.44    1.78
  21   3   1   25.97    1.89
  21   3   1   26.48    1.77
 -21   3  -1   24.22    1.60
  21   3   1   19.94    1.76
 -21   3  -1   26.12    1.95
 -21   3  -1   23.96    1.79
 -21   3  -1   29.61    2.07
 -21   3  -1   25.79    1.71
  21   3   1   24.95    1.67
 -21   3  -1   24.39    1.49
  21   3   1   23.56    1.66
 -21   3  -1   26.80    1.98
  21   3   1   24.14    1.86
 -21   3  -1   25.35    1.81
  21   3   1   23.83    1.76
  23  -3   1    4.18    0.41
  23  -3   1    4.54    0.90
  23  -3   1    3.19    0.64
  23  -3   1    3.74    0.56
  23  -3   1    4.86    0.54
  23  -3   1    3.75    0.81
 -23  -3  -1    3.47    0.62
 -23  -3  -1    3.40    0.97
  23  -3   1    4.98    0.62
 -23  -3  -1    2.84    0.88
 -23  -3  -1    3.94    0.85
  23  -3   1    3.87    0.33
 -23  -3  -1    4.35    0.89
 -23  -3  -1    4.93    0.66
 -23  -3  -1    4.36    0.62
 -23  -3  -1    2.38    0.81
 -23  -3  -1    4.16    0.75
  23  -3   1    3.75    0.81
  23   3   1    5.26    0.95
 -23   3  -1    3.24    0.78
 -23   3  -1    5.25    0.78
  23   3   1    3.96    0.75
  23   3   1    3.16    0.93
  23   3   1    4.53    0.91
 -23   3  -1    4.33    1.00
 -23   3  -1    5.74    0.95
 -23   3  -1    5.59    1.10
  23   3   1    4.16    0.87
 -23   3  -1    3.66    0.60
 -23   3  -1    4.80    1.03
 -23   3  -1    3.74    0.75
  23   3   1    4.12    0.82
 -23   3  -1    4.87    0.87
  23   3   1    5.14    0.90
  25  -3   1   23.76    1.88
  25  -3   1   23.89    1.47
  25  -3   1   25.12    1.90
 -25  -3  -1   21.64    1.48
 -25  -3  -1   25.12    1.90
  25  -3   1   25.22    1.86
 -25  -3  -1   24.44    1.51
  25  -3   1   21.45    1.41
 -25  -3  -1   24.59    2.12
  25  -3   1   22.85    1.15
  25  -3   1   22.70    1.38
 -25  -3  -1   23.79    1.74
  25  -3   1   22.04    1.12
 -25  -3  -1   23.21    2.11
 -25  -3  -1   22.75    1.81
 -25   3  -1   24.66    2.13
  25   3   1   25.30    1.92
 -25   3  -1   21.65    1.82
  25   3   1   22.74    1.92
 -25   3  -1   19.44    1.89
 -25   3  -1   22.15    1.66
 -25   3  -1   24.03    1.77
 -25   3  -1   21.26    1.84
  25   3   1   24.25    1.96
 -25   3  -1   27.35    2.16
  25   3   1   23.22    1.73
  25   3   1   25.46    1.85
  25   3   1   25.56    1.97
  25   3   1   24.01    1.79
 -25   3  -1   23.63    1.91
 -25   3  -1   22.18    1.53
  27  -3   1    0.52    0.17
  27  -3   1    1.08    0.40
  27  -3   1    0.13    0.51
 -27  -3  -1    0.62    0.44
 -27  -3  -1    0.98    0.67
 -27  -3  -1    0.57    0.66
 -27  -3  -1    0.39    0.67
 -27  -3  -1    2.54    0.87
  27  -3   1    1.05    0.58
 -27  -3  -1    0.99    0.58
  27  -3   1    0.06    0.36
 -27  -3  -1    0.07    0.72
  27  -3   1    0.00    0.33
  27  -3   1    1.39    0.67
 -27  -3  -1    0.37    0.40
 -27   3  -1   -0.15    0.50
 -27   3  -1    0.99    0.63
 -27   3  -1    0.40    0.64
 -27   3  -1    1.23    0.79
  27   3   1    1.07    0.73
  27   3   1    0.43    0.42
  27   3   1    0.90    0.59
 -27   3  -1    0.50    0.58
 -27   3  -1   -0.22    0.45
  27   3   1    1.34    0.64
 -27   3  -1    1.42    0.85
 -27   3  -1    1.28    0.58
  27   3   1    0.60    0.50
  27   3   1    0.54    0.64
  29  -3   1    5.66    1.04
  29  -3   1    9.28    1.31
 -29  -3  -1    5.41    1.18
 -29  -3  -1    5.41    0.76
 -29  -3  -1    6.46    1.17
 -29  -3  -1    5.17    1.26
  29  -3   1    6.32    0.80
 -29  -3  -1    3.61    1.04
 -29  -3  -1    7.01    1.19
  29  -3   1    6.23    0.77
  29  -3   1    4.86    1.06
 -29  -3  -1    5.56    0.94
  29  -3   1    5.03    0.67
 -29   3  -1    5.76    1.58
  29   3   1    5.61    1.05
 -29   3  -1    7.46    1.43
 -29   3  -1    6.77    1.25
 -29   3  -1    5.51    0.93
  29   3   1    4.57    1.29
 -29   3  -1    6.06    0.86
  29   3   1    5.30    1.16
  29   3   1    6.32    1.16
 -29   3  -1    5.63    1.21
 -29   3  -1    3.31    1.39
 -29   3  -1    5.36    1.02
  29   3   1    6.93    1.09
  31  -3   1    4.51    0.73
  31  -3   1    4.33    1.06
 -31  -3  -1    2.85    0.96
 -31  -3  -1    5.07    1.22
  31  -3   1    4.64    1.11
 -31  -3  -1    5.11    1.15
  31  -3   1    2.96    0.60
 -31  -3  -1    2.83    0.79
 -31  -3  -1    3.61    0.76
 -31  -3  -1    5.79    1.37
  31  -3   1    4.82    0.68
 -31  -3  -1    3.99    0.97
  31   3   1    9.49    1.78
 -31   3  -1    2.25    0.86
 -31   3  -1    3.33    1.17
 -31   3  -1    3.22    1.14
  31   3   1    2.92    0.82
  31   3   1    6.48    1.29
 -31   3  -1    5.52    1.45
 -31   3  -1    5.18    1.11
 -31   3  -1    6.18    1.32
  31   3   1    5.11    1.18
 -31   3  -1    3.13    0.80
 -33  -3  -1    1.28    0.89
  33  -3   1    0.42    0.41
 -33  -3  -1    0.65    0.74
 -33  -3  -1   -0.43    0.77
 -33  -3  -1    1.34    0.50
 -33  -3  -1    1.32    0.68
  33  -3   1   -0.17    0.63
 -33  -3  -1   -0.61    0.76
  33  -3   1    0.33    0.43
  33   3   1    0.64    0.61
 -33   3  -1    0.80    0.70
  33   3   1    1.02    0.69
 -33   3  -1    0.87    1.32
  33   3   1    0.64    0.55
 -33   3  -1    2.61    1.12
  33   3   1    0.11    0.62
 -33   3  -1   -0.67    0.44
  33   3   1    0.62    0.55
 -33   3  -1    0.36    1.06
  33   3   1    0.27    0.50
 -33   3  -1    0.09    0.68
 -32  -4   1    0.77    0.64
  32  -4  -1    0.71    0.64
 -32  -4   1    0.94    0.71
  32  -4  -1    1.35    0.44
 -32  -4   1    0.23    0.63
 -32  -4   1    1.33    0.75
 -32  -4   1    0.93    0.87
  32   4  -1   -0.39    0.58
  32   4  -1   -0.17    0.84
  32   4  -1    1.01    0.60
 -32   4   1    0.43    0.72
  32   4  -1    1.81    0.54
  32   4  -1    0.29    0.69
 -32   4   1    0.28    0.56
 -32   4   1    2.32    0.87
  32   4  -1    1.17    0.69
 -32   4   1    1.44    0.99
 -32   4   1    0.84    0.94
 -32   4   1   -0.59    1.10
 -32   4   1    0.99    0.76
 -30  -4   1    1.03    0.75
  30  -4  -1    1.96    0.83
 -30  -4   1    2.87    0.96
 -30  -4   1    1.55    0.58
  30  -4  -1    2.41    0.53
 -30  -4   1    1.28    0.63
 -30  -4   1    2.09    0.81
 -30  -4   1    1.77    0.45
 -30  -4   1    1.05    0.77
  30   4  -1    1.40    0.71
 -30   4   1    0.08    0.85
  30   4  -1    0.76    0.61
 -30   4   1    0.91    0.86
 -30   4   1    1.11    0.74
 -30   4   1    2.10    0.93
 -30   4   1    1.58    0.68
  30   4  -1    1.89    0.70
  30   4  -1   -0.16    0.55
  30   4  -1    1.93    0.74
  30   4  -1    1.71    1.17
 -30   4   1    0.60    0.56
 -30   4   1    0.59    0.79
 -28  -4   1    2.42    0.57
 -28  -4   1    2.60    0.51
 -28  -4   1    4.55    0.97
 -28  -4   1    3.27    0.78
  28  -4  -1    3.89    0.57
  28  -4  -1    3.47    0.94
  28  -4  -1    2.35    0.79
 -28  -4   1    2.54    0.93
 -28  -4   1    2.16    0.76
  28  -4  -1    2.87    0.38
 -28  -4   1    2.85    0.93
 -28  -4   1    1.06    0.88
  28  -4  -1    2.64    0.97
 -28   4   1    3.24    0.86
  28   4  -1    2.35    0.72
  28   4  -1    3.81    0.81
  28   4  -1    3.31    0.89
 -28   4   1    1.58    0.54
 -28   4   1    3.24    0.90
 -28   4   1    1.66    0.84
  28   4  -1    2.59    0.74
 -28   4   1    4.42    1.09
  28   4  -1    2.67    0.96
 -28   4   1    2.83    0.80
 -28   4   1    2.74    0.71
  28   4  -1    3.26    0.87
 -28   4   1    0.85    0.71
 -28   4   1    2.85    0.91
 -26  -4   1   -0.41    0.38
 -26  -4   1    0.64    0.77
 -26  -4   1    1.81    0.58
  26  -4  -1    1.12    0.53
 -26  -4   1    0.54    0.43
  26  -4  -1    0.89    0.59
  26  -4  -1    0.44    0.36
  26  -4  -1    0.33    0.24
 -26  -4   1    0.83    0.60
 -26  -4   1    0.07    0.57
  26  -4  -1    0.97    0.26
 -26  -4   1    0.25    0.57
 -26  -4   1    0.71    0.60
 -26  -4   1    0.25    0.37
  26  -4  -1    1.45    0.56
  26   4  -1   -0.05    0.65
  26   4  -1    0.17    0.49
 -26   4   1    0.07    0.59
 -26   4   1   -0.03    0.50
 -26   4   1    0.40    0.64
 -26   4   1    0.42    0.48
 -26   4   1   -0.23    0.65
 -26   4   1    0.24    0.66
 -26   4   1    0.31    0.50
  26   4  -1    0.01    0.56
  26   4  -1   -0.53    0.54
  26   4  -1    0.12    0.53
  26   4  -1    0.46    0.53
 -26   4   1    0.74    0.66
  26   4  -1    1.03    0.54
 -26   4   1   -0.11    0.42
  24  -4  -1    3.45    0.37
  24  -4  -1    4.54    0.91
 -24  -4   1    4.50    1.16
 -24  -4   1    2.91    0.75
  24  -4  -1    3.35    0.64
 -24  -4   1    1.66    0.73
  24  -4  -1    1.82    0.63
 -24  -4   1    2.60    0.48
  24  -4  -1    4.37    0.56
 -24  -4   1    3.93    1.63
 -24  -4   1    3.81    1.00
 -24  -4   1    3.41    0.85
  24  -4  -1    3.65    0.93
  24  -4  -1    3.09    0.35
 -24  -4   1    2.67    0.53
  24   4  -1    3.30    0.75
  24   4  -1    3.95    0.78
 -24   4   1    3.12    0.56
 -24   4   1    3.85    0.78
 -24   4   1    4.22    0.77
 -24   4   1    2.91    0.87
 -24   4   1    2.00    0.61
  24   4  -1    4.59    0.97
  24   4  -1    4.68    0.94
 -24   4   1    4.53    1.08
 -24   4   1    2.66    0.87
 -24   4   1    4.61    0.89
  24   4  -1    4.15    0.94
 -24   4   1    2.94    0.80
  24   4  -1    3.36    0.86
  24   4  -1    4.29    0.85
 -22  -4   1    2.96    0.82
  22  -4  -1    3.07    0.32
 -22  -4   1    3.63    0.96
  22  -4  -1    2.91    0.68
 -22  -4   1    2.85    0.62
 -22  -4   1    2.69    0.84
 -22  -4   1    1.59    0.67
  22  -4  -1    3.03    0.31
  22  -4  -1    3.12    0.75
 -22  -4   1    4.13    1.01
  22  -4  -1    3.41    0.75
  22  -4  -1    3.05    0.63
 -22  -4   1    3.06    0.54
 -22  -4   1    3.52    0.51
 -22  -4   1    2.98    0.49
  22  -4  -1    2.97    0.52
 -22   4   1    2.05    0.74
  22   4  -1    2.10    0.69
 -22   4   1    2.77    0.61
  22   4  -1    4.85    0.82
 -22   4   1    3.40    0.72
 -22   4   1    3.42    0.88
 -22   4   1    2.49    0.50
 -22   4   1    2.93    0.69
 -22   4   1    3.46    0.71
  22   4  -1    3.32    0.75
 -22   4   1    2.67    0.74
  22   4  -1    2.89    0.75
 -22   4   1    3.92    0.96
  22   4  -1    3.83    0.74
  22   4  -1    3.97    0.78
  22   4  -1    1.85    0.67
 -20  -4   1    0.93    0.36
 -20  -4   1    0.65    0.60
 -20  -4   1    1.43    0.55
  20  -4  -1    1.35    0.27
  20  -4  -1    1.23    0.47
 -20  -4   1    1.37    0.68
 -20  -4   1    1.18    0.66
 -20  -4   1    0.93    0.45
 -20  -4   1    0.76    0.61
 -20  -4   1    1.27    0.33
  20  -4  -1    1.03    0.51
  20  -4  -1    1.10    0.37
 -20  -4   1    1.81    0.38
  20  -4  -1    1.94    0.47
  20  -4  -1    1.81    0.61
  20   4  -1    0.89    0.46
  20   4  -1    0.98    0.47
 -20   4   1    2.34    0.63
  20   4  -1    0.48    0.51
 -20   4   1    1.44    0.38
  20   4  -1    0.95    0.53
 -20   4   1    1.52    0.47
 -20   4   1    1.49    0.70
 -20   4   1    1.56    0.66
  20   4  -1    0.69    0.49
  20   4  -1    1.67    0.67
  20   4  -1    0.54    0.46
 -20   4   1    2.07    0.74
  20   4  -1    0.59    0.45
 -20   4   1    2.16    0.71
 -20   4   1    1.36    0.51
 -20   4   1    1.70    0.58
 -18  -4   1   -0.10    0.43
 -18  -4   1    0.20    0.25
 -18  -4   1    0.67    0.52
 -18  -4   1    0.21    0.56
 -18  -4   1    0.14    0.31
  18  -4  -1    0.02    0.45
  18  -4  -1    0.56    0.34
  18  -4  -1    0.49    0.42
  18  -4  -1    0.08    0.45
 -18  -4   1    1.19    0.49
  18  -4  -1    0.62    0.22
 -18  -4   1   -0.47    0.43
 -18  -4   1    0.78    0.28
 -18  -4   1    0.32    0.33
  18   4  -1    0.65    0.48
 -18   4   1    0.97    0.35
  18   4  -1    0.68    0.47
 -18   4   1   -0.27    0.46
  18   4  -1    0.52    0.39
 -18   4   1    0.17    0.45
 -18   4   1    0.82    0.33
  18   4  -1    0.23    0.43
  18   4  -1    0.49    0.43
  18   4  -1    0.46    0.70
  18   4  -1   -0.01    0.38
 -18   4   1    1.15    0.50
 -18   4   1    0.20    0.37
 -18   4   1    0.59    0.35
 -18   4   1    0.36    0.27
 -18   4   1    0.26    0.43
 -18   4   1    0.10    0.43
  18   4  -1   -0.27    0.31
  18   4  -1   -0.07    0.43
 -18   4   1    0.78    0.42
 -16  -4   1    2.45    0.45
 -16  -4   1    2.62    0.40
 -16  -4   1    3.30    0.39
  16  -4  -1    2.24    0.50
 -16  -4   1    2.18    0.53
 -16  -4   1    3.14    0.78
 -16  -4   1    2.49    0.56
 -16  -4   1    3.77    0.73
  16  -4  -1    2.02    0.50
  16  -4  -1    2.60    0.53
  16  -4  -1    1.32    0.53
 -16  -4   1    2.37    0.64
 -16  -4   1    2.41    0.64
  16  -4  -1    1.95    0.45
 -16  -4   1    2.69    0.66
  16  -4  -1    2.44    0.59
  16  -4  -1    2.69    0.36
 -16  -4   1    1.32    0.46
  16  -4  -1    2.64    0.48
 -16  -4   1    3.19    0.66
 -16  -4   1    2.83    0.38
 -16   4   1    2.83    0.57
 -16   4   1    2.33    0.62
 -16   4   1    2.25    0.44
  16   4  -1    3.21    0.68
  16   4  -1    2.97    0.66
  16   4  -1    2.35    0.52
 -16   4   1    2.42    0.39
 -16   4   1    2.19    0.47
  16   4  -1    3.55    0.69
 -16   4   1    2.60    0.47
  16   4  -1    2.11    0.51
 -16   4   1    1.47    0.48
 -16   4   1    2.40    0.49
  16   4  -1    2.88    0.56
  16   4  -1    2.98    0.56
  16   4  -1    2.25    0.49
 -14  -4   1    2.07    0.33
  14  -4  -1    2.31    0.55
  14  -4  -1    3.36    0.38
  14  -4  -1    2.75    0.54
 -14  -4   1    2.24    0.34
 -14  -4   1    1.74    0.49
 -14  -4   1    2.38    0.33
  14  -4  -1    2.72    0.48
 -14  -4   1    2.31    0.55
  14  -4  -1    2.55    0.55
 -14  -4   1    2.22    0.54
 -14  -4   1    2.71    0.67
 -14  -4   1    2.35    0.30
 -14  -4   1    2.46    0.60
  14  -4  -1    2.15    0.44
  14  -4  -1    3.03    0.50
  14  -4  -1    3.25    0.68
  14   4  -1    2.54    0.54
 -14   4   1    2.38    0.39
  14   4  -1    3.11    0.64
  14   4  -1    3.98    0.72
  14   4  -1    2.76    0.52
  14   4  -1    2.02    0.45
 -14   4   1    3.09    0.60
  14   4  -1    1.72    0.48
 -14   4   1    2.46    0.51
  14   4  -1    3.04    0.37
  14   4  -1    2.66    0.52
 -14   4   1    2.03    0.66
 -14   4   1    2.25    0.44
 -14   4   1    2.57    0.53
 -14   4   1    2.45    0.57
 -14   4   1    2.29    0.56
  14   4  -1    2.31    0.61
  14   4  -1    2.28    0.53
 -14   4   1    2.59    0.49
 -14   4   1    3.16    0.45
  12  -4  -1   14.97    1.17
 -12  -4   1   15.58    1.21
 -12  -4   1   15.60    1.22
 -12  -4   1   14.43    1.12
  12  -4  -1   13.94    0.97
 -12  -4   1   16.37    1.11
  12  -4  -1   16.56    1.23
 -12  -4   1   14.96    1.20
 -12  -4   1   15.24    0.85
  12  -4  -1   16.81    1.04
  12  -4  -1   14.46    0.98
 -12  -4   1   16.83    1.32
 -12  -4   1   15.51    1.06
 -12  -4   1   15.19    0.76
  12  -4  -1   15.64    0.98
 -12  -4   1   13.93    0.76
  12  -4  -1   16.67    0.92
 -12   4   1   14.23    1.12
  12   4  -1   16.56    1.05
 -12   4   1   15.63    1.17
  12   4  -1   15.31    1.02
  12   4  -1   16.74    1.18
 -12   4   1   13.52    0.91
 -12   4   1   13.99    1.04
 -12   4   1   17.23    1.35
  12   4  -1   18.07    1.15
 -12   4   1   16.59    1.10
  12   4  -1   15.77    1.19
 -12   4   1   16.36    0.95
  12   4  -1   18.46    1.29
  12   4  -1   18.36    1.25
  12   4  -1   16.31    0.85
 -12   4   1   15.31    0.96
  12   4  -1   16.24    1.14
  12   4  -1   15.57    1.08
 -12   4   1   15.23    0.90
 -12   4   1   17.06    1.24
 -12   4   1   14.54    1.05
  10  -4  -1    0.90    0.29
  10  -4  -1    0.78    0.43
  10  -4  -1    0.89    0.27
  10  -4  -1    1.67    0.45
  10  -4  -1    0.90    0.30
 -10  -4   1    0.82    0.39
 -10  -4   1    0.84    0.41
 -10  -4   1    0.74    0.35
  10  -4  -1    0.39    0.26
  10  -4  -1    1.10    0.31
 -10  -4   1    1.08    0.32
 -10  -4   1    0.92    0.41
 -10  -4   1    0.75    0.20
 -10  -4   1    0.72    0.38
  10  -4  -1    0.69    0.27
 -10  -4   1    1.73    0.44
 -10  -4   1    0.66    0.50
 -10  -4   1    0.63    0.30
 -10   4   1    1.07    0.23
  10   4  -1    0.65    0.35
  10   4  -1    0.73    0.29
  10   4  -1    0.99    0.35
 -10   4   1    0.56    0.35
 -10   4   1    0.82    0.31
  10   4  -1    0.04    0.28
 -10   4   1    1.06    0.32
  10   4  -1    0.60    0.36
 -10   4   1    0.65    0.22
  10   4  -1    1.12    0.38
 -10   4   1    0.72    0.27
  10   4  -1    1.20    0.34
 -10   4   1    0.85    0.23
  10   4  -1    0.87    0.31
 -10   4   1    1.07    0.34
  10   4  -1    0.77    0.18
  10   4  -1    0.66    0.32
 -10   4   1    0.51    0.35
 -10   4   1    0.40    0.34
 -10   4   1    1.10    0.36
  10   4  -1    0.59    0.17
  -8  -4   1   15.30    0.90
  -8  -4   1   15.15    0.97
  -8  -4   1   13.06    1.04
  -8  -4   1   12.91    1.22
   8  -4  -1   13.25    0.76
  -8  -4   1   13.45    1.07
   8  -4  -1   13.40    0.76
  -8  -4   1   14.03    1.00
  -8  -4   1   14.11    0.87
   8  -4  -1   14.09    0.77
   8  -4  -1   11.24    0.72
   8  -4  -1   14.09    1.06
   8  -4  -1   13.09    0.86
   8   4  -1   13.31    0.95
   8   4  -1   12.76    0.72
  -8   4   1   12.59    0.77
  -8   4   1   12.24    0.67
  -8   4   1   12.51    0.69
   8   4  -1   16.90    1.19
  -8   4   1   12.45    0.86
   8   4  -1   13.86    0.81
  -8   4   1   12.48    1.02
   8   4  -1   13.76    0.93
  -8   4   1   12.54    0.83
  -8   4   1   14.10    0.93
   8   4  -1   13.85    0.99
   8   4  -1   14.15    0.85
  -8   4   1   14.35    0.94
   8   4  -1   15.81    1.11
  -8   4   1   12.98    0.85
   8   4  -1   12.16    0.95
  -8   4   1   12.61    0.66
   8   4  -1   12.91    0.67
   8   4  -1   15.92    1.00
   8   4  -1   14.79    0.96
  -6  -4   1    0.24    0.37
  -6  -4   1    0.22    0.25
  -6  -4   1    0.16    0.22
   6  -4  -1    0.39    0.26
   6  -4  -1    0.78    0.42
  -6  -4   1    0.36    0.40
   6  -4  -1    0.26    0.29
  -6  -4   1    0.20    0.31
  -6  -4   1   -0.03    0.35
  -6  -4   1    0.58    0.27
  -6  -4   1    0.11    0.21
  -6   4   1    0.20    0.23
   6   4  -1    0.31    0.19
   6   4  -1    0.41    0.28
  -6   4   1    0.71    0.27
  -6   4   1    0.38    0.26
   6   4  -1    0.23    0.17
  -6   4   1    0.41    0.22
   6   4  -1    0.32    0.32
   6   4  -1   -0.15    0.35
   6   4  -1   -0.03    0.24
   6   4  -1    0.26    0.16
   6   4  -1    0.68    0.30
   6   4  -1    0.59    0.28
   6   4  -1    0.68    0.30
  -6   4   1    0.44    0.23
  -6   4   1    0.60    0.32
  -6   4   1    0.69    0.26
   6   4  -1    0.38    0.19
   6   4  -1    0.60    0.44
  -4  -4   1    1.16    0.46
   4  -4  -1    0.82    0.35
  -4  -4   1    1.24    0.45
   4  -4  -1    0.74    0.38
  -4  -4   1    1.50    0.48
   4  -4  -1    1.04    0.42
  -4   4   1    1.60    0.39
  -4   4   1    1.39    0.23
   4   4  -1    1.54    0.35
   4   4  -1    1.41    0.34
   4   4  -1    1.30    0.32
   4   4  -1    1.65    0.46
   4   4  -1    1.26    0.40
   4   4  -1    1.54    0.30
  -4   4   1    1.52    0.32
  -4   4   1    1.10    0.31
  -4   4   1    1.43    0.43
  -4   4   1    1.20    0.23
   4   4  -1    1.82    0.29
  -4   4   1    1.35    0.22
   2  -4  -1   52.55    2.60
  -2  -4   1   52.52    2.58
   2  -4  -1   53.85    2.64
  -2  -4   1   55.89    2.68
   2  -4  -1   58.52    2.64
  -2  -4   1   58.32    2.67
  -2  -4   1   52.04    2.70
  -2   4   1   49.77    2.65
   2   4  -1   52.30    2.61
   2   4  -1   54.29    2.36
   2   4  -1   54.18    2.70
   2   4  -1   50.97    2.55
   2   4  -1   52.57    2.40
   2   4  -1   52.99    2.40
   2   4  -1   52.29    2.37
   0  -4  -1    2.01    0.46
   0  -4  -1    2.73    0.52
   0  -4   1    2.40    0.45
   0  -4   1    2.17    0.50
   0  -4   1    2.87    0.51
   0  -4  -1    1.76    0.43
   0  -4   1    1.82    0.43
   0  -4  -1    2.89    0.50
   0   4  -1    2.13    0.40
   0   4   1    2.31    0.47
   0   4  -1    1.64    0.44
  -2  -4  -1   14.34    1.03
  -2  -4  -1   13.07    1.02
   2  -4   1   14.12    0.94
  -2  -4  -1   14.98    1.03
   2  -4   1   14.00    0.97
  -2  -4  -1   13.67    0.96
   2  -4   1   15.33    0.99
   2   4   1   14.05    0.97
   2   4   1   16.66    1.01
   2   4   1   14.50    0.73
   2   4   1   13.18    1.02
  -2   4  -1   13.38    0.94
   2   4   1   14.27    0.73
  -2   4  -1   15.05    0.92
   2   4   1   14.11    0.76
   2   4   1   13.87    0.91
   2   4   1   12.75    0.96
  -2   4  -1   15.29    1.08
   4  -4   1   -0.22    0.29
  -4  -4  -1    0.35    0.40
  -4  -4  -1   -0.19    0.32
   4  -4   1    0.10    0.28
  -4  -4  -1    0.31    0.38
   4  -4   1    0.20    0.28
  -4   4  -1    0.00    0.19
  -4   4  -1   -0.15    0.30
   4   4   1    0.06    0.23
  -4   4  -1    0.39    0.36
  -4   4  -1   -0.10    0.22
   4   4   1    0.02    0.21
   4   4   1    0.09    0.28
  -4   4  -1    0.07    0.27
  -4   4  -1    0.11    0.17
   4   4   1   -0.11    0.21
   4   4   1   -0.13    0.19
   4   4   1   -0.08    0.25
  -4   4  -1   -0.06    0.17
   4   4   1    0.11    0.37
  -4   4  -1    0.07    0.17
   4   4   1   -0.05    0.35
  -6  -4  -1    9.43    0.61
  -6  -4  -1    8.49    0.82
  -6  -4  -1    7.55    0.59
  -6  -4  -1    9.95    0.84
  -6  -4  -1    8.61    0.66
  -6  -4  -1    7.87    0.64
  -6  -4  -1    9.30    0.84
   6  -4   1    7.66    0.64
  -6  -4  -1    9.66    0.91
   6  -4   1    8.56    0.77
   6   4   1    8.58    0.71
   6   4   1    8.58    0.71
  -6   4  -1    9.22    0.65
   6   4   1   10.26    0.89
   6   4   1    8.86    0.58
  -6   4  -1    8.65    0.82
   6   4   1    9.04    0.71
   6   4   1    7.76    0.52
  -6   4  -1    7.68    0.60
  -6   4  -1    8.94    0.60
   6   4   1    9.60    0.89
  -6   4  -1    8.40    0.63
   6   4   1    8.22    0.76
   6   4   1    7.78    0.51
   6   4   1    9.86    0.69
   6   4   1    9.06    0.71
   6   4   1    8.49    0.51
  -6   4  -1    8.43    0.70
   8  -4   1    4.01    0.42
   8  -4   1    4.06    0.52
  -8  -4  -1    3.73    0.41
  -8  -4  -1    2.96    0.58
  -8  -4  -1    3.37    0.52
   8  -4   1    3.43    0.37
   8  -4   1    3.82    0.39
   8  -4   1    4.16    0.48
   8  -4   1    3.43    0.39
  -8  -4  -1    2.37    0.45
   8  -4   1    4.50    0.62
  -8  -4  -1    4.16    0.49
  -8  -4  -1    3.36    0.61
  -8  -4  -1    3.55    0.66
  -8  -4  -1    4.39    0.61
  -8  -4  -1    3.79    0.49
   8   4   1    2.88    0.57
   8   4   1    3.23    0.54
  -8   4  -1    3.06    0.29
   8   4   1    4.79    0.72
   8   4   1    4.05    0.54
  -8   4  -1    4.05    0.33
   8   4   1    4.04    0.55
   8   4   1    3.48    0.52
  -8   4  -1    4.05    0.54
  -8   4  -1    4.24    0.48
  -8   4  -1    3.94    0.31
   8   4   1    3.77    0.55
   8   4   1    4.20    0.46
  -8   4  -1    4.03    0.62
   8   4   1    3.61    0.36
   8   4   1    3.60    0.55
  -8   4  -1    4.69    0.52
   8   4   1    3.65    0.42
   8   4   1    3.41    0.29
  -8   4  -1    3.55    0.35
  -8   4  -1    4.24    0.41
  -8   4  -1    4.25    0.55
  -8   4  -1    5.36    0.53
  10  -4   1    5.19    0.52
  10  -4   1    6.11    0.54
 -10  -4  -1    4.86    0.66
 -10  -4  -1    4.56    0.67
 -10  -4  -1    5.81    0.78
 -10  -4  -1    6.24    0.92
 -10  -4  -1    5.26    0.64
  10  -4   1    5.69    0.55
  10  -4   1    5.10    0.69
 -10  -4  -1    4.38    0.46
 -10  -4  -1    5.16    0.61
  10  -4   1    6.08    0.60
 -10  -4  -1    5.91    0.76
 -10  -4  -1    5.75    0.84
  10  -4   1    6.78    0.78
  10  -4   1    6.27    0.52
  10  -4   1    5.75    0.49
 -10   4  -1    6.34    0.71
 -10   4  -1    5.80    0.64
  10   4   1    4.72    0.66
 -10   4  -1    5.24    0.32
 -10   4  -1    5.32    0.56
  10   4   1    5.08    0.69
  10   4   1    4.98    0.68
 -10   4  -1    5.22    0.45
 -10   4  -1    5.44    0.42
  10   4   1    5.38    0.67
 -10   4  -1    6.54    0.81
  10   4   1    5.60    0.56
  10   4   1    5.82    0.65
  10   4   1    5.20    0.43
 -10   4  -1    5.24    0.54
  10   4   1    5.18    0.54
 -10   4  -1    6.02    0.68
 -10   4  -1    6.04    0.61
  10   4   1    5.91    0.69
 -10   4  -1    5.24    0.62
 -10   4  -1    5.67    0.45
  10   4   1    5.33    0.68
  12  -4   1    7.84    0.69
 -12  -4  -1    8.02    0.60
 -12  -4  -1    6.99    0.71
  12  -4   1    8.38    0.92
 -12  -4  -1    8.07    0.77
 -12  -4  -1    6.19    0.86
 -12  -4  -1    8.09    0.96
  12  -4   1   10.32    0.76
 -12  -4  -1    7.91    0.94
  12  -4   1    8.49    0.70
  12  -4   1    8.89    0.58
 -12  -4  -1    9.13    1.06
  12  -4   1    9.67    0.70
  12  -4   1    8.39    0.85
 -12  -4  -1    8.56    0.83
 -12   4  -1    8.23    0.83
  12   4   1    7.22    0.89
  12   4   1    7.62    0.78
  12   4   1    7.50    0.72
 -12   4  -1    7.84    0.74
 -12   4  -1    7.52    0.62
  12   4   1    8.54    0.94
  12   4   1    9.08    0.73
  12   4   1    8.91    0.88
  12   4   1    7.88    0.70
 -12   4  -1    8.61    0.84
 -12   4  -1    8.93    0.89
 -12   4  -1    8.50    0.76
 -12   4  -1    7.88    0.70
  12   4   1    8.35    0.55
 -12   4  -1    8.96    0.78
  12   4   1    7.87    0.83
 -12   4  -1    7.75    0.63
 -12   4  -1    9.22    0.58
  12   4   1    9.42    0.86
  12   4   1    8.21    0.81
 -14  -4  -1    0.90    0.40
 -14  -4  -1    0.80    0.26
  14  -4   1    1.75    0.52
  14  -4   1    1.11    0.34
  14  -4   1    0.67    0.33
 -14  -4  -1    0.97    0.25
 -14  -4  -1    1.31    0.51
  14  -4   1    0.91    0.39
 -14  -4  -1    0.73    0.35
  14  -4   1    0.99    0.23
 -14  -4  -1    1.09    0.19
  14  -4   1    0.91    0.35
  14  -4   1    1.16    0.39
 -14  -4  -1    1.21    0.26
 -14  -4  -1    0.55    0.42
 -14  -4  -1    1.39    0.55
 -14   4  -1    0.97    0.32
 -14   4  -1    0.57    0.28
 -14   4  -1    0.94    0.40
  14   4   1    1.07    0.36
 -14   4  -1    0.70    0.51
  14   4   1    1.19    0.47
  14   4   1    0.76    0.41
  14   4   1    2.22    0.73
  14   4   1    0.81    0.41
 -14   4  -1    0.18    0.35
  14   4   1    0.59    0.40
  14   4   1    1.18    0.40
 -14   4  -1    1.14    0.25
 -14   4  -1    1.14    0.42
  14   4   1    1.04    0.44
  14   4   1    0.85    0.36
 -14   4  -1    1.12    0.48
  14   4   1    0.83    0.36
 -14   4  -1    0.82    0.31
 -14   4  -1    0.40    0.25
  16  -4   1   11.08    0.94
  16  -4   1   14.28    1.04
 -16  -4  -1   13.24    1.10
  16  -4   1   13.32    1.05
 -16  -4  -1   13.44    0.87
 -16  -4  -1   11.62    1.14
 -16  -4  -1   11.31    1.03
 -16  -4  -1   12.26    0.72
  16  -4   1   13.61    1.14
  16  -4   1   12.69    1.01
 -16  -4  -1    9.79    1.11
  16  -4   1   13.04    0.99
 -16  -4  -1   11.94    1.09
 -16  -4  -1   12.66    1.25
 -16  -4  -1   14.78    1.27
  16  -4   1   14.41    0.80
  16  -4   1    9.76    1.06
 -16  -4  -1   12.89    0.89
  16   4   1   11.54    1.14
 -16   4  -1   12.32    1.07
 -16   4  -1   16.35    2.58
  16   4   1   11.96    1.01
 -16   4  -1   13.13    0.98
  16   4   1   14.53    1.22
 -16   4  -1   14.73    2.04
  16   4   1   13.77    1.15
  16   4   1   13.03    1.02
  16   4   1   12.08    1.06
 -16   4  -1   11.32    0.92
 -16   4  -1   12.42    1.08
  16   4   1   13.02    1.10
 -16   4  -1   12.93    0.93
  16   4   1   13.77    1.04
 -16   4  -1   13.04    1.24
 -18  -4  -1    3.85    0.54
 -18  -4  -1    4.11    0.73
 -18  -4  -1    3.21    0.71
  18  -4   1    3.32    0.61
  18  -4   1    2.49    0.59
 -18  -4  -1    3.97    0.58
  18  -4   1    3.94    0.30
 -18  -4  -1    3.49    0.41
 -18  -4  -1    3.02    0.80
  18  -4   1    3.77    0.76
 -18  -4  -1    4.40    0.53
 -18  -4  -1    3.32    0.78
 -18  -4  -1    3.32    0.85
 -18   4  -1    3.25    0.79
 -18   4  -1    3.77    0.65
  18   4   1    3.46    0.74
 -18   4  -1    3.59    0.81
 -18   4  -1    3.67    0.58
  18   4   1    3.61    0.76
 -18   4  -1    2.79    0.59
 -18   4  -1    3.51    0.56
  18   4   1    4.26    0.66
 -18   4  -1    3.62    0.47
  18   4   1    2.95    0.68
 -18   4  -1    3.75    0.79
 -18   4  -1    4.10    0.75
 -18   4  -1    4.48    0.85
 -18   4  -1    4.50    0.81
  18   4   1    4.05    0.66
  18   4   1    3.15    0.68
  18   4   1    3.25    0.81
  18   4   1    3.88    0.75
  18   4   1    3.86    0.83
  20  -4   1   23.52    1.61
 -20  -4  -1   24.01    1.77
 -20  -4  -1   22.30    1.91
  20  -4   1   26.07    1.79
 -20  -4  -1   25.42    1.76
 -20  -4  -1   24.25    1.40
 -20  -4  -1   23.27    1.26
 -20  -4  -1   23.83    1.42
  20  -4   1   24.43    1.36
 -20  -4  -1   23.03    1.48
  20  -4   1   22.81    1.64
 -20  -4  -1   24.42    1.90
  20  -4   1   22.85    1.75
 -20  -4  -1   23.12    1.84
 -20   4  -1   22.94    1.71
 -20   4  -1   25.14    1.83
  20   4   1   25.34    1.82
  20   4   1   24.64    1.79
  20   4   1   17.75    1.65
 -20   4  -1   23.29    1.52
 -20   4  -1   24.16    1.65
  20   4   1   23.99    1.82
  20   4   1   23.95    1.70
 -20   4  -1   22.28    1.89
 -20   4  -1   23.28    1.70
 -20   4  -1   23.62    1.86
  20   4   1   24.57    1.82
 -20   4  -1   22.43    1.87
 -20   4  -1   23.12    1.36
  20   4   1   20.07    1.51
  20   4   1   20.84    1.55
 -22  -4  -1   -0.11    0.49
 -22  -4  -1   -0.56    0.39
  22  -4   1    0.28    0.55
 -22  -4  -1   -0.25    0.30
  22  -4   1   -0.34    0.20
 -22  -4  -1    0.91    0.83
 -22  -4  -1   -0.25    0.35
  22  -4   1   -0.04    0.35
  22  -4   1   -0.40    0.17
  22  -4   1   -0.42    0.34
 -22  -4  -1   -0.40    0.48
 -22  -4  -1   -0.84    0.47
 -22  -4  -1    0.02    0.29
  22  -4   1   -0.21    0.39
  22  -4   1    0.14    0.17
 -22  -4  -1   -0.18    0.31
  22   4   1    0.43    0.50
 -22   4  -1    0.57    0.45
  22   4   1    0.32    0.54
 -22   4  -1    0.43    0.49
  22   4   1   -0.13    0.40
 -22   4  -1   -0.02    0.42
 -22   4  -1    0.57    0.54
  22   4   1    0.18    0.35
  22   4   1    0.59    0.42
  22   4   1   -0.21    0.45
 -22   4  -1    0.14    0.49
  22   4   1    0.85    0.50
 -22   4  -1    0.40    0.47
 -22   4  -1    0.53    0.34
 -24  -4  -1    6.27    1.05
 -24  -4  -1    5.51    1.25
  24  -4   1    6.51    0.99
  24  -4   1    5.02    0.67
  24  -4   1    4.79    0.46
  24  -4   1    5.12    0.44
 -24  -4  -1    5.67    1.07
 -24  -4  -1    7.64    0.77
 -24  -4  -1    5.72    0.89
  24  -4   1    6.98    1.06
 -24  -4  -1    5.08    1.09
 -24  -4  -1    6.56    0.62
 -24  -4  -1    3.71    1.22
  24  -4   1    5.04    0.97
  24   4   1    5.09    0.95
 -24   4  -1    6.37    1.09
 -24   4  -1    4.92    0.94
  24   4   1    4.86    1.06
 -24   4  -1    4.32    0.64
  24   4   1    5.69    0.88
  24   4   1    5.66    1.03
  24   4   1    4.75    0.86
 -24   4  -1    4.92    1.09
 -24   4  -1    4.39    0.77
 -24   4  -1    4.54    0.93
 -24   4  -1    6.30    1.22
  24   4   1    5.95    1.04
  24   4   1    5.45    1.06
 -24   4  -1    4.56    1.00
 -24   4  -1    4.90    0.83
 -26  -4  -1    3.98    0.56
 -26  -4  -1    3.76    0.78
  26  -4   1    2.69    0.50
 -26  -4  -1    4.34    0.93
 -26  -4  -1    3.20    0.84
  26  -4   1    3.05    0.79
 -26  -4  -1    2.69    0.56
 -26  -4  -1    3.38    1.02
 -26  -4  -1    2.36    0.92
  26  -4   1    3.32    0.40
  26  -4   1    4.07    0.95
 -26  -4  -1    2.48    0.75
 -26  -4  -1    3.25    0.62
 -26   4  -1    2.29    0.52
  26   4   1    3.81    0.87
 -26   4  -1    2.38    0.78
  26   4   1    2.86    0.87
 -26   4  -1    2.65    0.75
 -26   4  -1    3.56    1.06
 -26   4  -1    4.34    0.91
 -26   4  -1    2.97    0.70
  26   4   1    3.10    0.78
  26   4   1    3.29    0.94
  26   4   1    3.09    0.77
 -26   4  -1    4.09    1.09
  26   4   1    1.10    0.66
  26   4   1    4.35    0.96
 -26   4  -1    2.41    0.81
 -26   4  -1    2.83    0.99
  28  -4   1    4.96    1.07
 -28  -4  -1    7.19    1.22
  28  -4   1    5.13    1.04
 -28  -4  -1    8.07    0.75
  28  -4   1    6.34    0.73
 -28  -4  -1    7.25    0.88
 -28  -4  -1    5.42    1.11
 -28  -4  -1    6.68    0.97
 -28  -4  -1    6.27    1.20
  28  -4   1    8.90    1.75
  28  -4   1    6.26    0.54
 -28  -4  -1    8.73    1.41
 -28  -4  -1    7.47    1.38
  28   4   1    7.69    1.30
 -28   4  -1    8.48    1.43
 -28   4  -1    7.20    1.40
  28   4   1    7.12    1.19
  28   4   1    7.40    1.21
  28   4   1    6.24    1.06
 -28   4  -1    5.68    1.02
 -28   4  -1    6.01    0.93
 -28   4  -1    6.05    1.34
 -28   4  -1    3.89    0.92
  28   4   1    6.31    1.19
 -28   4  -1    5.48    1.33
  28   4   1    6.98    1.21
 -28   4  -1    5.80    1.18
 -30  -4  -1    2.60    0.66
 -30  -4  -1    3.57    1.03
 -30  -4  -1    5.21    1.13
 -30  -4  -1    4.27    1.06
  30  -4   1    1.79    0.73
 -30  -4  -1    2.70    0.72
 -30  -4  -1    4.51    1.24
 -30  -4  -1    4.29    0.60
 -30   4  -1    4.40    0.99
 -30   4  -1    3.13    0.82
  30   4   1    2.07    0.69
  30   4   1    4.15    0.98
 -30   4  -1    3.17    0.96
 -30   4  -1    1.77    1.11
  30   4   1    3.41    1.20
  30   4   1    1.93    0.76
 -30   4  -1    2.93    1.03
 -30   4  -1    3.49    0.98
  30   4   1    2.16    0.76
 -30   4  -1    1.20    0.64
 -30   4  -1    2.29    0.93
 -32  -4  -1    3.71    1.39
 -32  -4  -1    1.76    0.73
  32  -4   1    3.04    0.57
  32  -4   1    3.21    0.87
 -32  -4  -1    2.86    0.85
 -32  -4  -1    3.43    1.09
 -32  -4  -1    1.34    0.89
 -32   4  -1    1.79    0.79
  32   4   1    2.06    0.67
  32   4   1    1.61    0.67
  32   4   1    2.40    0.92
  32   4   1    3.33    0.84
  32   4   1    1.68    0.74
  32   4   1    2.40    0.95
 -32   4  -1    1.69    0.93
 -32   4  -1    2.02    0.74
 -32   4  -1    1.49    0.96
 -32   4  -1    0.83    0.76
 -32   4  -1    2.21    1.12
 -31  -5   1    0.50    0.66
 -31  -5   1    0.87    0.80
 -31  -5   1    0.70    0.91
  31  -5  -1    0.88    0.85
 -31  -5   1   -0.39    0.39
 -31   5   1    0.19    0.81
 -31   5   1   -0.53    1.17
  31   5  -1    1.16    0.63
  31   5  -1   -0.37    0.53
  31   5  -1   -0.26    0.60
 -31   5   1    1.41    0.85
 -31   5   1   -0.04    0.64
 -31   5   1    0.32    0.53
 -31   5   1    0.16    0.68
  31   5  -1    1.15    0.84
 -31   5   1    1.51    0.83
  31   5  -1    0.03    0.47
  29  -5  -1    7.36    1.34
 -29  -5   1    7.19    0.85
 -29  -5   1   10.84    1.49
 -29  -5   1    8.47    1.40
 -29  -5   1    9.79    1.56
 -29  -5   1    8.32    0.98
 -29  -5   1    9.06    1.39
  29   5  -1    7.56    1.31
 -29   5   1    8.25    1.77
  29   5  -1    7.84    1.36
 -29   5   1    7.51    1.29
 -29   5   1    7.51    1.16
 -29   5   1    8.56    1.58
  29   5  -1    8.85    1.93
 -29   5   1    6.34    1.27
  29   5  -1    6.05    1.49
  29   5  -1    8.12    1.66
 -29   5   1    6.63    1.00
 -29   5   1    7.86    1.27
  29   5  -1    9.02    1.30
  29   5  -1    6.31    1.30
 -29   5   1    8.53    1.67
 -29   5   1    5.74    0.96
 -27  -5   1    1.18    0.76
 -27  -5   1    2.08    0.92
 -27  -5   1    2.26    0.52
 -27  -5   1    3.00    0.91
 -27  -5   1    2.87    0.65
  27  -5  -1    2.58    0.83
 -27  -5   1    2.86    0.97
 -27  -5   1    1.74    0.36
 -27  -5   1    0.98    0.45
 -27  -5   1    1.53    0.81
  27   5  -1    2.02    0.89
  27   5  -1    3.02    0.77
 -27   5   1    3.62    1.27
 -27   5   1    1.90    0.84
 -27   5   1    2.34    0.81
  27   5  -1    2.46    0.82
 -27   5   1    1.29    0.83
 -27   5   1    2.95    0.55
  27   5  -1    1.84    0.61
 -27   5   1    1.85    0.83
 -27   5   1    2.84    0.63
  27   5  -1    3.93    0.84
 -27   5   1    2.91    0.74
  27   5  -1    2.39    0.73
  25  -5  -1    0.96    0.73
 -25  -5   1   -0.19    0.53
 -25  -5   1    0.14    0.55
  25  -5  -1   -0.52    0.27
 -25  -5   1    0.77    0.28
 -25  -5   1    1.18    0.72
 -25  -5   1   -0.64    0.40
 -25  -5   1    0.17    0.36
  25  -5  -1   -0.49    0.38
 -25  -5   1   -0.47    0.52
 -25  -5   1    1.07    0.39
 -25  -5   1    0.27    0.37
 -25   5   1   -0.42    0.48
 -25   5   1    0.00    0.54
  25   5  -1    0.29    0.48
  25   5  -1   -0.57    0.54
  25   5  -1    0.74    0.63
 -25   5   1    0.09    0.55
 -25   5   1   -0.20    0.58
  25   5  -1    0.87    0.55
 -25   5   1    0.27    0.62
 -25   5   1    0.02    0.49
 -25   5   1   -0.04    0.40
 -25   5   1    0.81    0.35
  25   5  -1    0.84    0.51
 -25   5   1   -0.02    0.58
  25   5  -1    0.01    0.46
  25   5  -1    0.31    0.49
  23  -5  -1    1.24    0.65
 -23  -5   1    0.28    0.66
 -23  -5   1    0.85    0.73
  23  -5  -1    1.78    0.53
 -23  -5   1    1.15    0.42
  23  -5  -1    1.02    0.51
 -23  -5   1    1.06    0.63
  23  -5  -1    1.68    0.57
 -23  -5   1    1.09    0.26
 -23  -5   1    0.53    0.63
 -23  -5   1    0.35    0.33
 -23  -5   1    0.97    0.39
 -23  -5   1    1.50    0.75
 -23   5   1    2.05    0.56
 -23   5   1    0.85    0.54
 -23   5   1    1.89    0.63
 -23   5   1    1.40    0.41
  23   5  -1    0.31    0.52
  23   5  -1    1.30    0.68
 -23   5   1    0.99    0.68
 -23   5   1    1.59    0.58
 -23   5   1    1.73    0.74
  23   5  -1    0.49    0.65
  23   5  -1    0.56    0.47
  23   5  -1    1.63    0.72
  23   5  -1    1.86    0.60
 -23   5   1    1.67    0.69
  23   5  -1    1.11    0.60
 -21  -5   1   11.20    1.51
 -21  -5   1    9.25    0.73
  21  -5  -1    8.80    0.95
  21  -5  -1    9.75    1.00
 -21  -5   1    8.25    1.26
 -21  -5   1    9.25    0.85
 -21  -5   1    9.91    0.63
  21  -5  -1   10.04    0.97
 -21  -5   1    8.05    1.29
 -21  -5   1    9.51    0.76
  21  -5  -1   10.12    1.33
 -21  -5   1    9.32    1.27
  21  -5  -1    9.36    0.60
 -21   5   1    8.91    1.16
 -21   5   1    8.18    0.76
 -21   5   1   10.59    0.94
 -21   5   1    8.21    1.14
  21   5  -1   10.27    1.01
 -21   5   1    6.96    1.31
  21   5  -1    9.60    1.28
  21   5  -1   10.29    1.31
 -21   5   1    8.11    1.09
  21   5  -1   10.64    1.30
  21   5  -1    8.20    1.16
 -21   5   1    7.58    1.04
 -21   5   1   10.08    1.38
 -21   5   1    9.20    1.36
  21   5  -1    8.89    1.12
  21   5  -1   11.24    1.40
 -19  -5   1    0.49    0.25
  19  -5  -1    1.81    0.33
 -19  -5   1    1.03    0.26
 -19  -5   1    0.62    0.55
 -19  -5   1    0.65    0.24
  19  -5  -1    0.30    0.36
 -19  -5   1    0.40    0.48
 -19  -5   1    0.79    0.29
  19  -5  -1    0.88    0.44
 -19  -5   1    0.34    0.52
 -19  -5   1    2.87    0.83
  19  -5  -1    1.51    0.48
  19  -5  -1    1.17    0.63
  19   5  -1    0.38    0.46
 -19   5   1    0.96    0.55
 -19   5   1    0.84    0.27
  19   5  -1   -0.12    0.41
 -19   5   1    2.07    0.69
 -19   5   1    0.64    0.38
  19   5  -1    0.48    0.42
 -19   5   1    0.25    0.41
  19   5  -1    1.07    0.47
 -19   5   1    1.08    0.42
  19   5  -1    1.24    0.55
 -19   5   1    0.99    0.51
 -19   5   1    2.74    0.83
 -19   5   1    0.20    0.48
  19   5  -1    0.58    0.43
  19   5  -1    1.65    0.60
  19   5  -1    0.20    0.48
 -19   5   1    0.40    0.42
 -17  -5   1    1.81    0.87
  17  -5  -1    1.73    0.47
 -17  -5   1    1.55    0.64
 -17  -5   1    4.13    1.21
  17  -5  -1    2.48    0.37
  17  -5  -1    1.91    0.49
  17  -5  -1    2.87    0.78
 -17  -5   1    1.15    0.67
 -17  -5   1    2.99    0.64
 -17  -5   1    2.72    0.36
  17   5  -1    2.37    0.63
 -17   5   1    2.28    0.70
 -17   5   1    2.09    0.58
  17   5  -1    1.26    0.50
 -17   5   1    2.68    0.55
 -17   5   1    3.03    0.81
  17   5  -1    1.91    0.59
  17   5  -1    2.58    0.58
  17   5  -1    2.75    0.57
 -17   5   1    1.95    0.67
 -17   5   1    2.20    0.57
 -17   5   1    1.99    0.49
  17   5  -1    2.54    0.58
 -17   5   1    2.79    0.41
  17   5  -1    2.77    0.62
 -17   5   1    1.73    0.51
 -17   5   1    1.82    0.66
  17   5  -1    1.24    0.54
 -17   5   1    2.71    0.49
  17   5  -1    2.46    0.66
  15  -5  -1    2.92    0.69
  15  -5  -1    2.68    0.49
 -15  -5   1    1.26    0.58
 -15  -5   1    2.30    0.33
 -15  -5   1    1.81    0.44
 -15  -5   1    2.09    0.53
  15  -5  -1    2.20    0.47
  15  -5  -1    2.19    0.45
 -15  -5   1    0.84    0.42
 -15  -5   1    2.34    0.68
  15  -5  -1    1.31    0.55
  15  -5  -1    2.73    0.43
 -15  -5   1    2.28    0.63
  15  -5  -1    2.34    0.46
  15  -5  -1    2.38    0.45
 -15   5   1    2.60    0.55
  15   5  -1    2.64    0.55
 -15   5   1    2.15    0.42
  15   5  -1    1.56    0.52
  15   5  -1    2.46    0.30
 -15   5   1    1.66    0.56
 -15   5   1    1.91    0.64
  15   5  -1    2.71    0.59
  15   5  -1    2.39    0.49
 -15   5   1    1.89    0.54
  15   5  -1    1.65    0.58
 -15   5   1    2.08    0.43
 -15   5   1    1.84    0.42
  15   5  -1    1.78    0.47
  15   5  -1    2.51    0.65
 -15   5   1    2.39    0.53
  15   5  -1    2.82    0.61
  15   5  -1    2.86    0.59
 -15   5   1    1.91    0.37
 -15   5   1    3.15    0.66
  15   5  -1    2.54    0.59
  13  -5  -1    0.19    0.22
 -13  -5   1    0.52    0.30
 -13  -5   1    0.16    0.37
  13  -5  -1    0.69    0.38
 -13  -5   1    0.57    0.30
 -13  -5   1    0.50    0.33
  13  -5  -1    0.23    0.25
  13  -5  -1    0.30    0.27
 -13  -5   1    0.45    0.50
 -13  -5   1   -0.13    0.41
 -13  -5   1    0.24    0.19
  13  -5  -1    0.12    0.20
  13  -5  -1    0.34    0.23
 -13  -5   1   -0.30    0.24
  13  -5  -1    0.10    0.21
 -13   5   1    0.10    0.36
 -13   5   1   -0.08    0.25
 -13   5   1    0.45    0.29
  13   5  -1    0.07    0.31
 -13   5   1    0.58    0.46
  13   5  -1    0.14    0.14
 -13   5   1    0.27    0.22
  13   5  -1    0.08    0.27
  13   5  -1   -0.02    0.24
 -13   5   1    0.41    0.33
  13   5  -1    0.37    0.36
 -13   5   1   -0.07    0.26
 -13   5   1    0.13    0.20
  13   5  -1    0.66    0.38
  13   5  -1    0.03    0.38
  13   5  -1    0.19    0.26
 -13   5   1   -0.22    0.31
  13   5  -1    0.37    0.39
 -13   5   1   -0.01    0.33
  13   5  -1    0.11    0.31
 -11  -5   1   -0.02    0.27
  11  -5  -1   -0.11    0.16
 -11  -5   1    0.66    0.52
 -11  -5   1    0.15    0.24
  11  -5  -1   -0.16    0.18
 -11  -5   1    0.36    0.34
 -11  -5   1   -0.26    0.36
  11  -5  -1   -0.24    0.37
 -11  -5   1    0.19    0.24
  11  -5  -1   -0.15    0.19
 -11  -5   1   -0.07    0.26
 -11  -5   1   -0.06    0.23
  11  -5  -1   -0.24    0.18
  11  -5  -1   -0.03    0.22
  11   5  -1    0.08    0.23
 -11   5   1    0.56    0.32
 -11   5   1   -0.03    0.22
 -11   5   1   -0.11    0.25
  11   5  -1    0.04    0.26
 -11   5   1   -0.22    0.23
 -11   5   1   -0.33    0.22
  11   5  -1    0.29    0.30
 -11   5   1    0.09    0.21
 -11   5   1   -0.20    0.21
  11   5  -1   -0.01    0.21
 -11   5   1    0.11    0.18
  11   5  -1   -0.09    0.18
 -11   5   1    0.26    0.18
  11   5  -1    0.22    0.30
  11   5  -1    0.00    0.12
  11   5  -1    0.27    0.27
 -11   5   1   -0.31    0.37
 -11   5   1   -0.14    0.16
  11   5  -1    0.05    0.15
  11   5  -1   -0.13    0.26
  11   5  -1   -0.40    0.23
  -9  -5   1    2.14    0.59
  -9  -5   1    2.31    0.45
  -9  -5   1    2.84    0.52
  -9  -5   1    2.22    0.59
   9  -5  -1    3.46    0.50
  -9  -5   1    2.10    0.36
   9  -5  -1    2.51    0.56
  -9  -5   1    1.79    0.34
  -9  -5   1    2.37    0.44
  -9  -5   1    1.20    0.54
   9   5  -1    2.33    0.35
  -9   5   1    2.42    0.33
   9   5  -1    3.28    0.53
  -9   5   1    2.64    0.43
   9   5  -1    1.92    0.42
   9   5  -1    2.72    0.48
  -9   5   1    2.07    0.30
   9   5  -1    2.64    0.56
  -9   5   1    3.21    0.60
   9   5  -1    2.47    0.37
  -9   5   1    2.89    0.40
  -9   5   1    3.10    0.48
   9   5  -1    1.91    0.45
   9   5  -1    2.30    0.57
  -9   5   1    2.36    0.24
  -9   5   1    2.12    0.39
   9   5  -1    2.59    0.49
  -9   5   1    2.78    0.40
   9   5  -1    1.93    0.24
  -9   5   1    2.53    0.23
   9   5  -1    2.28    0.29
   9   5  -1    1.97    0.43
   7  -5  -1    8.74    0.85
  -7  -5   1    7.60    0.82
  -7  -5   1    8.68    0.61
  -7  -5   1    9.83    0.84
  -7  -5   1    7.66    0.59
  -7  -5   1    8.72    0.88
  -7  -5   1    8.84    0.56
  -7  -5   1    8.70    1.00
   7  -5  -1    7.19    0.68
  -7  -5   1    8.70    0.57
  -7   5   1    8.65    0.61
  -7   5   1    7.57    0.60
  -7   5   1    8.14    0.62
   7   5  -1    8.37    0.71
   7   5  -1    7.96    0.53
   7   5  -1    8.62    0.74
   7   5  -1    8.17    0.56
   7   5  -1    8.05    0.88
  -7   5   1    7.99    0.60
   7   5  -1    8.31    0.73
   7   5  -1    8.19    0.54
   7   5  -1    7.41    0.71
   7   5  -1    8.70    0.76
  -7   5   1    8.68    0.65
   7   5  -1    8.43    0.67
  -7   5   1    7.65    0.78
  -7   5   1    7.40    0.65
   7   5  -1    8.61    0.88
  -5  -5   1   38.04    2.14
   5  -5  -1   38.05    2.06
   5  -5  -1   36.84    1.95
   5  -5  -1   36.63    1.94
  -5  -5   1   35.10    2.08
  -5  -5   1   35.41    2.05
   5   5  -1   37.51    2.33
  -5   5   1   35.32    1.82
   5   5  -1   33.54    1.82
  -5   5   1   38.60    1.71
  -5   5   1   35.53    1.99
   5   5  -1   40.28    2.09
   5   5  -1   39.20    1.81
  -5   5   1   34.75    1.70
  -5   5   1   34.11    1.88
  -5   5   1   35.39    2.03
  -5   5   1   36.56    1.69
   5   5  -1   32.34    1.89
   5   5  -1   36.31    1.77
   5   5  -1   38.74    1.80
  -5   5   1   35.68    1.69
   5   5  -1   38.15    1.85
  -3  -5   1    9.10    0.78
  -3  -5   1    9.75    0.87
   3  -5  -1    9.18    0.79
   3  -5  -1    8.65    0.79
   3  -5  -1    7.93    0.85
  -3  -5   1    9.18    0.87
   3   5  -1    8.43    0.90
  -3   5   1   10.64    0.90
  -3   5   1    7.67    0.72
   3   5  -1    8.43    0.56
   3   5  -1    7.06    0.71
  -3   5   1    7.41    0.76
   3   5  -1    9.05    0.58
   3   5  -1    9.03    0.81
   3   5  -1    7.72    0.67
   3   5  -1    8.31    0.67
   3   5  -1    8.92    0.62
   1  -5  -1   18.79    1.18
  -1  -5   1   15.14    1.08
  -1  -5   1   18.03    1.21
   1  -5  -1   16.83    1.17
   1  -5  -1   17.07    1.18
  -1  -5   1   15.80    1.20
  -1  -5   1   16.74    1.16
   1   5  -1   16.85    1.11
   1   5  -1   13.96    0.79
   1   5  -1   16.11    1.09
   1   5  -1   16.78    0.84
   1   5  -1   16.06    1.23
  -1   5   1   16.83    1.21
   1  -5   1    0.09    0.32
  -1  -5  -1   -0.20    0.34
  -1  -5  -1    0.19    0.37
  -1  -5  -1    0.05    0.33
   1  -5   1   -0.04    0.28
   1  -5   1    0.08    0.37
  -1  -5  -1    0.12    0.34
  -1   5  -1    0.46    0.28
  -1   5  -1    0.28    0.30
  -1   5  -1   -0.38    0.27
   1   5   1    0.62    0.29
   1   5   1   -0.08    0.29
   1   5   1   -0.19    0.31
   1   5   1   -0.18    0.25
  -3  -5  -1   19.06    1.22
  -3  -5  -1   17.43    1.27
   3  -5   1   19.22    1.24
   3  -5   1   18.64    1.21
  -3  -5  -1   18.39    1.27
   3  -5   1   17.77    1.16
  -3  -5  -1   17.63    1.28
   3   5   1   16.47    1.16
  -3   5  -1   19.30    1.32
   3   5   1   18.14    0.94
   3   5   1   17.17    0.97
   3   5   1   19.33    1.30
  -3   5  -1   16.95    1.16
   3   5   1   20.91    1.28
   3   5   1   17.36    0.97
   3   5   1   17.95    0.94
  -3   5  -1   16.24    1.10
  -3   5  -1   18.55    0.87
   3   5   1   17.87    1.10
  -5  -5  -1    9.00    1.01
  -5  -5  -1    8.70    0.88
  -5  -5  -1    6.84    0.90
   5  -5   1    6.07    0.66
   5  -5   1    7.90    0.81
   5  -5   1    8.31    0.76
  -5   5  -1    7.62    0.53
  -5   5  -1    8.77    0.81
   5   5   1    7.68    0.91
   5   5   1    7.27    0.63
   5   5   1    8.14    0.65
  -5   5  -1    8.74    0.55
   5   5   1    6.26    0.58
  -5   5  -1    7.74    0.63
   5   5   1    9.19    0.87
   5   5   1    6.62    0.71
  -5   5  -1    8.31    0.83
  -5   5  -1    7.74    0.70
   5   5   1    8.09    0.61
  -5   5  -1    8.11    0.53
  -5   5  -1    7.64    0.53
   5   5   1    7.73    0.60
  -7  -5  -1   22.53    1.18
   7  -5   1   24.02    1.52
  -7  -5  -1   24.66    1.21
  -7  -5  -1   25.44    1.52
   7  -5   1   22.91    1.34
  -7  -5  -1   24.51    1.63
  -7  -5  -1   24.11    1.54
  -7  -5  -1   25.09    1.24
  -7  -5  -1   22.75    1.23
  -7  -5  -1   23.93    1.56
   7   5   1   23.80    1.37
   7   5   1   22.56    1.31
  -7   5  -1   23.13    1.27
   7   5   1   23.30    1.38
   7   5   1   21.93    1.17
  -7   5  -1   24.00    1.24
   7   5   1   23.09    1.44
   7   5   1   25.62    1.59
  -7   5  -1   21.91    1.24
  -7   5  -1   24.12    1.52
  -7   5  -1   21.45    1.34
   7   5   1   24.22    1.22
   7   5   1   23.72    1.18
  -7   5  -1   25.12    1.29
  -7   5  -1   22.63    1.25
   7   5   1   26.68    1.60
   7   5   1   25.83    1.37
   7   5   1   23.54    1.16
   7   5   1   23.01    1.36
  -9  -5  -1    7.72    0.82
  -9  -5  -1    8.16    0.85
   9  -5   1    8.32    0.86
   9  -5   1    8.09    0.50
  -9  -5  -1    8.82    0.67
   9  -5   1    8.94    0.50
  -9  -5  -1    8.89    0.91
  -9  -5  -1    8.94    0.65
   9  -5   1    7.86    0.67
  -9  -5  -1   10.28    1.01
  -9  -5  -1    9.18    0.75
  -9  -5  -1    8.54    0.73
  -9   5  -1    8.11    0.54
  -9   5  -1    8.13    0.74
  -9   5  -1    9.41    0.91
  -9   5  -1    8.27    0.68
   9   5   1    7.48    0.72
   9   5   1    8.39    0.81
   9   5   1    8.90    0.65
   9   5   1   10.07    0.95
  -9   5  -1    8.32    0.68
  -9   5  -1    7.12    0.68
  -9   5  -1    7.98    0.57
   9   5   1    8.63    0.74
  -9   5  -1    7.99    0.71
   9   5   1    9.88    0.65
   9   5   1   10.68    0.82
   9   5   1    7.63    0.76
   9   5   1    9.67    0.95
  -9   5  -1    8.32    0.50
   9   5   1    8.47    0.49
  -9   5  -1    8.50    0.50
   9   5   1    9.49    0.81
   9   5   1    8.94    0.56
 -11  -5  -1    0.72    0.22
  11  -5   1    0.52    0.22
  11  -5   1    1.44    0.32
  11  -5   1    0.65    0.23
  11  -5   1    0.39    0.33
  11  -5   1    1.12    0.27
  11  -5   1    0.77    0.47
 -11  -5  -1    0.23    0.28
 -11  -5  -1    0.73    0.28
 -11  -5  -1    0.20    0.30
  11  -5   1    0.94    0.24
 -11  -5  -1    0.27    0.41
 -11  -5  -1    1.12    0.45
 -11  -5  -1    0.96    0.43
 -11  -5  -1    0.47    0.30
 -11   5  -1    0.86    0.14
  11   5   1    1.18    0.40
  11   5   1    0.51    0.35
 -11   5  -1    1.14    0.21
 -11   5  -1    0.34    0.37
  11   5   1    0.30    0.30
  11   5   1    0.82    0.34
 -11   5  -1    0.37    0.30
  11   5   1    0.30    0.25
 -11   5  -1    0.82    0.22
 -11   5  -1    0.65    0.30
  11   5   1    0.92    0.41
  11   5   1    0.31    0.29
 -11   5  -1    0.77    0.31
 -11   5  -1    0.72    0.30
  11   5   1    0.34    0.27
 -11   5  -1    0.69    0.22
 -11   5  -1    0.67    0.30
  11   5   1    0.26    0.18
  11   5   1    0.86    0.29
 -11   5  -1    0.71    0.33
  13  -5   1    4.22    0.44
 -13  -5  -1    3.95    0.79
  13  -5   1    4.26    0.52
 -13  -5  -1    4.90    0.65
 -13  -5  -1    3.59    0.60
  13  -5   1    4.62    0.51
 -13  -5  -1    3.65    0.57
 -13  -5  -1    3.11    0.66
 -13  -5  -1    4.82    0.74
  13  -5   1    4.10    0.54
  13  -5   1    4.77    0.60
 -13  -5  -1    2.89    0.42
 -13  -5  -1    4.01    0.82
  13  -5   1    3.61    0.48
 -13  -5  -1    4.35    0.67
  13   5   1    4.18    0.61
 -13   5  -1    3.82    0.61
 -13   5  -1    4.34    0.49
  13   5   1    3.36    0.61
  13   5   1    4.51    0.60
  13   5   1    4.10    0.67
 -13   5  -1    4.84    0.65
  13   5   1    4.42    0.70
 -13   5  -1    4.76    0.49
  13   5   1    4.18    0.63
 -13   5  -1    4.04    0.56
 -13   5  -1    4.67    0.67
 -13   5  -1    4.33    0.70
  13   5   1    4.49    0.75
 -13   5  -1    2.92    0.60
  13   5   1    4.20    0.72
 -13   5  -1    3.99    0.39
  13   5   1    3.82    0.55
 -13   5  -1    3.46    0.66
 -15  -5  -1    1.51    0.63
  15  -5   1    1.47    0.55
 -15  -5  -1    1.38    0.43
  15  -5   1    2.49    0.46
  15  -5   1    1.80    0.41
  15  -5   1    2.39    0.48
  15  -5   1    1.94    0.41
 -15  -5  -1    1.54    0.46
 -15  -5  -1    1.08    0.31
  15  -5   1    1.82    0.46
 -15  -5  -1    1.95    0.61
 -15  -5  -1    1.04    0.42
  15  -5   1    1.51    0.52
 -15  -5  -1    2.19    0.59
  15  -5   1    2.61    0.36
  15   5   1    1.25    0.46
 -15   5  -1    1.85    0.61
  15   5   1    1.18    0.49
 -15   5  -1    1.83    0.50
  15   5   1    0.82    0.48
  15   5   1    0.99    0.44
  15   5   1    1.58    0.43
  15   5   1    1.58    0.51
 -15   5  -1    2.25    0.42
 -15   5  -1    1.14    0.45
 -15   5  -1    1.53    0.54
  15   5   1    1.46    0.52
 -15   5  -1    1.78    0.36
 -15   5  -1    2.78    0.71
  15   5   1    1.29    0.52
 -15   5  -1    2.07    0.30
 -15   5  -1    1.56    0.41
  15   5   1    1.55    0.56
  15   5   1    2.10    0.49
 -15   5  -1    1.98    0.60
 -15   5  -1    1.00    0.39
 -17  -5  -1   -0.19    0.53
  17  -5   1   -0.17    0.29
 -17  -5  -1    0.67    0.90
  17  -5   1    0.82    0.22
 -17  -5  -1    0.24    0.24
 -17  -5  -1   -0.50    0.49
  17  -5   1    0.26    0.32
 -17  -5  -1    0.28    0.41
  17  -5   1    0.09    0.46
 -17   5  -1   -0.53    0.41
 -17   5  -1    0.14    0.33
  17   5   1   -0.19    0.38
  17   5   1    0.06    0.34
 -17   5  -1    0.23    0.34
  17   5   1    0.31    0.38
 -17   5  -1   -0.13    0.28
  17   5   1    0.22    0.41
 -17   5  -1   -0.24    0.34
  17   5   1   -0.25    0.37
  17   5   1    0.31    0.37
  17   5   1   -0.10    0.33
 -17   5  -1    0.26    0.35
 -17   5  -1    0.13    0.45
  17   5   1   -0.03    0.41
 -17   5  -1    0.44    0.49
 -17   5  -1   -0.62    0.38
  17   5   1    0.36    0.34
 -19  -5  -1    3.87    0.96
 -19  -5  -1    2.64    0.80
 -19  -5  -1    2.30    0.77
  19  -5   1    3.35    0.60
 -19  -5  -1    4.46    0.90
  19  -5   1    3.62    0.31
 -19  -5  -1    3.55    0.40
 -19  -5  -1    3.25    0.48
  19  -5   1    3.25    0.62
 -19  -5  -1    3.45    0.41
  19  -5   1    5.05    0.91
 -19  -5  -1    3.45    0.40
  19  -5   1    3.78    0.67
 -19   5  -1    3.78    0.82
  19   5   1    4.56    0.74
 -19   5  -1    3.10    0.68
  19   5   1    4.00    0.84
 -19   5  -1    2.69    0.93
 -19   5  -1    4.04    0.63
 -19   5  -1    3.99    0.75
  19   5   1    2.94    0.78
  19   5   1    4.17    0.87
 -19   5  -1    3.15    0.60
 -19   5  -1    3.85    0.50
  19   5   1    2.91    0.68
 -19   5  -1    5.09    0.94
 -19   5  -1    4.00    0.78
  19   5   1    4.73    0.82
 -19   5  -1    3.57    0.69
  19   5   1    2.13    0.59
  19   5   1    3.79    0.78
  21  -5   1    4.08    0.70
  21  -5   1    4.66    0.79
 -21  -5  -1    3.37    0.49
  21  -5   1    3.84    0.67
 -21  -5  -1    2.94    0.77
 -21  -5  -1    3.40    0.51
  21  -5   1    3.78    0.91
 -21  -5  -1    2.52    0.64
 -21  -5  -1    2.90    0.70
 -21  -5  -1    3.33    0.94
 -21  -5  -1    3.27    0.96
 -21  -5  -1    3.64    0.82
 -21   5  -1    2.97    0.61
 -21   5  -1    3.02    0.75
  21   5   1    3.79    0.83
 -21   5  -1    2.66    0.72
 -21   5  -1    3.15    0.77
  21   5   1    1.68    0.58
  21   5   1    2.37    0.67
  21   5   1    2.98    0.81
  21   5   1    2.78    0.76
  21   5   1    3.69    0.81
 -21   5  -1    2.47    0.72
  21   5   1    2.44    0.67
 -21   5  -1    4.00    0.75
 -21   5  -1    3.31    0.90
 -21   5  -1    3.23    0.78
 -21   5  -1    3.95    0.51
 -23  -5  -1    0.86    0.38
 -23  -5  -1    0.30    0.35
 -23  -5  -1   -0.27    0.48
 -23  -5  -1    1.06    0.76
 -23  -5  -1    0.52    0.53
  23  -5   1    1.06    0.45
 -23  -5  -1    0.08    0.56
 -23  -5  -1    0.62    0.37
  23  -5   1   -0.96    0.41
 -23  -5  -1    0.35    0.70
 -23  -5  -1    0.54    0.22
  23  -5   1    0.80    0.45
  23  -5   1   -0.10    0.41
 -23   5  -1    0.70    0.52
  23   5   1    1.06    0.59
 -23   5  -1    0.68    0.44
 -23   5  -1    0.38    0.51
 -23   5  -1    0.31    0.48
  23   5   1    0.79    0.60
 -23   5  -1    0.47    0.50
  23   5   1   -0.82    0.44
 -23   5  -1    0.28    0.53
 -23   5  -1    0.88    0.60
 -23   5  -1    0.17    0.55
  23   5   1    0.43    0.42
  23   5   1    0.35    0.55
  23   5   1   -0.10    0.45
 -23   5  -1    0.32    0.34
  23   5   1   -0.21    0.43
 -25  -5  -1    2.28    0.52
 -25  -5  -1    1.83    0.29
  25  -5   1    3.20    0.88
 -25  -5  -1    2.23    0.51
 -25  -5  -1    1.22    0.72
 -25  -5  -1    1.49    0.65
 -25  -5  -1    2.11    0.48
  25  -5   1    1.36    0.55
 -25  -5  -1    3.34    0.75
 -25  -5  -1    2.71    0.92
 -25  -5  -1    1.23    0.66
 -25   5  -1    1.20    0.73
  25   5   1    2.38    0.72
  25   5   1    2.66    0.72
 -25   5  -1    1.85    0.79
 -25   5  -1    1.99    0.66
  25   5   1    0.93    0.66
 -25   5  -1    2.66    0.96
  25   5   1    1.16    0.60
 -25   5  -1    2.45    0.76
 -25   5  -1    2.11    0.56
  25   5   1    2.10    0.70
  25   5   1    2.43    0.75
 -25   5  -1    2.16    0.81
 -25   5  -1    2.61    0.76
  25   5   1    2.35    0.83
 -25   5  -1    2.35    0.48
 -27  -5  -1    0.73    0.26
 -27  -5  -1    0.23    0.52
 -27  -5  -1    1.05    0.72
  27  -5   1    0.30    0.56
 -27  -5  -1    0.66    0.44
 -27  -5  -1    0.49    0.44
 -27  -5  -1    1.62    0.69
 -27  -5  -1    2.04    0.89
 -27  -5  -1    0.84    0.45
 -27  -5  -1    0.67    0.69
 -27   5  -1   -0.29    0.44
  27   5   1    0.14    0.47
  27   5   1    0.00    0.52
  27   5   1    0.53    0.51
 -27   5  -1    0.49    0.49
 -27   5  -1    0.74    0.78
 -27   5  -1    0.46    0.42
 -27   5  -1    0.88    0.70
  27   5   1    1.09    0.76
 -27   5  -1    0.57    0.64
  27   5   1    0.12    0.58
  27   5   1    0.03    0.45
 -27   5  -1    0.11    0.70
  29  -5   1    3.05    1.04
 -29  -5  -1    2.22    0.86
 -29  -5  -1    1.75    0.63
 -29  -5  -1    0.82    0.58
 -29  -5  -1    1.26    0.77
 -29  -5  -1    0.85    0.49
 -29  -5  -1    0.79    0.78
  29   5   1    0.83    0.73
 -29   5  -1    2.35    0.83
 -29   5  -1   -0.06    0.75
  29   5   1    0.70    0.80
 -29   5  -1    0.41    0.43
 -29   5  -1    1.62    0.71
 -29   5  -1    1.94    0.88
 -29   5  -1    0.65    0.76
  29   5   1    1.61    0.65
  29   5   1    1.33    0.88
 -29   5  -1    0.58    0.50
 -29   5  -1    1.91    0.85
  29   5   1    1.88    0.86
 -29   5  -1    1.50    0.91
 -31  -5  -1    0.34    0.78
  31  -5   1    1.48    0.71
 -31  -5  -1    2.51    0.77
 -31  -5  -1    1.88    0.55
 -31  -5  -1    2.10    1.02
  31   5   1    1.95    0.88
 -31   5  -1    1.87    0.78
  31   5   1    3.07    0.80
 -31   5  -1    2.16    0.72
  31   5   1    2.62    0.87
 -31   5  -1    2.85    0.96
 -31   5  -1    4.86    1.28
 -31   5  -1    1.24    0.79
 -31   5  -1    0.80    0.96
  31   5   1    1.50    0.86
 -28  -6   1    0.18    0.59
 -28  -6   1   -0.04    0.69
  28  -6  -1    1.94    1.29
 -28   6   1    0.46    0.44
  28   6  -1    0.99    0.58
 -28   6   1   -0.08    0.67
  28   6  -1    1.77    0.79
 -28   6   1    1.16    0.84
 -28   6   1    1.83    0.75
 -28   6   1   -0.17    0.44
  28   6  -1    0.42    0.51
  28   6  -1    0.22    0.50
  28   6  -1   -0.04    0.59
 -28   6   1    3.30    0.98
 -28   6   1   -0.39    0.59
  28   6  -1   -0.20    0.56
 -28   6   1    1.24    0.78
 -26  -6   1    6.69    1.34
 -26  -6   1    5.32    1.13
 -26  -6   1    5.91    1.27
  26  -6  -1    6.85    1.25
 -26   6   1    5.75    1.22
  26   6  -1    8.80    1.37
  26   6  -1    5.94    1.15
  26   6  -1    5.62    1.00
 -26   6   1    4.09    1.15
 -26   6   1    6.20    0.71
 -26   6   1    6.85    0.88
 -26   6   1    4.50    1.01
 -26   6   1    6.16    1.10
 -26   6   1    7.62    1.13
  26   6  -1    7.13    1.27
 -26   6   1    5.69    1.19
  26   6  -1    7.42    1.10
  26   6  -1    5.49    1.06
  26   6  -1    5.54    1.14
 -26   6   1    6.95    1.38
 -24  -6   1    6.28    1.11
 -24  -6   1    8.80    1.52
  24  -6  -1    8.05    0.97
 -24  -6   1    6.07    0.60
 -24  -6   1    7.66    1.24
  24  -6  -1    6.07    1.23
 -24  -6   1    4.34    1.12
  24   6  -1    7.01    1.19
 -24   6   1    8.81    1.51
 -24   6   1    9.10    1.50
 -24   6   1    9.09    1.23
 -24   6   1    7.76    1.29
 -24   6   1    6.62    0.71
  24   6  -1    8.06    1.08
  24   6  -1    5.93    1.10
  24   6  -1    5.67    1.07
  24   6  -1    5.19    1.03
  24   6  -1    6.35    1.12
 -24   6   1    5.88    1.08
 -24   6   1    5.97    0.87
  24   6  -1    8.10    1.07
 -24   6   1    6.57    1.04
 -22  -6   1   -0.35    0.51
 -22  -6   1    0.34    0.59
  22  -6  -1   -0.57    0.39
  22  -6  -1    0.21    0.60
 -22  -6   1   -0.03    0.23
  22  -6  -1    0.01    0.34
  22  -6  -1    0.44    0.38
 -22  -6   1   -0.25    0.50
 -22   6   1    0.67    0.33
 -22   6   1    1.03    0.62
  22   6  -1   -0.44    0.47
  22   6  -1    0.04    0.47
  22   6  -1    0.25    0.45
 -22   6   1   -0.11    0.47
 -22   6   1    0.73    0.56
  22   6  -1    0.25    0.49
 -22   6   1    0.05    0.38
  22   6  -1    1.06    0.52
 -22   6   1    0.41    0.51
 -22   6   1   -0.20    0.52
 -22   6   1   -0.18    0.44
  22   6  -1    0.46    0.43
  22   6  -1    0.15    0.48
 -22   6   1   -0.72    0.40
 -20  -6   1    0.30    0.65
  20  -6  -1    0.60    0.49
 -20  -6   1   -0.38    0.32
 -20  -6   1   -0.65    0.53
  20  -6  -1    0.19    0.19
  20  -6  -1    0.36    0.37
 -20  -6   1    0.12    0.21
  20  -6  -1   -0.01    0.32
  20  -6  -1   -0.52    0.47
 -20  -6   1   -0.30    0.54
  20   6  -1   -0.83    0.46
  20   6  -1    0.18    0.42
  20   6  -1   -0.55    0.40
  20   6  -1   -0.03    0.40
  20   6  -1    0.02    0.35
 -20   6   1   -0.28    0.41
 -20   6   1   -0.60    0.26
 -20   6   1    0.35    0.44
 -20   6   1    0.17    0.56
 -20   6   1   -0.02    0.32
  20   6  -1   -0.03    0.42
 -20   6   1    0.19    0.39
 -20   6   1    0.82    0.64
 -20   6   1    0.69    0.55
  20   6  -1    0.25    0.54
 -20   6   1    0.47    0.53
 -18  -6   1   16.03    1.42
  18  -6  -1   16.95    1.03
  18  -6  -1   16.93    1.18
  18  -6  -1   18.58    1.25
 -18  -6   1   15.62    1.56
  18  -6  -1   17.94    1.30
 -18  -6   1   18.94    1.70
  18  -6  -1   19.89    1.62
 -18  -6   1   16.39    0.92
 -18  -6   1   17.38    1.44
  18   6  -1   18.37    1.42
 -18   6   1   17.03    1.52
 -18   6   1   14.77    1.28
  18   6  -1   16.90    1.57
  18   6  -1   18.09    1.57
  18   6  -1   17.60    1.49
 -18   6   1   15.69    1.16
 -18   6   1   18.98    1.37
 -18   6   1   17.71    1.27
  18   6  -1   15.71    1.26
 -18   6   1   19.87    1.57
  18   6  -1   16.67    1.48
 -18   6   1   16.96    1.05
 -18   6   1   17.74    1.52
 -18   6   1   18.71    1.23
 -18   6   1   16.02    1.67
  16  -6  -1   12.16    0.85
  16  -6  -1   12.09    1.39
  16  -6  -1   10.94    0.87
 -16  -6   1   13.25    1.35
  16  -6  -1   11.80    0.85
 -16  -6   1   11.42    1.44
 -16  -6   1   12.25    1.18
 -16  -6   1   13.76    1.17
  16  -6  -1    9.62    0.79
  16  -6  -1   10.64    0.99
  16   6  -1   13.07    1.06
 -16   6   1   11.05    0.98
 -16   6   1    9.08    0.94
  16   6  -1   11.41    1.00
 -16   6   1   10.63    1.40
  16   6  -1   11.50    1.80
 -16   6   1   12.79    1.26
 -16   6   1   12.71    1.19
  16   6  -1   11.18    1.12
 -16   6   1   10.80    0.78
  16   6  -1   13.20    1.19
  16   6  -1   13.77    1.20
  16   6  -1   12.32    1.16
 -16   6   1    9.82    0.96
 -16   6   1   12.07    1.15
 -16   6   1   12.15    0.91
 -16   6   1    9.91    0.86
 -16   6   1   11.47    0.92
  16   6  -1   12.60    1.28
  16   6  -1   10.07    0.97
  14  -6  -1   20.28    1.36
  14  -6  -1   21.40    1.16
 -14  -6   1   19.31    1.41
 -14  -6   1   20.11    1.34
  14  -6  -1   18.86    1.09
  14  -6  -1   18.93    1.17
  14  -6  -1   20.58    1.11
  14  -6  -1   23.24    1.69
 -14  -6   1   21.14    1.44
 -14  -6   1   20.85    1.67
 -14  -6   1   19.52    1.69
  14  -6  -1   21.46    1.25
 -14  -6   1   21.74    1.59
  14   6  -1   19.61    1.43
 -14   6   1   21.58    1.77
 -14   6   1   19.74    1.18
  14   6  -1   21.24    1.64
  14   6  -1   20.90    1.47
  14   6  -1   19.90    1.49
  14   6  -1   18.67    1.29
  14   6  -1   23.01    1.55
 -14   6   1   21.88    1.31
 -14   6   1   19.46    1.45
 -14   6   1   21.25    1.38
  14   6  -1   22.42    1.55
 -14   6   1   21.48    1.15
 -14   6   1   21.98    1.51
  14   6  -1   19.10    1.29
 -14   6   1   20.49    1.20
 -14   6   1   19.03    1.37
 -14   6   1   18.03    1.34
 -14   6   1   19.66    1.53
  12  -6  -1    2.50    0.65
 -12  -6   1    2.99    0.59
 -12  -6   1    0.98    0.57
  12  -6  -1    1.71    0.42
 -12  -6   1    3.20    0.45
 -12  -6   1    1.67    0.49
 -12  -6   1    2.00    0.41
 -12  -6   1    1.68    0.62
 -12  -6   1    2.00    0.61
 -12  -6   1    2.00    0.49
 -12   6   1    1.72    0.31
 -12   6   1    1.95    0.40
  12   6  -1    1.95    0.51
 -12   6   1    2.39    0.71
  12   6  -1    2.37    0.56
 -12   6   1    1.90    0.45
 -12   6   1    1.60    0.32
 -12   6   1    1.65    0.56
  12   6  -1    2.10    0.48
  12   6  -1    2.49    0.51
 -12   6   1    1.28    0.43
  12   6  -1    2.26    0.45
 -12   6   1    1.34    0.46
  12   6  -1    2.84    0.58
  12   6  -1    1.59    0.58
  12   6  -1    2.19    0.27
 -12   6   1    1.48    0.39
  12   6  -1    2.47    0.45
 -12   6   1    1.59    0.31
  12   6  -1    2.38    0.54
 -10  -6   1    2.37    0.55
 -10  -6   1    2.76    0.44
 -10  -6   1    2.26    0.52
  10  -6  -1    2.44    0.49
 -10  -6   1    2.11    0.62
 -10  -6   1    2.28    0.60
  10  -6  -1    2.33    0.69
 -10  -6   1    1.98    0.62
 -10  -6   1    2.48    0.62
 -10  -6   1    2.47    0.38
 -10   6   1    1.99    0.29
  10   6  -1    2.00    0.48
 -10   6   1    2.56    0.57
 -10   6   1    3.51    0.56
  10   6  -1    1.94    0.48
  10   6  -1    3.02    0.42
  10   6  -1    1.83    0.49
  10   6  -1    2.05    0.24
 -10   6   1    2.49    0.43
 -10   6   1    2.01    0.44
 -10   6   1    1.28    0.37
  10   6  -1    2.26    0.52
  10   6  -1    2.40    0.60
 -10   6   1    2.52    0.37
 -10   6   1    2.02    0.24
  10   6  -1    1.95    0.48
  10   6  -1    2.20    0.66
 -10   6   1    2.00    0.61
 -10   6   1    2.18    0.29
 -10   6   1    2.13    0.43
  10   6  -1    2.21    0.42
  10   6  -1    2.28    0.29
   8  -6  -1   -0.07    0.30
  -8  -6   1    0.05    0.40
  -8  -6   1    0.24    0.40
   8  -6  -1    0.39    0.31
  -8  -6   1    0.25    0.44
   8   6  -1    0.01    0.16
   8   6  -1    0.06    0.26
   8   6  -1    0.21    0.27
  -8   6   1    0.38    0.22
  -8   6   1    0.17    0.23
  -8   6   1    0.10    0.23
   8   6  -1   -0.02    0.26
  -8   6   1    0.12    0.21
   8   6  -1    0.09    0.17
  -8   6   1    0.31    0.38
   8   6  -1    0.25    0.38
   8   6  -1    0.03    0.17
   8   6  -1    0.09    0.28
  -8   6   1   -0.01    0.27
  -8   6   1    0.36    0.22
  -8   6   1    0.02    0.18
   8   6  -1    0.13    0.27
   8   6  -1    0.63    0.38
   8   6  -1    0.08    0.15
   8   6  -1   -0.06    0.25
   6  -6  -1   80.66    3.88
   6  -6  -1   78.20    3.72
  -6  -6   1   74.11    4.16
  -6  -6   1   79.29    3.97
   6  -6  -1   75.43    3.72
  -6   6   1   73.95    3.43
  -6   6   1   77.58    3.42
  -6   6   1   77.22    3.44
  -6   6   1   73.17    3.65
   6   6  -1   77.60    3.59
   6   6  -1   78.68    3.53
  -6   6   1   77.69    3.80
   6   6  -1   76.35    3.59
  -6   6   1   80.07    3.59
   6   6  -1   77.35    3.48
   6   6  -1   72.35    3.67
   6   6  -1   78.55    3.94
  -6   6   1   79.40    3.42
   6   6  -1   74.08    3.53
   6   6  -1   77.28    3.49
   6   6  -1   71.19    3.79
  -6   6   1   77.94    3.88
  -4  -6   1    3.40    0.68
  -4  -6   1    2.39    0.62
   4  -6  -1    3.46    0.63
   4  -6  -1    3.54    0.63
  -4  -6   1    1.64    0.56
   4  -6  -1    3.28    0.59
  -4   6   1    2.25    0.45
   4   6  -1    2.79    0.43
  -4   6   1    2.06    0.56
   4   6  -1    2.58    0.36
   4   6  -1    2.42    0.34
   4   6  -1    3.10    0.55
   4   6  -1    2.35    0.40
  -4   6   1    2.40    0.51
  -4   6   1    1.61    0.41
   4   6  -1    1.82    0.55
   4   6  -1    2.80    0.49
   4   6  -1    2.50    0.40
  -2  -6   1   17.13    1.32
  -2  -6   1   16.58    1.20
  -2  -6   1   17.90    1.30
   2  -6  -1   17.03    1.27
   2  -6  -1   17.23    1.23
   2  -6  -1   15.99    1.22
  -2  -6   1   16.94    1.26
   2   6  -1   16.68    0.92
   2   6  -1   17.67    1.16
   2   6  -1   17.58    0.92
  -2   6   1   16.26    1.27
  -2   6   1   16.11    1.13
   2   6  -1   16.40    1.18
   2   6  -1   17.41    0.88
   2   6  -1   18.34    1.34
   2   6  -1   15.85    1.12
   0  -6  -1    2.21    0.56
   0  -6  -1    1.95    0.54
   0  -6   1    1.93    0.56
   0  -6   1    1.53    0.52
   0  -6   1    1.22    0.45
   0  -6  -1    2.13    0.54
   0   6  -1    1.75    0.42
   0   6   1    2.35    0.56
   0   6  -1    1.66    0.41
   0   6   1    1.98    0.47
   0   6  -1    1.96    0.52
   0   6   1    1.71    0.42
   0   6  -1    1.77    0.43
  -2  -6  -1   26.66    1.65
   2  -6   1   28.86    1.70
  -2  -6  -1   28.51    1.74
   2  -6   1   26.94    1.63
   2  -6   1   27.34    1.67
  -2  -6  -1   30.30    1.74
  -2  -6  -1   26.10    1.72
   2   6   1   27.10    1.57
  -2   6  -1   24.88    1.69
  -2   6  -1   24.36    1.55
   2   6   1   28.03    1.31
   2   6   1   26.58    1.65
   2   6   1   25.88    1.27
   2   6   1   24.30    1.58
  -2   6  -1   24.39    1.51
   2   6   1   27.46    1.27
  -2   6  -1   27.39    1.63
   2   6   1   26.17    1.70
  -4  -6  -1   25.69    1.65
  -4  -6  -1   24.50    1.65
   4  -6   1   24.83    1.56
   4  -6   1   22.06    1.45
   4  -6   1   22.59    1.50
  -4  -6  -1   24.83    1.53
  -4  -6  -1   24.19    1.61
   4   6   1   23.98    1.22
  -4   6  -1   25.47    1.63
  -4   6  -1   21.37    1.12
   4   6   1   23.51    1.59
   4   6   1   24.39    1.27
   4   6   1   24.81    1.27
   4   6   1   23.46    1.22
   4   6   1   22.76    1.48
  -4   6  -1   23.92    1.54
   4   6   1   25.34    1.38
  -4   6  -1   20.68    1.41
  -4   6  -1   22.80    1.39
  -4   6  -1   23.35    1.14
   4   6   1   24.63    1.58
  -6  -6  -1   22.22    1.59
   6  -6   1   23.85    1.45
   6  -6   1   23.00    1.51
  -6  -6  -1   20.03    1.73
   6  -6   1   24.86    1.42
   6   6   1   20.40    1.22
   6   6   1   21.47    1.22
   6   6   1   21.86    1.50
   6   6   1   21.29    1.27
  -6   6  -1   22.62    1.17
   6   6   1   23.22    1.55
   6   6   1   21.56    1.27
  -6   6  -1   23.04    1.50
   6   6   1   20.86    1.40
  -6   6  -1   22.52    1.28
  -6   6  -1   21.18    1.16
  -6   6  -1   22.50    1.16
   6   6   1   21.07    1.15
  -6   6  -1   19.70    1.34
   6   6   1   22.45    1.24
  -6   6  -1   24.06    1.57
  -6   6  -1   22.28    1.16
  -8  -6  -1    4.42    0.83
  -8  -6  -1    5.52    0.88
   8  -6   1    5.85    0.70
   8  -6   1    5.02    0.77
  -8  -6  -1    4.52    0.77
   8   6   1    5.46    0.64
   8   6   1    5.34    0.81
   8   6   1    4.20    0.42
   8   6   1    5.52    0.67
   8   6   1    5.02    0.65
  -8   6  -1    5.43    0.80
   8   6   1    4.53    0.44
  -8   6  -1    5.10    0.57
   8   6   1    4.88    0.39
   8   6   1    4.62    0.44
  -8   6  -1    4.38    0.71
  -8   6  -1    4.82    0.53
   8   6   1    5.99    0.68
   8   6   1    5.22    0.61
  -8   6  -1    4.86    0.50
  -8   6  -1    4.78    0.63
  -8   6  -1    4.95    0.57
  -8   6  -1    4.47    0.52
   8   6   1    4.23    0.69
   8   6   1    4.85    0.71
 -10  -6  -1    4.37    0.71
 -10  -6  -1    4.22    0.52
 -10  -6  -1    3.94    0.55
 -10  -6  -1    4.25    0.87
 -10  -6  -1    2.87    0.70
 -10  -6  -1    3.52    0.45
  10  -6   1    4.15    0.79
 -10  -6  -1    4.12    0.67
  10  -6   1    4.23    0.61
 -10  -6  -1    4.31    0.84
 -10   6  -1    3.66    0.38
 -10   6  -1    3.50    0.54
  10   6   1    4.25    0.53
  10   6   1    3.38    0.30
  10   6   1    3.92    0.58
  10   6   1    3.74    0.61
  10   6   1    3.15    0.58
 -10   6  -1    3.51    0.54
 -10   6  -1    3.12    0.31
  10   6   1    3.61    0.36
  10   6   1    4.73    0.81
 -10   6  -1    3.56    0.56
  10   6   1    5.25    0.82
 -10   6  -1    3.80    0.34
 -10   6  -1    4.95    0.63
 -10   6  -1    4.64    0.75
  10   6   1    4.22    0.65
 -10   6  -1    4.04    0.40
 -10   6  -1    3.40    0.51
  10   6   1    4.21    0.64
  10   6   1    3.93    0.47
 -10   6  -1    4.17    0.55
  12  -6   1   14.91    0.78
 -12  -6  -1   15.09    1.01
  12  -6   1   15.34    0.99
 -12  -6  -1   17.53    1.47
  12  -6   1   17.98    1.36
 -12  -6  -1   16.28    1.35
 -12  -6  -1   13.99    0.98
 -12  -6  -1   13.31    1.22
 -12  -6  -1   15.04    1.10
 -12  -6  -1   14.26    1.35
 -12  -6  -1   15.84    1.10
 -12   6  -1   12.75    1.04
 -12   6  -1   16.02    0.90
  12   6   1   15.31    1.20
  12   6   1   13.44    1.00
  12   6   1   14.19    1.16
 -12   6  -1   13.41    1.29
 -12   6  -1   15.70    0.87
 -12   6  -1   14.14    1.05
 -12   6  -1   14.35    1.15
  12   6   1   14.54    0.81
  12   6   1   12.38    1.12
 -12   6  -1   14.91    0.87
 -12   6  -1   11.50    1.01
  12   6   1   18.23    1.06
  12   6   1   16.52    1.21
  12   6   1   17.30    1.39
  12   6   1   15.43    1.11
 -12   6  -1   15.35    1.09
  12   6   1   13.69    1.11
 -12   6  -1   13.64    0.75
  14  -6   1    2.88    0.78
 -14  -6  -1    3.16    0.52
  14  -6   1    3.31    0.50
 -14  -6  -1    4.29    0.71
  14  -6   1    3.17    0.43
  14  -6   1    2.49    0.55
 -14  -6  -1    3.08    0.78
  14  -6   1    2.87    0.39
 -14  -6  -1    2.08    0.65
  14  -6   1    3.03    0.41
  14  -6   1    2.65    0.39
 -14  -6  -1    4.12    0.72
 -14  -6  -1    4.57    0.74
 -14  -6  -1    2.66    0.74
  14   6   1    4.01    0.70
  14   6   1    3.73    0.73
 -14   6  -1    2.43    0.48
 -14   6  -1    3.40    0.76
 -14   6  -1    3.15    0.59
 -14   6  -1    2.12    0.54
  14   6   1    3.72    0.71
 -14   6  -1    2.98    0.36
  14   6   1    3.97    0.72
 -14   6  -1    2.23    0.74
  14   6   1    4.50    0.61
 -14   6  -1    2.85    0.64
 -14   6  -1    3.65    0.68
 -14   6  -1    2.43    0.56
  14   6   1    2.96    0.61
  14   6   1    3.98    0.59
  14   6   1    2.45    0.69
 -14   6  -1    2.69    0.44
  14   6   1    2.68    0.55
 -14   6  -1    2.72    0.45
  16  -6   1   11.29    0.98
  16  -6   1    9.20    0.85
  16  -6   1   11.02    0.86
 -16  -6  -1   11.08    1.09
 -16  -6  -1   10.19    0.74
  16  -6   1   11.24    1.35
  16  -6   1   10.01    0.75
 -16  -6  -1   12.81    1.50
 -16  -6  -1   10.86    1.13
  16  -6   1   11.86    0.84
 -16  -6  -1    9.59    1.40
 -16   6  -1    9.73    0.98
  16   6   1   10.70    1.13
  16   6   1   10.08    0.98
 -16   6  -1   10.79    0.89
  16   6   1   10.76    1.09
 -16   6  -1   11.84    1.18
  16   6   1    9.95    0.95
 -16   6  -1   10.29    0.84
 -16   6  -1   11.10    0.91
  16   6   1   10.27    1.10
 -16   6  -1   11.87    1.20
 -16   6  -1   11.95    1.54
  16   6   1    9.03    1.15
 -16   6  -1   11.41    0.71
 -16   6  -1   11.65    1.01
  16   6   1   10.96    1.32
 -16   6  -1   11.82    1.03
  16   6   1    9.68    1.19
[truncated: 9,435,153 more chars]
