# Supplementary material for: Effects of Cp*-Ligands in Titanocene-Based Thiosemicarbazone Complexes
Source: ACS Omega. 2026 May 14;11(20):30123–30. doi: 10.1021/acsomega.6c02122 (PMC13216990; doi:10.1021/acsomega.6c02122)
Supplement: Supplementary file 3 [file ao6c02122_si_003.cif]

 
data_Ti2a
 
_audit_creation_method            'SHELXL-2019/3'
_shelx_SHELXL_version_number      '2019/3'
_chemical_name_systematic         ?
_chemical_name_common             ?
_chemical_melting_point           ?
_chemical_formula_moiety          ?
_chemical_formula_structural
 '[Ti(C10H15)2(C8H9N4S)] [CF3SO3]'
_chemical_formula_sum
 'C29 H39 F3 N4 O3 S2 Ti' 
_chemical_formula_weight          660.66

loop_
 _atom_type_symbol
 _atom_type_description
 _atom_type_scat_dispersion_real
 _atom_type_scat_dispersion_imag
 _atom_type_scat_source
 'C'  'C'   0.0033   0.0016
 'International Tables Vol C Tables 4.2.6.8 and 6.1.1.4'
 'H'  'H'   0.0000   0.0000
 'International Tables Vol C Tables 4.2.6.8 and 6.1.1.4'
 'N'  'N'   0.0061   0.0033
 'International Tables Vol C Tables 4.2.6.8 and 6.1.1.4'
 'O'  'O'   0.0106   0.0060
 'International Tables Vol C Tables 4.2.6.8 and 6.1.1.4'
 'F'  'F'   0.0171   0.0103
 'International Tables Vol C Tables 4.2.6.8 and 6.1.1.4'
 'S'  'S'   0.1246   0.1234
 'International Tables Vol C Tables 4.2.6.8 and 6.1.1.4'
 'Ti'  'Ti'   0.2776   0.4457
 'International Tables Vol C Tables 4.2.6.8 and 6.1.1.4'
 
_space_group_crystal_system       triclinic
_space_group_IT_number            2
_space_group_name_H-M_alt         'P -1'
_space_group_name_Hall            '-P 1'
 
_shelx_space_group_comment
;
The symmetry employed for this shelxl refinement is uniquely defined
by the following loop, which should always be used as a source of
symmetry information in preference to the above space-group names.
They are only intended as comments.
;
 
loop_
 _space_group_symop_operation_xyz
 'x, y, z'
 '-x, -y, -z'
 
_cell_length_a                    8.6531(5)
_cell_length_b                    13.6041(9)
_cell_length_c                    13.6094(9)
_cell_angle_alpha                 97.085(3)
_cell_angle_beta                  103.578(3)
_cell_angle_gamma                 97.450(3)
_cell_volume                      1524.37(17)
_cell_formula_units_Z             2
_cell_measurement_temperature     100(2)
_cell_measurement_reflns_used     9602
_cell_measurement_theta_min       2.35
_cell_measurement_theta_max       28.49
 
_exptl_crystal_description        'plate'
_exptl_crystal_colour             'green'
_exptl_crystal_density_meas       ?
_exptl_crystal_density_method     ?
_exptl_crystal_density_diffrn     1.439          
_exptl_crystal_F_000              692
_exptl_transmission_factor_min    ?
_exptl_transmission_factor_max    ?
_exptl_crystal_size_max           0.120
_exptl_crystal_size_mid           0.060
_exptl_crystal_size_min           0.020
_exptl_absorpt_coefficient_mu     0.474
_shelx_estimated_absorpt_T_min    0.945
_shelx_estimated_absorpt_T_max    0.991
_exptl_absorpt_correction_type    multi-scan
_exptl_absorpt_correction_T_min   0.8331
_exptl_absorpt_correction_T_max   1.0000
_exptl_absorpt_process_details    'SADABS-2016/2 (Sheldrick)'
_exptl_absorpt_special_details    ?
_diffrn_ambient_temperature       100(2)
_diffrn_radiation_wavelength      0.71073
_diffrn_radiation_type            MoK\a
_diffrn_source                    'I\mS microfocus'
_diffrn_measurement_device_type   'Bruker Photon III CPAD'
_diffrn_measurement_method        '\f and \w scans'
_diffrn_detector_area_resol_mean  ?
_diffrn_reflns_number             102930
_diffrn_reflns_av_unetI/netI      0.0314
_diffrn_reflns_av_R_equivalents   0.0764
_diffrn_reflns_limit_h_min        -11
_diffrn_reflns_limit_h_max        11
_diffrn_reflns_limit_k_min        -18
_diffrn_reflns_limit_k_max        18
_diffrn_reflns_limit_l_min        -18
_diffrn_reflns_limit_l_max        18
_diffrn_reflns_theta_min          1.529
_diffrn_reflns_theta_max          28.700
_diffrn_reflns_theta_full         25.242
_diffrn_measured_fraction_theta_max   1.000
_diffrn_measured_fraction_theta_full  1.000
_diffrn_reflns_Laue_measured_fraction_max    1.000
_diffrn_reflns_Laue_measured_fraction_full   1.000
_diffrn_reflns_point_group_measured_fraction_max   1.000
_diffrn_reflns_point_group_measured_fraction_full  1.000
_reflns_number_total              7875
_reflns_number_gt                 6937
_reflns_threshold_expression      'I > 2\s(I)'
_reflns_Friedel_coverage          0.000
_reflns_Friedel_fraction_max      .
_reflns_Friedel_fraction_full     .
 
_reflns_special_details
;
 Reflections were merged by SHELXL according to the crystal
 class for the calculation of statistics and refinement.
 
 _reflns_Friedel_fraction is defined as the number of unique
 Friedel pairs measured divided by the number that would be
 possible theoretically, ignoring centric projections and
 systematic absences.
;
 
_computing_data_collection        'Bruker APEX6'
_computing_cell_refinement        'Bruker SAINT V8.41'
_computing_data_reduction         'Bruker SAINT V8.41'
_computing_structure_solution     'SHELXS-2013/1 (Sheldrick, 2013)'
_computing_structure_refinement 'SHELXL-2019/2 (Sheldrick, 2019)'
_computing_molecular_graphics     ?
_computing_publication_material   ?
_refine_special_details           ?
_refine_ls_structure_factor_coef  Fsqd
_refine_ls_matrix_type            full
_refine_ls_weighting_scheme       calc
_refine_ls_weighting_details
'w=1/[\s^2^(Fo^2^)+(0.0800P)^2^+2.0000P] where P=(Fo^2^+2Fc^2^)/3'
_atom_sites_solution_primary      direct
_atom_sites_solution_secondary    difmap
_atom_sites_solution_hydrogens    difmap
_refine_ls_hydrogen_treatment     mixed
_refine_ls_extinction_method      none
_refine_ls_extinction_coef        .
_refine_ls_number_reflns          7875
_refine_ls_number_parameters      394
_refine_ls_number_restraints      0
_refine_ls_R_factor_all           0.0709
_refine_ls_R_factor_gt            0.0623
_refine_ls_wR_factor_ref          0.1622
_refine_ls_wR_factor_gt           0.1569
_refine_ls_goodness_of_fit_ref    1.161
_refine_ls_restrained_S_all       1.161
_refine_ls_shift/su_max           0.000
_refine_ls_shift/su_mean          0.000
 
loop_
 _atom_site_label
 _atom_site_type_symbol
 _atom_site_fract_x
 _atom_site_fract_y
 _atom_site_fract_z
 _atom_site_U_iso_or_equiv
 _atom_site_adp_type
 _atom_site_occupancy
 _atom_site_site_symmetry_order  
 _atom_site_calc_flag
 _atom_site_refinement_flags_posn
 _atom_site_refinement_flags_adp
 _atom_site_refinement_flags_occupancy
 _atom_site_disorder_assembly
 _atom_site_disorder_group
Ti1 Ti 0.46389(5) 0.24086(3) 0.24272(3) 0.01212(11) Uani 1 1 d . . . . .
S1 S 0.75829(7) 0.30682(5) 0.32626(5) 0.01713(14) Uani 1 1 d . . . . .
N1 N 0.5265(2) 0.24945(17) 0.40424(16) 0.0168(4) Uani 1 1 d . . . . .
N2 N 0.4603(3) 0.23785(16) 0.48604(16) 0.0166(4) Uani 1 1 d . . . . .
N3 N 0.0743(3) 0.13224(17) 0.50753(19) 0.0221(5) Uani 1 1 d . . . . .
N4 N 0.7715(3) 0.31211(17) 0.52722(17) 0.0180(4) Uani 1 1 d . . . . .
H4 H 0.732(4) 0.297(2) 0.576(3) 0.019(8) Uiso 1 1 d . . . . .
C1 C 0.4602(3) 0.41925(19) 0.2809(2) 0.0195(5) Uani 1 1 d . . . . .
C2 C 0.3064(3) 0.36834(19) 0.2794(2) 0.0168(5) Uani 1 1 d . . . . .
C3 C 0.2323(3) 0.31704(18) 0.17915(19) 0.0155(5) Uani 1 1 d . . . . .
C4 C 0.3414(3) 0.33771(19) 0.1170(2) 0.0179(5) Uani 1 1 d . . . . .
C5 C 0.4827(3) 0.3993(2) 0.1809(2) 0.0198(5) Uani 1 1 d . . . . .
C6 C 0.5657(4) 0.4932(2) 0.3690(2) 0.0296(6) Uani 1 1 d . . . . .
H6A H 0.576221 0.463832 0.432023 0.044 Uiso 1 1 calc R U . . .
H6B H 0.517599 0.554234 0.376070 0.044 Uiso 1 1 calc R U . . .
H6C H 0.672440 0.510037 0.356758 0.044 Uiso 1 1 calc R U . . .
C7 C 0.2218(3) 0.3838(2) 0.3633(2) 0.0241(6) Uani 1 1 d . . . . .
H7A H 0.136255 0.326419 0.355261 0.036 Uiso 1 1 calc R U . . .
H7B H 0.174706 0.445384 0.359590 0.036 Uiso 1 1 calc R U . . .
H7C H 0.299393 0.389653 0.429910 0.036 Uiso 1 1 calc R U . . .
C8 C 0.0556(3) 0.2751(2) 0.1429(2) 0.0206(5) Uani 1 1 d . . . . .
H8A H 0.033407 0.233876 0.075269 0.031 Uiso 1 1 calc R U . . .
H8B H -0.006591 0.330432 0.138329 0.031 Uiso 1 1 calc R U . . .
H8C H 0.024711 0.233731 0.191421 0.031 Uiso 1 1 calc R U . . .
C9 C 0.3006(4) 0.3261(2) 0.0025(2) 0.0268(6) Uani 1 1 d . . . . .
H9A H 0.384914 0.297258 -0.022528 0.040 Uiso 1 1 calc R U . . .
H9B H 0.293205 0.391979 -0.018642 0.040 Uiso 1 1 calc R U . . .
H9C H 0.197045 0.281473 -0.026093 0.040 Uiso 1 1 calc R U . . .
C10 C 0.6206(4) 0.4473(3) 0.1444(3) 0.0339(7) Uani 1 1 d . . . . .
H10A H 0.721157 0.453421 0.197729 0.051 Uiso 1 1 calc R U . . .
H10B H 0.602473 0.514117 0.129450 0.051 Uiso 1 1 calc R U . . .
H10C H 0.628264 0.405619 0.082168 0.051 Uiso 1 1 calc R U . . .
C11 C 0.5814(3) 0.09055(19) 0.2190(2) 0.0174(5) Uani 1 1 d . . . . .
C12 C 0.5195(3) 0.11875(19) 0.1218(2) 0.0185(5) Uani 1 1 d . . . . .
C13 C 0.3485(3) 0.1047(2) 0.1030(2) 0.0212(5) Uani 1 1 d . . . . .
C14 C 0.3061(3) 0.07499(19) 0.1902(2) 0.0211(5) Uani 1 1 d . . . . .
C15 C 0.4501(3) 0.06345(18) 0.2612(2) 0.0185(5) Uani 1 1 d . . . . .
C16 C 0.7497(3) 0.0732(2) 0.2622(2) 0.0262(6) Uani 1 1 d . . . . .
H16A H 0.823561 0.110598 0.230006 0.039 Uiso 1 1 calc R U . . .
H16B H 0.754387 0.001403 0.248520 0.039 Uiso 1 1 calc R U . . .
H16C H 0.781273 0.096403 0.336255 0.039 Uiso 1 1 calc R U . . .
C17 C 0.6152(4) 0.1477(2) 0.0486(2) 0.0279(6) Uani 1 1 d . . . . .
H17A H 0.575573 0.203973 0.017618 0.042 Uiso 1 1 calc R U . . .
H17B H 0.603827 0.090349 -0.005255 0.042 Uiso 1 1 calc R U . . .
H17C H 0.729060 0.167835 0.085320 0.042 Uiso 1 1 calc R U . . .
C18 C 0.2324(4) 0.0940(3) -0.0002(2) 0.0350(8) Uani 1 1 d . . . . .
H18A H 0.142811 0.129613 0.005869 0.053 Uiso 1 1 calc R U . . .
H18B H 0.190681 0.022719 -0.026177 0.053 Uiso 1 1 calc R U . . .
H18C H 0.287946 0.122694 -0.047696 0.053 Uiso 1 1 calc R U . . .
C19 C 0.1369(3) 0.0375(2) 0.1953(3) 0.0302(7) Uani 1 1 d . . . . .
H19A H 0.131318 0.046246 0.266851 0.045 Uiso 1 1 calc R U . . .
H19B H 0.107211 -0.033884 0.165757 0.045 Uiso 1 1 calc R U . . .
H19C H 0.062235 0.075642 0.156507 0.045 Uiso 1 1 calc R U . . .
C20 C 0.4625(4) 0.0152(2) 0.3551(3) 0.0292(6) Uani 1 1 d . . . . .
H20A H 0.549351 0.054793 0.411098 0.044 Uiso 1 1 calc R U . . .
H20B H 0.485990 -0.052965 0.340981 0.044 Uiso 1 1 calc R U . . .
H20C H 0.360318 0.012014 0.374882 0.044 Uiso 1 1 calc R U . . .
C21 C 0.6837(3) 0.28840(19) 0.43109(19) 0.0159(5) Uani 1 1 d . . . . .
C22 C 0.3130(3) 0.19472(19) 0.46292(19) 0.0167(5) Uani 1 1 d . . . . .
H22 H 0.258735 0.170852 0.393162 0.020 Uiso 1 1 calc R U . . .
C23 C 0.2269(3) 0.18161(19) 0.54246(19) 0.0165(5) Uani 1 1 d . . . . .
C24 C 0.2986(3) 0.2196(2) 0.6452(2) 0.0212(5) Uani 1 1 d . . . . .
H24 H 0.407632 0.252314 0.666985 0.025 Uiso 1 1 calc R U . . .
C25 C 0.2060(4) 0.2084(2) 0.7150(2) 0.0261(6) Uani 1 1 d . . . . .
H25 H 0.250459 0.233743 0.785636 0.031 Uiso 1 1 calc R U . . .
C26 C 0.0482(4) 0.1597(2) 0.6802(2) 0.0273(6) Uani 1 1 d . . . . .
H26 H -0.018336 0.152681 0.726186 0.033 Uiso 1 1 calc R U . . .
C27 C -0.0106(3) 0.1217(2) 0.5775(3) 0.0269(6) Uani 1 1 d . . . . .
H27 H -0.117648 0.085875 0.554912 0.032 Uiso 1 1 calc R U . . .
C28 C 0.9387(3) 0.3619(2) 0.5555(2) 0.0203(5) Uani 1 1 d . . . . .
H28A H 1.001644 0.323022 0.519058 0.030 Uiso 1 1 calc R U . . .
H28B H 0.982780 0.366842 0.629512 0.030 Uiso 1 1 calc R U . . .
H28C H 0.944076 0.429444 0.537058 0.030 Uiso 1 1 calc R U . . .
S2 S 0.73673(8) 0.26663(6) 0.82562(5) 0.02409(16) Uani 1 1 d . . . . .
F1 F 0.8831(4) 0.41316(18) 0.97293(19) 0.0622(7) Uani 1 1 d . . . . .
F2 F 0.7836(4) 0.4610(2) 0.8302(3) 0.0794(10) Uani 1 1 d . . . . .
F3 F 0.9980(3) 0.39726(17) 0.84813(18) 0.0466(5) Uani 1 1 d . . . . .
O1 O 0.7198(3) 0.2546(2) 0.71695(17) 0.0402(6) Uani 1 1 d . . . . .
O2 O 0.8371(3) 0.20300(16) 0.87823(17) 0.0324(5) Uani 1 1 d . . . . .
O3 O 0.5908(3) 0.2765(3) 0.85687(19) 0.0463(7) Uani 1 1 d . . . . .
C29 C 0.8559(4) 0.3904(2) 0.8716(3) 0.0337(7) Uani 1 1 d . . . . .
 
loop_
 _atom_site_aniso_label
 _atom_site_aniso_U_11
 _atom_site_aniso_U_22
 _atom_site_aniso_U_33
 _atom_site_aniso_U_23
 _atom_site_aniso_U_13
 _atom_site_aniso_U_12
Ti1 0.00877(19) 0.0136(2) 0.0155(2) 0.00300(15) 0.00379(15) 0.00570(14)
S1 0.0096(3) 0.0233(3) 0.0199(3) 0.0045(2) 0.0052(2) 0.0045(2)
N1 0.0112(9) 0.0233(11) 0.0178(10) 0.0054(8) 0.0054(8) 0.0044(8)
N2 0.0150(9) 0.0198(10) 0.0171(10) 0.0059(8) 0.0053(8) 0.0055(8)
N3 0.0170(10) 0.0195(11) 0.0313(12) 0.0047(9) 0.0088(9) 0.0035(8)
N4 0.0126(9) 0.0231(11) 0.0190(10) 0.0048(8) 0.0031(8) 0.0058(8)
C1 0.0166(11) 0.0142(11) 0.0273(13) 0.0031(9) 0.0032(10) 0.0060(9)
C2 0.0145(11) 0.0159(11) 0.0226(12) 0.0044(9) 0.0052(9) 0.0093(9)
C3 0.0131(10) 0.0159(11) 0.0204(12) 0.0054(9) 0.0048(9) 0.0099(9)
C4 0.0178(11) 0.0174(11) 0.0223(12) 0.0085(9) 0.0064(9) 0.0096(9)
C5 0.0160(11) 0.0182(12) 0.0287(13) 0.0099(10) 0.0077(10) 0.0058(9)
C6 0.0251(14) 0.0203(13) 0.0387(17) -0.0046(12) 0.0019(12) 0.0068(11)
C7 0.0231(13) 0.0296(14) 0.0242(13) 0.0028(11) 0.0094(10) 0.0163(11)
C8 0.0109(11) 0.0241(13) 0.0269(13) 0.0036(10) 0.0023(9) 0.0081(9)
C9 0.0291(14) 0.0342(15) 0.0224(13) 0.0114(11) 0.0095(11) 0.0123(12)
C10 0.0239(14) 0.0376(17) 0.0471(19) 0.0241(15) 0.0144(13) 0.0039(12)
C11 0.0137(11) 0.0150(11) 0.0260(13) 0.0042(9) 0.0062(9) 0.0080(9)
C12 0.0176(11) 0.0177(12) 0.0224(12) 0.0012(9) 0.0069(9) 0.0097(9)
C13 0.0158(11) 0.0165(11) 0.0284(13) -0.0023(10) 0.0005(10) 0.0076(9)
C14 0.0141(11) 0.0127(11) 0.0370(15) 0.0009(10) 0.0072(10) 0.0060(9)
C15 0.0165(11) 0.0135(11) 0.0289(13) 0.0049(9) 0.0087(10) 0.0080(9)
C16 0.0158(12) 0.0278(14) 0.0367(16) 0.0044(12) 0.0051(11) 0.0139(10)
C17 0.0301(15) 0.0347(16) 0.0270(14) 0.0073(12) 0.0156(12) 0.0170(12)
C18 0.0305(15) 0.0329(16) 0.0321(16) -0.0109(13) -0.0092(12) 0.0175(13)
C19 0.0155(12) 0.0192(13) 0.055(2) -0.0005(12) 0.0110(12) 0.0029(10)
C20 0.0356(16) 0.0236(14) 0.0409(17) 0.0176(12) 0.0214(13) 0.0175(12)
C21 0.0120(10) 0.0169(11) 0.0201(12) 0.0037(9) 0.0051(9) 0.0049(8)
C22 0.0128(10) 0.0186(11) 0.0201(12) 0.0039(9) 0.0054(9) 0.0050(9)
C23 0.0136(11) 0.0174(11) 0.0217(12) 0.0062(9) 0.0066(9) 0.0073(9)
C24 0.0208(12) 0.0252(13) 0.0206(12) 0.0074(10) 0.0068(10) 0.0085(10)
C25 0.0324(15) 0.0287(14) 0.0233(13) 0.0085(11) 0.0128(11) 0.0132(12)
C26 0.0297(14) 0.0246(14) 0.0403(16) 0.0134(12) 0.0243(13) 0.0138(11)
C27 0.0211(13) 0.0216(13) 0.0446(17) 0.0089(12) 0.0176(12) 0.0064(10)
C28 0.0109(11) 0.0224(12) 0.0260(13) 0.0027(10) 0.0022(9) 0.0031(9)
S2 0.0182(3) 0.0369(4) 0.0180(3) 0.0057(3) 0.0046(2) 0.0064(3)
F1 0.094(2) 0.0398(13) 0.0439(13) -0.0133(10) 0.0150(13) 0.0021(13)
F2 0.089(2) 0.0491(15) 0.120(3) 0.0468(17) 0.0279(19) 0.0502(16)
F3 0.0316(10) 0.0435(12) 0.0597(14) 0.0136(10) 0.0046(9) -0.0040(9)
O1 0.0255(11) 0.0718(18) 0.0215(11) 0.0069(11) 0.0056(9) 0.0023(11)
O2 0.0437(13) 0.0225(10) 0.0335(11) 0.0061(9) 0.0100(10) 0.0125(9)
O3 0.0214(11) 0.095(2) 0.0306(12) 0.0195(13) 0.0132(9) 0.0160(12)
C29 0.0395(17) 0.0248(15) 0.0404(17) 0.0116(13) 0.0084(14) 0.0152(13)
 
_geom_special_details
;
 All esds (except the esd in the dihedral angle between two l.s. planes)
 are estimated using the full covariance matrix.  The cell esds are taken
 into account individually in the estimation of esds in distances, angles
 and torsion angles; correlations between esds in cell parameters are only
 used when they are defined by crystal symmetry.  An approximate (isotropic)
 treatment of cell esds is used for estimating esds involving l.s. planes.
;
 
loop_
 _geom_bond_atom_site_label_1
 _geom_bond_atom_site_label_2
 _geom_bond_distance
 _geom_bond_site_symmetry_2
 _geom_bond_publ_flag
Ti1 N1 2.121(2) . ?
Ti1 C12 2.368(2) . ?
Ti1 C3 2.405(2) . ?
Ti1 C5 2.408(3) . ?
Ti1 C13 2.409(3) . ?
Ti1 C14 2.411(3) . ?
Ti1 C2 2.416(2) . ?
Ti1 C11 2.419(2) . ?
Ti1 C4 2.420(2) . ?
Ti1 C1 2.424(3) . ?
Ti1 C15 2.448(2) . ?
Ti1 S1 2.5265(7) . ?
S1 C21 1.730(3) . ?
N1 C21 1.341(3) . ?
N1 N2 1.382(3) . ?
N2 C22 1.280(3) . ?
N3 C27 1.343(4) . ?
N3 C23 1.348(3) . ?
N4 C21 1.326(3) . ?
N4 C28 1.456(3) . ?
N4 H4 0.85(3) . ?
C1 C2 1.413(4) . ?
C1 C5 1.417(4) . ?
C1 C6 1.495(4) . ?
C2 C3 1.414(4) . ?
C2 C7 1.502(4) . ?
C3 C4 1.432(3) . ?
C3 C8 1.503(3) . ?
C4 C5 1.417(4) . ?
C4 C9 1.497(4) . ?
C5 C10 1.502(4) . ?
C6 H6A 0.9800 . ?
C6 H6B 0.9800 . ?
C6 H6C 0.9800 . ?
C7 H7A 0.9800 . ?
C7 H7B 0.9800 . ?
C7 H7C 0.9800 . ?
C8 H8A 0.9800 . ?
C8 H8B 0.9800 . ?
C8 H8C 0.9800 . ?
C9 H9A 0.9800 . ?
C9 H9B 0.9800 . ?
C9 H9C 0.9800 . ?
C10 H10A 0.9800 . ?
C10 H10B 0.9800 . ?
C10 H10C 0.9800 . ?
C11 C15 1.417(3) . ?
C11 C12 1.425(4) . ?
C11 C16 1.497(3) . ?
C12 C13 1.424(3) . ?
C12 C17 1.495(4) . ?
C13 C14 1.412(4) . ?
C13 C18 1.501(4) . ?
C14 C15 1.425(4) . ?
C14 C19 1.506(4) . ?
C15 C20 1.497(4) . ?
C16 H16A 0.9800 . ?
C16 H16B 0.9800 . ?
C16 H16C 0.9800 . ?
C17 H17A 0.9800 . ?
C17 H17B 0.9800 . ?
C17 H17C 0.9800 . ?
C18 H18A 0.9800 . ?
C18 H18B 0.9800 . ?
C18 H18C 0.9800 . ?
C19 H19A 0.9800 . ?
C19 H19B 0.9800 . ?
C19 H19C 0.9800 . ?
C20 H20A 0.9800 . ?
C20 H20B 0.9800 . ?
C20 H20C 0.9800 . ?
C22 C23 1.467(3) . ?
C22 H22 0.9500 . ?
C23 C24 1.393(4) . ?
C24 C25 1.388(4) . ?
C24 H24 0.9500 . ?
C25 C26 1.382(4) . ?
C25 H25 0.9500 . ?
C26 C27 1.378(5) . ?
C26 H26 0.9500 . ?
C27 H27 0.9500 . ?
C28 H28A 0.9800 . ?
C28 H28B 0.9800 . ?
C28 H28C 0.9800 . ?
S2 O1 1.438(2) . ?
S2 O2 1.439(2) . ?
S2 O3 1.440(2) . ?
S2 C29 1.810(4) . ?
F1 C29 1.332(4) . ?
F2 C29 1.325(4) . ?
F3 C29 1.336(4) . ?
 
loop_
 _geom_angle_atom_site_label_1
 _geom_angle_atom_site_label_2
 _geom_angle_atom_site_label_3
 _geom_angle
 _geom_angle_site_symmetry_1
 _geom_angle_site_symmetry_3
 _geom_angle_publ_flag
N1 Ti1 C12 126.79(9) . . ?
N1 Ti1 C3 113.47(8) . . ?
C12 Ti1 C3 114.94(9) . . ?
N1 Ti1 C5 115.66(9) . . ?
C12 Ti1 C5 108.34(9) . . ?
C3 Ti1 C5 57.06(8) . . ?
N1 Ti1 C13 133.30(9) . . ?
C12 Ti1 C13 34.67(9) . . ?
C3 Ti1 C13 86.77(9) . . ?
C5 Ti1 C13 110.68(10) . . ?
N1 Ti1 C14 101.00(9) . . ?
C12 Ti1 C14 57.56(9) . . ?
C3 Ti1 C14 91.48(9) . . ?
C5 Ti1 C14 138.41(10) . . ?
C13 Ti1 C14 34.06(10) . . ?
N1 Ti1 C2 82.99(8) . . ?
C12 Ti1 C2 148.76(9) . . ?
C3 Ti1 C2 34.11(8) . . ?
C5 Ti1 C2 56.63(9) . . ?
C13 Ti1 C2 119.62(9) . . ?
C14 Ti1 C2 113.01(9) . . ?
N1 Ti1 C11 92.18(9) . . ?
C12 Ti1 C11 34.63(9) . . ?
C3 Ti1 C11 143.37(9) . . ?
C5 Ti1 C11 135.08(9) . . ?
C13 Ti1 C11 56.79(9) . . ?
C14 Ti1 C11 56.86(8) . . ?
C2 Ti1 C11 167.85(9) . . ?
N1 Ti1 C4 138.20(9) . . ?
C12 Ti1 C4 94.91(9) . . ?
C3 Ti1 C4 34.54(8) . . ?
C5 Ti1 C4 34.13(9) . . ?
C13 Ti1 C4 81.81(9) . . ?
C14 Ti1 C4 104.57(9) . . ?
C2 Ti1 C4 56.73(9) . . ?
C11 Ti1 C4 129.53(9) . . ?
N1 Ti1 C1 84.16(9) . . ?
C12 Ti1 C1 142.15(9) . . ?
C3 Ti1 C1 56.77(8) . . ?
C5 Ti1 C1 34.11(9) . . ?
C13 Ti1 C1 138.14(9) . . ?
C14 Ti1 C1 146.32(9) . . ?
C2 Ti1 C1 33.96(8) . . ?
C11 Ti1 C1 156.81(9) . . ?
C4 Ti1 C1 56.64(9) . . ?
N1 Ti1 C15 78.26(9) . . ?
C12 Ti1 C15 57.07(9) . . ?
C3 Ti1 C15 123.93(9) . . ?
C5 Ti1 C15 165.18(9) . . ?
C13 Ti1 C15 56.33(9) . . ?
C14 Ti1 C15 34.11(9) . . ?
C2 Ti1 C15 134.00(9) . . ?
C11 Ti1 C15 33.85(8) . . ?
C4 Ti1 C15 136.97(9) . . ?
C1 Ti1 C15 160.67(9) . . ?
N1 Ti1 S1 66.20(6) . . ?
C12 Ti1 S1 93.58(7) . . ?
C3 Ti1 S1 134.58(6) . . ?
C5 Ti1 S1 81.39(6) . . ?
C13 Ti1 S1 128.22(7) . . ?
C14 Ti1 S1 133.91(6) . . ?
C2 Ti1 S1 109.09(6) . . ?
C11 Ti1 S1 78.77(6) . . ?
C4 Ti1 S1 113.77(7) . . ?
C1 Ti1 S1 78.81(6) . . ?
C15 Ti1 S1 101.02(6) . . ?
C21 S1 Ti1 78.21(8) . . ?
C21 N1 N2 114.2(2) . . ?
C21 N1 Ti1 103.14(16) . . ?
N2 N1 Ti1 142.26(16) . . ?
C22 N2 N1 115.7(2) . . ?
C27 N3 C23 116.5(2) . . ?
C21 N4 C28 123.2(2) . . ?
C21 N4 H4 120(2) . . ?
C28 N4 H4 117(2) . . ?
C2 C1 C5 107.9(2) . . ?
C2 C1 C6 124.5(3) . . ?
C5 C1 C6 127.0(3) . . ?
C2 C1 Ti1 72.68(14) . . ?
C5 C1 Ti1 72.32(15) . . ?
C6 C1 Ti1 127.91(18) . . ?
C1 C2 C3 108.6(2) . . ?
C1 C2 C7 125.3(2) . . ?
C3 C2 C7 124.9(2) . . ?
C1 C2 Ti1 73.36(14) . . ?
C3 C2 Ti1 72.53(13) . . ?
C7 C2 Ti1 129.92(17) . . ?
C2 C3 C4 107.6(2) . . ?
C2 C3 C8 123.2(2) . . ?
C4 C3 C8 127.1(2) . . ?
C2 C3 Ti1 73.36(13) . . ?
C4 C3 Ti1 73.30(13) . . ?
C8 C3 Ti1 131.99(17) . . ?
C5 C4 C3 107.6(2) . . ?
C5 C4 C9 123.1(2) . . ?
C3 C4 C9 126.8(2) . . ?
C5 C4 Ti1 72.50(14) . . ?
C3 C4 Ti1 72.16(13) . . ?
C9 C4 Ti1 134.98(18) . . ?
C4 C5 C1 108.3(2) . . ?
C4 C5 C10 125.0(3) . . ?
C1 C5 C10 126.1(3) . . ?
C4 C5 Ti1 73.37(14) . . ?
C1 C5 Ti1 73.57(15) . . ?
C10 C5 Ti1 126.01(19) . . ?
C1 C6 H6A 109.5 . . ?
C1 C6 H6B 109.5 . . ?
H6A C6 H6B 109.5 . . ?
C1 C6 H6C 109.5 . . ?
H6A C6 H6C 109.5 . . ?
H6B C6 H6C 109.5 . . ?
C2 C7 H7A 109.5 . . ?
C2 C7 H7B 109.5 . . ?
H7A C7 H7B 109.5 . . ?
C2 C7 H7C 109.5 . . ?
H7A C7 H7C 109.5 . . ?
H7B C7 H7C 109.5 . . ?
C3 C8 H8A 109.5 . . ?
C3 C8 H8B 109.5 . . ?
H8A C8 H8B 109.5 . . ?
C3 C8 H8C 109.5 . . ?
H8A C8 H8C 109.5 . . ?
H8B C8 H8C 109.5 . . ?
C4 C9 H9A 109.5 . . ?
C4 C9 H9B 109.5 . . ?
H9A C9 H9B 109.5 . . ?
C4 C9 H9C 109.5 . . ?
H9A C9 H9C 109.5 . . ?
H9B C9 H9C 109.5 . . ?
C5 C10 H10A 109.5 . . ?
C5 C10 H10B 109.5 . . ?
H10A C10 H10B 109.5 . . ?
C5 C10 H10C 109.5 . . ?
H10A C10 H10C 109.5 . . ?
H10B C10 H10C 109.5 . . ?
C15 C11 C12 108.1(2) . . ?
C15 C11 C16 124.2(2) . . ?
C12 C11 C16 126.8(2) . . ?
C15 C11 Ti1 74.19(14) . . ?
C12 C11 Ti1 70.72(13) . . ?
C16 C11 Ti1 129.39(19) . . ?
C13 C12 C11 107.4(2) . . ?
C13 C12 C17 126.2(2) . . ?
C11 C12 C17 126.1(2) . . ?
C13 C12 Ti1 74.27(14) . . ?
C11 C12 Ti1 74.65(14) . . ?
C17 C12 Ti1 121.45(19) . . ?
C14 C13 C12 108.5(2) . . ?
C14 C13 C18 124.1(3) . . ?
C12 C13 C18 125.3(3) . . ?
C14 C13 Ti1 73.04(15) . . ?
C12 C13 Ti1 71.06(14) . . ?
C18 C13 Ti1 134.85(19) . . ?
C13 C14 C15 107.8(2) . . ?
C13 C14 C19 124.9(3) . . ?
C15 C14 C19 125.6(3) . . ?
C13 C14 Ti1 72.91(15) . . ?
C15 C14 Ti1 74.35(15) . . ?
C19 C14 Ti1 129.98(18) . . ?
C11 C15 C14 108.0(2) . . ?
C11 C15 C20 124.2(2) . . ?
C14 C15 C20 127.0(2) . . ?
C11 C15 Ti1 71.96(14) . . ?
C14 C15 Ti1 71.54(14) . . ?
C20 C15 Ti1 129.86(19) . . ?
C11 C16 H16A 109.5 . . ?
C11 C16 H16B 109.5 . . ?
H16A C16 H16B 109.5 . . ?
C11 C16 H16C 109.5 . . ?
H16A C16 H16C 109.5 . . ?
H16B C16 H16C 109.5 . . ?
C12 C17 H17A 109.5 . . ?
C12 C17 H17B 109.5 . . ?
H17A C17 H17B 109.5 . . ?
C12 C17 H17C 109.5 . . ?
H17A C17 H17C 109.5 . . ?
H17B C17 H17C 109.5 . . ?
C13 C18 H18A 109.5 . . ?
C13 C18 H18B 109.5 . . ?
H18A C18 H18B 109.5 . . ?
C13 C18 H18C 109.5 . . ?
H18A C18 H18C 109.5 . . ?
H18B C18 H18C 109.5 . . ?
C14 C19 H19A 109.5 . . ?
C14 C19 H19B 109.5 . . ?
H19A C19 H19B 109.5 . . ?
C14 C19 H19C 109.5 . . ?
H19A C19 H19C 109.5 . . ?
H19B C19 H19C 109.5 . . ?
C15 C20 H20A 109.5 . . ?
C15 C20 H20B 109.5 . . ?
H20A C20 H20B 109.5 . . ?
C15 C20 H20C 109.5 . . ?
H20A C20 H20C 109.5 . . ?
H20B C20 H20C 109.5 . . ?
N4 C21 N1 123.9(2) . . ?
N4 C21 S1 123.73(19) . . ?
N1 C21 S1 112.39(18) . . ?
N2 C22 C23 121.0(2) . . ?
N2 C22 H22 119.5 . . ?
C23 C22 H22 119.5 . . ?
N3 C23 C24 123.6(2) . . ?
N3 C23 C22 114.7(2) . . ?
C24 C23 C22 121.7(2) . . ?
C25 C24 C23 118.0(3) . . ?
C25 C24 H24 121.0 . . ?
C23 C24 H24 121.0 . . ?
C26 C25 C24 119.2(3) . . ?
C26 C25 H25 120.4 . . ?
C24 C25 H25 120.4 . . ?
C27 C26 C25 118.7(3) . . ?
C27 C26 H26 120.7 . . ?
C25 C26 H26 120.7 . . ?
N3 C27 C26 123.9(3) . . ?
N3 C27 H27 118.0 . . ?
C26 C27 H27 118.0 . . ?
N4 C28 H28A 109.5 . . ?
N4 C28 H28B 109.5 . . ?
H28A C28 H28B 109.5 . . ?
N4 C28 H28C 109.5 . . ?
H28A C28 H28C 109.5 . . ?
H28B C28 H28C 109.5 . . ?
O1 S2 O2 114.53(15) . . ?
O1 S2 O3 115.18(14) . . ?
O2 S2 O3 115.91(15) . . ?
O1 S2 C29 103.32(16) . . ?
O2 S2 C29 102.64(14) . . ?
O3 S2 C29 102.58(18) . . ?
F2 C29 F1 107.8(3) . . ?
F2 C29 F3 105.9(3) . . ?
F1 C29 F3 108.3(3) . . ?
F2 C29 S2 112.0(3) . . ?
F1 C29 S2 110.8(2) . . ?
F3 C29 S2 111.8(2) . . ?
 
loop_
 _geom_torsion_atom_site_label_1
 _geom_torsion_atom_site_label_2
 _geom_torsion_atom_site_label_3
 _geom_torsion_atom_site_label_4
 _geom_torsion
 _geom_torsion_site_symmetry_1
 _geom_torsion_site_symmetry_2
 _geom_torsion_site_symmetry_3
 _geom_torsion_site_symmetry_4
 _geom_torsion_publ_flag
C21 N1 N2 C22 -175.6(2) . . . . ?
Ti1 N1 N2 C22 13.0(4) . . . . ?
C5 C1 C2 C3 -0.2(3) . . . . ?
C6 C1 C2 C3 171.0(2) . . . . ?
Ti1 C1 C2 C3 -64.46(17) . . . . ?
C5 C1 C2 C7 -168.2(2) . . . . ?
C6 C1 C2 C7 3.0(4) . . . . ?
Ti1 C1 C2 C7 127.5(2) . . . . ?
C5 C1 C2 Ti1 64.23(17) . . . . ?
C6 C1 C2 Ti1 -124.5(3) . . . . ?
C1 C2 C3 C4 -0.8(3) . . . . ?
C7 C2 C3 C4 167.3(2) . . . . ?
Ti1 C2 C3 C4 -65.82(16) . . . . ?
C1 C2 C3 C8 -165.3(2) . . . . ?
C7 C2 C3 C8 2.8(4) . . . . ?
Ti1 C2 C3 C8 129.7(2) . . . . ?
C1 C2 C3 Ti1 65.00(17) . . . . ?
C7 C2 C3 Ti1 -126.9(2) . . . . ?
C2 C3 C4 C5 1.5(3) . . . . ?
C8 C3 C4 C5 165.2(2) . . . . ?
Ti1 C3 C4 C5 -64.32(17) . . . . ?
C2 C3 C4 C9 -160.8(2) . . . . ?
C8 C3 C4 C9 2.9(4) . . . . ?
Ti1 C3 C4 C9 133.4(3) . . . . ?
C2 C3 C4 Ti1 65.87(16) . . . . ?
C8 C3 C4 Ti1 -130.4(2) . . . . ?
C3 C4 C5 C1 -1.7(3) . . . . ?
C9 C4 C5 C1 161.4(2) . . . . ?
Ti1 C4 C5 C1 -65.79(18) . . . . ?
C3 C4 C5 C10 -173.2(2) . . . . ?
C9 C4 C5 C10 -10.1(4) . . . . ?
Ti1 C4 C5 C10 122.7(3) . . . . ?
C3 C4 C5 Ti1 64.10(16) . . . . ?
C9 C4 C5 Ti1 -132.8(2) . . . . ?
C2 C1 C5 C4 1.2(3) . . . . ?
C6 C1 C5 C4 -169.8(2) . . . . ?
Ti1 C1 C5 C4 65.66(17) . . . . ?
C2 C1 C5 C10 172.6(3) . . . . ?
C6 C1 C5 C10 1.6(4) . . . . ?
Ti1 C1 C5 C10 -122.9(3) . . . . ?
C2 C1 C5 Ti1 -64.47(17) . . . . ?
C6 C1 C5 Ti1 124.6(3) . . . . ?
C15 C11 C12 C13 -2.4(3) . . . . ?
C16 C11 C12 C13 167.1(3) . . . . ?
Ti1 C11 C12 C13 -67.63(17) . . . . ?
C15 C11 C12 C17 -176.7(3) . . . . ?
C16 C11 C12 C17 -7.3(4) . . . . ?
Ti1 C11 C12 C17 118.0(3) . . . . ?
C15 C11 C12 Ti1 65.27(18) . . . . ?
C16 C11 C12 Ti1 -125.3(3) . . . . ?
C11 C12 C13 C14 4.0(3) . . . . ?
C17 C12 C13 C14 178.3(3) . . . . ?
Ti1 C12 C13 C14 -63.90(18) . . . . ?
C11 C12 C13 C18 -160.0(3) . . . . ?
C17 C12 C13 C18 14.4(4) . . . . ?
Ti1 C12 C13 C18 132.1(3) . . . . ?
C11 C12 C13 Ti1 67.89(17) . . . . ?
C17 C12 C13 Ti1 -117.8(3) . . . . ?
C12 C13 C14 C15 -4.1(3) . . . . ?
C18 C13 C14 C15 160.1(2) . . . . ?
Ti1 C13 C14 C15 -66.71(18) . . . . ?
C12 C13 C14 C19 -170.1(2) . . . . ?
C18 C13 C14 C19 -5.9(4) . . . . ?
Ti1 C13 C14 C19 127.2(3) . . . . ?
C12 C13 C14 Ti1 62.63(18) . . . . ?
C18 C13 C14 Ti1 -133.2(3) . . . . ?
C12 C11 C15 C14 -0.1(3) . . . . ?
C16 C11 C15 C14 -169.9(2) . . . . ?
Ti1 C11 C15 C14 62.88(17) . . . . ?
C12 C11 C15 C20 170.6(3) . . . . ?
C16 C11 C15 C20 0.8(4) . . . . ?
Ti1 C11 C15 C20 -126.4(3) . . . . ?
C12 C11 C15 Ti1 -63.01(17) . . . . ?
C16 C11 C15 Ti1 127.2(3) . . . . ?
C13 C14 C15 C11 2.6(3) . . . . ?
C19 C14 C15 C11 168.5(2) . . . . ?
Ti1 C14 C15 C11 -63.15(18) . . . . ?
C13 C14 C15 C20 -167.8(3) . . . . ?
C19 C14 C15 C20 -1.9(4) . . . . ?
Ti1 C14 C15 C20 126.5(3) . . . . ?
C13 C14 C15 Ti1 65.75(18) . . . . ?
C19 C14 C15 Ti1 -128.3(3) . . . . ?
C28 N4 C21 N1 -174.8(2) . . . . ?
C28 N4 C21 S1 3.8(4) . . . . ?
N2 N1 C21 N4 1.5(4) . . . . ?
Ti1 N1 C21 N4 176.1(2) . . . . ?
N2 N1 C21 S1 -177.17(16) . . . . ?
Ti1 N1 C21 S1 -2.5(2) . . . . ?
Ti1 S1 C21 N4 -176.6(2) . . . . ?
Ti1 S1 C21 N1 2.13(17) . . . . ?
N1 N2 C22 C23 -177.5(2) . . . . ?
C27 N3 C23 C24 1.0(4) . . . . ?
C27 N3 C23 C22 -177.8(2) . . . . ?
N2 C22 C23 N3 -178.0(2) . . . . ?
N2 C22 C23 C24 3.2(4) . . . . ?
N3 C23 C24 C25 -1.9(4) . . . . ?
C22 C23 C24 C25 176.8(2) . . . . ?
C23 C24 C25 C26 0.4(4) . . . . ?
C24 C25 C26 C27 1.7(4) . . . . ?
C23 N3 C27 C26 1.4(4) . . . . ?
C25 C26 C27 N3 -2.7(4) . . . . ?
O1 S2 C29 F2 59.8(3) . . . . ?
O2 S2 C29 F2 179.2(3) . . . . ?
O3 S2 C29 F2 -60.2(3) . . . . ?
O1 S2 C29 F1 -179.8(2) . . . . ?
O2 S2 C29 F1 -60.4(3) . . . . ?
O3 S2 C29 F1 60.2(3) . . . . ?
O1 S2 C29 F3 -58.9(3) . . . . ?
O2 S2 C29 F3 60.5(3) . . . . ?
O3 S2 C29 F3 -178.9(2) . . . . ?
 
loop_
 _geom_hbond_atom_site_label_D 
 _geom_hbond_atom_site_label_H 
 _geom_hbond_atom_site_label_A 
 _geom_hbond_distance_DH 
 _geom_hbond_distance_HA 
 _geom_hbond_distance_DA 
 _geom_hbond_angle_DHA 
 _geom_hbond_site_symmetry_A 
 _geom_hbond_publ_flag
N4 H4 O1  0.85(3) 2.09(3) 2.903(3) 159(3) . yes
 
_refine_diff_density_max    1.173
_refine_diff_density_min   -1.013
_refine_diff_density_rms    0.110

_shelx_res_file
;
TITL [Ti(C10H15)2(C8H9N4S)] [CF3SO3] in P-1
    kesc358.res
    created by SHELXL-2019/3 at 17:31:55 on 04-Sep-2025
CELL 0.71073 8.6531 13.6041 13.6094 97.0845 103.5775 97.4496
ZERR 2 0.0005 0.0009 0.0009 0.0031 0.003 0.003
LATT 1
SFAC C H N O F S Ti
UNIT 58 78 8 6 6 4 2

L.S. 10
PLAN  50
SIZE 0.12 0.06 0.02
TEMP -173
CONF
HTAB N4 O1
BOND $H
ACTA
fmap 2
SHEL 20 0.74
REM <olex2.extras>
REM <HklSrc "%.\\kesc358.hkl">
REM </olex2.extras>

WGHT    0.080000    2.000000
FVAR       0.14424
TI1   7    0.463895    0.240859    0.242716    11.00000    0.00877    0.01364 =
         0.01553    0.00300    0.00379    0.00570
S1    6    0.758295    0.306817    0.326263    11.00000    0.00964    0.02333 =
         0.01994    0.00446    0.00523    0.00449
N1    3    0.526455    0.249449    0.404241    11.00000    0.01121    0.02326 =
         0.01783    0.00542    0.00543    0.00440
N2    3    0.460300    0.237848    0.486042    11.00000    0.01497    0.01982 =
         0.01708    0.00586    0.00532    0.00552
N3    3    0.074319    0.132235    0.507534    11.00000    0.01701    0.01947 =
         0.03135    0.00468    0.00877    0.00348
N4    3    0.771535    0.312111    0.527219    11.00000    0.01259    0.02313 =
         0.01900    0.00475    0.00313    0.00578
H4    2    0.731660    0.296619    0.575731    11.00000    0.01865
C1    1    0.460196    0.419254    0.280887    11.00000    0.01662    0.01420 =
         0.02731    0.00308    0.00320    0.00600
C2    1    0.306358    0.368340    0.279443    11.00000    0.01450    0.01588 =
         0.02258    0.00438    0.00516    0.00928
C3    1    0.232340    0.317039    0.179153    11.00000    0.01307    0.01592 =
         0.02039    0.00536    0.00484    0.00991
C4    1    0.341443    0.337710    0.116967    11.00000    0.01781    0.01745 =
         0.02233    0.00845    0.00644    0.00958
C5    1    0.482655    0.399295    0.180916    11.00000    0.01599    0.01818 =
         0.02869    0.00988    0.00769    0.00580
C6    1    0.565697    0.493206    0.369022    11.00000    0.02511    0.02031 =
         0.03870   -0.00457    0.00193    0.00678
AFIX 137
H6A   2    0.576221    0.463832    0.432023    11.00000   -1.50000
H6B   2    0.517599    0.554234    0.376070    11.00000   -1.50000
H6C   2    0.672440    0.510037    0.356758    11.00000   -1.50000
AFIX   0
C7    1    0.221836    0.383791    0.363339    11.00000    0.02312    0.02956 =
         0.02416    0.00283    0.00939    0.01625
AFIX 137
H7A   2    0.136255    0.326419    0.355261    11.00000   -1.50000
H7B   2    0.174706    0.445384    0.359590    11.00000   -1.50000
H7C   2    0.299393    0.389653    0.429910    11.00000   -1.50000
AFIX   0
C8    1    0.055600    0.275125    0.142890    11.00000    0.01090    0.02413 =
         0.02688    0.00364    0.00230    0.00813
AFIX 137
H8A   2    0.033407    0.233876    0.075269    11.00000   -1.50000
H8B   2   -0.006591    0.330432    0.138329    11.00000   -1.50000
H8C   2    0.024711    0.233731    0.191421    11.00000   -1.50000
AFIX   0
C9    1    0.300628    0.326103    0.002547    11.00000    0.02905    0.03419 =
         0.02241    0.01139    0.00952    0.01226
AFIX 137
H9A   2    0.384914    0.297258   -0.022528    11.00000   -1.50000
H9B   2    0.293205    0.391979   -0.018642    11.00000   -1.50000
H9C   2    0.197045    0.281473   -0.026093    11.00000   -1.50000
AFIX   0
C10   1    0.620619    0.447280    0.144394    11.00000    0.02394    0.03757 =
         0.04714    0.02414    0.01445    0.00389
AFIX 137
H10A  2    0.721157    0.453421    0.197729    11.00000   -1.50000
H10B  2    0.602473    0.514117    0.129450    11.00000   -1.50000
H10C  2    0.628264    0.405619    0.082168    11.00000   -1.50000
AFIX   0
C11   1    0.581434    0.090555    0.218990    11.00000    0.01367    0.01502 =
         0.02601    0.00423    0.00616    0.00800
C12   1    0.519477    0.118754    0.121751    11.00000    0.01756    0.01773 =
         0.02242    0.00123    0.00690    0.00966
C13   1    0.348527    0.104677    0.103000    11.00000    0.01585    0.01649 =
         0.02843   -0.00231    0.00050    0.00758
C14   1    0.306070    0.074986    0.190247    11.00000    0.01410    0.01271 =
         0.03700    0.00092    0.00717    0.00598
C15   1    0.450050    0.063453    0.261150    11.00000    0.01654    0.01345 =
         0.02893    0.00491    0.00866    0.00801
C16   1    0.749698    0.073244    0.262173    11.00000    0.01577    0.02784 =
         0.03669    0.00438    0.00509    0.01385
AFIX 137
H16A  2    0.823561    0.110598    0.230006    11.00000   -1.50000
H16B  2    0.754387    0.001403    0.248520    11.00000   -1.50000
H16C  2    0.781273    0.096403    0.336255    11.00000   -1.50000
AFIX   0
C17   1    0.615225    0.147721    0.048559    11.00000    0.03014    0.03470 =
         0.02697    0.00728    0.01561    0.01700
AFIX 137
H17A  2    0.575573    0.203973    0.017618    11.00000   -1.50000
H17B  2    0.603827    0.090349   -0.005255    11.00000   -1.50000
H17C  2    0.729060    0.167835    0.085320    11.00000   -1.50000
AFIX   0
C18   1    0.232418    0.093999   -0.000205    11.00000    0.03052    0.03286 =
         0.03212   -0.01091   -0.00921    0.01753
AFIX 137
H18A  2    0.142811    0.129613    0.005869    11.00000   -1.50000
H18B  2    0.190681    0.022719   -0.026177    11.00000   -1.50000
H18C  2    0.287946    0.122694   -0.047696    11.00000   -1.50000
AFIX   0
C19   1    0.136933    0.037470    0.195280    11.00000    0.01549    0.01919 =
         0.05535   -0.00046    0.01096    0.00292
AFIX 137
H19A  2    0.131318    0.046246    0.266851    11.00000   -1.50000
H19B  2    0.107211   -0.033884    0.165757    11.00000   -1.50000
H19C  2    0.062235    0.075642    0.156507    11.00000   -1.50000
AFIX   0
C20   1    0.462502    0.015155    0.355141    11.00000    0.03565    0.02363 =
         0.04087    0.01757    0.02137    0.01748
AFIX 137
H20A  2    0.549351    0.054793    0.411098    11.00000   -1.50000
H20B  2    0.485990   -0.052965    0.340981    11.00000   -1.50000
H20C  2    0.360318    0.012014    0.374882    11.00000   -1.50000
AFIX   0
C21   1    0.683697    0.288400    0.431089    11.00000    0.01200    0.01685 =
         0.02012    0.00366    0.00511    0.00493
C22   1    0.313047    0.194724    0.462919    11.00000    0.01282    0.01863 =
         0.02006    0.00386    0.00540    0.00501
AFIX  43
H22   2    0.258735    0.170852    0.393162    11.00000   -1.20000
AFIX   0
C23   1    0.226911    0.181606    0.542455    11.00000    0.01362    0.01739 =
         0.02168    0.00622    0.00660    0.00726
C24   1    0.298632    0.219645    0.645245    11.00000    0.02078    0.02523 =
         0.02062    0.00742    0.00676    0.00852
AFIX  43
H24   2    0.407632    0.252314    0.666985    11.00000   -1.20000
AFIX   0
C25   1    0.205990    0.208364    0.714951    11.00000    0.03239    0.02873 =
         0.02334    0.00846    0.01279    0.01324
AFIX  43
H25   2    0.250459    0.233743    0.785636    11.00000   -1.20000
AFIX   0
C26   1    0.048229    0.159738    0.680196    11.00000    0.02965    0.02458 =
         0.04033    0.01342    0.02431    0.01378
AFIX  43
H26   2   -0.018336    0.152681    0.726186    11.00000   -1.20000
AFIX   0
C27   1   -0.010591    0.121702    0.577530    11.00000    0.02107    0.02163 =
         0.04458    0.00887    0.01762    0.00645
AFIX  43
H27   2   -0.117648    0.085875    0.554912    11.00000   -1.20000
AFIX   0
C28   1    0.938661    0.361924    0.555524    11.00000    0.01092    0.02236 =
         0.02604    0.00269    0.00222    0.00309
AFIX 137
H28A  2    1.001644    0.323022    0.519058    11.00000   -1.50000
H28B  2    0.982780    0.366842    0.629512    11.00000   -1.50000
H28C  2    0.944076    0.429444    0.537058    11.00000   -1.50000
AFIX   0

S2    6    0.736731    0.266630    0.825622    11.00000    0.01824    0.03690 =
         0.01798    0.00571    0.00457    0.00643
F1    5    0.883132    0.413165    0.972930    11.00000    0.09384    0.03981 =
         0.04393   -0.01330    0.01502    0.00208
F2    5    0.783618    0.461016    0.830224    11.00000    0.08924    0.04906 =
         0.12003    0.04682    0.02793    0.05019
F3    5    0.997979    0.397263    0.848127    11.00000    0.03161    0.04346 =
         0.05969    0.01357    0.00464   -0.00404
O1    4    0.719824    0.254597    0.716948    11.00000    0.02549    0.07185 =
         0.02152    0.00694    0.00562    0.00234
O2    4    0.837097    0.203002    0.878228    11.00000    0.04370    0.02248 =
         0.03347    0.00607    0.01002    0.01249
O3    4    0.590836    0.276489    0.856868    11.00000    0.02138    0.09470 =
         0.03062    0.01955    0.01324    0.01596
C29   1    0.855881    0.390393    0.871634    11.00000    0.03953    0.02476 =
         0.04036    0.01159    0.00837    0.01524
HKLF 4


REM  [Ti(C10H15)2(C8H9N4S)] [CF3SO3] in P-1
REM wR2 = 0.1622, GooF = S = 1.161, Restrained GooF = 1.161 for all data
REM R1 = 0.0623 for 6937 Fo > 4sig(Fo) and 0.0709 for all 7875 data
REM 394 parameters refined using 0 restraints

END

WGHT      0.0804      1.9997

REM Highest difference peak  1.173,  deepest hole -1.013,  1-sigma level  0.110
Q1    1   0.4976  0.2512  0.3157  11.00000  0.05    1.17
Q2    1   0.4525  0.2355  0.1759  11.00000  0.05    1.06
Q3    1   0.4016  0.1775  0.2393  11.00000  0.05    0.96
Q4    1   0.7750  0.3201  0.3906  11.00000  0.05    0.88
Q5    1   0.5236  0.3015  0.2441  11.00000  0.05    0.78
Q6    1   0.7270  0.2503  0.7631  11.00000  0.05    0.78
Q7    1   0.7353  0.2968  0.2558  11.00000  0.05    0.77
Q8    1   0.8039  0.3283  0.8415  11.00000  0.05    0.74
Q9    1   0.8248  0.3679  0.3350  11.00000  0.05    0.65
Q10   1   0.2527  0.1900  0.5980  11.00000  0.05    0.64
Q11   1   0.7705  0.3029  0.7714  11.00000  0.05    0.60
Q12   1   0.7612  0.2852  0.8932  11.00000  0.05    0.55
Q13   1   0.3255  0.3312  0.0631  11.00000  0.05    0.52
Q14   1   0.3107  0.0769  0.1353  11.00000  0.05    0.50
Q15   1   0.3395  0.1197  0.1679  11.00000  0.05    0.50
Q16   1   0.4094  0.3780  0.1351  11.00000  0.05    0.48
Q17   1   0.6984  0.2477  0.3121  11.00000  0.05    0.46
Q18   1   0.2473  0.3272  0.2430  11.00000  0.05    0.46
Q19   1   0.4634  0.0564  0.3225  11.00000  0.05    0.45
Q20   1   0.4890  0.4163  0.2391  11.00000  0.05    0.42
Q21   1   0.5175  0.4554  0.3179  11.00000  0.05    0.42
Q22   1   0.4508  0.1967  0.3513  11.00000  0.05    0.42
Q23   1   0.5048  0.4422  0.3400  11.00000  0.05    0.42
Q24   1   0.5560  0.1189  0.1773  11.00000  0.05    0.41
Q25   1   0.0358  0.1425  0.6261  11.00000  0.05    0.41
Q26   1   0.4999  0.2526  0.5439  11.00000  0.05    0.41
Q27   1   0.0051  0.1150  0.6380  11.00000  0.05    0.40
Q28   1   0.7868  0.3347  0.4611  11.00000  0.05    0.40
Q29   1   0.7053  0.3005  0.7076  11.00000  0.05    0.40
Q30   1   0.6942  0.2405  0.6429  11.00000  0.05    0.39
Q31   1   0.7325  0.3134  0.4774  11.00000  0.05    0.38
Q32   1   0.6798  0.1982  0.8155  11.00000  0.05    0.38
Q33   1   0.7611  0.3022  0.9557  11.00000  0.05    0.37
Q34   1   0.7294  0.2877  0.4796  11.00000  0.05    0.37
Q35   1   0.0534  0.1232  0.4441  11.00000  0.05    0.37
Q36   1   0.2869  0.1954  0.5119  11.00000  0.05    0.37
Q37   1   0.6971  0.2258  0.0555  11.00000  0.05    0.37
Q38   1   0.6493  0.1848  0.7141  11.00000  0.05    0.37
Q39   1   0.4574  0.2240  0.4202  11.00000  0.05    0.36
Q40   1   0.5890  0.1424  0.1006  11.00000  0.05    0.36
Q41   1   0.3840  0.3987  0.2790  11.00000  0.05    0.36
Q42   1   0.8467  0.3726  0.9144  11.00000  0.05    0.35
Q43   1   0.5287  0.0853  0.2561  11.00000  0.05    0.35
Q44   1   0.1124  0.2014  0.6804  11.00000  0.05    0.33
Q45   1   0.3570  0.3815 -0.0011  11.00000  0.05    0.33
Q46   1   0.8910  0.4605  0.9321  11.00000  0.05    0.33
Q47   1   0.7628  0.3054  0.6676  11.00000  0.05    0.32
Q48   1   0.2670  0.1986  0.6812  11.00000  0.05    0.32
Q49   1   0.0226  0.2619  0.0782  11.00000  0.05    0.32
Q50   1   0.5513  0.4217  0.1716  11.00000  0.05    0.32
;
_shelx_res_checksum   34242

_shelx_hkl_file
;
  -1   0   0  174.28   10.05
  -1   0   0  180.58   10.08
  -1   0   0  196.16   10.03
  -1   0   0  178.21   10.03
  -1   0   0  180.16   10.04
  -1   0   0  172.84   10.03
  -1   0   0  195.45   10.07
  -1   0   0  161.98   10.05
  -1   0   0  165.53   10.06
  -1   0   0  187.22   10.07
   1   0   0  172.43   10.06
   1   0   0  177.10   10.06
   1   0   0  176.77   10.08
   1   0   0  187.34   10.06
   1   0   0  172.12   10.04
   1   0   0  191.26   10.08
   1   0   0  175.96   10.02
  -2   0   0   25.17    1.56
  -2   0   0   24.86    1.63
  -2   0   0   25.03    1.52
  -2   0   0   23.59    1.58
  -2   0   0   22.99    1.58
  -2   0   0   24.27    1.51
  -2   0   0   26.31    1.59
  -2   0   0   25.59    1.58
  -2   0   0   27.80    1.61
  -2   0   0   26.16    1.51
   2   0   0   29.59    1.58
   2   0   0   23.87    1.61
   2   0   0   27.44    1.58
   2   0   0   27.15    1.57
   2   0   0   24.55    1.58
   2   0   0   24.15    1.59
   2   0   0   27.24    1.59
   2   0   0   28.87    1.63
   2   0   0   23.65    1.50
   2   0   0   24.18    1.53
   2   0   0   28.60    1.52
  -3   0   0   10.67    0.74
  -3   0   0    9.81    0.79
  -3   0   0   11.22    0.71
  -3   0   0   10.51    0.81
  -3   0   0   10.51    0.91
  -3   0   0   10.07    0.83
  -3   0   0    8.89    0.77
  -3   0   0    9.69    0.83
   3   0   0   11.01    0.85
   3   0   0   11.37    0.79
   3   0   0   10.25    0.70
   3   0   0    9.76    0.68
   3   0   0   11.28    0.78
   3   0   0    9.97    0.80
   3   0   0    8.79    0.70
   3   0   0   11.38    0.84
   3   0   0   10.23    0.86
   3   0   0   11.71    0.71
   3   0   0    9.54    0.87
   3   0   0    9.26    0.83
  -4   0   0  225.09   13.95
  -4   0   0  256.55   13.99
  -4   0   0  247.83   13.86
  -4   0   0  262.96   14.01
  -4   0   0  243.38   14.05
  -4   0   0  252.08   13.88
  -4   0   0  229.20   13.94
  -4   0   0  274.30   13.98
   4   0   0  236.32   13.84
   4   0   0  219.60   14.02
   4   0   0  270.54   13.83
   4   0   0  249.39   14.05
   4   0   0  225.54   13.81
   4   0   0  243.82   13.95
   4   0   0  265.55   13.98
   4   0   0  217.92   13.95
   4   0   0  259.92   13.97
   4   0   0  254.67   13.85
   4   0   0  244.71   13.97
   4   0   0  238.44   13.89
  -5   0   0    6.13    0.70
  -5   0   0    5.76    0.52
  -5   0   0    5.11    0.56
  -5   0   0    5.56    0.66
  -5   0   0    7.02    0.88
  -5   0   0    5.69    0.65
  -5   0   0    6.27    0.84
  -5   0   0    5.21    0.66
  -5   0   0    6.39    0.74
   5   0   0    6.28    0.65
   5   0   0    6.18    0.87
   5   0   0    6.05    0.64
   5   0   0    5.18    0.77
   5   0   0    5.25    0.75
   5   0   0    7.32    0.68
   5   0   0    5.65    0.48
   5   0   0    6.66    0.87
   5   0   0    5.63    0.49
   5   0   0    6.18    0.53
   5   0   0    5.80    0.50
   5   0   0    5.81    0.60
  -6   0   0    9.85    0.79
  -6   0   0   10.93    1.14
  -6   0   0    8.49    1.06
  -6   0   0    9.55    0.97
  -6   0   0   10.94    0.87
  -6   0   0   11.14    1.14
  -6   0   0   10.47    1.04
  -6   0   0    9.31    0.96
  -6   0   0    9.81    0.94
  -6   0   0   10.94    1.05
   6   0   0   11.69    0.98
   6   0   0   10.93    0.97
   6   0   0   10.30    0.79
   6   0   0    9.87    0.86
   6   0   0   10.34    0.98
   6   0   0    9.96    0.93
   6   0   0    8.80    1.04
   6   0   0   10.47    1.12
   6   0   0   10.78    0.99
  -7   0   0    1.14    0.54
  -7   0   0    0.83    0.48
  -7   0   0    0.45    0.25
  -7   0   0    1.58    0.42
  -7   0   0    2.15    0.55
  -7   0   0    0.90    0.36
  -7   0   0    0.25    0.47
  -7   0   0    1.20    0.41
  -7   0   0    0.82    0.41
  -7   0   0    0.48    0.51
   7   0   0    1.14    0.39
   7   0   0    0.90    0.58
   7   0   0    1.41    0.50
   7   0   0    0.40    0.50
   7   0   0    0.37    0.44
   7   0   0    1.09    0.68
   7   0   0    0.94    0.42
   7   0   0    0.05    0.38
   7   0   0    0.54    0.43
  -8   0   0    1.61    0.55
  -8   0   0    1.84    0.59
  -8   0   0    1.93    0.72
  -8   0   0    1.71    0.66
  -8   0   0    1.86    0.58
  -8   0   0    1.49    0.37
  -8   0   0    3.23    0.71
  -8   0   0    2.47    0.62
  -8   0   0    1.78    0.51
   8   0   0    1.28    0.54
   8   0   0    2.05    0.84
   8   0   0    2.32    0.58
   8   0   0    0.90    0.59
   8   0   0    2.00    0.58
  -9   0   0    3.98    0.57
  -9   0   0    6.34    1.03
  -9   0   0    4.73    0.86
  -9   0   0    5.86    1.01
  -9   0   0    4.16    0.82
  -9   0   0    5.55    1.74
  -9   0   0    6.92    1.18
  -9   0   0    2.93    0.79
   9   0   0    6.18    0.97
   9   0   0    4.02    0.80
   9   0   0    6.38    1.42
   9   0   0    5.26    1.03
   9   0   0    5.75    0.81
 -10   0   0    9.28    0.96
 -10   0   0    9.68    1.47
 -10   0   0   11.93    1.42
 -10   0   0   13.60    1.40
 -10   0   0   10.28    1.39
 -10   0   0   13.06    1.58
 -10   0   0   10.77    1.59
 -10   0   0   12.42    1.35
  10   0   0   11.19    1.31
  10   0   0   13.65    1.38
  10   0   0   10.91    1.02
 -11   0   0   -0.04    0.67
 -11   0   0   -0.33    0.56
 -11   0   0   -0.09    0.54
 -11   0   0    0.19    0.69
 -11   0   0    0.60    0.67
  11   0   0    0.16    0.57
  11   0   0    0.47    0.64
  11  -1   0    6.68    1.18
  11  -1   0    7.84    1.43
 -11   1   0    6.32    1.05
 -11   1   0    7.66    1.27
 -11   1   0    4.52    1.08
 -11   1   0    9.92    1.50
 -11   1   0    7.03    1.27
  10  -1   0    0.52    0.53
  10  -1   0    1.41    0.68
  10  -1   0    0.61    0.38
 -10   1   0    1.13    0.65
 -10   1   0    0.97    0.57
 -10   1   0   -0.48    0.75
 -10   1   0   -0.16    0.56
 -10   1   0    0.67    0.67
 -10   1   0    0.70    0.57
   9  -1   0    0.86    0.52
   9  -1   0    0.73    0.53
   9  -1   0    0.46    0.66
   9  -1   0    0.94    0.60
   9  -1   0    2.10    0.58
   9  -1   0    1.41    0.46
  -9   1   0    0.58    0.62
  -9   1   0    1.43    0.60
  -9   1   0    1.01    0.63
  -9   1   0    1.54    0.68
  -9   1   0    1.49    0.60
  -9   1   0    0.91    0.37
  -9   1   0    1.32    0.74
  -9   1   0    1.16    0.52
   8  -1   0   33.96    2.48
   8  -1   0   33.45    2.17
   8  -1   0   31.21    2.32
   8  -1   0   30.50    2.06
   8  -1   0   33.68    2.30
   8  -1   0   29.28    2.30
   8  -1   0   29.75    2.00
   8  -1   0   34.25    2.34
  -8   1   0   37.46    2.45
  -8   1   0   31.62    2.47
  -8   1   0   30.50    2.49
  -8   1   0   37.85    2.47
  -8   1   0   32.62    2.44
  -8   1   0   30.63    2.34
  -8   1   0   34.18    2.36
  -8   1   0   30.94    2.08
   7  -1   0   75.69    4.90
   7  -1   0   73.20    4.83
   7  -1   0   72.54    4.48
   7  -1   0   75.77    4.73
   7  -1   0   76.92    4.78
   7  -1   0   81.04    4.55
   7  -1   0   69.11    4.60
   7  -1   0   78.39    4.56
   7  -1   0   76.98    4.78
   7  -1   0   83.56    4.80
   7  -1   0   80.51    4.80
   7  -1   0   74.13    4.50
  -7   1   0   83.51    4.98
  -7   1   0   76.83    4.85
  -7   1   0   82.44    4.79
  -7   1   0   77.88    4.58
  -7   1   0   77.80    4.79
  -7   1   0   78.07    4.81
  -7   1   0   70.53    4.78
  -7   1   0   79.56    4.85
  -7   1   0   85.66    4.99
   6  -1   0    5.49    0.85
   6  -1   0    5.54    0.69
   6  -1   0    7.30    0.68
   6  -1   0    6.10    0.71
   6  -1   0    7.23    0.59
   6  -1   0    5.77    0.64
   6  -1   0    4.89    0.55
   6  -1   0    6.72    0.61
   6  -1   0    5.59    0.71
   6  -1   0    5.68    0.70
   6  -1   0    5.53    0.80
   6  -1   0    5.53    0.83
  -6   1   0    5.94    0.69
  -6   1   0    7.01    0.67
  -6   1   0    5.03    0.78
  -6   1   0    7.23    1.05
  -6   1   0    6.47    0.87
  -6   1   0    7.32    0.97
  -6   1   0    5.72    0.74
  -6   1   0    5.90    0.87
  -6   1   0    6.61    0.97
  -6   1   0    6.36    0.82
   5  -1   0    0.74    0.23
   5  -1   0    0.47    0.35
   5  -1   0    1.15    0.26
   5  -1   0    0.59    0.33
   5  -1   0    1.01    0.32
   5  -1   0    0.79    0.25
   5  -1   0    0.64    0.40
   5  -1   0    0.67    0.24
   5  -1   0    0.73    0.36
   5  -1   0    0.91    0.36
   5  -1   0   -0.01    0.32
   5  -1   0    0.49    0.33
  -5   1   0    0.39    0.36
  -5   1   0    0.69    0.25
  -5   1   0    0.50    0.43
  -5   1   0    0.62    0.33
  -5   1   0    1.09    0.35
  -5   1   0    0.53    0.32
  -5   1   0    0.56    0.28
  -5   1   0    0.48    0.34
  -5   1   0    1.01    0.43
   4  -1   0    0.57    0.37
   4  -1   0    0.99    0.24
   4  -1   0    0.76    0.32
   4  -1   0    1.06    0.35
   4  -1   0    0.60    0.31
   4  -1   0    0.65    0.33
   4  -1   0    0.38    0.29
   4  -1   0    0.57    0.23
   4  -1   0    0.88    0.27
   4  -1   0    0.56    0.29
   4  -1   0    0.64    0.37
   4  -1   0    0.71    0.33
  -4   1   0    0.42    0.28
  -4   1   0    1.09    0.40
  -4   1   0    1.01    0.24
  -4   1   0    0.96    0.32
  -4   1   0    0.55    0.36
  -4   1   0    0.70    0.32
  -4   1   0    0.24    0.35
  -4   1   0    0.61    0.51
   3  -1   0   26.64    1.67
   3  -1   0   25.39    1.72
   3  -1   0   26.55    1.71
   3  -1   0   26.46    1.66
   3  -1   0   25.96    1.69
   3  -1   0   23.27    1.60
   3  -1   0   22.71    1.63
   3  -1   0   28.09    1.71
   3  -1   0   27.83    1.72
   3  -1   0   28.02    1.61
   3  -1   0   29.04    1.63
   3  -1   0   25.18    1.75
  -3   1   0   28.23    1.62
  -3   1   0   27.55    1.72
  -3   1   0   27.83    1.70
  -3   1   0   26.68    1.71
  -3   1   0   28.54    1.65
  -3   1   0   27.58    1.74
  -3   1   0   25.45    1.69
  -3   1   0   23.60    1.65
  -3   1   0   25.11    1.71
  -3   1   0   27.42    1.79
   2  -1   0    0.10    0.16
   2  -1   0    0.09    0.25
   2  -1   0    0.12    0.24
   2  -1   0    0.13    0.18
   2  -1   0    0.15    0.19
   2  -1   0    0.10    0.21
   2  -1   0    0.16    0.26
   2  -1   0   -0.02    0.21
   2  -1   0   -0.05    0.17
   2  -1   0   -0.04    0.22
   2  -1   0   -0.08    0.22
  -2   1   0   -0.15    0.21
  -2   1   0    0.18    0.27
  -2   1   0   -0.02    0.22
  -2   1   0    0.12    0.16
  -2   1   0    0.22    0.26
  -2   1   0   -0.25    0.18
  -2   1   0    0.14    0.21
  -2   1   0   -0.09    0.23
  -2   1   0    0.00    0.16
  -2   1   0    0.13    0.25
   1  -1   0   45.13    2.50
   1  -1   0   41.00    2.47
   1  -1   0   42.66    2.51
   1  -1   0   42.62    2.52
   1  -1   0   47.35    2.49
   1  -1   0   45.91    2.52
   1  -1   0   46.50    2.49
   1  -1   0   45.92    2.52
   1  -1   0   39.86    2.51
   1  -1   0   38.50    2.51
  -1   1   0   38.68    2.50
  -1   1   0   40.47    2.48
  -1   1   0   42.73    2.49
  -1   1   0   46.77    2.53
  -1   1   0   44.35    2.51
  -1   1   0   39.05    2.46
  -1   1   0   48.15    2.51
  -1   1   0   45.66    2.53
  -1   1   0   44.33    2.52
   0  -1   0    4.64    0.31
   0  -1   0    4.11    0.29
   0  -1   0    4.83    0.31
   0  -1   0    4.62    0.29
   0  -1   0    5.50    0.30
   0  -1   0    4.90    0.30
   0  -1   0    4.74    0.32
   0  -1   0    4.90    0.30
   0   1   0    4.46    0.32
   0   1   0    4.13    0.35
   0   1   0    5.06    0.30
  -1  -1   0    1.07    0.15
  -1  -1   0    1.15    0.24
  -1  -1   0    1.36    0.16
  -1  -1   0    1.18    0.14
  -1  -1   0    1.62    0.20
  -1  -1   0    1.43    0.22
  -1  -1   0    1.03    0.16
  -1  -1   0    0.88    0.20
  -1  -1   0    1.05    0.17
  -1  -1   0    1.18    0.18
   1   1   0    0.83    0.15
   1   1   0    1.09    0.16
   1   1   0    1.40    0.15
   1   1   0    1.23    0.15
   1   1   0    1.02    0.22
   1   1   0    1.10    0.20
   1   1   0    1.14    0.15
  -2  -1   0   25.93    1.55
  -2  -1   0   27.11    1.63
  -2  -1   0   27.01    1.52
  -2  -1   0   27.31    1.50
  -2  -1   0   26.41    1.58
  -2  -1   0   23.84    1.62
  -2  -1   0   27.93    1.57
  -2  -1   0   25.08    1.56
  -2  -1   0   25.48    1.50
  -2  -1   0   26.18    1.55
  -2  -1   0   24.26    1.51
   2   1   0   22.80    1.55
   2   1   0   27.19    1.66
   2   1   0   23.26    1.57
   2   1   0   27.26    1.61
   2   1   0   26.06    1.57
   2   1   0   27.95    1.58
   2   1   0   27.20    1.54
   2   1   0   22.73    1.61
  -3  -1   0   43.31    2.55
  -3  -1   0   45.93    2.59
  -3  -1   0   46.51    2.67
  -3  -1   0   43.94    2.66
  -3  -1   0   40.72    2.62
  -3  -1   0   50.67    2.70
  -3  -1   0   45.15    2.75
  -3  -1   0   44.19    2.58
   3   1   0   44.78    2.72
   3   1   0   44.01    2.67
   3   1   0   45.60    2.64
   3   1   0   45.82    2.67
   3   1   0   43.97    2.66
   3   1   0   38.78    2.70
   3   1   0   45.64    2.79
  -4  -1   0    4.79    0.59
  -4  -1   0    4.12    0.59
  -4  -1   0    4.44    0.60
  -4  -1   0    6.24    0.79
  -4  -1   0    3.70    0.41
  -4  -1   0    4.91    0.49
  -4  -1   0    5.19    0.57
  -4  -1   0    4.06    0.35
  -4  -1   0    3.79    0.61
   4   1   0    4.47    0.53
   4   1   0    4.36    0.63
   4   1   0    3.96    0.50
   4   1   0    4.73    0.54
   4   1   0    4.42    0.60
   4   1   0    3.68    0.48
   4   1   0    5.47    0.72
  -5  -1   0    3.48    0.52
  -5  -1   0    2.96    0.90
  -5  -1   0    3.95    0.42
  -5  -1   0    3.67    0.79
  -5  -1   0    5.13    0.75
  -5  -1   0    4.16    0.48
  -5  -1   0    4.50    0.63
  -5  -1   0    3.89    0.60
   5   1   0    3.35    0.56
   5   1   0    4.48    0.54
   5   1   0    5.13    0.80
   5   1   0    4.19    0.66
   5   1   0    3.32    0.60
   5   1   0    3.97    0.51
   5   1   0    3.75    0.58
  -6  -1   0    8.03    1.00
  -6  -1   0    7.35    0.87
  -6  -1   0    9.01    1.11
  -6  -1   0    8.00    0.74
  -6  -1   0    8.71    0.84
  -6  -1   0    6.27    0.78
  -6  -1   0    7.24    0.80
  -6  -1   0    8.06    0.90
  -6  -1   0    7.64    0.67
   6   1   0    8.86    0.81
   6   1   0    9.71    0.88
   6   1   0    8.02    0.76
   6   1   0    8.05    1.04
   6   1   0    7.27    0.94
   6   1   0    7.56    0.81
   6   1   0    8.93    0.84
   6   1   0    8.50    0.79
  -7  -1   0   57.89    3.48
  -7  -1   0   60.31    3.54
  -7  -1   0   53.16    3.23
  -7  -1   0   53.94    3.42
  -7  -1   0   55.75    3.62
  -7  -1   0   55.64    3.67
  -7  -1   0   49.05    3.29
  -7  -1   0   49.92    3.39
  -7  -1   0   51.72    3.48
  -7  -1   0   54.65    3.48
   7   1   0   51.89    3.39
   7   1   0   52.47    3.36
   7   1   0   50.75    3.32
   7   1   0   54.39    3.35
   7   1   0   53.39    3.45
   7   1   0   61.28    3.72
   7   1   0   51.25    3.38
   7   1   0   54.41    3.45
   7   1   0   51.74    3.56
  -8  -1   0   15.58    1.53
  -8  -1   0   18.70    1.62
  -8  -1   0   13.44    1.09
  -8  -1   0   15.64    1.37
  -8  -1   0   15.52    1.36
  -8  -1   0   15.72    1.22
  -8  -1   0   13.74    1.30
  -8  -1   0   16.10    1.44
  -8  -1   0   14.91    1.41
   8   1   0   12.94    1.21
   8   1   0   14.12    1.19
   8   1   0   13.44    1.22
   8   1   0   15.08    1.34
   8   1   0   12.51    1.33
   8   1   0   15.78    1.60
  -9  -1   0    0.68    0.61
  -9  -1   0    0.93    0.50
  -9  -1   0    0.18    0.54
  -9  -1   0    1.30    0.55
  -9  -1   0   -0.03    0.58
   9   1   0    0.86    0.62
   9   1   0    0.80    0.68
   9   1   0    0.74    0.49
   9   1   0    0.30    0.43
   9   1   0    0.36    0.47
   9   1   0    0.73    0.39
 -10  -1   0    0.18    0.66
 -10  -1   0    0.88    0.60
 -10  -1   0    0.58    0.58
 -10  -1   0    0.40    0.51
 -10  -1   0    1.02    0.57
 -10  -1   0    1.06    0.58
  10   1   0    0.19    0.57
  10   1   0    0.57    0.45
  10   1   0    0.93    0.64
 -11  -1   0    2.90    0.78
 -11  -1   0    2.02    0.86
 -11  -1   0    5.29    1.03
 -11  -1   0    6.19    1.18
 -11  -1   0    4.50    1.05
  11   1   0    2.50    0.93
  11   1   0    4.50    1.16
  11  -2   0    3.75    0.95
  11  -2   0    4.15    0.91
 -11   2   0    4.00    0.97
 -11   2   0    3.84    1.05
 -11   2   0    2.90    0.77
 -11   2   0    2.88    0.97
 -11   2   0    3.03    1.01
  10  -2   0    7.20    0.82
  10  -2   0    5.98    1.07
  10  -2   0    7.80    1.21
 -10   2   0    9.15    1.37
 -10   2   0    6.96    1.32
 -10   2   0    7.15    1.28
 -10   2   0    5.59    1.05
 -10   2   0    8.26    1.36
 -10   2   0    6.67    1.07
 -10   2   0    5.08    0.75
 -10   2   0    8.39    1.36
   9  -2   0    1.06    0.55
   9  -2   0    0.78    0.34
   9  -2   0    0.88    0.54
   9  -2   0    1.01    0.50
   9  -2   0    0.90    0.42
   9  -2   0    1.52    0.55
   9  -2   0    0.29    0.50
   9  -2   0    0.62    0.49
  -9   2   0    2.29    0.62
  -9   2   0    0.56    0.37
  -9   2   0    0.45    0.46
  -9   2   0    0.79    0.55
  -9   2   0    1.41    0.82
  -9   2   0    1.27    0.75
  -9   2   0   -0.01    0.57
  -9   2   0    1.12    0.65
   8  -2   0    1.61    0.57
   8  -2   0    1.95    0.60
   8  -2   0    1.97    0.39
   8  -2   0    0.95    0.37
   8  -2   0    1.88    0.66
   8  -2   0    1.46    0.41
   8  -2   0    2.16    0.54
   8  -2   0    2.25    0.57
   8  -2   0    2.02    0.52
  -8   2   0    0.95    0.32
  -8   2   0    1.08    0.55
  -8   2   0    1.87    0.37
  -8   2   0    1.52    0.53
  -8   2   0    2.17    0.62
  -8   2   0    1.77    0.54
  -8   2   0    1.12    0.46
  -8   2   0    0.89    0.48
  -8   2   0    0.50    0.49
   7  -2   0    2.57    0.62
   7  -2   0    2.33    0.59
   7  -2   0    2.26    0.58
   7  -2   0    2.45    0.43
   7  -2   0    2.77    0.67
   7  -2   0    1.57    0.55
   7  -2   0    2.20    0.61
   7  -2   0    3.21    0.49
   7  -2   0    2.97    0.65
   7  -2   0    2.79    0.64
   7  -2   0    2.69    0.47
   7  -2   0    1.83    0.39
  -7   2   0    1.38    0.57
  -7   2   0    2.39    0.63
  -7   2   0    2.41    0.40
  -7   2   0    1.75    0.40
  -7   2   0    1.76    0.64
  -7   2   0    3.08    0.68
  -7   2   0    2.97    0.70
  -7   2   0    1.01    0.50
  -7   2   0    2.22    0.58
  -7   2   0    3.70    0.70
  -7   2   0    2.92    0.58
   6  -2   0   15.80    1.28
   6  -2   0   16.64    1.26
   6  -2   0   13.17    1.06
   6  -2   0   14.06    1.19
   6  -2   0   13.49    1.08
   6  -2   0   14.72    1.10
   6  -2   0   13.66    1.29
   6  -2   0   13.98    1.24
   6  -2   0   15.11    1.19
   6  -2   0   13.53    1.23
   6  -2   0   14.22    1.06
   6  -2   0   14.68    1.24
  -6   2   0   14.95    1.15
  -6   2   0   16.65    1.33
  -6   2   0   16.09    1.40
  -6   2   0   14.73    1.26
  -6   2   0   15.73    1.25
  -6   2   0   14.84    1.26
  -6   2   0   13.59    1.20
  -6   2   0   15.40    1.33
  -6   2   0   13.77    1.06
   5  -2   0   40.07    2.67
   5  -2   0   41.90    2.65
   5  -2   0   40.80    2.55
   5  -2   0   37.22    2.70
   5  -2   0   43.45    2.67
   5  -2   0   41.09    2.50
   5  -2   0   40.19    2.51
   5  -2   0   42.07    2.61
   5  -2   0   40.85    2.51
   5  -2   0   40.54    2.62
   5  -2   0   39.48    2.65
   5  -2   0   43.19    2.65
  -5   2   0   42.53    2.57
  -5   2   0   41.66    2.74
  -5   2   0   40.71    2.66
  -5   2   0   41.58    2.69
  -5   2   0   41.80    2.69
  -5   2   0   44.73    2.71
  -5   2   0   43.41    2.65
  -5   2   0   41.71    2.68
  -5   2   0   40.69    2.51
  -5   2   0   36.48    2.60
   4  -2   0   63.11    3.76
   4  -2   0   63.94    3.84
   4  -2   0   55.42    3.83
   4  -2   0   71.31    3.73
   4  -2   0   68.02    3.85
   4  -2   0   57.64    3.73
   4  -2   0   59.06    3.71
   4  -2   0   66.60    3.82
   4  -2   0   59.85    3.77
   4  -2   0   63.38    3.78
   4  -2   0   69.68    3.71
  -4   2   0   63.60    3.83
  -4   2   0   69.40    3.76
  -4   2   0   62.83    3.71
  -4   2   0   65.72    3.86
  -4   2   0   56.57    3.78
  -4   2   0   61.91    3.88
  -4   2   0   58.52    3.81
  -4   2   0   61.35    3.79
   3  -2   0    4.15    0.46
   3  -2   0    3.52    0.44
   3  -2   0    2.73    0.40
   3  -2   0    3.28    0.41
   3  -2   0    3.20    0.47
   3  -2   0    2.46    0.45
   3  -2   0    3.76    0.51
   3  -2   0    3.19    0.42
   3  -2   0    3.66    0.56
   3  -2   0    2.72    0.50
   3  -2   0    3.24    0.51
   3  -2   0    2.66    0.45
  -3   2   0    2.73    0.39
  -3   2   0    3.73    0.52
  -3   2   0    3.80    0.50
  -3   2   0    3.81    0.45
  -3   2   0    3.45    0.50
  -3   2   0    3.47    0.50
  -3   2   0    3.18    0.52
  -3   2   0    3.12    0.39
  -3   2   0    3.51    0.58
  -3   2   0    2.97    0.51
   2  -2   0  277.67   15.13
   2  -2   0  276.22   15.15
   2  -2   0  278.18   15.09
   2  -2   0  252.58   15.13
   2  -2   0  280.52   15.09
   2  -2   0  278.55   15.14
   2  -2   0  269.99   15.11
   2  -2   0  270.88   15.13
   2  -2   0  276.82   15.09
   2  -2   0  257.08   15.07
   2  -2   0  246.51   15.13
  -2   2   0  242.72   15.04
  -2   2   0  300.51   15.12
  -2   2   0  278.50   15.15
  -2   2   0  244.87   15.12
  -2   2   0  242.43   15.11
  -2   2   0  281.66   15.06
  -2   2   0  262.30   15.08
  -2   2   0  280.22   15.15
  -2   2   0  281.26   15.15
  -2   2   0  250.00   15.08
  -2   2   0  269.67   15.14
   1  -2   0  216.60   13.36
   1  -2   0  241.20   13.38
   1  -2   0  238.75   13.34
   1  -2   0  224.44   13.35
   1  -2   0  231.80   13.37
   1  -2   0  236.62   13.38
   1  -2   0  222.88   13.38
   1  -2   0  233.28   13.37
   1  -2   0  260.20   13.39
   1  -2   0  253.30   13.36
   1  -2   0  222.43   13.38
  -1   2   0  252.15   13.35
  -1   2   0  217.49   13.37
  -1   2   0  253.82   13.39
  -1   2   0  264.26   13.38
  -1   2   0  219.45   13.36
  -1   2   0  251.38   13.36
  -1   2   0  240.47   13.38
  -1   2   0  242.55   13.39
  -1   2   0  233.78   13.34
   0  -2   0  339.61   19.53
   0  -2   0  345.09   19.51
   0  -2   0  347.76   19.56
   0  -2   0  385.07   19.52
   0  -2   0  354.13   19.50
   0  -2   0  377.08   19.52
   0  -2   0  344.63   19.53
   0  -2   0  386.07   19.51
   0  -2   0  353.46   19.52
   0   2   0  312.22   19.52
   0   2   0  365.94   19.51
   0   2   0  312.90   19.53
   0   2   0  338.89   19.50
   0   2   0  346.21   19.50
   0   2   0  334.95   19.50
   0   2   0  336.91   19.56
  -1  -2   0    9.78    0.71
  -1  -2   0    9.63    0.68
  -1  -2   0   10.80    0.76
  -1  -2   0   11.06    0.74
  -1  -2   0   11.81    0.70
  -1  -2   0   11.83    0.73
  -1  -2   0   10.59    0.76
   1   2   0   12.09    0.71
   1   2   0    9.81    0.73
   1   2   0   10.64    0.69
   1   2   0   11.16    0.79
   1   2   0   10.33    0.74
  -2  -2   0    0.23    0.25
  -2  -2   0    0.03    0.11
  -2  -2   0   -0.07    0.18
  -2  -2   0    0.32    0.18
  -2  -2   0    0.11    0.15
  -2  -2   0    0.06    0.13
  -2  -2   0    0.36    0.16
  -2  -2   0   -0.12    0.16
  -2  -2   0   -0.05    0.23
  -2  -2   0    0.16    0.17
  -2  -2   0    0.08    0.22
  -2  -2   0   -0.05    0.14
   2   2   0   -0.10    0.17
   2   2   0    0.09    0.13
   2   2   0    0.02    0.12
   2   2   0   -0.21    0.20
   2   2   0    0.18    0.28
   2   2   0    0.09    0.21
   2   2   0    0.18    0.15
   2   2   0    0.13    0.17
  -3  -2   0    0.03    0.23
  -3  -2   0    0.13    0.17
  -3  -2   0   -0.09    0.26
  -3  -2   0   -0.07    0.17
  -3  -2   0    0.44    0.22
  -3  -2   0   -0.07    0.22
  -3  -2   0    0.20    0.15
  -3  -2   0    0.16    0.17
  -3  -2   0    0.37    0.13
  -3  -2   0    0.20    0.23
  -3  -2   0    0.36    0.31
   3   2   0    0.16    0.18
   3   2   0    0.43    0.30
   3   2   0   -0.02    0.24
   3   2   0    0.46    0.21
   3   2   0    0.06    0.17
   3   2   0    0.25    0.25
   3   2   0    0.21    0.20
   3   2   0    0.42    0.25
   3   2   0    0.02    0.23
  -4  -2   0  120.28    7.76
  -4  -2   0  145.98    8.03
  -4  -2   0  139.86    7.84
  -4  -2   0  133.88    7.83
  -4  -2   0  131.28    7.73
  -4  -2   0  143.38    7.85
  -4  -2   0  128.91    7.72
  -4  -2   0  147.34    7.96
  -4  -2   0  135.75    7.84
   4   2   0  121.40    7.89
   4   2   0  137.74    7.83
   4   2   0  131.70    7.76
   4   2   0  142.64    7.85
   4   2   0  150.20    7.88
   4   2   0  148.28    7.83
   4   2   0  124.01    7.80
   4   2   0  140.12    8.01
  -5  -2   0    0.27    0.25
  -5  -2   0    0.80    0.31
  -5  -2   0    0.85    0.33
  -5  -2   0    0.63    0.30
  -5  -2   0    0.59    0.34
  -5  -2   0    0.16    0.19
  -5  -2   0    0.18    0.34
  -5  -2   0    0.50    0.35
  -5  -2   0    0.23    0.28
  -5  -2   0    0.50    0.17
   5   2   0    0.27    0.29
   5   2   0    0.64    0.23
   5   2   0    0.46    0.29
   5   2   0    0.45    0.36
   5   2   0    0.27    0.30
   5   2   0    0.30    0.36
   5   2   0    0.64    0.31
   5   2   0    0.41    0.30
  -6  -2   0    1.77    0.49
  -6  -2   0    1.80    0.52
  -6  -2   0    2.66    0.56
  -6  -2   0    1.75    0.59
  -6  -2   0    1.20    0.24
  -6  -2   0    2.08    0.59
  -6  -2   0    1.61    0.38
  -6  -2   0    1.44    0.43
  -6  -2   0    1.76    0.42
   6   2   0    1.79    0.51
   6   2   0    1.81    0.53
   6   2   0    2.38    0.45
   6   2   0    2.46    0.51
   6   2   0    2.65    0.65
   6   2   0    1.16    0.40
   6   2   0    0.85    0.37
   6   2   0    1.43    0.40
  -7  -2   0    2.84    0.44
  -7  -2   0    3.15    0.62
  -7  -2   0    3.09    0.65
  -7  -2   0    3.24    0.76
  -7  -2   0    3.06    0.75
  -7  -2   0    3.22    0.65
  -7  -2   0    4.63    0.76
  -7  -2   0    3.39    0.55
  -7  -2   0    3.44    0.64
   7   2   0    3.28    0.54
   7   2   0    2.98    0.63
   7   2   0    2.37    0.64
   7   2   0    2.60    0.50
   7   2   0    2.72    0.63
   7   2   0    3.05    0.62
   7   2   0    2.81    0.64
   7   2   0    2.31    0.80
  -8  -2   0    1.22    0.47
  -8  -2   0    0.15    0.30
  -8  -2   0    0.65    0.40
  -8  -2   0   -0.27    0.41
  -8  -2   0   -0.36    0.45
  -8  -2   0    0.24    0.38
  -8  -2   0    0.01    0.43
  -8  -2   0    0.48    0.47
  -8  -2   0    0.12    0.43
   8   2   0    0.00    0.36
   8   2   0    0.07    0.32
   8   2   0    0.64    0.57
   8   2   0    0.06    0.41
   8   2   0    0.41    0.43
  -9  -2   0   -0.31    0.48
  -9  -2   0    0.10    0.56
  -9  -2   0    0.06    0.45
  -9  -2   0    0.36    0.44
  -9  -2   0    0.18    0.46
  -9  -2   0    0.55    0.60
  -9  -2   0    1.60    0.64
  -9  -2   0   -0.64    0.30
   9   2   0    0.49    0.69
   9   2   0   -0.05    0.41
   9   2   0    0.24    0.54
   9   2   0    0.17    0.40
   9   2   0    0.22    0.45
 -10  -2   0    1.87    0.45
 -10  -2   0    2.08    0.81
 -10  -2   0    1.49    0.76
 -10  -2   0    1.64    0.79
 -10  -2   0    2.30    0.68
 -10  -2   0    2.88    0.74
 -10  -2   0    0.88    0.65
 -10  -2   0    2.23    0.77
  10   2   0    2.32    0.80
  10   2   0    2.44    0.86
  10   2   0    2.36    0.55
  11  -3   0    7.94    1.28
  11  -3   0   10.53    1.55
 -11   3   0    7.46    1.30
 -11   3   0   10.97    1.66
 -11   3   0    7.30    1.50
 -11   3   0    8.84    1.48
 -11   3   0   11.45    1.32
 -11   3   0   10.75    1.61
  10  -3   0   -0.15    0.64
  10  -3   0    0.63    0.68
  10  -3   0    0.84    0.60
  10  -3   0    0.14    0.41
  10  -3   0    0.94    0.44
  10  -3   0    0.05    0.40
 -10   3   0    1.86    0.66
 -10   3   0    1.72    0.62
 -10   3   0    1.14    0.68
 -10   3   0    1.11    0.70
 -10   3   0    0.37    0.44
 -10   3   0    1.33    0.70
 -10   3   0    0.09    0.65
   9  -3   0    1.98    0.75
   9  -3   0    1.59    0.56
   9  -3   0    0.70    0.52
   9  -3   0    0.18    0.38
   9  -3   0    0.24    0.41
   9  -3   0    0.26    0.38
   9  -3   0    0.59    0.36
   9  -3   0    0.51    0.44
   9  -3   0    0.53    0.46
  -9   3   0    0.19    0.36
  -9   3   0    1.67    0.68
  -9   3   0    1.81    0.63
  -9   3   0    0.83    0.57
  -9   3   0   -0.01    0.48
  -9   3   0    1.55    0.62
  -9   3   0   -0.01    0.61
  -9   3   0    0.10    0.46
   8  -3   0   16.12    1.23
   8  -3   0   16.12    1.26
   8  -3   0   15.80    1.45
   8  -3   0   15.75    1.47
   8  -3   0   16.54    1.41
   8  -3   0   14.04    1.21
   8  -3   0   18.08    1.72
   8  -3   0   16.84    1.50
   8  -3   0   15.48    1.46
  -8   3   0   15.98    1.53
  -8   3   0   14.10    1.21
  -8   3   0   17.54    1.48
  -8   3   0   17.44    1.53
  -8   3   0   15.86    1.55
  -8   3   0   16.21    1.13
  -8   3   0   16.05    1.47
  -8   3   0   16.21    1.62
  -8   3   0   14.40    1.56
   7  -3   0   10.98    1.01
   7  -3   0   13.24    1.15
   7  -3   0   14.38    1.27
   7  -3   0   13.57    1.13
   7  -3   0   13.53    1.21
   7  -3   0   10.74    1.23
   7  -3   0   13.36    1.20
   7  -3   0   11.42    1.05
   7  -3   0   12.49    1.00
   7  -3   0   12.92    1.22
   7  -3   0   11.86    1.19
   7  -3   0   11.91    1.23
  -7   3   0   11.26    1.28
  -7   3   0   13.65    1.24
  -7   3   0   12.81    0.94
  -7   3   0   12.40    1.20
  -7   3   0   13.54    1.31
  -7   3   0   15.56    2.16
  -7   3   0   11.68    1.35
  -7   3   0    8.86    1.18
  -7   3   0   13.12    1.34
  -7   3   0   11.47    0.99
  -7   3   0   11.84    1.12
   6  -3   0    6.49    0.98
   6  -3   0    6.24    0.75
   6  -3   0    6.96    0.81
   6  -3   0    6.14    0.64
   6  -3   0    6.62    0.92
   6  -3   0    6.01    0.69
   6  -3   0    5.60    0.76
   6  -3   0    7.67    0.80
   6  -3   0    6.54    0.71
   6  -3   0    7.17    0.92
   6  -3   0    7.21    0.84
   6  -3   0    7.45    0.79
  -6   3   0    7.32    0.89
  -6   3   0    6.02    0.60
  -6   3   0    6.15    0.77
  -6   3   0    6.74    0.63
  -6   3   0    6.85    0.82
  -6   3   0    7.04    0.92
  -6   3   0    5.53    0.72
  -6   3   0    6.98    0.83
  -6   3   0    5.15    0.88
  -6   3   0    8.00    1.11
   5  -3   0    5.98    0.74
   5  -3   0    7.48    0.69
   5  -3   0    6.68    0.69
   5  -3   0    7.07    0.75
   5  -3   0    7.12    0.70
   5  -3   0    6.88    0.64
   5  -3   0    7.09    0.67
   5  -3   0    7.54    0.79
   5  -3   0    6.78    0.79
   5  -3   0    7.26    0.95
   5  -3   0    6.13    0.70
  -5   3   0    6.84    0.84
  -5   3   0    5.81    0.73
  -5   3   0    7.82    0.82
  -5   3   0    5.56    0.58
  -5   3   0    8.07    0.72
  -5   3   0    7.58    0.81
  -5   3   0    6.13    0.73
  -5   3   0    5.88    0.66
  -5   3   0    6.75    0.83
   4  -3   0   82.00    4.70
   4  -3   0   70.04    4.58
   4  -3   0   73.60    4.58
   4  -3   0   74.84    4.56
   4  -3   0   85.52    4.57
   4  -3   0   82.24    4.57
   4  -3   0   77.85    4.67
   4  -3   0   77.63    4.66
   4  -3   0   68.96    4.66
   4  -3   0   81.44    4.69
   4  -3   0   81.98    4.60
   4  -3   0   83.63    4.71
  -4   3   0   84.24    4.72
  -4   3   0   72.65    4.53
  -4   3   0   76.05    4.56
  -4   3   0   76.39    4.66
  -4   3   0   75.77    4.62
  -4   3   0   79.63    4.69
  -4   3   0   83.05    4.59
  -4   3   0   76.50    4.72
  -4   3   0   77.02    4.65
  -4   3   0   73.59    4.51
   3  -3   0   87.17    4.79
   3  -3   0   81.19    4.78
   3  -3   0   78.49    4.72
   3  -3   0   86.81    4.71
   3  -3   0   81.50    4.76
   3  -3   0   76.39    4.76
   3  -3   0   82.29    4.78
   3  -3   0   74.36    4.63
   3  -3   0   81.97    4.70
   3  -3   0   78.92    4.78
   3  -3   0   86.38    4.71
  -3   3   0   76.88    4.74
  -3   3   0   72.63    4.62
  -3   3   0   79.83    4.70
  -3   3   0   82.34    4.67
  -3   3   0   87.61    4.74
  -3   3   0   77.63    4.76
  -3   3   0   75.00    4.75
  -3   3   0   80.45    4.69
  -3   3   0   83.73    4.79
  -3   3   0   78.78    4.76
  -3   3   0   87.26    4.81
   2  -3   0  132.38    7.51
   2  -3   0  128.12    7.54
   2  -3   0  138.23    7.50
   2  -3   0  146.04    7.53
   2  -3   0  130.53    7.53
   2  -3   0  130.28    7.54
   2  -3   0  131.49    7.55
   2  -3   0  134.58    7.54
   2  -3   0  138.15    7.55
  -2   3   0  134.46    7.48
  -2   3   0  117.05    7.52
  -2   3   0  142.68    7.55
  -2   3   0  115.74    7.51
  -2   3   0  145.43    7.51
  -2   3   0  133.45    7.55
  -2   3   0  137.31    7.56
  -2   3   0  124.12    7.53
  -2   3   0  117.08    7.46
  -2   3   0  124.22    7.51
   1  -3   0   41.44    2.44
   1  -3   0   45.87    2.53
   1  -3   0   42.72    2.51
   1  -3   0   38.29    2.45
   1  -3   0   40.78    2.51
   1  -3   0   43.43    2.51
   1  -3   0   41.81    2.50
   1  -3   0   43.85    2.50
   1  -3   0   41.09    2.48
   1  -3   0   42.30    2.50
  -1   3   0   41.64    2.42
  -1   3   0   39.55    2.48
  -1   3   0   43.80    2.50
  -1   3   0   42.48    2.44
  -1   3   0   42.59    2.53
  -1   3   0   39.61    2.49
  -1   3   0   40.30    2.48
  -1   3   0   44.91    2.49
  -1   3   0   45.06    2.52
  -1   3   0   43.77    2.49
   0  -3   0   13.74    0.84
   0  -3   0   15.24    0.90
   0  -3   0   13.14    0.82
   0  -3   0   12.58    0.91
   0  -3   0   14.56    0.88
   0  -3   0   13.93    0.85
   0  -3   0   13.88    0.85
   0  -3   0   15.13    0.86
   0  -3   0   11.79    0.86
   0   3   0   15.51    0.85
   0   3   0   14.73    0.89
   0   3   0   13.81    0.95
   0   3   0   12.50    0.82
   0   3   0   12.55    0.90
   0   3   0   12.84    0.84
   0   3   0   12.56    0.82
   0   3   0   12.86    0.84
  -1  -3   0   12.94    0.91
  -1  -3   0   15.12    0.88
  -1  -3   0   13.58    0.94
  -1  -3   0   12.59    0.90
  -1  -3   0   14.42    0.88
  -1  -3   0   13.47    0.88
  -1  -3   0   12.93    0.92
   1   3   0   12.22    0.89
   1   3   0   12.55    0.95
   1   3   0   12.80    0.94
   1   3   0   14.59    0.86
   1   3   0   14.91    0.89
  -2  -3   0   11.34    0.82
  -2  -3   0   12.45    0.90
  -2  -3   0   10.25    0.81
  -2  -3   0   10.80    0.79
   2   3   0   11.07    0.74
   2   3   0    9.26    0.85
   2   3   0   12.67    0.79
   2   3   0   10.26    0.79
   2   3   0    9.83    0.81
   2   3   0   11.64    0.92
   2   3   0   11.84    0.77
  -3  -3   0   89.87    5.18
  -3  -3   0   78.35    5.03
  -3  -3   0   86.95    5.07
  -3  -3   0   84.22    5.05
  -3  -3   0   95.05    5.26
  -3  -3   0   87.29    5.07
   3   3   0   91.68    5.28
   3   3   0   91.72    5.12
   3   3   0   84.24    5.03
   3   3   0   87.94    5.14
   3   3   0   97.38    5.14
   3   3   0   87.07    5.15
  -4  -3   0    0.41    0.33
  -4  -3   0   -0.18    0.21
  -4  -3   0    0.15    0.15
  -4  -3   0    0.20    0.25
  -4  -3   0   -0.24    0.24
  -4  -3   0    0.30    0.17
  -4  -3   0    0.18    0.20
  -4  -3   0    0.28    0.18
  -4  -3   0   -0.08    0.18
  -4  -3   0   -0.19    0.20
   4   3   0    0.15    0.25
   4   3   0   -0.04    0.29
   4   3   0   -0.19    0.29
   4   3   0    0.21    0.26
   4   3   0   -0.02    0.15
   4   3   0   -0.06    0.25
   4   3   0   -0.04    0.19
  -5  -3   0    1.22    0.41
  -5  -3   0    0.78    0.25
  -5  -3   0    1.21    0.36
  -5  -3   0    1.28    0.25
  -5  -3   0    0.69    0.41
  -5  -3   0    1.43    0.38
  -5  -3   0    1.30    0.23
  -5  -3   0    1.19    0.37
  -5  -3   0    1.33    0.35
  -5  -3   0    1.23    0.37
   5   3   0    1.52    0.38
   5   3   0    0.87    0.34
   5   3   0    0.57    0.45
   5   3   0    1.11    0.39
   5   3   0    1.13    0.41
   5   3   0    0.54    0.29
   5   3   0    1.35    0.33
   5   3   0    1.22    0.30
   5   3   0    1.37    0.30
  -6  -3   0    3.80    0.77
  -6  -3   0    3.28    0.64
  -6  -3   0    4.72    0.69
  -6  -3   0    4.17    0.48
  -6  -3   0    4.76    0.69
  -6  -3   0    4.46    0.70
  -6  -3   0    4.12    0.75
  -6  -3   0    4.30    0.78
  -6  -3   0    4.03    0.39
  -6  -3   0    3.43    0.44
   6   3   0    4.75    0.53
   6   3   0    4.12    0.67
   6   3   0    3.97    0.71
   6   3   0    4.49    0.76
   6   3   0    2.78    0.73
   6   3   0    4.16    0.61
   6   3   0    3.27    0.55
   6   3   0    3.69    0.67
   6   3   0    4.07    0.51
  -7  -3   0   10.88    1.07
  -7  -3   0   10.43    0.98
  -7  -3   0   11.42    0.94
  -7  -3   0   11.28    1.09
  -7  -3   0   10.10    0.83
  -7  -3   0   11.18    1.13
  -7  -3   0   10.12    1.20
  -7  -3   0   13.12    1.28
  -7  -3   0    9.16    1.03
   7   3   0   11.78    1.03
   7   3   0    8.86    0.87
   7   3   0   11.34    1.09
   7   3   0   11.60    1.51
   7   3   0    9.55    0.93
   7   3   0   10.96    0.87
   7   3   0    9.84    1.05
   7   3   0    8.58    1.10
  -8  -3   0    0.44    0.50
  -8  -3   0   -0.43    0.45
  -8  -3   0    1.12    0.43
  -8  -3   0   -0.06    0.47
  -8  -3   0    0.98    0.38
  -8  -3   0   -0.14    0.46
  -8  -3   0    0.78    0.54
  -8  -3   0   -0.29    0.28
  -8  -3   0    0.66    0.48
   8   3   0    0.65    0.47
   8   3   0    0.30    0.30
   8   3   0    0.19    0.52
   8   3   0    0.06    0.38
   8   3   0    0.18    0.56
   8   3   0    0.35    0.34
  -9  -3   0    1.33    0.54
  -9  -3   0    2.52    0.73
  -9  -3   0    0.71    0.59
  -9  -3   0    0.54    0.53
  -9  -3   0    0.61    0.53
  -9  -3   0    0.45    0.35
  -9  -3   0    0.88    0.54
   9   3   0    2.39    0.74
   9   3   0    1.81    0.72
   9   3   0    2.17    0.58
 -10  -3   0    5.19    0.93
 -10  -3   0    4.37    0.98
 -10  -3   0    4.46    1.07
 -10  -3   0    4.16    0.89
 -10  -3   0    4.07    0.96
 -10  -3   0    5.40    0.92
 -10  -3   0    4.16    0.85
  10   3   0    4.74    0.83
  10   3   0    4.39    0.91
  10   3   0    4.73    1.08
  11  -4   0    9.30    1.49
  11  -4   0    8.04    1.27
  11  -4   0    7.60    0.94
 -11   4   0    7.65    1.38
 -11   4   0    7.87    1.32
 -11   4   0    8.61    1.33
 -11   4   0    6.28    1.32
 -11   4   0    9.99    1.23
 -11   4   0   10.92    1.60
  10  -4   0    6.67    0.86
  10  -4   0    6.79    0.86
  10  -4   0    8.09    1.25
  10  -4   0    7.52    0.82
  10  -4   0    7.74    1.25
  10  -4   0    6.33    1.08
  10  -4   0    7.54    0.94
  10  -4   0    9.78    1.61
 -10   4   0    9.02    1.41
 -10   4   0    7.83    1.26
 -10   4   0    7.71    1.21
 -10   4   0    8.36    1.39
 -10   4   0    7.35    1.07
 -10   4   0    6.92    1.29
 -10   4   0    9.46    1.44
 -10   4   0    6.33    0.95
   9  -4   0    2.85    0.84
   9  -4   0    2.53    0.75
   9  -4   0    2.91    0.53
   9  -4   0    2.35    0.56
   9  -4   0    3.03    0.77
   9  -4   0    2.96    0.54
   9  -4   0    2.37    0.71
   9  -4   0    4.70    1.05
  -9   4   0    2.87    0.73
  -9   4   0    2.52    0.48
  -9   4   0    2.65    0.70
  -9   4   0    2.41    0.86
  -9   4   0    2.38    0.59
  -9   4   0    4.08    0.94
  -9   4   0    2.75    0.87
  -9   4   0    2.23    0.78
   8  -4   0    0.73    0.52
   8  -4   0    0.74    0.39
   8  -4   0    0.03    0.46
   8  -4   0    0.46    0.44
   8  -4   0    0.40    0.48
   8  -4   0    1.04    0.52
   8  -4   0    1.16    0.36
   8  -4   0    0.53    0.41
   8  -4   0    0.84    0.44
  -8   4   0    0.34    0.52
  -8   4   0    0.44    0.57
  -8   4   0    0.77    0.49
  -8   4   0    1.44    0.49
  -8   4   0    0.35    0.53
  -8   4   0    0.50    0.43
  -8   4   0    1.15    0.35
  -8   4   0    1.18    0.55
  -8   4   0   -0.19    0.28
   7  -4   0   21.78    1.57
   7  -4   0   19.76    1.47
   7  -4   0   24.89    1.67
   7  -4   0   22.47    1.73
   7  -4   0   22.56    1.54
   7  -4   0   22.22    1.68
   7  -4   0   20.30    1.52
   7  -4   0   20.72    1.61
   7  -4   0   16.09    1.76
   7  -4   0   18.64    1.71
   7  -4   0   20.41    1.67
   7  -4   0   19.14    1.70
  -7   4   0   20.79    1.43
  -7   4   0   19.17    1.64
  -7   4   0   21.27    1.70
  -7   4   0   21.15    1.83
  -7   4   0   21.92    1.71
  -7   4   0   24.15    1.79
  -7   4   0   20.94    1.50
  -7   4   0   20.65    1.76
  -7   4   0   18.73    1.66
  -7   4   0   21.17    1.68
  -7   4   0   20.22    1.58
   6  -4   0    6.63    0.95
   6  -4   0    5.40    0.63
   6  -4   0    5.71    0.73
   6  -4   0    5.87    0.71
   6  -4   0    5.91    0.91
   6  -4   0    6.46    0.71
   6  -4   0    6.22    0.96
   6  -4   0    7.28    0.85
   6  -4   0    5.43    0.65
   6  -4   0    6.05    0.70
   6  -4   0    5.98    0.87
   6  -4   0    7.14    0.97
  -6   4   0    5.48    0.61
  -6   4   0    4.36    0.95
  -6   4   0    5.36    1.06
  -6   4   0    6.14    0.91
  -6   4   0    7.91    0.83
  -6   4   0    7.42    1.02
  -6   4   0    7.08    0.65
  -6   4   0    5.90    0.88
  -6   4   0    6.23    0.78
  -6   4   0    6.37    0.73
   5  -4   0  162.63    8.61
   5  -4   0  139.04    8.72
   5  -4   0  163.35    8.64
   5  -4   0  152.11    8.61
   5  -4   0  142.80    8.61
   5  -4   0  149.87    8.73
   5  -4   0  135.23    8.54
   5  -4   0  137.88    8.68
   5  -4   0  151.85    8.70
   5  -4   0  157.22    8.74
   5  -4   0  148.69    8.57
  -5   4   0  142.71    8.52
  -5   4   0  157.23    8.75
  -5   4   0  144.37    8.69
  -5   4   0  149.31    8.72
  -5   4   0  144.90    8.58
  -5   4   0  159.67    8.62
  -5   4   0  141.93    8.68
   4  -4   0   39.82    2.88
   4  -4   0   45.06    2.92
   4  -4   0   44.80    2.89
   4  -4   0   45.58    2.93
   4  -4   0   46.86    2.92
   4  -4   0   47.27    2.99
   4  -4   0   50.74    2.84
   4  -4   0   47.85    2.86
   4  -4   0   47.21    2.82
   4  -4   0   40.95    2.73
   4  -4   0   46.25    2.91
   4  -4   0   46.76    2.82
  -4   4   0   45.70    2.77
  -4   4   0   48.40    2.96
  -4   4   0   45.23    2.81
  -4   4   0   46.55    2.82
  -4   4   0   49.81    2.96
  -4   4   0   47.45    2.92
  -4   4   0   45.05    2.85
  -4   4   0   44.42    2.88
  -4   4   0   42.24    2.71
   3  -4   0    5.07    0.85
   3  -4   0    4.47    0.63
   3  -4   0    3.43    0.47
   3  -4   0    5.14    0.65
   3  -4   0    4.30    0.55
   3  -4   0    4.83    0.55
   3  -4   0    4.36    0.65
   3  -4   0    4.00    0.60
   3  -4   0    3.84    0.39
   3  -4   0    5.30    0.65
   3  -4   0    4.32    0.56
   3  -4   0    4.84    0.71
  -3   4   0    4.69    0.66
  -3   4   0    4.13    0.62
  -3   4   0    4.46    0.57
  -3   4   0    3.96    0.58
  -3   4   0    4.31    0.69
  -3   4   0    3.55    0.36
  -3   4   0    4.16    0.53
  -3   4   0    4.74    0.65
  -3   4   0    4.56    0.61
  -3   4   0    4.24    0.56
  -3   4   0    5.23    0.60
   2  -4   0    3.12    0.49
   2  -4   0    3.12    0.43
   2  -4   0    3.00    0.39
   2  -4   0    2.60    0.41
   2  -4   0    2.66    0.41
   2  -4   0    3.01    0.46
   2  -4   0    2.85    0.53
   2  -4   0    3.06    0.45
   2  -4   0    2.97    0.48
   2  -4   0    3.31    0.47
   2  -4   0    2.74    0.43
  -2   4   0    2.82    0.44
  -2   4   0    2.88    0.43
  -2   4   0    2.99    0.43
  -2   4   0    2.04    0.47
  -2   4   0    2.86    0.37
  -2   4   0    3.46    0.47
  -2   4   0    3.39    0.44
  -2   4   0    3.21    0.41
  -2   4   0    3.33    0.49
  -2   4   0    2.48    0.46
   1  -4   0  230.26   13.83
   1  -4   0  267.68   13.94
   1  -4   0  242.08   13.86
   1  -4   0  253.48   13.90
   1  -4   0  240.31   13.88
   1  -4   0  257.12   13.90
   1  -4   0  247.34   13.82
   1  -4   0  268.96   13.89
   1  -4   0  239.52   13.91
   1  -4   0  253.47   13.89
   1  -4   0  240.62   13.90
  -1   4   0  248.84   13.89
  -1   4   0  241.80   13.93
  -1   4   0  242.07   13.79
  -1   4   0  236.30   13.78
  -1   4   0  253.27   13.87
  -1   4   0  242.23   13.84
  -1   4   0  245.22   13.89
  -1   4   0  240.48   13.89
  -1   4   0  232.13   13.87
   0  -4   0   10.94    0.76
   0  -4   0   11.56    0.76
   0  -4   0   11.90    0.78
   0  -4   0   10.34    0.69
   0  -4   0   11.34    0.77
   0  -4   0   11.44    0.71
   0  -4   0    9.84    0.81
   0  -4   0   10.23    0.76
   0  -4   0   10.85    0.73
   0  -4   0   11.64    0.73
   0  -4   0   11.11    0.74
   0   4   0   10.16    0.75
   0   4   0   11.02    0.73
   0   4   0    9.33    0.68
   0   4   0   11.04    0.73
   0   4   0    9.73    0.78
   0   4   0   10.16    0.70
   0   4   0   10.36    0.85
   0   4   0   12.01    0.70
   0   4   0   10.94    0.77
  -1  -4   0   76.80    4.70
  -1  -4   0   86.68    4.68
  -1  -4   0   78.73    4.75
  -1  -4   0   85.43    4.69
  -1  -4   0   72.53    4.69
  -1  -4   0   81.87    4.75
   1   4   0   80.58    4.70
   1   4   0   80.31    4.70
   1   4   0   77.18    4.75
   1   4   0   85.23    4.70
   1   4   0   87.33    4.69
   1   4   0   87.86    4.77
  -2  -4   0   10.46    0.89
  -2  -4   0    9.95    0.76
  -2  -4   0   10.28    0.81
  -2  -4   0   10.70    0.82
   2   4   0   11.14    0.97
   2   4   0   11.21    0.79
   2   4   0   10.49    0.90
   2   4   0   12.45    0.82
   2   4   0   11.36    0.78
   2   4   0   11.44    0.89
  -3  -4   0  112.17    6.83
  -3  -4   0  124.87    6.99
  -3  -4   0  110.60    6.85
  -3  -4   0  112.02    6.87
  -3  -4   0  121.34    7.06
  -3  -4   0  124.89    6.86
   3   4   0  128.52    7.12
   3   4   0  120.02    6.87
   3   4   0  129.81    6.95
   3   4   0  117.50    6.98
   3   4   0  128.63    6.95
  -4  -4   0    7.40    0.77
  -4  -4   0    7.98    0.63
  -4  -4   0    8.22    0.66
  -4  -4   0    7.09    0.67
  -4  -4   0    8.72    0.69
  -4  -4   0    8.46    0.66
  -4  -4   0    8.33    0.90
   4   4   0    7.81    0.76
   4   4   0    7.45    0.62
   4   4   0    8.08    0.77
   4   4   0    8.10    0.73
   4   4   0    7.87    0.80
  -5  -4   0   19.47    1.23
  -5  -4   0   17.06    1.41
  -5  -4   0   19.71    1.59
  -5  -4   0   18.33    1.30
  -5  -4   0   19.63    1.30
  -5  -4   0   15.95    1.27
  -5  -4   0   19.81    1.32
  -5  -4   0   18.70    1.30
  -5  -4   0   17.18    1.15
   5   4   0   17.11    1.59
   5   4   0   18.19    1.35
   5   4   0   17.90    1.39
   5   4   0   17.59    1.35
   5   4   0   19.24    1.39
  -6  -4   0    5.16    0.83
  -6  -4   0    5.89    0.80
  -6  -4   0    4.92    0.54
  -6  -4   0    5.29    0.68
  -6  -4   0    5.96    0.73
  -6  -4   0    4.42    0.72
  -6  -4   0    4.94    0.81
  -6  -4   0    7.22    0.72
  -6  -4   0    5.51    0.57
   6   4   0    6.20    0.84
   6   4   0    6.29    0.77
   6   4   0    6.48    0.80
   6   4   0    5.09    0.98
   6   4   0    5.58    0.80
  -7  -4   0    0.41    0.36
  -7  -4   0   -0.08    0.39
  -7  -4   0    0.47    0.24
  -7  -4   0    0.45    0.35
  -7  -4   0    0.51    0.39
  -7  -4   0    0.62    0.34
  -7  -4   0    0.51    0.49
  -7  -4   0    0.44    0.34
  -7  -4   0    0.62    0.36
   7   4   0    0.58    0.50
   7   4   0    0.80    0.50
   7   4   0    0.51    0.46
   7   4   0    0.76    0.32
   7   4   0    1.22    0.49
   7   4   0    0.37    0.56
  -8  -4   0    2.27    0.69
  -8  -4   0    3.16    0.65
  -8  -4   0    3.74    0.83
  -8  -4   0    3.75    0.73
  -8  -4   0    3.51    0.59
  -8  -4   0    2.21    0.56
  -8  -4   0    3.45    0.74
   8   4   0    4.21    0.96
   8   4   0    3.04    0.54
   8   4   0    3.64    0.74
   8   4   0    4.74    0.95
   8   4   0    3.50    0.70
  -9  -4   0    2.55    0.61
  -9  -4   0    2.48    0.62
  -9  -4   0    1.87    0.61
  -9  -4   0    1.68    0.72
  -9  -4   0    1.69    0.66
  -9  -4   0    1.11    0.58
  -9  -4   0    0.77    0.50
   9   4   0    1.10    0.60
   9   4   0    1.92    0.66
   9   4   0    2.04    0.62
 -10  -4   0    2.01    0.83
 -10  -4   0    2.37    0.74
 -10  -4   0    3.00    0.83
 -10  -4   0    2.14    0.70
 -10  -4   0    3.50    0.71
 -10  -4   0    3.54    0.89
 -10  -4   0    2.37    0.70
 -10  -4   0    1.94    0.51
  10   4   0    1.65    0.73
  10   4   0    2.70    0.83
  10   4   0    3.73    0.80
  11  -5   0    7.63    1.27
  11  -5   0    9.53    1.04
  11  -5   0    8.93    1.45
 -11   5   0    8.25    1.24
 -11   5   0    8.15    1.50
 -11   5   0    9.10    1.40
 -11   5   0    7.03    1.17
 -11   5   0    6.60    1.37
 -11   5   0    8.71    1.43
  10  -5   0    0.96    0.48
  10  -5   0    0.07    0.49
  10  -5   0   -0.06    0.64
  10  -5   0    0.86    0.54
  10  -5   0   -0.29    0.44
  10  -5   0    0.64    0.43
 -10   5   0   -0.29    0.49
 -10   5   0   -0.18    0.59
 -10   5   0    1.35    0.56
 -10   5   0    0.19    0.33
 -10   5   0    0.35    0.60
 -10   5   0   -0.05    1.32
 -10   5   0    2.53    0.81
   9  -5   0    2.86    0.86
   9  -5   0    2.88    0.75
   9  -5   0    2.48    0.58
   9  -5   0    3.98    0.65
   9  -5   0    3.50    0.73
   9  -5   0    4.34    0.86
   9  -5   0    2.88    0.80
   9  -5   0    4.33    0.74
  -9   5   0    3.63    0.90
  -9   5   0    2.22    0.88
  -9   5   0    3.50    0.85
  -9   5   0    3.70    0.88
  -9   5   0    2.83    0.51
   8  -5   0   27.70    2.04
   8  -5   0   26.37    2.08
   8  -5   0   28.26    2.00
   8  -5   0   30.13    2.43
   8  -5   0   27.86    1.92
   8  -5   0   29.25    1.89
   8  -5   0   24.68    2.12
   8  -5   0   24.57    1.91
   8  -5   0   25.05    1.96
  -8   5   0   27.81    2.29
  -8   5   0   26.55    2.11
  -8   5   0   27.44    2.20
  -8   5   0   28.41    2.08
  -8   5   0   24.57    1.88
  -8   5   0   26.77    1.82
  -8   5   0   27.19    2.12
  -8   5   0   26.77    2.12
  -8   5   0   28.56    2.24
   7  -5   0   48.42    3.16
   7  -5   0   49.07    2.93
   7  -5   0   46.77    3.10
   7  -5   0   44.35    2.95
   7  -5   0   39.57    3.08
   7  -5   0   43.51    3.12
   7  -5   0   49.63    2.97
   7  -5   0   47.54    2.96
   7  -5   0   46.25    3.02
   7  -5   0   45.34    3.12
   7  -5   0   48.14    3.10
  -7   5   0   42.35    3.10
  -7   5   0   45.37    3.07
  -7   5   0   44.74    3.10
  -7   5   0   43.93    2.93
  -7   5   0   46.82    3.19
  -7   5   0   47.48    3.18
  -7   5   0   46.86    3.21
  -7   5   0   48.52    3.02
  -7   5   0   42.68    3.07
  -7   5   0   46.00    2.86
  -7   5   0   48.20    3.07
   6  -5   0   12.89    1.04
   6  -5   0   11.54    1.13
   6  -5   0   13.38    1.22
   6  -5   0   12.31    1.06
   6  -5   0   11.88    1.03
   6  -5   0   11.80    1.15
   6  -5   0   11.66    1.19
   6  -5   0   11.40    1.03
   6  -5   0   13.93    1.11
   6  -5   0   12.03    1.18
   6  -5   0   10.22    1.00
  -6   5   0   12.04    1.11
  -6   5   0   11.52    1.02
  -6   5   0   12.26    1.15
  -6   5   0   11.42    1.13
  -6   5   0   11.87    1.04
  -6   5   0   11.61    0.97
  -6   5   0   11.57    1.12
  -6   5   0   14.85    1.25
  -6   5   0   13.18    1.26
  -6   5   0   10.86    1.12
   5  -5   0    0.69    0.28
   5  -5   0    0.33    0.30
   5  -5   0    0.54    0.30
   5  -5   0   -0.04    0.33
   5  -5   0    0.36    0.33
   5  -5   0    0.69    0.40
   5  -5   0    0.66    0.25
   5  -5   0    0.17    0.28
   5  -5   0    0.50    0.31
   5  -5   0    1.11    0.37
   5  -5   0    0.31    0.33
   5  -5   0    0.52    0.40
  -5   5   0    0.25    0.31
  -5   5   0    0.39    0.35
  -5   5   0    0.65    0.30
  -5   5   0    0.46    0.29
  -5   5   0    0.48    0.28
  -5   5   0    0.02    0.23
  -5   5   0    0.57    0.41
  -5   5   0    0.22    0.19
  -5   5   0    0.58    0.35
  -5   5   0    0.38    0.28
   4  -5   0   99.40    5.77
   4  -5   0  105.92    5.96
   4  -5   0   96.83    6.25
   4  -5   0  103.10    6.02
   4  -5   0   99.56    5.99
   4  -5   0  109.50    5.94
   4  -5   0  103.13    6.01
   4  -5   0   95.21    5.97
   4  -5   0  101.79    6.00
   4  -5   0  101.00    5.90
   4  -5   0   99.48    5.88
  -4   5   0  108.31    5.89
  -4   5   0   98.06    5.99
  -4   5   0   99.43    5.93
  -4   5   0  102.56    5.99
  -4   5   0   94.25    5.87
  -4   5   0  101.47    5.91
  -4   5   0  100.70    6.01
  -4   5   0  104.00    6.03
  -4   5   0   96.90    5.75
  -4   5   0   98.09    5.96
   3  -5   0    8.02    0.82
   3  -5   0   10.36    0.92
   3  -5   0    8.59    0.82
   3  -5   0    8.23    0.85
   3  -5   0    8.44    0.87
   3  -5   0    9.42    0.81
   3  -5   0    8.77    0.86
   3  -5   0    7.81    0.82
   3  -5   0    7.95    0.76
  -3   5   0    8.12    0.85
  -3   5   0    7.95    0.81
  -3   5   0    9.75    0.87
  -3   5   0    8.24    0.88
  -3   5   0    7.03    0.82
  -3   5   0    9.80    0.86
  -3   5   0    9.73    0.79
  -3   5   0    8.09    0.75
  -3   5   0    7.16    0.82
   2  -5   0   66.82    3.87
   2  -5   0   68.88    3.87
   2  -5   0   63.36    3.78
   2  -5   0   64.84    3.80
   2  -5   0   64.56    3.85
   2  -5   0   63.17    3.86
   2  -5   0   62.60    3.82
   2  -5   0   65.16    3.87
   2  -5   0   62.79    3.87
  -2   5   0   69.98    3.84
  -2   5   0   63.77    3.82
  -2   5   0   65.92    3.86
  -2   5   0   64.65    3.75
  -2   5   0   62.31    3.82
  -2   5   0   67.23    3.86
  -2   5   0   57.31    3.81
  -2   5   0   65.27    3.85
   1  -5   0   12.17    0.86
   1  -5   0   13.72    1.01
   1  -5   0   13.49    0.94
   1  -5   0   13.00    0.97
   1  -5   0   11.99    0.84
   1  -5   0   13.07    0.94
   1  -5   0   12.48    0.90
   1  -5   0   13.95    0.96
   1  -5   0   11.74    0.80
   1  -5   0   14.45    0.98
  -1   5   0   12.96    0.88
  -1   5   0   12.64    0.90
  -1   5   0   11.86    0.91
  -1   5   0   13.05    0.97
  -1   5   0   11.95    0.91
  -1   5   0   13.51    1.02
  -1   5   0   12.85    0.94
  -1   5   0   13.61    0.99
   0  -5   0    8.07    0.60
   0  -5   0   10.33    0.72
   0  -5   0    9.26    0.68
   0  -5   0   10.01    0.65
   0  -5   0    8.41    0.58
   0  -5   0    8.90    0.66
   0  -5   0    9.13    0.68
   0   5   0    7.86    0.63
   0   5   0    7.92    0.75
   0   5   0    8.57    0.67
   0   5   0    7.26    0.58
   0   5   0    8.92    0.66
   0   5   0    9.00    0.67
   0   5   0    8.01    0.70
  -1  -5   0   80.41    4.36
  -1  -5   0   71.01    4.38
  -1  -5   0   72.22    4.28
  -1  -5   0   67.88    4.30
   1   5   0   77.21    4.32
   1   5   0   81.40    4.29
   1   5   0   77.12    4.29
   1   5   0   80.69    4.44
   1   5   0   74.04    4.32
   1   5   0   69.67    4.38
   1   5   0   68.39    4.32
  -2  -5   0   36.62    2.36
  -2  -5   0   34.32    2.29
   2   5   0   37.84    2.29
   2   5   0   38.83    2.24
   2   5   0   36.05    2.39
   2   5   0   39.94    2.45
   2   5   0   34.86    2.34
   2   5   0   41.18    2.29
   2   5   0   40.96    2.32
  -3  -5   0  106.96    5.58
  -3  -5   0   89.95    5.43
  -3  -5   0   89.52    5.33
   3   5   0   87.35    5.32
   3   5   0   98.87    5.51
   3   5   0   87.16    5.39
   3   5   0   86.85    5.35
   3   5   0  100.76    5.43
  -4  -5   0    7.42    0.53
  -4  -5   0    6.21    0.59
  -4  -5   0    5.84    0.70
  -4  -5   0    7.07    0.60
  -4  -5   0    7.35    0.98
   4   5   0    6.73    0.69
   4   5   0    6.55    0.60
   4   5   0    6.70    0.59
   4   5   0    6.97    0.76
   4   5   0    8.12    0.73
   4   5   0    7.74    0.92
  -5  -5   0    9.92    0.76
  -5  -5   0    9.35    0.80
  -5  -5   0    9.38    0.79
  -5  -5   0    9.19    0.95
  -5  -5   0    8.47    1.02
  -5  -5   0    9.19    0.81
  -5  -5   0    8.48    0.80
   5   5   0   12.37    1.47
   5   5   0   10.22    1.16
   5   5   0    9.55    0.89
   5   5   0    9.94    0.88
  -6  -5   0   47.28    3.05
  -6  -5   0   50.13    3.29
  -6  -5   0   45.72    3.34
  -6  -5   0   50.37    3.04
  -6  -5   0   48.43    3.14
  -6  -5   0   49.45    3.06
  -6  -5   0   46.03    2.97
   6   5   0   55.84    3.54
   6   5   0   52.47    3.19
   6   5   0   48.40    3.15
   6   5   0   51.98    3.20
   6   5   0   49.02    3.20
  -7  -5   0   10.55    1.19
  -7  -5   0   10.09    0.96
  -7  -5   0    7.69    0.79
  -7  -5   0   10.09    1.00
  -7  -5   0    8.49    1.10
  -7  -5   0    9.17    0.80
  -7  -5   0    8.95    0.93
  -7  -5   0    9.76    0.99
  -7  -5   0    9.56    0.94
   7   5   0   10.18    1.06
   7   5   0    8.95    1.36
   7   5   0   10.09    1.07
   7   5   0    9.80    1.02
   7   5   0   11.30    1.16
  -8  -5   0    2.21    0.50
  -8  -5   0    1.36    0.57
  -8  -5   0    1.43    0.58
  -8  -5   0    0.66    0.67
  -8  -5   0    2.14    0.62
  -8  -5   0    1.24    0.39
  -8  -5   0    1.10    0.53
  -8  -5   0    2.57    0.58
  -8  -5   0    1.39    0.93
   8   5   0    1.57    0.72
   8   5   0    1.62    0.60
   8   5   0    0.80    0.46
  -9  -5   0    5.53    1.04
  -9  -5   0    5.68    0.91
  -9  -5   0    3.36    0.87
  -9  -5   0    3.74    0.58
  -9  -5   0    3.40    0.78
  -9  -5   0    4.28    0.94
  -9  -5   0    5.46    0.86
  -9  -5   0    4.31    0.78
   9   5   0    4.22    0.88
   9   5   0    2.46    0.71
   9   5   0    5.50    0.95
 -10  -5   0    4.20    0.92
 -10  -5   0    5.47    0.99
 -10  -5   0    5.73    1.17
 -10  -5   0    5.89    0.94
 -10  -5   0    3.21    0.89
 -10  -5   0    4.96    0.90
 -10  -5   0    5.60    0.91
  10   5   0    2.84    0.93
  10   5   0    4.02    0.86
  10   5   0    5.20    1.12
  11  -6   0    1.79    0.88
  11  -6   0    2.16    0.62
  11  -6   0    2.79    0.64
  11  -6   0    2.68    0.92
 -11   6   0    2.80    0.81
 -11   6   0    1.13    0.88
 -11   6   0    3.28    0.83
 -11   6   0    2.51    1.13
 -11   6   0    1.92    0.81
 -11   6   0    1.42    0.83
  10  -6   0    4.24    1.09
  10  -6   0    5.87    0.79
  10  -6   0    4.93    0.97
  10  -6   0    5.95    1.06
  10  -6   0    4.88    0.80
  10  -6   0    6.22    1.24
 -10   6   0    5.40    1.10
 -10   6   0    4.63    0.95
 -10   6   0    3.38    1.04
 -10   6   0    4.60    0.64
 -10   6   0    4.81    1.08
 -10   6   0    4.44    1.07
   9  -6   0    4.29    0.69
   9  -6   0    3.99    0.76
   9  -6   0    3.39    0.94
   9  -6   0    4.66    0.94
   9  -6   0    3.58    0.99
   9  -6   0    4.55    0.92
   9  -6   0    4.98    0.79
  -9   6   0    4.60    0.90
  -9   6   0    3.88    0.91
  -9   6   0    4.25    0.86
  -9   6   0    5.21    0.71
  -9   6   0    4.39    1.14
  -9   6   0    3.26    0.93
  -9   6   0    4.11    0.75
   8  -6   0    6.00    0.94
   8  -6   0    5.70    0.77
   8  -6   0    6.82    0.88
   8  -6   0    5.31    0.99
   8  -6   0    4.56    0.98
   8  -6   0    6.14    1.05
   8  -6   0    5.27    0.74
  -8   6   0    5.87    0.95
  -8   6   0    4.66    0.88
  -8   6   0    5.35    0.75
  -8   6   0    3.87    0.88
  -8   6   0    4.20    0.94
  -8   6   0    4.49    0.94
  -8   6   0    7.00    0.92
  -8   6   0    4.97    0.94
  -8   6   0    5.10    0.83
   7  -6   0   11.96    1.03
   7  -6   0   11.69    1.27
   7  -6   0   12.49    1.09
   7  -6   0   11.40    1.23
   7  -6   0   11.46    1.14
   7  -6   0   13.28    1.25
   7  -6   0    9.78    1.03
   7  -6   0   13.00    1.29
   7  -6   0   12.05    1.44
   7  -6   0   11.67    1.13
   7  -6   0   10.26    1.07
  -7   6   0   12.17    1.05
  -7   6   0    9.92    1.18
  -7   6   0   13.38    1.37
  -7   6   0   12.78    1.03
  -7   6   0   13.65    1.35
  -7   6   0   11.43    1.29
  -7   6   0   12.73    1.17
  -7   6   0   12.05    1.17
  -7   6   0   12.42    1.23
  -7   6   0   11.73    1.29
   6  -6   0   14.85    1.25
   6  -6   0   16.18    1.24
   6  -6   0   15.18    1.33
   6  -6   0   14.85    1.21
   6  -6   0   17.00    1.71
   6  -6   0   15.92    1.40
   6  -6   0   14.35    1.10
   6  -6   0   13.63    1.33
   6  -6   0   16.24    1.23
   6  -6   0   14.20    1.34
   6  -6   0   13.99    1.34
  -6   6   0   14.70    1.29
  -6   6   0   13.43    1.23
  -6   6   0   16.64    1.47
  -6   6   0   15.29    1.38
  -6   6   0   16.25    1.18
  -6   6   0   13.65    1.34
  -6   6   0   14.11    1.20
  -6   6   0   13.96    1.28
   5  -6   0  109.93    6.44
   5  -6   0  110.63    6.71
   5  -6   0  113.40    6.62
   5  -6   0  113.71    6.60
   5  -6   0  112.71    6.73
   5  -6   0  103.02    6.68
   5  -6   0  108.60    6.72
   5  -6   0  112.62    6.64
   5  -6   0  115.66    6.75
   5  -6   0  113.37    6.66
   5  -6   0  114.66    6.61
  -5   6   0  117.62    6.59
  -5   6   0  108.82    6.68
  -5   6   0  114.70    6.62
  -5   6   0  115.06    6.73
  -5   6   0  106.53    6.60
  -5   6   0  119.23    6.77
  -5   6   0  111.28    6.73
  -5   6   0  114.32    6.57
  -5   6   0  109.24    6.42
  -5   6   0  113.27    6.56
  -5   6   0  109.62    6.71
  -5   6   0  115.45    6.71
   4  -6   0   80.75    5.24
   4  -6   0   86.87    5.25
   4  -6   0   85.58    5.14
   4  -6   0   92.99    5.29
   4  -6   0   89.44    5.21
   4  -6   0   83.20    5.15
   4  -6   0   88.25    5.29
   4  -6   0   81.60    5.23
   4  -6   0   89.74    5.22
  -4   6   0   83.93    5.22
  -4   6   0   86.34    5.27
  -4   6   0   87.80    5.25
  -4   6   0   92.39    5.16
  -4   6   0   91.33    5.16
  -4   6   0   83.60    5.24
  -4   6   0   84.53    5.20
  -4   6   0   95.89    5.30
   3  -6   0    2.73    0.48
   3  -6   0    3.29    0.57
   3  -6   0    2.64    0.51
   3  -6   0    2.89    0.51
   3  -6   0    4.39    0.63
   3  -6   0    2.95    0.52
   3  -6   0    2.57    0.58
   3  -6   0    4.23    0.55
   3  -6   0    2.49    0.59
  -3   6   0    3.29    0.62
  -3   6   0    1.78    0.41
  -3   6   0    2.81    0.52
  -3   6   0    3.13    0.54
  -3   6   0    2.76    0.53
  -3   6   0    3.41    0.58
  -3   6   0    2.07    0.49
  -3   6   0    3.26    0.47
   2  -6   0  221.18   12.63
   2  -6   0  216.49   12.68
   2  -6   0  229.69   12.70
   2  -6   0  228.93   12.68
   2  -6   0  205.70   12.65
   2  -6   0  232.83   12.67
   2  -6   0  214.93   12.60
   2  -6   0  236.10   12.59
  -2   6   0  213.64   12.74
  -2   6   0  235.01   12.73
  -2   6   0  203.28   12.63
  -2   6   0  206.36   12.50
  -2   6   0  215.34   12.64
  -2   6   0  230.77   12.69
  -2   6   0  232.35   12.67
  -2   6   0  233.94   12.66
  -2   6   0  217.04   12.62
  -2   6   0  226.86   12.52
   1  -6   0  301.54   17.75
   1  -6   0  323.27   17.93
   1  -6   0  322.90   17.85
   1  -6   0  323.68   17.85
   1  -6   0  316.04   17.80
   1  -6   0  322.86   17.83
   1  -6   0  286.70   17.72
   1  -6   0  332.61   17.85
   1  -6   0  293.95   17.73
   1  -6   0  303.72   17.82
  -1   6   0  342.47   17.88
  -1   6   0  308.26   17.91
  -1   6   0  318.59   17.78
  -1   6   0  318.49   17.87
  -1   6   0  344.98   17.87
  -1   6   0  296.51   17.83
   0  -6   0  107.98    6.32
   0  -6   0  118.97    6.36
   0  -6   0  107.26    6.38
   0  -6   0  120.69    6.37
   0  -6   0  109.84    6.33
   0  -6   0  111.14    6.34
   0  -6   0  103.30    6.29
   0  -6   0  120.12    6.42
   0  -6   0  118.26    6.42
   0   6   0  109.06    6.49
   0   6   0  111.53    6.40
   0   6   0  103.74    6.40
   0   6   0  106.21    6.41
   0   6   0  109.03    6.35
  -1  -6   0    5.65    0.62
  -1  -6   0    6.68    0.61
  -1  -6   0    7.91    0.69
   1   6   0    6.46    0.74
   1   6   0    8.21    0.59
   1   6   0    7.78    0.65
   1   6   0    8.44    0.80
   1   6   0    6.91    0.68
   1   6   0    7.35    0.60
   1   6   0    8.62    0.72
  -2  -6   0    0.02    0.20
  -2  -6   0   -0.02    0.22
  -2  -6   0    0.00    0.18
   2   6   0   -0.41    0.28
   2   6   0    0.17    0.31
   2   6   0    0.03    0.25
   2   6   0    0.02    0.21
   2   6   0    0.29    0.20
   2   6   0    0.17    0.33
   2   6   0    0.36    0.27
  -3  -6   0   58.52    3.44
  -3  -6   0   55.35    3.33
   3   6   0   49.68    3.25
   3   6   0   58.33    3.45
   3   6   0   61.92    3.55
   3   6   0   53.82    3.29
   3   6   0   56.46    3.41
   3   6   0   49.36    3.21
  -4  -6   0    0.34    0.30
  -4  -6   0    0.46    0.20
  -4  -6   0    0.35    0.29
  -4  -6   0    0.38    0.20
   4   6   0    0.17    0.30
   4   6   0    0.22    0.30
   4   6   0    0.81    0.41
   4   6   0    0.53    0.28
   4   6   0    1.60    0.59
   4   6   0    0.79    0.27
  -5  -6   0    0.69    0.41
   5   6   0    1.47    0.47
   5   6   0    1.51    0.45
   5   6   0    1.77    0.45
   5   6   0    1.56    0.61
  -6  -6   0    2.51    0.46
  -6  -6   0    1.82    0.61
  -6  -6   0    2.74    0.51
  -6  -6   0    2.69    0.51
  -6  -6   0    2.29    0.45
  -6  -6   0    2.41    0.50
  -6  -6   0    3.32    0.66
  -6  -6   0    2.19    0.41
   6   6   0    3.60    0.76
   6   6   0    2.31    0.57
   6   6   0    2.24    0.59
   6   6   0    2.26    0.80
  -7  -6   0    2.96    0.54
  -7  -6   0    4.43    0.84
  -7  -6   0    1.98    0.48
  -7  -6   0    2.60    0.67
  -7  -6   0    2.20    0.50
  -7  -6   0    2.36    0.83
  -7  -6   0    3.46    0.65
  -7  -6   0    1.67    0.39
   7   6   0    3.42    0.74
   7   6   0    1.66    0.74
   7   6   0    3.42    0.74
   7   6   0    3.98    0.78
  -8  -6   0    0.14    0.47
  -8  -6   0    1.19    0.51
  -8  -6   0    2.34    0.50
  -8  -6   0    1.82    0.52
  -8  -6   0    0.67    0.61
  -8  -6   0    0.59    0.42
  -8  -6   0    1.21    0.54
  -8  -6   0    0.68    0.41
   8   6   0    0.89    0.55
   8   6   0    0.73    0.47
   8   6   0    1.88    0.62
  -9  -6   0    1.27    0.73
  -9  -6   0    1.79    0.57
  -9  -6   0    1.87    0.57
  -9  -6   0    2.60    0.64
  -9  -6   0    1.38    0.57
  -9  -6   0    0.32    0.45
  -9  -6   0    1.61    0.69
   9   6   0    1.11    0.58
   9   6   0    2.01    0.70
   9   6   0    1.60    0.61
 -10  -6   0    0.90    0.55
  11  -7   0    0.20    0.42
  11  -7   0    0.75    0.71
  11  -7   0    1.86    0.96
  11  -7   0    0.78    0.69
  11  -7   0    1.50    0.96
 -11   7   0    1.05    0.66
 -11   7   0    0.28    0.63
 -11   7   0    1.86    0.98
 -11   7   0    0.01    0.41
 -11   7   0    1.26    0.74
  10  -7   0   -0.24    0.50
  10  -7   0   -0.39    0.53
  10  -7   0    0.39    0.49
  10  -7   0   -0.87    0.36
  10  -7   0    0.05    0.35
  10  -7   0    2.33    0.72
 -10   7   0    0.24    0.38
 -10   7   0    0.45    0.63
 -10   7   0    0.02    0.56
 -10   7   0   -0.34    0.64
 -10   7   0    0.59    0.65
 -10   7   0    0.67    0.67
 -10   7   0   -0.39    0.42
   9  -7   0   12.34    1.36
   9  -7   0   12.91    1.78
   9  -7   0   11.29    1.16
   9  -7   0   12.89    1.45
   9  -7   0   11.23    1.22
   9  -7   0   12.51    1.23
   9  -7   0    9.45    1.23
  -9   7   0   11.98    1.20
  -9   7   0   12.45    1.47
  -9   7   0   11.70    1.29
  -9   7   0   14.57    1.58
  -9   7   0   13.66    1.12
  -9   7   0   13.46    1.34
  -9   7   0   11.85    1.69
  -9   7   0   13.86    1.93
   8  -7   0   69.40    4.58
   8  -7   0   74.13    4.76
   8  -7   0   70.84    4.51
   8  -7   0   74.51    4.52
   8  -7   0   77.26    4.74
   8  -7   0   69.48    4.53
  -8   7   0   72.86    5.38
  -8   7   0   70.56    4.52
  -8   7   0   76.54    4.86
  -8   7   0   68.20    4.71
  -8   7   0   74.20    4.79
  -8   7   0   74.69    4.62
  -8   7   0   72.99    4.61
  -8   7   0   75.45    4.46
  -8   7   0   72.89    4.79
   7  -7   0   12.61    1.12
   7  -7   0   11.30    1.09
   7  -7   0   10.44    1.22
   7  -7   0   13.07    1.31
   7  -7   0   10.65    1.19
   7  -7   0   13.54    1.20
   7  -7   0   11.10    1.15
   7  -7   0   13.85    1.36
  -7   7   0   11.44    1.16
  -7   7   0   12.96    1.40
  -7   7   0   11.48    1.10
  -7   7   0   11.34    1.13
  -7   7   0   11.67    1.33
  -7   7   0   11.62    1.28
  -7   7   0   14.70    1.38
  -7   7   0   13.42    1.30
  -7   7   0   13.98    1.11
   6  -7   0   18.32    1.35
   6  -7   0   16.86    1.47
   6  -7   0   16.51    1.35
   6  -7   0   18.30    1.35
   6  -7   0   15.78    1.47
   6  -7   0   16.05    1.39
   6  -7   0   16.66    1.46
   6  -7   0   16.66    1.48
   6  -7   0   19.33    1.43
   6  -7   0   14.21    1.83
   6  -7   0   15.80    1.43
  -6   7   0   17.54    1.31
  -6   7   0   17.13    1.49
  -6   7   0   17.43    1.33
  -6   7   0   17.08    1.38
  -6   7   0   16.05    1.30
  -6   7   0   17.53    1.53
  -6   7   0   15.25    1.12
  -6   7   0   15.27    1.31
  -6   7   0   14.01    1.39
  -6   7   0   18.22    1.52
  -6   7   0   15.48    1.38
   5  -7   0    8.47    0.87
   5  -7   0    9.36    1.21
   5  -7   0    8.85    0.97
   5  -7   0    8.28    0.93
   5  -7   0    8.88    0.89
   5  -7   0    8.56    0.93
   5  -7   0    8.14    0.93
   5  -7   0    8.02    0.87
   5  -7   0    9.10    0.80
   5  -7   0    6.68    0.86
   5  -7   0    7.13    0.88
  -5   7   0    8.56    0.92
  -5   7   0    7.87    0.84
  -5   7   0    7.84    0.90
  -5   7   0    7.75    0.91
  -5   7   0    8.16    0.75
  -5   7   0    7.98    0.96
  -5   7   0    7.61    0.88
  -5   7   0    8.79    0.99
  -5   7   0    7.45    0.78
  -5   7   0    7.92    0.84
   4  -7   0   33.05    2.30
   4  -7   0   29.73    2.15
   4  -7   0   32.88    2.10
   4  -7   0   30.28    2.14
   4  -7   0   33.49    2.15
   4  -7   0   30.95    2.17
   4  -7   0   36.26    2.19
  -4   7   0   33.82    2.21
  -4   7   0   30.27    2.12
  -4   7   0   27.22    2.13
  -4   7   0   28.12    1.99
  -4   7   0   29.98    2.14
  -4   7   0   34.63    2.21
  -4   7   0   32.50    2.05
  -4   7   0   31.77    2.10
   3  -7   0    3.12    0.57
   3  -7   0    3.46    0.68
   3  -7   0    3.42    0.57
   3  -7   0    2.77    0.61
   3  -7   0    3.93    0.65
   3  -7   0    3.26    0.59
   3  -7   0    4.91    0.71
   3  -7   0    3.98    0.57
   3  -7   0    4.15    0.59
  -3   7   0    2.89    0.47
  -3   7   0    3.06    0.57
  -3   7   0    5.11    0.72
  -3   7   0    2.55    0.43
  -3   7   0    3.67    0.58
  -3   7   0    3.16    0.55
  -3   7   0    4.33    0.74
  -3   7   0    3.75    0.61
  -3   7   0    2.95    0.57
   2  -7   0    5.90    0.72
   2  -7   0    8.27    0.69
   2  -7   0    6.63    0.76
   2  -7   0    6.16    0.77
   2  -7   0    8.26    0.83
   2  -7   0    6.83    0.77
   2  -7   0    7.75    0.69
   2  -7   0    6.38    0.71
  -2   7   0    6.34    0.70
  -2   7   0    6.07    0.52
  -2   7   0    7.15    0.83
  -2   7   0    6.36    0.68
  -2   7   0    8.06    0.69
  -2   7   0    8.51    0.74
  -2   7   0    6.19    0.50
  -2   7   0    8.58    0.77
  -2   7   0    8.41    0.75
  -2   7   0    6.05    0.71
  -2   7   0    7.16    0.67
   1  -7   0    5.78    0.70
   1  -7   0    5.88    0.66
   1  -7   0    6.76    0.61
   1  -7   0    7.14    0.76
   1  -7   0    6.06    0.53
   1  -7   0    6.09    0.66
   1  -7   0    5.14    0.57
   1  -7   0    8.14    0.74
   1  -7   0    5.03    0.66
   1  -7   0    7.08    0.52
  -1   7   0    5.14    0.58
  -1   7   0    6.29    0.58
  -1   7   0    7.04    0.81
  -1   7   0    6.20    0.69
  -1   7   0    6.48    0.67
  -1   7   0    6.53    0.64
  -1   7   0    7.72    0.62
   0  -7   0    1.01    0.23
   0  -7   0    1.14    0.22
   0  -7   0    1.79    0.32
   0  -7   0    1.60    0.33
   0  -7   0    1.30    0.28
   0  -7   0    1.73    0.34
   0  -7   0    1.55    0.36
   0   7   0    1.08    0.38
   0   7   0    1.82    0.41
   0   7   0    0.74    0.28
   0   7   0    1.64    0.34
   0   7   0    1.26    0.45
  -1  -7   0   10.46    0.83
  -1  -7   0    8.07    0.72
   1   7   0    9.95    0.72
   1   7   0   11.46    0.99
   1   7   0    9.79    0.78
   1   7   0   10.11    0.74
   1   7   0    8.70    0.81
   1   7   0    9.71    0.80
  -2  -7   0    1.87    0.39
  -2  -7   0    1.76    0.37
  -2  -7   0    2.31    0.43
   2   7   0    1.97    0.34
   2   7   0    2.02    0.37
   2   7   0    1.55    0.35
   2   7   0    1.63    0.43
   2   7   0    2.01    0.42
   2   7   0    1.58    0.42
   2   7   0    2.24    0.41
  -3  -7   0    3.46    0.56
  -3  -7   0    3.41    0.55
   3   7   0    3.19    0.63
   3   7   0    3.58    0.48
   3   7   0    4.32    0.68
   3   7   0    3.01    0.49
   3   7   0    3.24    0.61
   3   7   0    4.30    0.60
   3   7   0    3.62    0.70
  -4  -7   0    5.03    0.54
  -4  -7   0    5.76    0.68
  -4  -7   0    5.24    0.77
   4   7   0    5.30    0.58
   4   7   0    5.08    0.83
   4   7   0    5.31    0.63
   4   7   0    4.75    0.69
   4   7   0    4.99    0.57
   4   7   0    5.51    0.96
  -5  -7   0    8.51    0.74
  -5  -7   0   10.29    0.98
  -5  -7   0    8.97    0.99
   5   7   0    7.61    0.84
   5   7   0   11.29    1.33
   5   7   0    9.31    1.05
   5   7   0    9.53    0.96
   5   7   0    9.82    0.80
  -6  -7   0    2.62    0.47
  -6  -7   0    2.37    0.35
  -6  -7   0    3.90    0.58
  -6  -7   0    4.58    0.80
  -6  -7   0    2.83    0.69
  -6  -7   0    2.33    0.53
   6   7   0    3.23    0.98
   6   7   0    3.20    0.67
   6   7   0    3.25    0.68
   6   7   0    4.11    0.77
  -7  -7   0    0.73    0.90
  -7  -7   0    0.39    0.36
  -7  -7   0    0.59    0.36
  -7  -7   0    0.58    0.64
  -7  -7   0    1.03    0.50
  -7  -7   0    0.09    0.31
   7   7   0    0.63    0.47
   7   7   0    0.52    0.53
   7   7   0    0.61    0.45
  -8  -7   0   -0.12    0.39
  -8  -7   0    1.02    0.49
  -8  -7   0    0.69    0.45
  -8  -7   0   -0.61    0.43
  -8  -7   0    0.71    0.44
  -8  -7   0    1.56    0.52
  -8  -7   0    0.79    0.86
  -8  -7   0    1.19    0.40
  -8  -7   0    0.67    0.41
   8   7   0   -0.24    0.48
   8   7   0    0.29    0.54
   8   7   0    0.42    0.61
  -9  -7   0    0.69    0.51
  -9  -7   0    0.79    0.55
  -9  -7   0    0.67    0.53
  -9  -7   0    0.90    0.55
  -9  -7   0    1.12    0.49
  -9  -7   0   -0.87    0.52
  -9  -7   0    0.00    0.48
   9   7   0   -0.26    0.51
   9   7   0   -0.11    0.60
   9   7   0    0.73    0.59
  10  -8   0   -0.40    0.52
  10  -8   0    0.96    0.44
  10  -8   0    0.48    0.49
  10  -8   0    0.72    0.72
  10  -8   0   -0.81    0.50
  10  -8   0   -0.14    0.62
 -10   8   0   -0.14    0.75
 -10   8   0    1.09    0.41
 -10   8   0   -0.63    0.56
 -10   8   0    0.24    0.56
 -10   8   0    0.53    0.66
   9  -8   0    3.81    1.05
   9  -8   0    5.91    0.83
   9  -8   0    6.16    0.95
   9  -8   0    5.80    1.08
   9  -8   0    4.85    0.97
   9  -8   0    6.25    1.13
  -9   8   0    4.46    1.19
  -9   8   0    5.53    0.93
  -9   8   0    4.03    1.04
  -9   8   0    5.71    0.89
  -9   8   0    6.20    1.16
  -9   8   0    4.74    0.89
  -9   8   0    5.38    1.18
   8  -8   0    1.07    0.53
   8  -8   0    0.28    0.41
   8  -8   0    0.70    0.45
   8  -8   0    1.19    0.52
   8  -8   0    0.79    0.51
   8  -8   0    0.74    0.62
  -8   8   0    0.78    0.58
  -8   8   0    0.11    0.51
  -8   8   0    1.11    0.51
  -8   8   0    1.28    0.81
  -8   8   0    0.04    0.41
  -8   8   0    1.22    0.55
  -8   8   0    0.41    0.78
  -8   8   0    0.31    0.42
   7  -8   0    4.55    0.77
   7  -8   0    5.06    1.00
   7  -8   0    3.49    0.81
   7  -8   0    3.39    0.82
   7  -8   0    5.19    0.79
   7  -8   0    4.89    0.80
   7  -8   0    3.90    0.84
   7  -8   0    4.71    0.86
   7  -8   0    4.80    0.92
  -7   8   0    4.53    0.90
  -7   8   0    3.88    0.91
  -7   8   0    2.71    0.63
  -7   8   0    4.59    0.81
  -7   8   0    4.11    0.83
  -7   8   0    3.76    0.82
  -7   8   0    4.27    0.77
  -7   8   0    2.79    0.83
   6  -8   0   32.67    2.37
   6  -8   0   33.08    2.24
   6  -8   0   33.98    2.38
   6  -8   0   27.65    2.28
   6  -8   0   32.32    2.21
   6  -8   0   29.17    2.29
   6  -8   0   31.79    2.34
   6  -8   0   31.39    2.24
   6  -8   0   29.05    2.30
   6  -8   0   34.19    2.19
  -6   8   0   32.05    2.38
  -6   8   0   30.39    2.13
  -6   8   0   29.96    2.24
  -6   8   0   33.73    2.41
  -6   8   0   33.50    2.22
  -6   8   0   30.87    2.17
  -6   8   0   33.71    2.34
  -6   8   0   33.15    2.35
  -6   8   0   30.13    2.12
   5  -8   0   10.12    1.02
   5  -8   0    8.24    1.04
   5  -8   0    9.74    1.10
   5  -8   0    9.76    1.05
   5  -8   0    8.05    1.02
   5  -8   0    9.25    0.96
   5  -8   0   10.73    0.98
   5  -8   0    9.03    1.01
   5  -8   0    9.73    0.99
   5  -8   0    9.62    1.00
  -5   8   0    9.59    1.08
  -5   8   0    8.54    1.02
  -5   8   0   11.43    1.13
  -5   8   0   10.17    1.10
  -5   8   0    9.81    0.93
  -5   8   0   10.05    0.95
  -5   8   0    9.66    1.01
  -5   8   0    9.92    0.83
  -5   8   0    8.21    0.85
  -5   8   0    9.90    1.00
   4  -8   0    1.14    0.48
   4  -8   0    0.95    0.41
   4  -8   0    1.22    0.43
   4  -8   0    1.28    0.38
   4  -8   0    1.65    0.43
   4  -8   0    1.17    0.50
   4  -8   0    1.31    0.43
   4  -8   0    1.60    0.46
  -4   8   0    1.73    0.37
  -4   8   0    1.58    0.49
  -4   8   0    1.48    0.45
  -4   8   0    1.24    0.38
  -4   8   0    0.94    0.28
  -4   8   0    1.42    0.44
  -4   8   0    1.26    0.39
  -4   8   0    1.36    0.44
  -4   8   0    1.76    0.52
  -4   8   0    1.26    0.47
   3  -8   0    5.10    0.80
   3  -8   0    5.03    0.81
   3  -8   0    4.61    0.68
   3  -8   0    4.94    0.70
   3  -8   0    5.09    0.58
   3  -8   0    5.06    0.77
   3  -8   0    4.67    0.78
   3  -8   0    5.78    0.71
  -3   8   0    6.29    0.93
  -3   8   0    4.04    0.50
  -3   8   0    4.72    0.68
  -3   8   0    4.70    0.77
  -3   8   0    5.77    0.77
  -3   8   0    3.83    0.46
  -3   8   0    5.39    0.70
  -3   8   0    4.60    0.74
  -3   8   0    4.83    0.68
   2  -8   0  233.54   13.29
   2  -8   0  226.32   13.18
   2  -8   0  237.33   13.38
   2  -8   0  248.50   13.41
   2  -8   0  232.61   13.31
   2  -8   0  223.76   13.31
   2  -8   0  218.11   13.24
   2  -8   0  227.67   13.30
   2  -8   0  220.29   13.21
  -2   8   0  226.21   13.25
  -2   8   0  230.66   13.20
  -2   8   0  240.35   13.27
  -2   8   0  245.36   13.41
  -2   8   0  242.39   13.30
  -2   8   0  241.25   13.44
  -2   8   0  237.41   13.34
  -2   8   0  225.20   13.23
   1  -8   0   67.40    3.78
   1  -8   0   63.15    3.72
   1  -8   0   63.71    3.84
   1  -8   0   57.68    3.59
   1  -8   0   55.24    3.60
   1  -8   0   62.93    3.74
   1  -8   0   65.25    3.76
   1  -8   0   64.52    3.77
   1  -8   0   58.99    3.63
   1  -8   0   65.42    3.68
  -1   8   0   63.98    3.69
  -1   8   0   62.13    3.75
  -1   8   0   55.08    3.63
  -1   8   0   60.63    3.66
  -1   8   0   61.22    3.64
  -1   8   0   63.77    3.88
  -1   8   0   63.80    3.77
  -1   8   0   63.60    3.79
   0  -8   0    5.54    0.63
   0  -8   0    7.63    0.54
   0  -8   0    7.04    0.58
   0  -8   0    7.42    0.71
   0  -8   0    5.70    0.61
   0  -8   0    6.35    0.67
   0  -8   0    7.13    0.63
   0   8   0    7.60    0.69
   0   8   0    7.12    0.67
   0   8   0    6.03    0.81
   0   8   0    7.01    0.73
   0   8   0    6.14    0.65
  -1  -8   0    1.21    0.26
  -1  -8   0    1.27    0.35
  -1  -8   0    0.61    0.26
   1   8   0    0.88    0.37
   1   8   0    1.03    0.31
   1   8   0    1.01    0.34
   1   8   0    1.76    0.50
   1   8   0    0.79    0.31
  -2  -8   0   24.75    1.70
  -2  -8   0   24.52    1.74
  -2  -8   0   26.23    1.67
   2   8   0   26.75    1.66
   2   8   0   25.21    1.70
   2   8   0   24.64    1.72
   2   8   0   27.34    1.89
   2   8   0   25.24    1.72
   2   8   0   25.59    1.64
   2   8   0   25.75    1.86
  -3  -8   0   13.99    1.03
  -3  -8   0   12.67    1.08
  -3  -8   0   13.40    1.08
   3   8   0   11.01    0.91
   3   8   0   11.89    1.20
   3   8   0   14.02    1.01
   3   8   0   12.21    1.04
   3   8   0   12.95    1.19
   3   8   0   13.13    1.13
   3   8   0   11.37    1.04
  -4  -8   0    7.73    0.89
  -4  -8   0    8.92    0.75
  -4  -8   0    8.41    0.85
   4   8   0    9.24    1.05
   4   8   0   10.89    1.20
   4   8   0    7.45    0.85
   4   8   0    6.82    0.79
   4   8   0    7.30    0.69
  -5  -8   0    4.79    0.82
  -5  -8   0    5.85    0.89
  -5  -8   0    6.21    0.59
   5   8   0    5.21    0.75
   5   8   0    7.12    1.01
   5   8   0    5.29    0.80
   5   8   0    6.59    1.09
   5   8   0    6.43    0.65
   5   8   0    5.69    0.68
  -6  -8   0   -0.01    0.31
  -6  -8   0    0.40    0.37
  -6  -8   0    0.71    0.48
   6   8   0   -0.05    0.44
   6   8   0    0.28    0.47
   6   8   0   -0.72    0.34
  -7  -8   0    1.54    0.63
  -7  -8   0    1.18    0.53
  -7  -8   0    0.97    0.62
  -7  -8   0    1.78    0.61
  -7  -8   0    0.80    0.49
  -7  -8   0    0.71    0.36
   7   8   0    1.10    0.55
   7   8   0    0.94    0.62
   7   8   0    1.69    0.69
  -8  -8   0    1.00    0.80
  -8  -8   0    2.88    0.60
  -8  -8   0    1.46    0.59
  -8  -8   0    2.79    0.79
  -8  -8   0    3.92    0.68
  -8  -8   0    3.75    0.74
  -8  -8   0    2.43    0.69
   8   8   0    3.45    0.85
   8   8   0    2.64    0.69
   8   8   0    4.09    0.96
  -9  -8   0    1.06    0.49
  -9  -8   0    0.83    0.52
  -9  -8   0    0.68    0.57
  -9  -8   0   -0.09    0.68
  -9  -8   0    1.39    0.49
  -9  -8   0   -0.48    0.53
   9   8   0    0.47    0.54
   9   8   0    0.02    0.61
   9   8   0   -0.35    0.59
  10  -9   0   -0.98    0.47
  10  -9   0    0.54    0.44
  10  -9   0   -0.24    0.58
  10  -9   0    0.27    0.53
  10  -9   0    0.24    0.57
 -10   9   0    0.19    0.44
 -10   9   0    0.47    0.55
 -10   9   0    0.71    0.72
 -10   9   0    0.20    0.47
 -10   9   0    0.07    0.60
 -10   9   0    0.81    0.69
 -10   9   0   -0.53    0.45
   9  -9   0   14.89    1.61
   9  -9   0   13.78    1.38
   9  -9   0   17.82    1.46
   9  -9   0   16.00    1.73
   9  -9   0   14.31    1.41
  -9   9   0   14.61    1.36
  -9   9   0   16.70    1.77
  -9   9   0   15.32    1.33
  -9   9   0   17.43    1.64
  -9   9   0   14.47    1.78
  -9   9   0   16.85    1.71
  -9   9   0   16.03    1.50
   8  -9   0    6.52    0.98
   8  -9   0    4.06    0.77
   8  -9   0    5.88    1.06
   8  -9   0    4.35    1.00
   8  -9   0    5.24    1.61
  -8   9   0    3.61    0.88
  -8   9   0    5.81    0.92
  -8   9   0    4.42    0.94
  -8   9   0    4.00    1.21
  -8   9   0    6.66    1.21
  -8   9   0    4.46    0.76
  -8   9   0    4.60    1.06
   7  -9   0    2.78    0.74
   7  -9   0    3.20    0.69
   7  -9   0    2.73    0.67
   7  -9   0    1.50    0.68
   7  -9   0    4.27    0.90
   7  -9   0    3.30    0.70
   7  -9   0    4.13    0.67
   7  -9   0    2.57    0.67
  -7   9   0    2.72    0.72
  -7   9   0    2.49    0.82
  -7   9   0    2.90    0.89
  -7   9   0    2.77    0.59
  -7   9   0    2.74    0.88
  -7   9   0    2.61    0.65
  -7   9   0    2.88    0.67
  -7   9   0    2.56    0.69
   6  -9   0    1.43    0.49
   6  -9   0    0.42    0.42
   6  -9   0    1.21    0.62
   6  -9   0    0.61    0.45
   6  -9   0    0.41    0.48
   6  -9   0    1.33    0.48
   6  -9   0    0.22    0.45
   6  -9   0    0.75    0.42
   6  -9   0    0.07    0.33
   6  -9   0    0.25    0.47
  -6   9   0    0.82    0.51
  -6   9   0    0.35    0.39
  -6   9   0    0.71    0.59
  -6   9   0    0.42    0.50
  -6   9   0    0.50    0.45
  -6   9   0    0.22    0.35
  -6   9   0    0.89    0.47
  -6   9   0    1.09    0.40
  -6   9   0    0.72    0.35
  -6   9   0    1.30    0.61
  -6   9   0   -0.15    0.52
   5  -9   0    2.68    0.64
   5  -9   0    3.96    0.65
   5  -9   0    3.94    0.71
   5  -9   0    2.88    0.68
   5  -9   0    3.15    0.62
   5  -9   0    3.00    0.66
   5  -9   0    4.15    0.73
   5  -9   0    4.24    0.86
   5  -9   0    2.93    0.65
   5  -9   0    3.04    0.65
   5  -9   0    3.18    0.69
  -5   9   0    2.33    0.62
  -5   9   0    3.28    0.75
  -5   9   0    2.49    0.47
  -5   9   0    2.78    0.65
  -5   9   0    3.73    0.72
  -5   9   0    3.19    0.44
  -5   9   0    3.16    0.61
  -5   9   0    3.90    0.83
  -5   9   0    2.55    0.68
   4  -9   0    7.34    0.99
   4  -9   0    6.51    0.86
   4  -9   0    6.08    0.92
   4  -9   0    6.86    0.93
   4  -9   0    6.06    0.76
   4  -9   0    6.57    0.96
   4  -9   0    6.62    0.94
   4  -9   0    7.08    1.04
  -4   9   0    5.04    0.89
  -4   9   0    6.92    0.93
  -4   9   0    6.59    0.80
  -4   9   0    5.81    0.94
  -4   9   0    7.16    0.82
  -4   9   0    5.91    0.90
  -4   9   0    5.31    0.65
  -4   9   0    5.45    0.58
  -4   9   0    6.19    0.87
   3  -9   0    1.66    0.51
   3  -9   0    1.42    0.53
   3  -9   0    1.60    0.50
   3  -9   0    1.94    0.55
   3  -9   0    2.50    0.47
   3  -9   0    2.13    0.44
   3  -9   0    2.92    0.57
   3  -9   0    1.94    0.44
   3  -9   0    1.89    0.51
  -3   9   0    1.82    0.46
  -3   9   0    2.15    0.46
  -3   9   0    2.78    0.57
  -3   9   0    1.07    0.40
  -3   9   0    1.30    0.28
  -3   9   0    2.00    0.41
  -3   9   0    1.03    0.37
  -3   9   0    1.73    0.47
  -3   9   0    1.57    0.29
   2  -9   0    6.96    0.84
   2  -9   0    6.26    0.83
   2  -9   0    5.89    0.71
   2  -9   0    7.29    0.94
   2  -9   0    5.91    0.65
   2  -9   0    6.31    0.79
   2  -9   0    7.33    0.80
   2  -9   0    5.95    0.88
   2  -9   0    6.67    0.86
  -2   9   0    7.08    0.64
  -2   9   0    6.91    0.71
  -2   9   0    6.35    0.72
  -2   9   0    6.14    0.65
  -2   9   0    6.60    0.79
  -2   9   0    5.99    0.78
  -2   9   0    7.33    0.89
  -2   9   0    4.65    0.63
   1  -9   0    1.89    0.54
   1  -9   0    2.72    0.38
   1  -9   0    2.28    0.42
   1  -9   0    3.22    0.63
   1  -9   0    3.58    0.43
   1  -9   0    3.17    0.54
   1  -9   0    2.55    0.53
   1  -9   0    3.02    0.62
   1  -9   0    2.11    0.62
   1  -9   0    2.61    0.44
  -1   9   0    4.04    0.54
  -1   9   0    2.42    0.47
  -1   9   0    3.93    0.63
  -1   9   0    4.55    0.72
  -1   9   0    2.90    0.45
  -1   9   0    4.10    0.72
  -1   9   0    2.64    0.45
  -1   9   0    3.27    0.51
  -1   9   0    2.45    0.46
   0  -9   0    0.28    0.21
   0  -9   0    0.07    0.23
   0  -9   0    0.35    0.27
   0  -9   0    0.14    0.26
   0  -9   0    0.51    0.34
   0  -9   0    0.12    0.16
   0  -9   0    0.31    0.23
   0   9   0    0.21    0.35
   0   9   0   -0.04    0.26
   0   9   0    0.42    0.34
   0   9   0    0.29    0.22
   0   9   0    0.33    0.30
  -1  -9   0   14.79    1.18
  -1  -9   0   14.77    1.04
  -1  -9   0   14.11    1.04
   1   9   0   16.44    1.22
   1   9   0   15.29    1.06
   1   9   0   16.44    1.36
   1   9   0   16.36    1.18
   1   9   0   13.62    1.09
  -2  -9   0    0.43    0.25
  -2  -9   0    0.96    0.32
  -2  -9   0    0.54    0.31
   2   9   0    0.51    0.29
   2   9   0    0.58    0.41
   2   9   0    0.83    0.50
   2   9   0    0.80    0.33
   2   9   0    0.68    0.41
  -3  -9   0   12.31    0.95
  -3  -9   0   10.79    1.05
   3   9   0   10.65    0.88
   3   9   0   11.22    1.16
   3   9   0   11.47    0.92
   3   9   0    8.80    1.29
   3   9   0   11.96    0.97
   3   9   0   11.28    0.99
  -4  -9   0    2.59    0.59
  -4  -9   0    3.10    0.64
  -4  -9   0    4.94    0.59
  -4  -9   0    4.32    0.68
   4   9   0    2.80    0.54
   4   9   0    4.39    0.63
   4   9   0    3.86    0.61
   4   9   0    4.01    0.83
   4   9   0    5.04    0.74
  -5  -9   0    1.85    0.35
  -5  -9   0    1.82    0.59
   5   9   0    1.81    0.45
   5   9   0    2.53    0.66
   5   9   0    2.05    0.70
   5   9   0    2.23    0.58
   5   9   0    2.04    0.43
  -6  -9   0    7.81    1.10
  -6  -9   0    7.11    0.90
  -6  -9   0    5.39    0.77
   6   9   0    5.42    0.88
   6   9   0    6.62    1.13
   6   9   0    7.27    0.76
   6   9   0    7.48    0.88
  -7  -9   0    3.00    0.60
  -7  -9   0    1.65    0.38
  -7  -9   0    2.13    0.63
  -7  -9   0    3.62    0.79
  -7  -9   0    1.06    0.71
   7   9   0    1.19    0.73
   7   9   0    2.14    0.68
   7   9   0    1.41    0.80
  -8  -9   0    1.33    0.47
  -8  -9   0    0.42    0.66
  -8  -9   0    1.52    0.70
  -8  -9   0    1.56    0.54
   8   9   0    1.52    0.65
   8   9   0    1.29    0.63
   8   9   0    2.52    0.83
  10 -10   0    0.62    0.75
  10 -10   0    1.28    0.74
  10 -10   0    0.47    0.93
  10 -10   0    0.15    0.52
  10 -10   0    0.23    0.54
  10 -10   0    1.05    0.55
 -10  10   0    0.72    0.48
 -10  10   0    1.67    0.68
 -10  10   0    0.37    0.71
 -10  10   0    1.17    1.52
 -10  10   0    0.67    0.64
 -10  10   0    1.38    0.63
 -10  10   0    0.93    0.50
   9 -10   0   10.07    1.12
   9 -10   0    8.81    1.45
   9 -10   0    8.48    1.66
   9 -10   0   11.60    1.70
   9 -10   0    9.27    1.09
  -9  10   0    7.85    1.08
  -9  10   0   12.07    1.74
  -9  10   0   10.17    1.06
  -9  10   0    9.62    1.48
  -9  10   0   10.12    1.55
  -9  10   0   10.62    1.22
   8 -10   0    0.35    1.00
   8 -10   0    0.41    0.43
   8 -10   0    0.34    0.44
   8 -10   0    1.12    0.71
   8 -10   0    0.97    0.56
   8 -10   0    1.96    0.75
  -8  10   0    1.06    0.74
  -8  10   0    0.72    0.53
  -8  10   0   -0.57    0.67
  -8  10   0    0.86    0.62
  -8  10   0    1.22    0.43
  -8  10   0    1.34    0.58
   7 -10   0    0.35    0.39
   7 -10   0    0.96    0.55
   7 -10   0   -0.26    0.48
   7 -10   0    0.46    0.54
   7 -10   0   -0.19    0.57
   7 -10   0    0.33    0.51
   7 -10   0    0.64    0.46
  -7  10   0    0.11    0.51
  -7  10   0    0.56    0.31
  -7  10   0    0.75    0.58
  -7  10   0    0.05    0.50
  -7  10   0    0.51    0.59
  -7  10   0    0.27    0.50
  -7  10   0    0.31    0.45
   6 -10   0   14.75    1.49
   6 -10   0   12.86    1.34
   6 -10   0   15.09    1.40
   6 -10   0   13.45    1.17
   6 -10   0   13.82    1.27
   6 -10   0   16.60    1.49
   6 -10   0   12.17    1.38
   6 -10   0   12.91    1.36
   6 -10   0   13.42    1.32
  -6  10   0   14.05    1.38
  -6  10   0   14.40    1.42
  -6  10   0   16.11    1.43
  -6  10   0   13.29    1.15
  -6  10   0   13.53    1.29
  -6  10   0   12.89    1.07
  -6  10   0   14.30    1.38
  -6  10   0   14.13    1.22
   5 -10   0   22.24    1.76
   5 -10   0   23.94    1.85
   5 -10   0   24.36    1.84
   5 -10   0   22.70    1.85
   5 -10   0   22.45    1.80
   5 -10   0   21.19    1.70
   5 -10   0   21.24    1.84
   5 -10   0   21.85    1.77
   5 -10   0   20.35    1.83
   5 -10   0   20.39    1.74
  -5  10   0   20.55    1.80
  -5  10   0   24.55    1.88
  -5  10   0   23.69    1.80
  -5  10   0   22.31    1.74
  -5  10   0   21.14    1.70
  -5  10   0   22.13    1.52
  -5  10   0   22.04    1.76
  -5  10   0   22.29    1.81
  -5  10   0   23.63    1.58
  -5  10   0   18.34    1.68
   4 -10   0    2.56    0.58
   4 -10   0    3.27    0.65
   4 -10   0    2.89    0.74
   4 -10   0    2.58    0.66
   4 -10   0    2.83    0.68
   4 -10   0    3.23    0.68
   4 -10   0    2.43    0.58
  -4  10   0    3.54    0.69
  -4  10   0    2.58    0.56
  -4  10   0    2.45    0.58
  -4  10   0    2.07    0.56
  -4  10   0    2.23    0.55
  -4  10   0    2.93    0.43
  -4  10   0    3.34    0.70
  -4  10   0    2.62    0.41
  -4  10   0    2.51    0.65
  -4  10   0    1.38    0.53
  -4  10   0    2.74    0.64
   3 -10   0    3.15    0.74
   3 -10   0    4.45    0.69
   3 -10   0    3.59    0.58
   3 -10   0    2.86    0.66
   3 -10   0    3.21    0.75
   3 -10   0    2.56    0.69
   3 -10   0    3.20    0.69
   3 -10   0    5.02    0.81
   3 -10   0    3.19    0.56
  -3  10   0    2.63    0.73
  -3  10   0    3.42    0.62
  -3  10   0    3.24    0.69
  -3  10   0    4.75    0.77
  -3  10   0    2.31    0.71
   2 -10   0   49.17    3.22
   2 -10   0   51.15    3.21
   2 -10   0   43.48    3.09
   2 -10   0   56.07    3.25
   2 -10   0   47.48    3.05
   2 -10   0   55.06    3.34
   2 -10   0   50.82    3.21
   2 -10   0   54.82    3.21
   2 -10   0   46.53    3.09
  -2  10   0   46.73    3.15
  -2  10   0   53.43    3.36
  -2  10   0   48.57    3.08
  -2  10   0   50.26    3.36
  -2  10   0   46.84    3.08
  -2  10   0   51.21    3.22
  -2  10   0   52.24    3.25
  -2  10   0   51.34    3.09
  -2  10   0   53.72    3.15
   1 -10   0   23.11    1.61
   1 -10   0   28.91    1.95
   1 -10   0   22.90    1.71
   1 -10   0   27.53    1.78
   1 -10   0   25.97    1.76
   1 -10   0   23.68    1.59
   1 -10   0   25.35    1.75
   1 -10   0   22.29    1.74
   1 -10   0   28.25    1.81
   1 -10   0   24.75    1.66
  -1  10   0   27.13    1.98
  -1  10   0   27.78    1.81
  -1  10   0   28.77    1.86
  -1  10   0   23.92    1.67
  -1  10   0   25.80    1.74
  -1  10   0   22.26    1.60
  -1  10   0   22.59    1.60
  -1  10   0   26.80    1.69
  -1  10   0   24.33    1.65
   0 -10   0    1.78    0.28
   0 -10   0    1.15    0.39
   0 -10   0    1.55    0.39
   0 -10   0    1.46    0.25
   0 -10   0    1.27    0.39
   0 -10   0    1.71    0.52
   0 -10   0    1.29    0.29
   0 -10   0    2.71    0.49
   0 -10   0    1.27    0.37
   0  10   0    1.34    0.41
   0  10   0    1.89    0.54
   0  10   0    1.67    0.43
   0  10   0    1.31    0.53
   1  10   0    2.12    0.43
   1  10   0    2.29    0.40
   1  10   0    1.56    0.48
   1  10   0    2.47    0.43
   1  10   0    1.54    0.64
  -2 -10   0    7.47    0.74
  -2 -10   0    8.49    0.79
  -2 -10   0    9.28    0.91
   2  10   0    8.78    1.10
   2  10   0    7.24    0.86
   2  10   0    7.47    0.76
   2  10   0    8.13    0.80
   2  10   0    8.82    0.74
  -3 -10   0    0.22    0.29
  -3 -10   0    0.66    0.35
  -3 -10   0    0.50    0.30
   3  10   0    1.05    0.52
   3  10   0    1.16    0.43
   3  10   0    0.49    0.59
   3  10   0    0.76    0.34
   3  10   0    0.67    0.32
   3  10   0    0.44    0.33
  -4 -10   0    2.49    0.58
  -4 -10   0    3.18    0.51
  -4 -10   0    2.36    0.61
  -4 -10   0    2.50    0.53
   4  10   0    2.88    0.54
   4  10   0    2.02    0.54
   4  10   0    1.97    0.43
   4  10   0    2.51    0.48
   4  10   0    2.32    0.73
  -5 -10   0    1.28    0.32
  -5 -10   0    1.13    0.52
  -5 -10   0    0.70    0.45
  -5 -10   0    1.44    0.45
   5  10   0    1.26    0.44
   5  10   0    1.62    0.57
   5  10   0    1.65    0.66
   5  10   0    1.17    0.41
   5  10   0    0.94    0.41
  -6 -10   0    5.25    0.94
  -6 -10   0    4.22    0.75
   6  10   0    2.98    0.71
   6  10   0    2.80    0.59
   6  10   0    3.86    0.68
   6  10   0    4.33    1.02
  -7 -10   0    1.52    0.66
  -7 -10   0    0.31    0.51
   7  10   0    1.69    0.83
   7  10   0    1.69    0.59
   7  10   0    0.77    0.51
  -8 -10   0    1.40    0.60
  -8 -10   0    2.08    0.72
  -8 -10   0    2.75    0.55
   8  10   0    2.33    0.80
   8  10   0    1.04    0.65
   8  10   0    3.11    1.42
  10 -11   0    0.72    0.90
  10 -11   0    1.23    0.59
  10 -11   0    2.44    0.97
  10 -11   0    0.32    0.59
  10 -11   0    0.69    0.82
  10 -11   0    0.52    0.60
 -10  11   0    1.71    0.59
 -10  11   0    1.65    0.76
 -10  11   0    0.69    0.83
 -10  11   0    3.33    0.81
 -10  11   0    0.54    0.52
 -10  11   0    2.69    1.81
 -10  11   0    1.44    0.79
   9 -11   0   13.19    1.66
   9 -11   0   13.15    1.43
   9 -11   0   16.68    2.35
   9 -11   0   12.94    1.49
  -9  11   0   15.43    1.45
  -9  11   0   12.41    1.29
  -9  11   0   15.45    2.00
  -9  11   0   15.01    1.96
  -9  11   0   12.87    1.27
  -9  11   0   14.28    1.71
  -9  11   0   13.10    1.56
   8 -11   0    1.07    0.62
   8 -11   0    1.21    0.64
   8 -11   0    0.28    0.55
   8 -11   0    0.58    0.54
   8 -11   0    1.03    0.59
   8 -11   0    0.76    0.50
  -8  11   0    1.02    0.66
  -8  11   0    0.78    0.49
  -8  11   0    0.54    0.65
  -8  11   0   -0.13    0.61
  -8  11   0    0.59    0.65
   7 -11   0   13.35    1.45
   7 -11   0   12.11    1.45
   7 -11   0   10.96    1.30
   7 -11   0   11.98    1.24
   7 -11   0   11.80    1.63
   7 -11   0   12.21    1.14
   7 -11   0   10.26    1.32
   7 -11   0   15.05    1.90
  -7  11   0   12.79    1.17
  -7  11   0   10.23    0.98
  -7  11   0   12.23    1.35
  -7  11   0   12.95    1.42
  -7  11   0   10.00    1.49
  -7  11   0   14.49    1.27
  -7  11   0   11.37    1.45
   6 -11   0    1.11    0.49
   6 -11   0    1.50    0.49
   6 -11   0    0.72    0.51
   6 -11   0    1.64    0.56
   6 -11   0    0.85    0.53
   6 -11   0    0.38    0.54
   6 -11   0    2.16    0.54
  -6  11   0    0.35    0.58
  -6  11   0    1.15    0.56
  -6  11   0    1.76    0.63
  -6  11   0    1.72    0.53
  -6  11   0    1.61    0.67
  -6  11   0    1.58    0.54
  -6  11   0    1.38    0.47
   5 -11   0    1.18    0.50
   5 -11   0    1.76    0.71
   5 -11   0    1.95    0.60
   5 -11   0    1.38    0.50
   5 -11   0    1.51    0.62
   5 -11   0    0.54    0.46
   5 -11   0    1.98    0.65
  -5  11   0    1.54    0.61
  -5  11   0    1.38    0.57
  -5  11   0    1.88    0.63
  -5  11   0    2.34    0.62
  -5  11   0    2.24    0.69
  -5  11   0    1.91    0.42
  -5  11   0    1.25    0.41
  -5  11   0    1.88    0.65
   4 -11   0    2.54    0.52
   4 -11   0    2.22    0.59
   4 -11   0    1.67    0.59
   4 -11   0    1.59    0.54
   4 -11   0    1.92    0.52
   4 -11   0    2.20    0.56
   4 -11   0    1.85    0.61
   4 -11   0    1.71    0.67
  -4  11   0    1.94    0.49
  -4  11   0    1.06    0.58
  -4  11   0    2.78    0.65
  -4  11   0    2.05    0.58
  -4  11   0    1.08    0.58
  -4  11   0    2.32    0.33
  -4  11   0    2.38    0.69
  -4  11   0    1.95    0.59
   3 -11   0    3.14    0.62
   3 -11   0    2.15    0.56
   3 -11   0    2.73    0.61
   3 -11   0    1.81    0.49
   3 -11   0    2.41    0.65
   3 -11   0    2.17    0.66
   3 -11   0    1.68    0.49
   3 -11   0    2.85    0.48
   3 -11   0    1.24    0.57
  -3  11   0    3.70    0.70
  -3  11   0    2.18    0.54
  -3  11   0    2.86    0.63
  -3  11   0    2.50    0.54
  -3  11   0    2.40    0.73
  -3  11   0    0.93    0.51
  -3  11   0    1.79    0.50
   2 -11   0   11.94    1.20
   2 -11   0   12.69    1.17
   2 -11   0   11.50    1.21
   2 -11   0   16.39    1.36
   2 -11   0   15.21    1.26
   2 -11   0   12.96    1.23
   2 -11   0   12.41    1.22
   2 -11   0   14.33    1.09
   2 -11   0   14.73    1.25
  -2  11   0   13.42    1.11
  -2  11   0   14.53    1.17
  -2  11   0   12.59    1.21
  -2  11   0   11.05    1.08
  -2  11   0   16.04    1.63
  -2  11   0   16.10    1.26
  -2  11   0   12.00    1.05
  -2  11   0   13.54    1.34
   1 -11   0    0.08    0.31
   1 -11   0    0.27    0.27
   1 -11   0    0.34    0.33
   1 -11   0   -0.19    0.27
   1 -11   0   -0.05    0.28
   1 -11   0    0.05    0.31
   1 -11   0   -0.39    0.26
   1 -11   0   -0.14    0.33
   1 -11   0    0.20    0.41
  -1  11   0    0.62    0.41
  -1  11   0    0.38    0.46
  -1  11   0   -0.13    0.27
  -1  11   0    0.35    0.22
  -1  11   0   -0.22    0.48
  -1  11   0   -0.17    0.33
  -1  11   0    0.14    0.23
   0 -11   0    6.04    0.60
   0 -11   0    5.25    0.58
   0 -11   0    6.30    0.97
   0 -11   0    6.70    0.70
   0 -11   0    5.73    0.68
   0 -11   0    6.31    0.69
   0 -11   0    6.19    0.68
   0 -11   0    7.36    0.83
   0 -11   0    5.49    0.54
   0  11   0    7.96    0.99
   0  11   0    7.00    1.05
   0  11   0    7.10    0.94
   0  11   0    6.46    0.74
  -1 -11   0    3.62    0.60
  -1 -11   0    3.18    0.47
  -1 -11   0    3.13    0.51
  -1 -11   0    4.64    0.75
  -1 -11   0    3.89    0.47
   1  11   0    2.05    0.49
   1  11   0    4.87    0.95
   1  11   0    3.63    0.59
   1  11   0    2.58    0.65
  -2 -11   0   13.87    1.07
  -2 -11   0   12.40    1.21
  -2 -11   0   14.49    1.08
   2  11   0   13.13    1.22
   2  11   0   17.87    1.55
   2  11   0   14.34    1.11
   2  11   0   13.48    1.07
   2  11   0   14.25    1.25
  -3 -11   0   20.94    1.39
  -3 -11   0   16.47    1.40
  -3 -11   0   18.37    1.51
   3  11   0   18.40    1.46
   3  11   0   18.32    1.39
   3  11   0   19.56    1.62
   3  11   0   17.91    1.33
   3  11   0   18.23    1.46
  -4 -11   0   12.83    1.09
  -4 -11   0   11.16    0.98
  -4 -11   0   11.70    1.15
  -4 -11   0    9.46    1.20
   4  11   0    9.65    0.93
   4  11   0   10.86    1.01
   4  11   0    9.30    0.95
   4  11   0    9.15    1.08
   4  11   0   11.94    1.36
  -5 -11   0    4.53    0.76
  -5 -11   0    2.93    0.54
  -5 -11   0    3.21    0.63
  -5 -11   0    3.40    0.75
   5  11   0    2.48    0.61
   5  11   0    5.16    0.84
   5  11   0    3.87    0.63
   5  11   0    6.29    1.22
   5  11   0    3.58    0.62
  -6 -11   0    3.88    0.79
  -6 -11   0    2.43    1.05
  -6 -11   0    3.88    0.78
   6  11   0    4.44    1.12
   6  11   0    3.58    0.75
   6  11   0    4.13    0.78
   6  11   0    3.01    0.68
  -7 -11   0    3.19    0.82
  -7 -11   0    4.56    0.85
  -7 -11   0    2.80    0.78
   7  11   0    4.09    0.74
   7  11   0    2.97    0.82
   9 -12   0    0.20    0.52
   9 -12   0    1.12    0.61
   9 -12   0    2.01    0.81
   9 -12   0   -0.05    0.98
   9 -12   0    1.31    0.62
  -9  12   0    2.17    0.71
  -9  12   0   -0.15    0.68
  -9  12   0    2.39    0.79
  -9  12   0    1.96    0.66
  -9  12   0    0.19    0.68
   8 -12   0   -0.36    0.43
   8 -12   0    1.04    0.57
   8 -12   0    0.77    0.64
   8 -12   0    0.36    0.49
   8 -12   0   -0.21    0.52
   8 -12   0   -0.65    0.48
  -8  12   0    1.39    0.62
  -8  12   0   -0.13    0.52
  -8  12   0    1.36    0.57
  -8  12   0    0.84    0.60
  -8  12   0    0.29    0.63
  -8  12   0   -0.02    0.55
  -8  12   0    0.02    0.33
   7 -12   0    2.04    0.79
   7 -12   0    3.33    0.82
   7 -12   0    3.59    0.99
   7 -12   0    4.86    1.06
   7 -12   0    3.43    0.92
   7 -12   0    4.47    0.78
   7 -12   0    4.34    1.22
   7 -12   0    3.16    0.68
  -7  12   0    4.78    0.94
  -7  12   0    3.19    0.87
  -7  12   0    3.58    0.93
  -7  12   0    3.82    0.70
  -7  12   0    3.80    0.77
   6 -12   0    8.19    1.47
   6 -12   0    7.04    1.05
   6 -12   0    5.98    1.05
   6 -12   0    6.79    0.78
   6 -12   0    5.53    1.14
   6 -12   0    7.55    1.14
   6 -12   0    5.87    1.09
   6 -12   0    7.43    1.12
  -6  12   0    6.93    1.14
  -6  12   0    8.54    1.25
  -6  12   0    5.81    0.79
  -6  12   0    6.87    1.25
  -6  12   0    7.59    1.14
  -6  12   0    6.48    0.83
  -6  12   0    7.09    1.17
   5 -12   0   17.05    1.56
   5 -12   0   16.40    1.46
   5 -12   0   13.53    1.49
   5 -12   0   12.49    2.28
   5 -12   0   15.99    1.46
   5 -12   0   16.86    1.47
   5 -12   0   12.25    1.28
   5 -12   0   14.06    1.33
  -5  12   0   16.36    1.40
  -5  12   0   12.31    1.00
  -5  12   0   14.55    1.46
  -5  12   0   13.08    1.03
  -5  12   0   14.69    1.40
  -5  12   0   14.04    1.36
  -5  12   0   12.36    1.34
  -5  12   0   14.10    1.42
   4 -12   0    5.46    0.81
   4 -12   0    5.69    1.03
   4 -12   0    5.19    0.97
   4 -12   0    5.09    0.92
   4 -12   0    5.17    0.88
   4 -12   0    4.40    0.85
   4 -12   0    6.35    1.03
   4 -12   0    6.19    0.95
  -4  12   0    5.52    0.97
  -4  12   0    5.73    0.99
  -4  12   0    4.61    0.83
  -4  12   0    5.66    0.90
  -4  12   0    5.83    0.97
  -4  12   0    5.23    0.86
   3 -12   0   15.99    1.42
   3 -12   0   16.78    2.42
   3 -12   0   14.14    1.27
   3 -12   0   19.05    1.49
   3 -12   0   15.63    1.48
   3 -12   0   15.64    1.40
   3 -12   0   16.32    1.29
   3 -12   0   14.17    1.41
   3 -12   0   15.01    1.46
  -3  12   0   15.23    1.33
  -3  12   0   12.97    1.31
  -3  12   0   17.90    1.52
  -3  12   0   16.10    1.35
  -3  12   0   16.02    1.48
  -3  12   0   18.25    1.30
   2 -12   0   26.70    1.90
   2 -12   0   21.45    1.56
   2 -12   0   20.51    1.69
   2 -12   0   19.49    1.60
   2 -12   0   22.52    1.67
   2 -12   0   24.36    1.73
   2 -12   0   22.27    1.57
   2 -12   0   21.73    1.70
   2 -12   0   23.20    1.75
  -2  12   0   21.21    1.80
  -2  12   0   24.84    1.81
  -2  12   0   24.21    1.60
  -2  12   0   22.29    1.60
  -2  12   0   20.70    1.72
  -2  12   0   23.31    1.96
  -2  12   0   21.85    1.57
  -2  12   0   20.88    1.59
  -2  12   0   20.26    1.52
   1 -12   0   14.16    1.07
   1 -12   0   13.39    1.03
   1 -12   0   13.87    1.23
   1 -12   0   12.45    1.17
   1 -12   0   14.35    1.14
   1 -12   0   11.79    1.13
   1 -12   0   14.14    1.17
   1 -12   0   15.19    1.39
  -1  12   0   13.51    1.51
  -1  12   0   12.38    1.11
  -1  12   0   12.85    1.28
  -1  12   0   13.12    1.20
   0 -12   0    2.87    0.53
   0 -12   0    2.69    0.51
   0 -12   0    2.29    0.48
   0 -12   0    3.52    0.65
   0 -12   0    2.62    0.50
   0 -12   0    3.37    0.73
   0 -12   0    2.97    0.62
   0 -12   0    2.47    0.38
   0  12   0    3.14    0.64
   0  12   0    3.00    0.67
   0  12   0    3.24    0.68
   0  12   0    3.68    0.89
  -1 -12   0   24.92    1.76
  -1 -12   0   21.95    1.49
  -1 -12   0   22.35    1.55
  -1 -12   0   24.96    1.88
   1  12   0   22.81    1.69
   1  12   0   21.33    1.63
   1  12   0   21.73    1.74
   1  12   0   21.66    1.95
  -2 -12   0    3.56    0.72
  -2 -12   0    3.60    0.52
  -2 -12   0    2.59    0.49
   2  12   0    4.22    0.79
   2  12   0    3.81    0.68
   2  12   0    2.48    0.57
   2  12   0    4.57    0.95
   2  12   0    3.39    0.71
  -3 -12   0    0.50    0.30
  -3 -12   0    1.14    0.38
  -3 -12   0    0.78    0.40
   3  12   0    0.06    0.32
   3  12   0    0.83    0.74
   3  12   0    0.32    0.62
   3  12   0    0.69    0.42
   3  12   0    0.56    0.33
   3  12   0    1.43    0.55
  -4 -12   0    1.64    0.42
  -4 -12   0    1.78    0.45
  -4 -12   0    1.75    0.48
   4  12   0    2.60    0.57
   4  12   0    2.71    0.89
   4  12   0    1.45    0.51
   4  12   0    2.25    0.62
   4  12   0    1.37    0.40
  -5 -12   0    1.18    0.50
  -5 -12   0    0.25    0.42
  -5 -12   0    0.47    0.43
  -5 -12   0    0.15    0.39
  -5 -12   0    0.44    0.41
   5  12   0    1.14    0.54
   5  12   0    1.10    0.49
   5  12   0    1.24    0.51
   5  12   0    0.77    0.66
   5  12   0    1.04    0.73
  -6 -12   0    5.93    1.29
  -6 -12   0    5.70    0.86
  -6 -12   0    3.31    0.95
   6  12   0    5.60    1.03
   6  12   0    7.12    1.76
   6  12   0    4.94    0.89
   6  12   0    3.95    0.77
  -7 -12   0    3.63    0.84
  -7 -12   0    3.85    0.75
  -7 -12   0    3.16    0.90
   7  12   0    3.92    0.78
   7  12   0    3.88    0.99
   7  12   0    7.93    1.47
   9 -13   0   18.76    1.76
   9 -13   0   16.12    1.92
   9 -13   0   19.61    1.79
   9 -13   0   18.21    1.60
   9 -13   0   19.53    2.11
  -9  13   0   22.65    2.16
  -9  13   0   19.44    1.83
  -9  13   0   22.60    2.03
  -9  13   0   18.37    1.63
  -9  13   0   16.44    1.90
   8 -13   0    3.94    0.85
   8 -13   0    4.42    0.86
   8 -13   0    2.98    0.77
   8 -13   0    2.84    0.87
   8 -13   0    2.78    0.71
   8 -13   0    3.48    1.01
  -8  13   0    3.60    0.86
  -8  13   0    3.97    1.10
  -8  13   0    4.27    0.76
  -8  13   0    4.51    0.97
  -8  13   0    3.62    1.00
   7 -13   0    0.22    0.44
   7 -13   0    0.71    0.59
   7 -13   0    0.81    0.43
   7 -13   0    0.32    0.43
   7 -13   0    0.05    0.55
   7 -13   0   -0.10    0.65
   7 -13   0   -0.58    1.36
  -7  13   0    0.60    0.59
  -7  13   0    1.21    0.86
  -7  13   0    0.00    0.38
  -7  13   0    0.59    0.77
  -7  13   0    0.68    0.55
  -7  13   0    0.19    0.51
  -7  13   0   -0.24    0.44
   6 -13   0    2.36    0.91
   6 -13   0    4.31    0.89
   6 -13   0    4.69    0.96
   6 -13   0    3.80    0.80
   6 -13   0    4.93    0.96
   6 -13   0    5.33    0.76
   6 -13   0    2.87    0.79
  -6  13   0    2.37    0.73
  -6  13   0    5.29    1.06
  -6  13   0    3.99    0.90
  -6  13   0    3.05    0.54
  -6  13   0    3.05    0.81
  -6  13   0    5.08    0.74
  -6  13   0    4.45    0.86
  -6  13   0    2.14    0.73
   5 -13   0    5.97    1.04
   5 -13   0    6.58    1.23
   5 -13   0    3.98    0.89
   5 -13   0    4.54    0.92
   5 -13   0    5.56    1.09
   5 -13   0    5.38    0.98
   5 -13   0    4.94    0.83
  -5  13   0    4.75    0.92
  -5  13   0    6.56    1.04
  -5  13   0    7.21    1.07
  -5  13   0    5.66    1.10
  -5  13   0    5.89    1.03
   4 -13   0    3.53    0.71
   4 -13   0    3.63    0.72
   4 -13   0    2.92    0.77
   4 -13   0    3.68    0.84
   4 -13   0    2.98    0.72
   4 -13   0    3.60    0.73
   4 -13   0    2.94    0.62
  -4  13   0    3.98    0.81
  -4  13   0    3.88    0.91
  -4  13   0    3.62    0.76
  -4  13   0    3.43    0.80
   3 -13   0    2.08    0.49
   3 -13   0    2.53    0.49
   3 -13   0    1.14    0.54
   3 -13   0    2.61    0.68
   3 -13   0    4.05    0.79
   3 -13   0    2.81    0.73
   3 -13   0    1.56    0.59
   3 -13   0    1.24    0.53
  -3  13   0    0.50    0.50
  -3  13   0    3.03    0.75
  -3  13   0    1.09    0.64
  -3  13   0    2.03    0.60
  -3  13   0    2.83    0.80
  -3  13   0    1.83    0.49
   2 -13   0    4.54    0.81
   2 -13   0    4.07    0.64
   2 -13   0    4.53    0.77
   2 -13   0    6.03    0.83
   2 -13   0    4.94    0.89
   2 -13   0    4.95    0.69
   2 -13   0    4.05    0.81
   2 -13   0    5.45    0.84
  -2  13   0    4.44    0.81
  -2  13   0    5.03    0.77
  -2  13   0    4.43    0.67
  -2  13   0    4.89    0.87
  -2  13   0    5.73    0.83
  -2  13   0    4.69    0.71
  -2  13   0    6.50    1.22
   1 -13   0    0.27    0.41
   1 -13   0    0.51    0.39
   1 -13   0    0.91    0.38
   1 -13   0    1.03    0.49
   1 -13   0    1.00    0.33
   1 -13   0    0.26    0.44
   1 -13   0    0.57    0.36
   1 -13   0    1.07    0.41
   1 -13   0    0.08    0.35
  -1  13   0    0.18    0.35
  -1  13   0    0.94    0.59
  -1  13   0    0.52    0.69
  -1  13   0    0.76    0.44
  -1  13   0    0.64    0.48
   0 -13   0    4.32    0.59
   0 -13   0    4.99    0.70
   0 -13   0    4.80    0.57
   0 -13   0    4.41    0.66
   0 -13   0    4.97    0.69
   0 -13   0    4.55    0.91
   0 -13   0    3.79    0.81
   0 -13   0    5.26    0.63
   0 -13   0    5.79    0.81
   0  13   0    4.70    0.89
   0  13   0    5.22    1.11
   0  13   0    5.49    0.84
   0  13   0    6.36    0.97
  -1 -13   0   10.13    0.98
  -1 -13   0    7.57    0.68
  -1 -13   0    7.03    0.74
  -1 -13   0    9.74    1.01
  -1 -13   0    7.63    1.10
   1  13   0    7.81    0.91
   1  13   0    6.85    1.17
   1  13   0    6.81    0.99
   1  13   0    7.28    1.03
  -2 -13   0    1.37    0.63
  -2 -13   0    1.62    0.37
  -2 -13   0    1.35    0.39
  -2 -13   0    1.31    0.50
   2  13   0    2.19    0.71
   2  13   0    0.90    0.74
   2  13   0    1.47    0.49
   2  13   0    1.40    0.55
  -3 -13   0    2.06    0.69
  -3 -13   0    2.22    0.64
  -3 -13   0    2.75    0.48
  -3 -13   0    3.01    0.61
   3  13   0    3.94    0.68
   3  13   0    3.44    0.65
   3  13   0    2.57    0.68
   3  13   0    3.59    0.82
   3  13   0    2.99    0.92
  -4 -13   0   10.13    1.01
  -4 -13   0   10.22    1.04
  -4 -13   0    9.77    1.76
  -4 -13   0    8.88    0.89
   4  13   0    7.54    0.94
   4  13   0   10.18    1.06
   4  13   0   12.42    1.73
   4  13   0   10.93    1.35
  -5 -13   0    0.03    0.38
  -5 -13   0   -1.14    0.49
  -5 -13   0    0.17    0.38
  -5 -13   0   -0.15    0.41
   5  13   0   -1.62    0.64
   5  13   0    0.08    0.67
   5  13   0    0.26    0.44
   5  13   0    0.11    0.54
   5  13   0    0.19    0.40
  -6 -13   0    0.49    0.63
  -6 -13   0   -0.42    0.45
  -6 -13   0    0.89    0.52
  -6 -13   0    0.26    0.47
   6  13   0    1.85    0.86
   6  13   0   -0.26    0.45
   6  13   0   -0.26    0.47
   6  13   0    1.32    0.58
   8 -14   0    8.31    1.24
   8 -14   0    7.04    1.41
   8 -14   0    8.15    1.09
   8 -14   0   10.06    1.25
   8 -14   0    8.29    1.30
   8 -14   0    7.83    1.45
  -8  14   0    8.15    1.47
  -8  14   0    9.65    1.58
  -8  14   0    7.62    1.20
  -8  14   0    6.55    1.36
  -8  14   0    7.69    1.52
  -8  14   0    7.81    0.97
   7 -14   0    8.99    1.50
   7 -14   0   13.34    1.45
   7 -14   0   13.45    1.55
   7 -14   0   12.68    1.42
   7 -14   0   11.70    1.27
   7 -14   0   10.91    1.34
   7 -14   0   11.34    1.13
  -7  14   0   11.41    1.46
  -7  14   0   11.74    1.68
  -7  14   0   12.23    1.38
  -7  14   0   10.91    1.77
  -7  14   0   10.09    0.98
   6 -14   0   11.61    1.49
   6 -14   0   11.95    1.36
   6 -14   0   10.67    1.09
   6 -14   0   10.48    1.64
   6 -14   0   15.44    1.51
   6 -14   0   11.45    1.32
   6 -14   0   11.83    1.44
  -6  14   0   12.37    1.36
  -6  14   0   15.38    1.46
  -6  14   0   12.06    1.48
   5 -14   0    1.80    0.79
   5 -14   0    0.75    0.61
   5 -14   0    1.81    0.63
   5 -14   0    1.17    0.70
   5 -14   0    1.54    0.56
   5 -14   0    0.68    0.60
   5 -14   0    1.39    1.03
  -5  14   0    2.08    0.75
  -5  14   0    1.87    0.70
  -5  14   0    2.76    0.77
  -5  14   0    2.41    0.69
   4 -14   0   13.90    2.19
   4 -14   0   12.26    1.31
   4 -14   0   13.83    1.33
   4 -14   0   12.67    1.34
   4 -14   0   13.09    1.82
   4 -14   0   12.87    1.36
   4 -14   0   13.84    1.48
   4 -14   0   13.28    1.41
  -4  14   0   14.73    1.35
  -4  14   0   14.80    1.48
  -4  14   0   16.96    1.52
  -4  14   0   15.45    1.38
  -4  14   0   16.23    1.32
   3 -14   0   16.74    1.43
   3 -14   0   13.46    1.20
   3 -14   0   15.81    1.50
   3 -14   0   10.98    1.18
   3 -14   0   15.20    1.37
   3 -14   0   13.66    1.29
   3 -14   0   12.59    1.32
   3 -14   0   12.53    1.31
  -3  14   0   14.27    1.21
  -3  14   0   13.39    1.37
  -3  14   0   12.81    1.23
  -3  14   0   11.46    1.35
   2 -14   0    0.20    0.46
   2 -14   0    0.43    0.31
   2 -14   0    0.60    0.46
   2 -14   0    0.02    0.76
   2 -14   0   -0.58    0.45
   2 -14   0    0.79    0.87
   2 -14   0    0.79    0.39
   2 -14   0    0.63    0.57
  -2  14   0    0.82    0.52
  -2  14   0   -0.20    0.32
  -2  14   0    0.29    0.53
  -2  14   0    0.07    0.67
  -2  14   0    0.09    0.38
   1 -14   0    0.46    0.32
   1 -14   0    1.16    0.42
   1 -14   0    2.26    0.55
   1 -14   0    1.23    0.50
   1 -14   0    1.43    0.53
   1 -14   0    1.18    0.56
   1 -14   0    3.09    0.66
  -1  14   0    1.93    0.55
  -1  14   0    1.18    0.50
  -1  14   0    1.60    0.79
  -1  14   0    1.54    0.62
   0 -14   0    6.73    1.64
   0 -14   0    5.53    1.02
   0 -14   0    5.04    0.87
   0 -14   0    4.35    0.69
   0 -14   0    6.26    0.72
   0 -14   0    5.78    0.64
   0 -14   0    5.62    0.77
   0 -14   0    6.56    0.78
   0  14   0    6.41    1.16
   0  14   0    6.42    0.96
   0  14   0    5.76    0.94
   0  14   0    5.22    0.96
  -1 -14   0    2.56    0.38
  -1 -14   0    3.49    0.53
  -1 -14   0    3.50    0.65
  -1 -14   0    1.95    0.40
  -1 -14   0    1.73    0.59
  -1 -14   0    2.37    0.52
   1  14   0    3.68    0.71
   1  14   0    3.02    0.65
   1  14   0    2.45    0.72
   1  14   0    4.34    0.94
  -2 -14   0    0.82    0.62
  -2 -14   0    0.70    0.56
   2  14   0    0.62    0.55
   2  14   0    0.57    0.74
   2  14   0    0.25    0.44
   2  14   0   -0.09    0.50
  -3 -14   0    2.82    0.48
  -3 -14   0    1.29    1.05
  -3 -14   0    1.88    0.55
  -3 -14   0    2.37    0.67
  -3 -14   0    1.71    0.40
   3  14   0    2.52    0.67
   3  14   0    1.81    0.52
   3  14   0    2.89    1.27
   3  14   0    3.24    0.85
   3  14   0    2.01    0.58
  -4 -14   0    2.38    0.71
  -4 -14   0    0.90    0.74
  -4 -14   0    0.78    0.49
  -4 -14   0    1.48    0.46
  -4 -14   0    1.59    0.51
   4  14   0    1.42    0.59
   4  14   0    1.36    0.54
   4  14   0   -0.08    0.51
   4  14   0    1.67    0.89
  -5 -14   0    0.31    0.74
  -5 -14   0    1.49    0.60
  -5 -14   0    0.12    0.53
  -5 -14   0    0.89    0.46
   5  14   0    0.89    0.51
   5  14   0    0.67    0.48
   5  14   0    1.71    0.65
   5  14   0    2.01    0.83
   7 -15   0    1.19    0.92
   7 -15   0    0.84    0.56
   7 -15   0    0.36    0.45
   7 -15   0    0.22    0.71
   7 -15   0    0.62    0.56
   7 -15   0    0.64    0.66
   7 -15   0    0.97    0.67
  -7  15   0    0.10    0.66
  -7  15   0    2.17    0.80
   6 -15   0    2.32    0.85
   6 -15   0    1.61    0.77
   6 -15   0    1.74    0.49
   6 -15   0    2.50    0.72
   6 -15   0    2.13    1.44
   6 -15   0    1.27    0.66
   6 -15   0    2.54    0.78
   6 -15   0    2.15    0.71
  -6  15   0    1.91    0.96
  -6  15   0    2.63    0.79
  -6  15   0    2.26    0.66
   5 -15   0    0.31    0.61
   5 -15   0   -0.20    0.43
   5 -15   0   -0.46    0.53
   5 -15   0    0.29    0.49
   5 -15   0    0.29    0.55
   5 -15   0    0.57    0.56
   5 -15   0    0.42    0.51
  -5  15   0    0.70    0.52
  -5  15   0    0.27    0.62
  -5  15   0    0.57    0.63
   4 -15   0    0.04    0.47
   4 -15   0    0.73    0.55
   4 -15   0    0.41    0.66
   4 -15   0   -0.07    0.49
   4 -15   0    1.28    0.61
   4 -15   0    0.50    0.51
   4 -15   0    0.54    0.47
   4 -15   0   -0.17    0.43
  -4  15   0    0.61    0.50
  -4  15   0    0.47    0.68
  -4  15   0    0.29    0.54
   3 -15   0   -0.57    0.49
   3 -15   0    0.57    0.48
   3 -15   0    0.48    0.45
   3 -15   0    2.07    0.72
   3 -15   0    0.31    0.40
   3 -15   0    0.09    0.46
   3 -15   0    1.66    0.64
   3 -15   0    1.17    0.52
  -3  15   0   -0.46    0.45
  -3  15   0    0.17    0.52
  -3  15   0    0.87    0.57
  -3  15   0    0.02    0.46
   2 -15   0    0.32    0.54
   2 -15   0   -0.02    0.48
   2 -15   0    0.60    0.53
   2 -15   0    0.47    0.42
   2 -15   0    0.71    0.46
   2 -15   0    1.10    0.79
   2 -15   0    0.52    0.38
   2 -15   0    1.65    0.78
   2 -15   0    0.67    0.41
  -2  15   0    0.55    0.39
  -2  15   0    1.03    0.46
  -2  15   0    0.95    0.62
  -2  15   0    1.94    0.61
   1 -15   0    2.86    0.55
   1 -15   0    3.10    0.70
   1 -15   0    2.23    0.66
   1 -15   0    3.97    0.75
   1 -15   0    2.93    0.79
   1 -15   0    3.02    0.54
   1 -15   0    2.74    0.60
   1 -15   0    3.00    0.84
   1 -15   0    2.83    0.79
  -1  15   0    3.06    0.78
  -1  15   0    1.56    0.68
  -1  15   0    2.41    0.81
  -1  15   0    2.86    0.69
   0 -15   0    1.02    0.37
   0 -15   0    0.62    0.43
   0 -15   0   -0.26    0.50
   0 -15   0    0.89    0.47
   0 -15   0    0.50    0.34
   0 -15   0   -0.09    0.27
   0 -15   0    0.33    0.47
   0 -15   0    0.27    0.39
   0 -15   0    0.22    0.56
   0  15   0    0.71    0.51
   0  15   0    0.48    0.49
   0  15   0    0.84    0.65
   0  15   0    0.82    0.62
  -1 -15   0    4.05    0.88
  -1 -15   0    3.06    0.52
  -1 -15   0    4.66    0.99
   1  15   0    4.21    0.77
   1  15   0    4.01    0.81
   1  15   0    4.34    0.86
  -2 -15   0    2.88    0.70
  -2 -15   0    2.52    0.67
   2  15   0    1.48    0.62
   2  15   0    2.97    0.82
   2  15   0    2.38    0.66
   2  15   0    2.57    1.00
  -3 -15   0    3.71    0.69
  -3 -15   0    3.81    0.94
  -3 -15   0    4.87    0.98
   3  15   0    4.41    0.84
   3  15   0    4.38    1.04
   3  15   0    3.91    0.92
   3  15   0    6.69    1.36
  -4 -15   0    0.18    0.56
  -4 -15   0    0.64    0.46
  -4 -15   0    1.93    0.63
  -4 -15   0    1.38    0.65
   4  15   0    1.33    0.94
   4  15   0    1.62    0.51
   4  15   0    0.74    0.61
   4  15   0    1.03    1.03
   7 -16   0    0.93    0.57
   7 -16   0    0.54    0.50
   7 -16   0    0.44    0.56
   7 -16   0   -0.43    0.63
   7 -16   0    0.43    0.58
   7 -16   0    0.65    0.63
  -7  16   0    0.68    0.64
  -7  16   0    0.12    0.58
   6 -16   0    0.25    0.48
   6 -16   0    0.39    0.56
   6 -16   0    1.22    0.66
   6 -16   0    0.63    0.77
   6 -16   0    0.32    0.56
   6 -16   0    0.47    0.50
   6 -16   0    0.17    0.66
  -6  16   0    0.18    0.63
  -6  16   0    1.23    0.58
  -6  16   0    0.88    0.75
   5 -16   0    0.65    0.59
   5 -16   0    0.68    0.68
   5 -16   0    1.37    0.66
   5 -16   0   -0.47    0.62
   5 -16   0    0.42    0.53
   5 -16   0    1.20    0.69
   5 -16   0    1.28    0.61
  -5  16   0    1.82    0.71
  -5  16   0    2.53    0.81
  -5  16   0    2.47    0.67
   4 -16   0   23.81    2.09
   4 -16   0   24.90    2.00
   4 -16   0   25.49    2.13
   4 -16   0   25.36    2.08
   4 -16   0   25.75    2.19
   4 -16   0   22.65    1.94
   4 -16   0   27.27    2.14
  -4  16   0   24.89    2.15
  -4  16   0   25.04    1.96
   3 -16   0    7.00    1.16
   3 -16   0    6.58    1.10
   3 -16   0    4.66    0.86
   3 -16   0    7.55    1.41
   3 -16   0    5.40    0.89
   3 -16   0    5.23    0.95
   3 -16   0    6.13    0.97
  -3  16   0    6.64    0.99
  -3  16   0    5.23    1.10
  -3  16   0    4.54    0.97
   2 -16   0    1.19    0.53
   2 -16   0    0.80    0.52
   2 -16   0    0.79    0.57
   2 -16   0    0.46    0.48
   2 -16   0    0.71    0.42
   2 -16   0    0.88    0.61
   2 -16   0    1.15    0.57
  -2  16   0    1.26    0.66
  -2  16   0    0.99    0.63
  -2  16   0    0.56    0.58
   1 -16   0    3.64    0.74
   1 -16   0    3.47    1.02
   1 -16   0    3.32    0.86
   1 -16   0    3.97    0.67
   1 -16   0    3.96    0.63
   1 -16   0    4.94    0.85
   1 -16   0    4.49    0.83
   1 -16   0    3.67    0.82
   1 -16   0    4.54    0.84
  -1  16   0    4.88    0.98
  -1  16   0    3.32    1.01
  -1  16   0    3.20    0.74
  -1  16   0    7.09    1.43
   0 -16   0    6.67    0.77
   0 -16   0    8.43    0.93
   0 -16   0    6.23    1.09
   0 -16   0    9.04    1.13
   0 -16   0    6.57    0.81
   0 -16   0    8.89    0.97
   0 -16   0    8.98    1.01
   0  16   0    9.54    1.51
   0  16   0    6.67    1.05
   0  16   0    7.52    1.26
   0  16   0    6.03    1.07
  -1 -16   0    0.93    0.41
  -1 -16   0    1.16    0.60
  -1 -16   0    2.55    0.85
   1  16   0    2.97    1.25
   1  16   0    1.14    0.75
   1  16   0    1.71    0.61
   1  16   0    1.48    0.71
  -2 -16   0   -0.07    0.59
  -2 -16   0    0.17    0.53
  -2 -16   0    0.05    0.55
   2  16   0   -0.11    0.68
   2  16   0    1.13    0.53
   2  16   0   -0.65    0.73
   2  16   0    0.61    0.44
  -3 -16   0    0.45    0.61
   3  16   0    1.91    0.92
   3  16   0    1.97    0.62
   3  16   0    2.09    0.70
   5 -17   0    2.03    0.69
   5 -17   0    2.34    0.72
   5 -17   0    1.42    0.72
   5 -17   0    1.38    0.69
   5 -17   0    1.17    0.71
  -5  17   0    2.55    0.75
  -5  17   0    2.86    0.98
  -5  17   0    3.51    0.99
   4 -17   0    0.81    0.74
   4 -17   0    1.64    0.70
   4 -17   0    2.60    0.74
   4 -17   0    1.17    0.66
   4 -17   0    2.25    0.88
   4 -17   0    1.51    0.68
   4 -17   0    3.41    0.78
  -4  17   0    2.05    0.91
  -4  17   0    0.47    0.65
  -4  17   0    1.93    0.69
   3 -17   0    2.27    0.69
   3 -17   0    2.65    0.75
   3 -17   0    0.47    0.71
   3 -17   0    1.81    0.63
   3 -17   0    2.64    0.66
   3 -17   0    2.33    0.73
   3 -17   0    1.66    0.62
  -3  17   0    1.81    0.76
  -3  17   0    3.48    0.94
  -3  17   0    3.00    0.73
   2 -17   0    4.61    0.87
   2 -17   0    3.50    0.97
   2 -17   0    3.25    0.81
   2 -17   0    5.19    0.90
   2 -17   0    3.94    0.86
   2 -17   0    5.12    0.96
   2 -17   0    3.85    0.83
  -2  17   0    4.40    0.85
  -2  17   0    4.53    1.54
  -2  17   0    5.27    1.06
   1 -17   0    3.67    0.62
   1 -17   0    5.01    0.95
   1 -17   0    3.50    0.74
   1 -17   0    3.58    0.69
   1 -17   0    4.05    0.93
   1 -17   0    3.66    0.94
   1 -17   0    4.06    0.77
  -1  17   0    6.26    1.29
  -1  17   0    4.15    0.93
  -1  17   0    4.38    0.98
  -1  17   0    4.30    0.93
   0 -17   0    1.06    0.52
   0 -17   0    0.59    0.40
   0 -17   0   -0.30    0.43
   0 -17   0    0.98    0.44
   0 -17   0   -0.62    0.52
   0 -17   0    0.43    0.61
   0  17   0    0.68    0.92
   0  17   0    0.91    0.56
   0  17   0    1.50    0.67
   0  17   0    1.24    0.67
  -1 -17   0    1.11    0.69
  -1 -17   0    1.44    0.58
  -1 -17   0    0.49    0.46
   1  17   0    1.69    0.76
   1  17   0    1.64    0.65
   1  17   0    1.94    0.80
   1  17   0    2.24    1.11
  -2 -17   0    9.13    1.36
  -2 -17   0   12.61    1.54
   2  17   0   16.31    2.38
   2  17   0   10.59    1.18
   2  17   0   12.34    1.46
   2  17   0   11.48    1.37
   3 -18   0    8.29    1.35
   3 -18   0    8.89    1.40
   3 -18   0    9.05    1.14
   3 -18   0   10.89    1.28
  -3  18   0   10.72    1.18
  -3  18   0   10.09    1.60
  -3  18   0    8.79    1.43
   2 -18   0    1.12    0.64
   2 -18   0   -0.32    0.56
   2 -18   0   -1.03    1.02
   2 -18   0    1.54    0.64
   2 -18   0    1.39    0.63
  -2  18   0    1.16    0.68
  -2  18   0    1.30    0.72
  -2  18   0    1.87    0.77
   1 -18   0    0.46    0.58
   1 -18   0    1.95    0.61
   1 -18   0    0.20    0.56
   1 -18   0   -0.02    0.60
   1 -18   0    1.68    0.73
   1 -18   0    1.22    0.56
   1 -18   0    0.83    0.61
  -1  18   0    2.56    0.77
  -1  18   0    2.18    0.77
  -1  18   0    1.20    0.73
   0 -18   0    4.60    0.93
   0  18   0    4.12    0.89
   0  18  -1   10.03    1.13
   0  18  -1    9.02    1.28
   0  18  -1   11.47    1.81
   0 -18   1    7.38    1.28
   0 -18   1    7.56    1.01
   0 -18   1    7.56    0.94
   0 -18   1    7.27    1.33
   0 -18   1    7.96    1.10
  -1  18  -1    6.24    1.11
  -1  18  -1    7.68    1.17
  -1  18  -1    6.97    1.40
   1 -18   1    8.57    1.14
   1 -18   1    7.81    1.08
   1 -18   1    6.40    1.08
   1 -18   1    5.46    0.84
   1 -18   1    5.36    0.97
   1 -18   1    6.66    1.07
   1 -18   1    8.47    1.29
  -2  18  -1    0.41    0.66
  -2  18  -1    0.54    0.61
  -2  18  -1    0.64    0.68
   2 -18   1    0.07    0.53
   2 -18   1    0.49    0.65
   2 -18   1    0.88    0.52
   2 -18   1    0.27    0.55
   2 -18   1   -0.65    0.46
   2 -18   1    0.11    0.55
   2 -18   1    0.92    0.58
  -3  18  -1    1.77    0.81
  -3  18  -1    1.31    0.80
  -3  18  -1    1.53    0.64
   3 -18   1    2.25    0.70
   3 -18   1    0.28    0.54
   3 -18   1    1.54    0.73
   3 -18   1    0.33    0.61
   3 -18   1    1.00    0.66
   3 -18   1    0.35    0.58
   2  17  -1    3.48    0.93
   2  17  -1    2.88    0.78
   2  17  -1    2.44    1.07
   2  17  -1    3.93    0.90
  -2 -17   1    2.73    0.87
  -2 -17   1    1.88    0.72
   1  17  -1    5.66    1.00
   1  17  -1    6.53    1.49
   1  17  -1    6.31    0.93
   1  17  -1    3.21    0.92
  -1 -17   1    3.62    0.79
  -1 -17   1    3.28    0.95
  -1 -17   1    3.32    0.59
  -1 -17   1    4.99    1.01
   0  17  -1    2.66    0.72
   0  17  -1    3.81    1.08
   0  17  -1    3.45    0.75
   0  17  -1    3.43    1.01
   0 -17   1    3.38    1.17
   0 -17   1    1.37    0.54
   0 -17   1    1.10    0.55
   0 -17   1    2.56    0.68
   0 -17   1    2.67    0.83
   0 -17   1    1.73    0.48
   0 -17   1    0.91    0.76
  -1  17  -1    1.99    0.72
  -1  17  -1    1.50    0.69
  -1  17  -1    1.75    0.76
   1 -17   1    1.69    0.54
   1 -17   1    0.39    0.45
   1 -17   1    1.92    0.55
   1 -17   1    1.30    0.63
   1 -17   1    1.79    0.64
   1 -17   1    1.88    0.57
   1 -17   1    1.73    0.56
  -2  17  -1    3.26    0.88
  -2  17  -1    2.52    0.80
  -2  17  -1    4.13    1.00
   2 -17   1    4.84    1.00
   2 -17   1    4.54    0.93
   2 -17   1    2.06    0.70
   2 -17   1    5.63    0.97
   2 -17   1    1.90    0.72
   2 -17   1    3.54    0.85
   2 -17   1    2.90    1.22
   2 -17   1    3.84    1.17
  -3  17  -1   23.16    1.92
  -3  17  -1   18.86    1.67
  -3  17  -1   17.78    1.81
   3 -17   1   20.40    2.29
   3 -17   1   21.47    1.89
   3 -17   1   18.06    1.70
   3 -17   1   16.71    1.65
   3 -17   1   19.02    1.84
   3 -17   1   18.38    1.73
   3 -17   1   18.15    1.60
  -4  17  -1   10.41    1.27
  -4  17  -1    8.56    1.32
  -4  17  -1   10.56    1.32
   4 -17   1    9.50    1.47
   4 -17   1    9.42    1.12
   4 -17   1    9.17    1.32
   4 -17   1   12.46    1.41
   4 -17   1    9.88    1.49
   4 -17   1    8.93    1.50
   4 -17   1   10.30    1.45
  -5  17  -1    1.59    0.76
  -5  17  -1    0.17    0.58
  -5  17  -1    1.69    0.65
   5 -17   1    1.25    0.56
   5 -17   1    0.80    0.60
   5 -17   1    1.61    0.79
   5 -17   1    1.46    0.56
   5 -17   1    0.19    0.50
   5 -17   1    2.40    0.82
   4  16  -1    3.21    0.80
  -4 -16   1    3.04    0.85
  -4 -16   1    1.93    0.67
   3  16  -1    4.28    0.86
   3  16  -1    5.64    1.02
   3  16  -1    5.90    1.11
  -3 -16   1    4.88    0.96
  -3 -16   1    3.90    0.65
  -3 -16   1    4.65    0.77
  -3 -16   1    5.86    1.00
   2  16  -1    1.44    0.60
   2  16  -1    0.78    0.55
   2  16  -1    0.61    0.73
   2  16  -1    1.79    1.04
  -2 -16   1    0.78    0.42
  -2 -16   1    0.94    0.54
  -2 -16   1    0.90    0.70
  -2 -16   1    0.58    0.38
   1  16  -1    4.64    0.97
   1  16  -1    3.18    0.81
   1  16  -1    2.17    0.93
   1  16  -1    5.04    1.15
  -1 -16   1    2.69    0.63
  -1 -16   1    3.24    0.74
  -1 -16   1    1.34    0.73
  -1 -16   1    3.42    0.95
  -1 -16   1    2.36    0.47
  -1 -16   1    2.42    0.51
   0  16  -1   22.70    1.93
   0  16  -1   19.41    1.75
   0  16  -1   22.54    1.81
   0 -16   1   20.07    1.60
   0 -16   1   21.74    1.63
   0 -16   1   25.33    1.73
   0 -16   1   18.91    1.75
   0 -16   1   25.27    2.08
   0 -16   1   19.75    1.54
   0 -16   1   22.12    1.62
   0 -16   1   25.19    1.96
  -1  16  -1    0.56    0.56
  -1  16  -1    1.62    0.61
  -1  16  -1    0.55    0.60
   1 -16   1    1.59    0.62
   1 -16   1    0.60    0.43
   1 -16   1    1.15    0.60
   1 -16   1    1.20    0.40
   1 -16   1    1.34    0.50
   1 -16   1    0.31    0.43
   1 -16   1    0.51    0.57
   1 -16   1    1.49    0.59
   1 -16   1    0.93    0.51
  -2  16  -1    0.38    0.49
  -2  16  -1    0.96    0.64
  -2  16  -1    2.59    0.83
   2 -16   1    1.31    0.53
   2 -16   1   -0.19    0.44
   2 -16   1    1.54    0.65
   2 -16   1    0.97    0.57
   2 -16   1    1.58    0.55
   2 -16   1    0.70    0.46
   2 -16   1    1.02    0.60
   2 -16   1    0.67    0.53
  -3  16  -1    2.56    0.86
  -3  16  -1    2.46    0.61
  -3  16  -1    1.78    0.71
   3 -16   1    2.28    0.61
   3 -16   1    1.78    0.69
   3 -16   1    2.23    0.72
   3 -16   1    2.31    0.86
   3 -16   1    2.05    0.61
   3 -16   1    2.24    0.69
   3 -16   1    1.42    0.70
   3 -16   1    2.55    0.67
  -4  16  -1    5.38    0.99
  -4  16  -1    4.81    0.96
  -4  16  -1    4.10    0.98
   4 -16   1    2.88    0.79
   4 -16   1    4.37    0.90
   4 -16   1    2.51    0.95
   4 -16   1    2.97    0.86
   4 -16   1    4.15    1.00
   4 -16   1    1.86    0.79
  -5  16  -1    0.21    0.57
  -5  16  -1    1.70    0.67
  -5  16  -1    0.48    0.61
   5 -16   1    0.28    0.52
   5 -16   1    0.33    0.51
   5 -16   1    1.94    0.75
   5 -16   1    1.82    0.66
   5 -16   1   -0.27    0.50
   5 -16   1    0.14    0.64
   5 -16   1    1.48    0.78
   5 -16   1    0.42    0.44
  -6  16  -1    2.64    1.02
  -6  16  -1    2.03    0.76
   6 -16   1    2.49    0.87
   6 -16   1    2.68    0.85
   6 -16   1    1.13    0.68
   6 -16   1    1.37    0.69
   6 -16   1    1.64    0.66
   6 -16   1    2.40    0.66
   6 -16   1    2.93    0.66
  -7  16  -1    1.79    0.72
   7 -16   1    0.92    0.59
   5  15  -1    0.66    0.87
   5  15  -1   -0.17    0.49
   5  15  -1    1.66    0.60
  -5 -15   1    1.29    0.59
  -5 -15   1    0.43    0.52
  -5 -15   1    0.97    0.55
  -5 -15   1    1.23    0.66
  -5 -15   1    0.79    0.55
   4  15  -1    0.80    0.86
   4  15  -1    0.47    1.06
   4  15  -1    0.43    0.56
   4  15  -1   -0.41    0.61
  -4 -15   1    0.35    0.58
  -4 -15   1    0.64    0.53
  -4 -15   1    0.08    0.40
  -4 -15   1   -0.27    0.53
  -4 -15   1    0.64    0.43
   3  15  -1    0.84    0.66
   3  15  -1    0.23    0.53
   3  15  -1   -1.01    0.65
   3  15  -1    0.12    0.67
  -3 -15   1   -0.93    0.32
  -3 -15   1   -0.14    0.33
  -3 -15   1    0.00    0.52
  -3 -15   1   -0.42    0.39
  -3 -15   1   -0.01    0.46
   2  15  -1    0.92    0.46
   2  15  -1    0.35    0.70
   2  15  -1   -0.52    0.45
   2  15  -1   -0.34    0.69
  -2 -15   1    0.09    0.48
  -2 -15   1    0.45    0.44
  -2 -15   1    0.30    0.35
  -2 -15   1    0.03    0.28
   1  15  -1    4.48    0.93
   1  15  -1    6.40    1.23
   1  15  -1    7.23    1.02
   1  15  -1    5.30    0.90
  -1 -15   1    5.97    0.92
  -1 -15   1    4.61    0.66
   0  15  -1    1.11    0.87
   0  15  -1    0.43    0.48
   0  15  -1    0.77    0.58
   0  15  -1    0.44    0.51
   0 -15   1    0.55    0.47
   0 -15   1    0.43    0.40
   0 -15   1    0.74    0.41
   0 -15   1   -0.09    0.33
   0 -15   1    1.42    0.54
   0 -15   1    0.29    0.41
  -1  15  -1    1.40    0.65
  -1  15  -1    2.06    0.73
  -1  15  -1    2.85    0.99
  -1  15  -1    1.81    0.61
   1 -15   1    1.89    0.52
   1 -15   1    1.47    0.62
   1 -15   1    1.62    0.87
   1 -15   1    2.26    0.53
   1 -15   1    1.56    0.95
   1 -15   1    1.41    0.50
   1 -15   1    2.21    0.46
  -2  15  -1    1.96    0.57
  -2  15  -1    0.84    0.47
  -2  15  -1    0.90    0.59
   2 -15   1    1.72    0.56
   2 -15   1    0.81    0.50
   2 -15   1    1.33    0.45
   2 -15   1   -0.06    0.42
   2 -15   1    1.51    0.59
   2 -15   1    0.64    0.51
   2 -15   1    0.66    0.51
   2 -15   1    0.91    0.56
  -3  15  -1    5.67    1.05
  -3  15  -1    4.59    0.92
  -3  15  -1    7.13    1.07
  -3  15  -1    5.52    0.85
   3 -15   1    5.26    0.86
   3 -15   1    4.56    0.77
   3 -15   1    5.35    0.89
   3 -15   1    5.70    1.03
   3 -15   1    5.38    0.96
   3 -15   1    5.61    0.87
   3 -15   1    5.29    0.94
   3 -15   1    5.86    1.02
  -4  15  -1    0.52    0.58
  -4  15  -1    0.90    0.66
  -4  15  -1    0.44    0.50
   4 -15   1    0.02    0.72
   4 -15   1    0.37    0.52
   4 -15   1    0.76    0.56
   4 -15   1   -0.02    0.58
   4 -15   1    0.34    0.44
   4 -15   1    1.27    0.60
   4 -15   1    0.86    0.48
  -5  15  -1    1.85    0.72
  -5  15  -1    1.05    0.64
   5 -15   1    1.70    0.63
   5 -15   1   -0.22    0.40
   5 -15   1    0.95    0.53
   5 -15   1    1.07    0.51
   5 -15   1    0.55    0.63
   5 -15   1    1.06    0.73
   5 -15   1    0.57    0.64
   5 -15   1    0.70    0.55
  -6  15  -1    1.78    0.76
  -6  15  -1    1.42    0.77
  -6  15  -1    2.49    0.82
   6 -15   1    1.73    0.70
   6 -15   1    1.53    0.57
   6 -15   1    1.57    0.65
   6 -15   1    2.02    0.57
   6 -15   1    1.18    0.80
   6 -15   1    1.82    0.73
   6 -15   1    1.19    0.63
  -7  15  -1   13.53    1.84
  -7  15  -1   11.44    1.32
  -7  15  -1   13.88    1.55
   7 -15   1   13.20    1.75
   7 -15   1   11.12    1.43
   7 -15   1    9.71    1.05
   7 -15   1    7.68    1.57
   7 -15   1   11.52    1.69
   7 -15   1   11.03    1.28
   7 -15   1    9.90    1.45
   5  14  -1    0.39    0.60
   5  14  -1    0.83    0.73
   5  14  -1    0.12    0.40
   5  14  -1    0.16    0.60
   5  14  -1    0.09    0.57
  -5 -14   1   -0.59    0.43
  -5 -14   1    0.69    0.43
  -5 -14   1   -0.45    0.46
  -5 -14   1   -0.11    0.44
   4  14  -1    7.22    1.11
   4  14  -1    9.08    0.96
   4  14  -1    9.78    0.97
   4  14  -1   14.24    2.03
  -4 -14   1    9.12    1.27
  -4 -14   1    8.23    1.23
  -4 -14   1    7.91    0.93
  -4 -14   1    7.76    0.91
  -4 -14   1    8.93    1.00
   3  14  -1    0.08    0.68
   3  14  -1    0.55    0.44
   3  14  -1    0.52    0.33
   3  14  -1    0.33    0.53
   3  14  -1    0.84    0.73
  -3 -14   1   -0.06    0.30
  -3 -14   1    0.76    0.47
  -3 -14   1   -0.43    0.36
   2  14  -1    6.57    1.02
   2  14  -1    9.34    1.43
   2  14  -1    6.50    1.04
   2  14  -1    7.29    1.02
  -2 -14   1    8.23    1.32
  -2 -14   1    7.92    0.97
  -2 -14   1    6.43    0.68
  -2 -14   1    6.06    0.75
  -2 -14   1    5.45    0.73
   1  14  -1   17.75    1.56
   1  14  -1   16.51    1.56
   1  14  -1   17.21    1.91
   1  14  -1   16.94    1.47
  -1 -14   1   18.16    1.52
  -1 -14   1   18.36    1.74
   0  14  -1    7.41    1.05
   0  14  -1    7.71    1.10
   0  14  -1    7.51    1.13
   0  14  -1    6.16    1.10
   0 -14   1    6.74    0.68
   0 -14   1    5.95    0.76
   0 -14   1    7.60    0.93
   0 -14   1    6.82    0.79
   0 -14   1    6.74    0.75
   0 -14   1    7.44    0.91
   0 -14   1    7.73    0.80
   0 -14   1    5.81    0.77
   0 -14   1    7.46    1.12
  -1  14  -1    2.68    0.61
  -1  14  -1    2.17    0.91
  -1  14  -1    2.04    0.66
  -1  14  -1    2.15    0.57
  -1  14  -1    2.43    0.58
   1 -14   1    2.23    0.59
   1 -14   1    2.63    0.48
   1 -14   1    3.16    0.57
   1 -14   1    3.28    0.72
   1 -14   1    1.69    0.58
   1 -14   1    2.44    0.61
   1 -14   1    3.16    0.67
   1 -14   1    2.74    0.55
   1 -14   1    3.21    0.79
  -2  14  -1    1.05    0.54
  -2  14  -1    2.12    0.69
  -2  14  -1    0.36    0.50
  -2  14  -1    1.56    0.66
  -2  14  -1    1.30    0.38
   2 -14   1    0.81    0.60
   2 -14   1    0.51    0.52
   2 -14   1    1.69    0.49
   2 -14   1    1.21    0.45
   2 -14   1    0.56    0.41
   2 -14   1    2.00    0.53
   2 -14   1    1.88    0.72
  -3  14  -1   11.73    1.20
  -3  14  -1   12.18    1.14
  -3  14  -1   12.67    1.36
  -3  14  -1   11.99    1.35
   3 -14   1   11.70    1.27
   3 -14   1   14.79    1.36
   3 -14   1   11.56    1.29
   3 -14   1   13.84    1.28
   3 -14   1   13.13    1.18
   3 -14   1   14.98    1.34
   3 -14   1   14.86    1.43
  -4  14  -1    1.91    0.64
  -4  14  -1    2.55    0.64
  -4  14  -1    2.94    0.75
  -4  14  -1    1.91    0.58
  -4  14  -1    2.91    0.79
   4 -14   1    3.46    1.20
   4 -14   1    1.90    0.59
   4 -14   1    2.74    0.57
   4 -14   1    2.96    0.63
   4 -14   1    3.73    0.76
   4 -14   1    2.51    0.61
   4 -14   1    2.19    0.77
  -5  14  -1    7.55    1.21
  -5  14  -1   10.76    1.38
  -5  14  -1    8.89    1.09
  -5  14  -1    9.15    1.45
   5 -14   1   10.99    1.54
   5 -14   1    8.84    1.41
   5 -14   1   13.19    2.09
   5 -14   1    6.75    0.82
   5 -14   1    9.94    1.46
   5 -14   1    7.41    1.24
   5 -14   1   10.42    1.21
   5 -14   1    7.13    1.17
  -6  14  -1    7.69    1.27
  -6  14  -1    7.84    1.20
  -6  14  -1    7.92    1.15
  -6  14  -1    7.16    1.41
   6 -14   1    5.83    1.04
   6 -14   1    4.97    1.12
   6 -14   1    5.95    1.19
   6 -14   1    4.99    1.18
   6 -14   1    6.33    1.12
   6 -14   1    6.96    0.95
   6 -14   1    7.62    1.27
  -7  14  -1    0.26    0.67
  -7  14  -1    0.42    0.39
  -7  14  -1    0.84    0.66
  -7  14  -1    1.02    0.71
  -7  14  -1    0.24    0.65
   7 -14   1   -1.55    0.71
   7 -14   1   -0.32    0.55
   7 -14   1    0.14    0.46
   7 -14   1    0.48    0.39
   7 -14   1    1.45    0.55
   7 -14   1    0.80    0.55
   7 -14   1    0.53    0.56
  -8  14  -1   -0.46    0.37
  -8  14  -1    0.52    0.66
  -8  14  -1    0.89    0.62
  -8  14  -1    0.40    0.63
  -8  14  -1    0.03    0.82
  -8  14  -1    1.37    0.73
   8 -14   1    0.13    0.73
   8 -14   1    0.39    0.51
   8 -14   1   -0.70    0.64
   8 -14   1   -0.35    0.50
   8 -14   1    0.89    0.56
   8 -14   1    0.02    0.53
   6  13  -1   -0.45    0.67
   6  13  -1    0.52    0.61
   6  13  -1    0.95    0.56
   6  13  -1    0.39    0.54
  -6 -13   1   -0.02    0.43
  -6 -13   1   -0.80    0.51
  -6 -13   1    0.83    0.49
  -6 -13   1   -0.53    0.57
  -6 -13   1    0.11    0.49
   5  13  -1    0.96    0.55
   5  13  -1    0.33    0.52
   5  13  -1    0.21    0.86
   5  13  -1    0.47    0.48
   5  13  -1   -0.39    0.43
  -5 -13   1    0.27    0.45
  -5 -13   1    0.54    0.42
  -5 -13   1    0.70    0.48
  -5 -13   1   -0.41    0.35
  -5 -13   1    0.19    0.41
   4  13  -1    1.67    0.62
   4  13  -1    3.05    0.99
   4  13  -1    1.74    0.56
   4  13  -1    2.53    0.59
   4  13  -1    1.92    0.89
   4  13  -1    1.71    0.56
  -4 -13   1    2.16    0.62
  -4 -13   1    3.59    0.69
  -4 -13   1    2.58    0.61
  -4 -13   1    2.75    0.55
  -4 -13   1    3.12    0.62
   3  13  -1    1.13    0.78
   3  13  -1    0.10    0.35
   3  13  -1    1.17    0.42
   3  13  -1    0.44    0.54
   3  13  -1    0.43    0.64
  -3 -13   1   -0.01    0.23
  -3 -13   1    0.49    0.43
  -3 -13   1   -0.14    0.34
  -3 -13   1    0.29    0.33
   2  13  -1    9.03    1.18
   2  13  -1   11.70    1.56
   2  13  -1    7.62    0.90
   2  13  -1    8.99    1.07
  -2 -13   1   11.07    1.18
  -2 -13   1    7.37    0.78
  -2 -13   1    9.16    1.00
  -2 -13   1    8.75    0.84
   1  13  -1   21.17    1.58
   1  13  -1   20.94    1.72
   1  13  -1   23.77    1.99
   1  13  -1   22.25    1.70
  -1 -13   1   22.35    1.68
  -1 -13   1   18.83    1.32
  -1 -13   1   17.65    1.42
  -1 -13   1   22.82    1.81
   0  13  -1    1.71    0.49
   0  13  -1    1.98    0.64
   0  13  -1    1.93    0.81
   0  13  -1    1.43    0.59
   0 -13   1    1.35    0.41
   0 -13   1    0.66    0.42
   0 -13   1    2.42    0.54
   0 -13   1    2.48    0.61
   0 -13   1    2.02    0.46
   0 -13   1    1.59    0.39
   0 -13   1    1.14    0.40
   0 -13   1    1.09    0.40
   0 -13   1    1.87    0.43
  -1  13  -1    0.33    0.52
  -1  13  -1   -0.08    0.31
  -1  13  -1    1.01    0.61
  -1  13  -1    0.20    0.48
  -1  13  -1    0.41    0.47
   1 -13   1    0.09    0.35
   1 -13   1    0.51    0.44
   1 -13   1    0.36    0.39
   1 -13   1   -0.03    0.38
   1 -13   1    0.23    0.34
   1 -13   1   -0.11    0.32
   1 -13   1    0.04    0.33
   1 -13   1    0.07    0.42
   1 -13   1    0.01    0.34
  -2  13  -1    9.35    1.06
  -2  13  -1    8.97    0.97
  -2  13  -1    7.22    0.83
  -2  13  -1    9.02    0.85
  -2  13  -1    8.95    1.04
  -2  13  -1    8.17    0.96
   2 -13   1    7.64    0.99
   2 -13   1    9.59    1.14
   2 -13   1    8.44    0.90
   2 -13   1    9.59    0.92
   2 -13   1    7.52    0.97
   2 -13   1    9.41    0.90
   2 -13   1    9.93    1.05
   2 -13   1    9.78    0.99
   2 -13   1    7.99    1.01
  -3  13  -1   15.09    1.30
  -3  13  -1   15.05    1.23
  -3  13  -1   14.80    1.49
  -3  13  -1   15.96    1.45
  -3  13  -1   13.63    1.39
  -3  13  -1   13.55    1.27
   3 -13   1   14.60    1.30
   3 -13   1   13.60    1.23
   3 -13   1   13.44    1.36
   3 -13   1   13.74    1.35
   3 -13   1   13.27    1.31
   3 -13   1   13.82    1.48
   3 -13   1   13.52    1.35
   3 -13   1   14.15    1.23
   3 -13   1   14.30    1.34
  -4  13  -1    6.39    1.06
  -4  13  -1    5.92    0.92
  -4  13  -1    5.89    1.07
  -4  13  -1    7.09    1.02
   4 -13   1    5.85    0.95
   4 -13   1    5.03    1.00
   4 -13   1    5.77    0.91
   4 -13   1    5.17    0.87
   4 -13   1    5.16    0.95
   4 -13   1    7.16    1.00
   4 -13   1    4.58    0.83
  -5  13  -1    0.59    0.58
  -5  13  -1    0.41    0.45
  -5  13  -1    0.70    0.60
  -5  13  -1    0.61    0.56
  -5  13  -1    1.04    0.48
   5 -13   1    0.95    0.58
   5 -13   1    0.47    0.48
   5 -13   1    0.39    0.49
   5 -13   1    0.77    0.37
   5 -13   1    0.81    0.60
   5 -13   1    0.22    0.46
   5 -13   1   -0.21    0.48
   5 -13   1   -0.21    0.48
  -6  13  -1    7.71    1.35
  -6  13  -1    9.15    1.39
  -6  13  -1    6.12    0.76
  -6  13  -1   10.20    1.40
  -6  13  -1    9.70    1.16
  -6  13  -1    8.31    0.86
  -6  13  -1    9.85    1.07
   6 -13   1    6.37    1.33
   6 -13   1    6.79    0.84
   6 -13   1    9.01    1.06
   6 -13   1    7.06    1.26
   6 -13   1    9.32    1.36
  -7  13  -1    9.51    1.04
  -7  13  -1    8.84    0.94
  -7  13  -1   12.64    1.66
  -7  13  -1   10.86    1.17
  -7  13  -1    9.75    1.52
  -7  13  -1   10.42    1.64
   7 -13   1   11.54    1.33
   7 -13   1    8.84    1.12
   7 -13   1    9.58    1.13
   7 -13   1   10.10    1.00
   7 -13   1    9.74    1.56
   7 -13   1   10.44    1.55
  -8  13  -1    0.50    0.44
  -8  13  -1    0.98    0.60
  -8  13  -1    1.15    0.74
  -8  13  -1    0.92    0.61
  -8  13  -1    0.34    0.75
   8 -13   1    0.19    0.62
   8 -13   1    1.43    0.58
   8 -13   1    1.50    0.78
   8 -13   1    0.59    0.53
   8 -13   1    0.42    0.52
   8 -13   1    0.94    0.49
  -9  13  -1    2.09    1.01
  -9  13  -1    3.03    1.22
  -9  13  -1    3.64    1.05
  -9  13  -1    2.09    0.66
  -9  13  -1    2.79    1.03
   9 -13   1    3.83    0.89
   9 -13   1    3.09    0.82
   9 -13   1    2.97    0.81
   9 -13   1    2.91    1.01
   9 -13   1    3.97    1.22
   7  12  -1    0.74    0.57
   7  12  -1   -0.41    0.46
   7  12  -1   -0.09    0.76
  -7 -12   1   -0.53    0.42
  -7 -12   1   -0.31    0.47
  -7 -12   1   -0.09    0.50
  -7 -12   1    0.53    0.47
   6  12  -1   -0.76    0.32
   6  12  -1    0.34    0.52
   6  12  -1   -0.74    0.53
   6  12  -1   -0.08    0.56
   6  12  -1    0.45    0.70
  -6 -12   1    0.09    0.40
  -6 -12   1   -0.51    0.41
  -6 -12   1   -1.47    0.54
  -6 -12   1    0.05    0.40
   5  12  -1    8.42    0.95
   5  12  -1    9.50    1.43
   5  12  -1    7.18    1.03
   5  12  -1    5.48    0.86
   5  12  -1    4.55    0.78
  -5 -12   1    6.12    1.05
  -5 -12   1    6.26    0.96
  -5 -12   1    5.62    0.83
  -5 -12   1    7.26    0.88
   4  12  -1   19.83    1.80
   4  12  -1   18.93    1.54
   4  12  -1   20.04    1.88
   4  12  -1   17.98    1.47
   4  12  -1   18.04    1.57
  -4 -12   1   22.99    1.70
  -4 -12   1   19.89    1.54
  -4 -12   1   19.94    1.51
  -4 -12   1   18.76    1.60
   3  12  -1    1.08    0.59
   3  12  -1    3.12    0.92
   3  12  -1    2.36    0.60
   3  12  -1    2.29    0.74
   3  12  -1    1.81    0.54
   3  12  -1    2.39    0.65
  -3 -12   1    2.69    0.62
  -3 -12   1    2.79    0.65
  -3 -12   1    2.84    0.56
  -3 -12   1    3.10    0.52
   2  12  -1    7.53    0.82
   2  12  -1    7.87    1.10
   2  12  -1    7.86    0.73
   2  12  -1    6.52    0.98
   2  12  -1    7.85    1.21
  -2 -12   1    7.60    0.86
  -2 -12   1    7.04    1.05
  -2 -12   1    5.57    0.75
  -2 -12   1    6.90    0.69
   1  12  -1   27.40    1.94
   1  12  -1   26.71    1.89
   1  12  -1   28.14    2.27
   1  12  -1   30.22    2.07
  -1 -12   1   24.36    1.76
  -1 -12   1   26.18    1.72
  -1 -12   1   29.33    1.98
  -1 -12   1   28.22    2.10
   0  12  -1    5.89    1.15
   0  12  -1    3.19    0.75
   0  12  -1    5.03    0.79
   0  12  -1    4.75    0.77
   0 -12   1    4.01    0.61
   0 -12   1    4.24    0.72
   0 -12   1    4.18    0.77
   0 -12   1    5.57    0.64
   0 -12   1    3.98    0.49
   0 -12   1    3.71    0.47
   0 -12   1    4.12    0.68
   0 -12   1    3.16    0.53
   0 -12   1    4.23    0.59
  -1  12  -1    4.28    0.79
  -1  12  -1    6.23    0.92
  -1  12  -1    4.25    0.68
  -1  12  -1    5.11    0.93
  -1  12  -1    6.01    0.82
   1 -12   1    4.65    0.75
   1 -12   1    4.64    0.76
   1 -12   1    6.25    0.68
   1 -12   1    4.56    0.83
   1 -12   1    4.14    0.74
   1 -12   1    6.02    0.63
   1 -12   1    4.72    0.85
   1 -12   1    4.99    0.70
  -2  12  -1    7.58    0.95
  -2  12  -1    7.94    0.78
  -2  12  -1    7.92    0.77
  -2  12  -1    7.27    0.76
  -2  12  -1    6.54    0.85
  -2  12  -1    6.59    0.87
  -2  12  -1    7.01    0.77
  -2  12  -1    9.45    1.15
   2 -12   1    9.93    0.92
   2 -12   1   10.20    1.12
   2 -12   1    8.47    0.86
   2 -12   1    7.88    0.95
   2 -12   1    7.15    0.92
   2 -12   1    6.44    0.83
   2 -12   1    7.46    0.91
   2 -12   1    8.06    0.81
   2 -12   1    8.77    0.95
  -3  12  -1   62.38    3.88
  -3  12  -1   58.41    4.00
  -3  12  -1   59.87    4.05
  -3  12  -1   63.35    3.88
  -3  12  -1   63.43    4.00
  -3  12  -1   64.06    3.88
   3 -12   1   60.71    3.97
   3 -12   1   66.11    4.10
   3 -12   1   60.26    3.97
   3 -12   1   66.23    3.99
   3 -12   1   59.91    3.83
   3 -12   1   62.96    3.98
   3 -12   1   58.06    3.87
   3 -12   1   64.26    4.01
  -4  12  -1    6.28    0.99
  -4  12  -1    4.60    0.82
  -4  12  -1    6.21    1.12
  -4  12  -1    5.82    0.98
  -4  12  -1    6.02    0.90
  -4  12  -1    4.19    0.81
   4 -12   1    3.35    0.82
   4 -12   1    5.58    0.95
   4 -12   1    5.45    0.88
   4 -12   1    5.64    0.88
   4 -12   1    4.87    0.94
   4 -12   1    5.15    0.93
   4 -12   1    5.74    1.05
  -5  12  -1   16.25    1.42
  -5  12  -1   15.62    1.47
  -5  12  -1   14.70    1.51
  -5  12  -1   14.93    1.10
  -5  12  -1   16.18    1.44
  -5  12  -1   16.40    1.48
  -5  12  -1   13.96    1.08
   5 -12   1   16.52    1.55
   5 -12   1   16.20    1.49
   5 -12   1   16.54    1.41
   5 -12   1   15.16    1.48
   5 -12   1   17.25    1.54
   5 -12   1   12.80    1.39
   5 -12   1   17.10    1.25
   5 -12   1   14.21    1.52
  -6  12  -1   31.40    2.41
  -6  12  -1   30.43    2.47
  -6  12  -1   34.23    2.34
  -6  12  -1   30.87    2.38
  -6  12  -1   29.70    2.36
  -6  12  -1   29.36    2.05
  -6  12  -1   28.78    2.04
   6 -12   1   29.82    2.40
   6 -12   1   34.32    2.48
   6 -12   1   27.92    2.45
   6 -12   1   31.31    2.29
   6 -12   1   33.05    2.42
   6 -12   1   32.51    2.15
   6 -12   1   33.77    2.46
  -7  12  -1    0.41    0.49
  -7  12  -1    0.29    0.39
  -7  12  -1   -0.28    0.52
  -7  12  -1    0.68    0.50
  -7  12  -1    1.46    0.64
  -7  12  -1    0.08    0.44
   7 -12   1    0.60    0.41
   7 -12   1    1.11    0.46
   7 -12   1    0.47    0.41
   7 -12   1   -0.97    0.67
   7 -12   1    0.68    0.62
   7 -12   1    1.16    0.66
   7 -12   1    0.03    0.44
   7 -12   1    0.80    0.63
  -8  12  -1    0.35    0.61
  -8  12  -1    1.09    0.56
  -8  12  -1   -0.13    0.53
  -8  12  -1    1.51    0.67
  -8  12  -1    0.72    0.66
   8 -12   1    0.82    0.55
   8 -12   1    0.19    0.59
   8 -12   1    0.00    0.36
   8 -12   1    0.60    0.66
   8 -12   1    0.45    0.46
  -9  12  -1    6.24    1.25
  -9  12  -1    6.67    1.06
  -9  12  -1    6.02    1.20
  -9  12  -1    7.70    1.09
  -9  12  -1    4.87    1.16
  -9  12  -1    5.88    1.26
   9 -12   1    6.38    1.09
   9 -12   1    9.58    1.65
   9 -12   1    6.86    1.10
   9 -12   1    7.22    1.35
   8  11  -1    5.04    0.98
   8  11  -1    4.96    1.02
   8  11  -1    8.17    1.26
  -8 -11   1    6.00    0.86
  -8 -11   1    5.00    1.05
   7  11  -1    1.93    0.66
   7  11  -1    0.84    0.48
   7  11  -1    2.27    0.83
  -7 -11   1    1.93    0.55
  -7 -11   1    1.23    0.64
  -7 -11   1    1.59    0.62
   6  11  -1    7.66    0.88
   6  11  -1    8.36    1.17
   6  11  -1    5.58    0.85
   6  11  -1    5.86    0.90
   6  11  -1    8.18    1.38
  -6 -11   1    7.94    0.92
  -6 -11   1    5.82    1.08
  -6 -11   1    9.87    1.85
  -6 -11   1    6.08    0.72
   5  11  -1    0.35    0.44
   5  11  -1    0.21    0.50
   5  11  -1    0.86    0.75
   5  11  -1    0.31    0.43
   5  11  -1    0.51    0.46
  -5 -11   1    0.31    0.35
  -5 -11   1    0.10    0.36
  -5 -11   1    0.78    0.40
   4  11  -1   13.55    1.54
   4  11  -1   13.83    1.45
   4  11  -1   12.77    1.11
   4  11  -1   11.84    1.09
   4  11  -1   13.14    1.21
   4  11  -1   12.73    1.18
  -4 -11   1   14.54    1.27
  -4 -11   1   15.07    1.27
  -4 -11   1   13.87    1.16
  -4 -11   1   15.63    1.25
   3  11  -1    6.47    0.67
   3  11  -1    6.41    0.74
   3  11  -1    5.03    0.96
   3  11  -1    3.75    0.72
   3  11  -1    4.30    0.91
  -3 -11   1    6.51    0.69
  -3 -11   1    6.43    0.72
   2  11  -1    9.59    1.05
   2  11  -1   10.59    1.02
   2  11  -1   10.40    1.23
   2  11  -1    9.00    0.81
   2  11  -1    9.54    0.90
  -2 -11   1    8.78    0.96
  -2 -11   1    9.83    0.88
  -2 -11   1    9.36    1.03
  -2 -11   1    9.42    0.82
   1  11  -1   11.61    1.05
   1  11  -1   11.39    1.25
   1  11  -1   11.02    1.00
   1  11  -1   11.40    1.04
  -1 -11   1    9.50    1.00
  -1 -11   1   12.09    1.19
  -1 -11   1   11.70    0.83
  -1 -11   1    9.86    0.86
   0  11  -1    1.34    0.50
   0  11  -1    0.58    0.44
   0  11  -1    2.00    0.56
   0  11  -1    2.22    0.65
   0 -11   1    1.70    0.39
   0 -11   1    0.89    0.36
   0 -11   1    1.38    0.43
   0 -11   1    1.42    0.57
   0 -11   1    2.26    0.53
   0 -11   1    1.24    0.45
   0 -11   1    2.04    0.49
   0 -11   1    1.63    0.33
  -1  11  -1    1.25    0.53
  -1  11  -1    1.39    0.53
  -1  11  -1    0.58    0.44
  -1  11  -1    1.16    0.62
  -1  11  -1    0.76    0.25
  -1  11  -1    0.94    0.29
  -1  11  -1    0.38    0.31
   1 -11   1    0.56    0.39
   1 -11   1    1.08    0.41
   1 -11   1    0.87    0.43
   1 -11   1    0.78    0.28
   1 -11   1    0.95    0.39
   1 -11   1    1.12    0.29
   1 -11   1    0.83    0.31
   1 -11   1    0.73    0.38
   1 -11   1    1.48    0.47
   1 -11   1    1.41    0.50
  -2  11  -1   18.54    1.53
  -2  11  -1   21.47    1.59
  -2  11  -1   18.70    1.37
  -2  11  -1   19.93    1.45
  -2  11  -1   19.27    1.45
  -2  11  -1   19.31    1.43
  -2  11  -1   18.23    1.36
   2 -11   1   19.86    1.53
   2 -11   1   20.96    1.42
   2 -11   1   15.50    1.38
   2 -11   1   21.02    1.70
   2 -11   1   16.60    1.48
   2 -11   1   17.06    1.49
   2 -11   1   21.10    1.54
   2 -11   1   18.94    1.51
  -3  11  -1   31.82    2.11
  -3  11  -1   29.85    2.11
  -3  11  -1   31.67    2.20
  -3  11  -1   30.13    2.07
  -3  11  -1   27.85    2.08
  -3  11  -1   29.23    2.21
  -3  11  -1   30.71    2.10
   3 -11   1   30.94    2.20
   3 -11   1   30.65    2.08
   3 -11   1   30.40    2.20
   3 -11   1   31.28    2.10
   3 -11   1   28.91    2.16
   3 -11   1   29.68    2.15
   3 -11   1   32.24    2.14
   3 -11   1   33.69    2.27
   3 -11   1   32.12    2.29
  -4  11  -1    1.22    0.59
  -4  11  -1    1.07    0.50
  -4  11  -1    1.03    0.47
  -4  11  -1    1.17    0.50
  -4  11  -1    1.44    0.52
  -4  11  -1    1.57    0.63
  -4  11  -1    1.16    0.48
   4 -11   1    1.31    0.45
   4 -11   1    1.31    0.51
   4 -11   1    1.64    0.57
   4 -11   1    1.09    0.42
   4 -11   1    1.39    0.49
   4 -11   1    2.24    0.53
   4 -11   1    2.36    0.69
   4 -11   1    1.37    0.56
  -5  11  -1    1.33    0.54
  -5  11  -1    1.17    0.55
  -5  11  -1    2.02    0.43
  -5  11  -1    2.06    0.46
  -5  11  -1    2.06    0.78
  -5  11  -1    2.21    0.64
  -5  11  -1    1.92    0.68
  -5  11  -1    2.11    0.66
   5 -11   1    2.40    0.71
   5 -11   1    1.22    0.52
   5 -11   1    1.74    0.64
   5 -11   1    1.79    0.63
   5 -11   1    1.64    0.62
   5 -11   1    2.33    0.51
   5 -11   1    1.36    0.51
   5 -11   1    0.99    0.51
   5 -11   1    2.43    0.70
  -6  11  -1   19.61    1.59
  -6  11  -1   16.71    1.40
  -6  11  -1   18.70    1.43
  -6  11  -1   20.61    1.77
  -6  11  -1   17.62    1.70
  -6  11  -1   18.33    1.65
  -6  11  -1   20.18    1.75
   6 -11   1   18.93    1.58
   6 -11   1   19.31    1.45
   6 -11   1   19.03    1.72
   6 -11   1   20.40    1.76
   6 -11   1   19.95    1.70
   6 -11   1   20.35    1.76
   6 -11   1   16.99    1.67
   6 -11   1   18.11    1.73
  -7  11  -1    1.03    0.52
  -7  11  -1    0.92    0.52
  -7  11  -1    0.17    0.72
  -7  11  -1   -0.19    0.48
  -7  11  -1    0.87    0.65
  -7  11  -1    0.12    0.49
  -7  11  -1    0.74    0.32
   7 -11   1    0.77    0.63
   7 -11   1    0.38    0.48
   7 -11   1    0.62    0.45
   7 -11   1    0.93    0.68
   7 -11   1    1.91    0.70
   7 -11   1    0.40    0.50
  -8  11  -1   -0.09    0.52
  -8  11  -1   -0.20    0.55
  -8  11  -1    0.11    0.40
  -8  11  -1   -0.15    0.38
  -8  11  -1    0.21    0.61
  -8  11  -1    0.27    0.68
  -8  11  -1    0.56    0.56
   8 -11   1    0.16    0.48
   8 -11   1   -0.20    0.40
   8 -11   1   -0.31    0.55
   8 -11   1    0.70    0.45
   8 -11   1    0.35    0.63
  -9  11  -1    0.61    0.78
  -9  11  -1    1.37    0.63
  -9  11  -1    1.42    0.52
  -9  11  -1    0.34    0.77
  -9  11  -1    0.27    0.49
  -9  11  -1    0.34    0.75
  -9  11  -1    1.59    0.75
   9 -11   1    1.26    0.61
   9 -11   1    0.62    0.61
   9 -11   1    0.21    0.70
   9 -11   1    1.23    0.65
   8  10  -1    5.61    1.13
   8  10  -1    3.25    0.70
   8  10  -1    2.89    0.81
  -8 -10   1    3.96    0.92
  -8 -10   1    2.90    0.54
  -8 -10   1    2.99    0.80
   7  10  -1    0.91    0.74
   7  10  -1    1.10    0.48
   7  10  -1    0.56    0.56
  -7 -10   1    0.46    0.46
  -7 -10   1   -0.35    0.40
   6  10  -1    3.11    0.67
   6  10  -1    3.41    0.99
   6  10  -1    2.83    0.71
   6  10  -1    2.44    0.54
   6  10  -1    3.45    0.94
  -6 -10   1    3.01    0.74
  -6 -10   1    2.68    0.64
  -6 -10   1    1.80    0.42
   5  10  -1   14.60    1.24
   5  10  -1   14.43    1.37
   5  10  -1   17.93    1.61
   5  10  -1   17.34    1.73
   5  10  -1   15.19    1.28
   5  10  -1   17.02    1.32
  -5 -10   1   15.73    1.21
  -5 -10   1   16.65    1.38
  -5 -10   1   16.21    1.38
  -5 -10   1   19.33    1.47
   4  10  -1   14.17    1.39
   4  10  -1   11.05    1.26
   4  10  -1   11.64    1.33
   4  10  -1   11.30    0.96
   4  10  -1    9.85    0.93
   4  10  -1   11.13    1.03
   4  10  -1   10.34    1.05
  -4 -10   1   10.73    0.97
  -4 -10   1   10.32    1.01
  -4 -10   1   12.23    1.10
  -4 -10   1   10.77    1.12
   3  10  -1    0.20    0.39
   3  10  -1   -0.09    0.55
   3  10  -1    0.58    0.32
   3  10  -1    0.80    0.44
   3  10  -1    0.38    0.51
   3  10  -1    0.81    0.54
   3  10  -1    0.29    0.35
  -3 -10   1    0.15    0.35
  -3 -10   1    0.33    0.32
   2  10  -1   34.86    2.29
   2  10  -1   32.33    2.36
   2  10  -1   38.21    2.49
   2  10  -1   35.88    2.56
   2  10  -1   36.04    2.40
  -2 -10   1   35.23    2.36
  -2 -10   1   37.10    2.48
  -2 -10   1   36.68    2.28
   1  10  -1   27.98    1.85
   1  10  -1   26.19    1.67
   1  10  -1   23.88    1.79
   1  10  -1   26.76    1.79
   1  10  -1   26.68    2.01
  -1 -10   1   24.54    1.65
  -1 -10   1   28.57    1.98
   0  10  -1   10.60    1.05
   0  10  -1   11.79    0.96
   0  10  -1   10.32    0.94
   0  10  -1   11.74    1.20
   0  10  -1   11.73    1.02
   0 -10   1   11.92    0.96
   0 -10   1   12.18    0.95
   0 -10   1   12.56    1.01
   0 -10   1   11.27    1.15
   0 -10   1   10.83    0.96
  -1  10  -1   24.23    1.64
  -1  10  -1   20.22    1.44
  -1  10  -1   22.66    1.55
  -1  10  -1   21.54    1.77
  -1  10  -1   18.93    1.42
  -1  10  -1   19.71    1.55
  -1  10  -1   19.81    1.41
  -1  10  -1   24.36    1.53
   1 -10   1   23.92    1.72
   1 -10   1   20.36    1.56
   1 -10   1   22.08    1.55
   1 -10   1   22.57    1.57
   1 -10   1   22.42    1.51
   1 -10   1   21.00    1.41
   1 -10   1   18.59    1.36
   1 -10   1   25.16    1.61
  -2  10  -1    7.26    0.88
  -2  10  -1    7.73    0.91
  -2  10  -1    8.28    0.82
  -2  10  -1    9.09    1.12
  -2  10  -1    9.61    0.82
  -2  10  -1    8.74    0.90
  -2  10  -1    8.01    0.80
  -2  10  -1    9.29    0.81
   2 -10   1    7.14    0.84
   2 -10   1    7.62    0.78
   2 -10   1    7.21    0.88
   2 -10   1    8.58    0.88
   2 -10   1    9.19    0.82
   2 -10   1    8.23    0.79
   2 -10   1    7.64    0.90
   2 -10   1    8.10    0.96
  -3  10  -1  109.45    6.22
  -3  10  -1  100.58    6.11
  -3  10  -1  101.19    6.25
  -3  10  -1   96.38    6.34
  -3  10  -1  101.42    6.16
  -3  10  -1  102.59    6.16
   3 -10   1  100.90    6.16
   3 -10   1   98.68    6.21
   3 -10   1  113.66    6.32
   3 -10   1  110.92    6.24
   3 -10   1  101.76    6.22
   3 -10   1  103.74    6.10
   3 -10   1  105.25    6.13
   3 -10   1  106.12    6.23
   3 -10   1   99.32    6.20
  -4  10  -1    1.53    0.46
  -4  10  -1    1.99    0.55
  -4  10  -1    2.61    0.62
  -4  10  -1    2.12    0.57
  -4  10  -1    2.05    0.57
  -4  10  -1    1.99    0.66
  -4  10  -1    1.99    0.60
  -4  10  -1    2.63    0.56
  -4  10  -1    1.63    0.56
  -4  10  -1    2.25    0.39
  -4  10  -1    2.26    0.41
   4 -10   1    1.67    0.49
   4 -10   1    1.87    0.54
   4 -10   1    1.63    0.56
   4 -10   1    2.48    0.63
   4 -10   1    1.56    0.54
   4 -10   1    1.55    0.58
   4 -10   1    1.68    0.64
  -5  10  -1   14.07    1.41
  -5  10  -1   14.70    1.13
  -5  10  -1   14.29    1.49
  -5  10  -1   14.51    1.29
  -5  10  -1   15.41    1.38
  -5  10  -1   13.31    1.23
  -5  10  -1   16.23    1.39
  -5  10  -1   12.48    1.24
  -5  10  -1   13.46    1.06
  -5  10  -1   13.35    1.28
   5 -10   1   12.00    1.20
   5 -10   1   14.06    1.43
   5 -10   1   13.88    1.39
   5 -10   1   14.34    1.36
   5 -10   1   13.23    1.32
   5 -10   1   12.01    1.27
   5 -10   1   12.45    1.24
   5 -10   1   13.38    1.35
   5 -10   1   15.86    1.34
  -6  10  -1    0.94    0.60
  -6  10  -1    1.15    0.45
  -6  10  -1    0.32    0.38
  -6  10  -1    0.80    0.52
  -6  10  -1    0.85    0.51
  -6  10  -1    0.21    0.30
  -6  10  -1    0.24    0.44
  -6  10  -1    1.25    0.60
   6 -10   1    0.24    0.45
   6 -10   1    0.31    0.42
   6 -10   1    0.24    0.41
   6 -10   1   -0.66    0.43
   6 -10   1   -0.02    0.44
   6 -10   1   -0.14    0.53
   6 -10   1    0.43    0.37
   6 -10   1    0.83    0.47
  -7  10  -1    7.03    0.95
  -7  10  -1    6.72    1.16
  -7  10  -1    6.79    0.96
  -7  10  -1    5.46    0.75
  -7  10  -1    6.97    1.20
  -7  10  -1    7.23    1.22
  -7  10  -1    4.45    1.10
   7 -10   1    6.94    1.03
   7 -10   1    6.82    0.92
   7 -10   1    6.87    1.49
   7 -10   1    7.48    1.04
   7 -10   1    3.75    0.91
   7 -10   1    6.11    1.04
   7 -10   1    5.24    0.99
   7 -10   1    5.07    1.16
  -8  10  -1    0.68    0.36
  -8  10  -1    0.63    0.56
  -8  10  -1    0.17    0.63
  -8  10  -1    0.99    0.69
  -8  10  -1    1.04    0.51
  -8  10  -1    0.49    0.60
  -8  10  -1    1.15    0.61
   8 -10   1    0.10    0.37
   8 -10   1    1.10    0.47
   8 -10   1    0.41    0.55
   8 -10   1    0.31    0.47
   8 -10   1    0.97    0.65
  -9  10  -1    1.35    0.86
  -9  10  -1    1.14    0.70
  -9  10  -1    1.17    0.56
  -9  10  -1    3.20    0.92
  -9  10  -1    3.09    0.75
  -9  10  -1    1.29    0.53
   9 -10   1    1.70    0.56
   9 -10   1    1.56    0.63
   9 -10   1    2.27    0.69
   9 -10   1    2.09    0.87
   9 -10   1    2.01    0.63
 -10  10  -1    0.32    0.72
 -10  10  -1    0.34    0.50
 -10  10  -1    1.37    0.62
 -10  10  -1   -0.03    0.78
 -10  10  -1    0.44    0.65
 -10  10  -1    1.61    1.13
 -10  10  -1    0.26    0.62
  10 -10   1    2.39    1.06
  10 -10   1    2.08    0.58
  10 -10   1    1.85    0.60
  10 -10   1    0.90    0.61
  10 -10   1    0.80    0.68
  10 -10   1    2.03    0.67
   9   9  -1    4.34    1.03
   9   9  -1    4.71    1.11
   9   9  -1    2.54    0.80
  -9  -9   1    2.42    0.81
  -9  -9   1    3.49    1.01
  -9  -9   1    3.71    0.77
   8   9  -1   16.39    1.57
   8   9  -1   13.39    1.46
   8   9  -1   14.36    1.42
  -8  -9   1   15.88    1.50
  -8  -9   1   13.08    1.21
  -8  -9   1   12.82    1.59
   7   9  -1    1.11    0.71
   7   9  -1    0.91    0.61
   7   9  -1    0.24    0.45
  -7  -9   1    0.40    0.42
  -7  -9   1    1.41    0.57
  -7  -9   1    0.61    0.57
   6   9  -1   14.75    1.33
   6   9  -1   17.21    1.47
   6   9  -1   18.07    1.59
   6   9  -1   19.44    1.88
  -6  -9   1   18.77    1.49
  -6  -9   1   17.25    1.59
  -6  -9   1   14.87    1.13
   5   9  -1    0.66    0.49
   5   9  -1    0.70    0.63
   5   9  -1    1.21    0.47
   5   9  -1    1.27    0.36
   5   9  -1    0.52    0.42
   5   9  -1    1.47    0.47
  -5  -9   1    0.60    0.41
  -5  -9   1    0.29    0.43
  -5  -9   1    1.15    0.33
   4   9  -1   10.09    1.26
   4   9  -1   13.62    1.30
   4   9  -1   11.20    0.99
   4   9  -1   11.99    1.06
   4   9  -1   12.17    0.97
   4   9  -1   12.75    1.29
   4   9  -1   10.64    0.98
  -4  -9   1   13.31    1.00
  -4  -9   1   12.01    1.15
  -4  -9   1   12.97    1.08
  -4  -9   1    9.69    1.03
   3   9  -1   10.70    1.16
   3   9  -1   10.77    0.95
   3   9  -1   12.38    1.20
   3   9  -1   10.91    0.87
   3   9  -1    9.45    0.93
   3   9  -1   10.67    0.89
   3   9  -1   10.13    1.06
  -3  -9   1   10.62    0.97
  -3  -9   1   10.11    0.98
  -3  -9   1   10.41    0.94
   2   9  -1    3.15    0.94
   2   9  -1    3.34    0.59
   2   9  -1    3.71    0.72
   2   9  -1    3.70    0.63
   2   9  -1    3.93    0.52
   2   9  -1    2.59    0.51
   2   9  -1    4.00    0.55
  -2  -9   1    2.81    0.50
  -2  -9   1    3.71    0.50
   1   9  -1   10.87    0.87
   1   9  -1   11.03    0.76
   1   9  -1    9.39    0.90
   1   9  -1   10.29    0.91
   1   9  -1   10.15    0.89
   1   9  -1    9.17    1.06
  -1  -9   1   10.56    0.88
  -1  -9   1   10.45    0.99
  -1  -9   1    9.27    0.76
   0   9  -1    2.25    0.47
   0   9  -1    1.11    0.40
   0   9  -1    1.05    0.30
   0   9  -1    2.15    0.41
   0   9  -1    1.58    0.56
   0  -9   1    1.47    0.39
   0  -9   1    1.65    0.44
   0  -9   1    1.42    0.37
   0  -9   1    0.66    0.34
   0  -9   1    1.49    0.29
   0  -9   1    0.65    0.35
  -1   9  -1   11.59    1.16
  -1   9  -1   12.24    1.03
  -1   9  -1   12.28    0.90
  -1   9  -1   12.62    0.91
  -1   9  -1   11.54    0.92
  -1   9  -1   12.16    0.89
  -1   9  -1   12.51    0.96
  -1   9  -1   13.94    1.08
  -1   9  -1   14.24    1.02
   1  -9   1   10.64    0.89
   1  -9   1   12.95    1.05
   1  -9   1   15.09    1.10
   1  -9   1   10.74    0.83
   1  -9   1   13.02    1.02
   1  -9   1   10.86    1.01
   1  -9   1   11.56    1.00
   1  -9   1   14.21    1.18
   1  -9   1   10.73    0.87
  -2   9  -1   24.05    1.80
  -2   9  -1   27.31    1.92
  -2   9  -1   26.26    1.81
  -2   9  -1   27.51    1.86
  -2   9  -1   25.45    1.83
  -2   9  -1   28.51    1.92
  -2   9  -1   30.81    1.96
  -2   9  -1   28.46    1.84
   2  -9   1   30.90    2.04
   2  -9   1   28.24    1.91
   2  -9   1   29.26    1.94
   2  -9   1   29.76    1.93
   2  -9   1   29.60    1.93
   2  -9   1   25.96    1.79
   2  -9   1   27.68    1.87
   2  -9   1   26.96    1.92
   2  -9   1   26.42    1.79
  -3   9  -1    2.14    0.49
  -3   9  -1    2.64    0.58
  -3   9  -1    2.79    0.37
  -3   9  -1    3.30    0.39
  -3   9  -1    3.10    0.56
  -3   9  -1    2.72    0.65
  -3   9  -1    3.20    0.64
  -3   9  -1    3.13    0.58
  -3   9  -1    2.26    0.51
   3  -9   1    2.72    0.61
   3  -9   1    2.15    0.55
   3  -9   1    3.91    0.69
   3  -9   1    3.56    0.70
   3  -9   1    3.00    0.63
   3  -9   1    2.74    0.52
   3  -9   1    3.15    0.58
   3  -9   1    3.22    0.53
  -4   9  -1    3.55    0.46
  -4   9  -1    4.70    0.82
  -4   9  -1    4.05    0.56
  -4   9  -1    3.98    0.72
  -4   9  -1    4.63    0.82
  -4   9  -1    4.57    0.76
  -4   9  -1    3.68    0.73
  -4   9  -1    3.93    0.69
  -4   9  -1    5.62    0.80
  -4   9  -1    3.17    0.58
   4  -9   1    4.93    0.80
   4  -9   1    3.61    0.64
   4  -9   1    3.17    0.66
   4  -9   1    4.24    0.74
   4  -9   1    3.95    0.65
   4  -9   1    3.58    0.69
   4  -9   1    4.93    0.79
   4  -9   1    4.13    0.79
  -5   9  -1   12.79    1.14
  -5   9  -1   12.07    1.26
  -5   9  -1   14.21    1.08
  -5   9  -1   11.21    1.24
  -5   9  -1   13.96    1.27
  -5   9  -1   12.69    1.37
  -5   9  -1   12.04    0.92
  -5   9  -1   10.68    1.24
  -5   9  -1   13.09    1.25
  -5   9  -1   12.05    1.00
   5  -9   1   13.48    1.29
   5  -9   1   11.54    1.11
   5  -9   1   13.71    1.25
   5  -9   1   11.09    1.33
   5  -9   1   11.63    1.22
   5  -9   1   12.59    1.19
   5  -9   1   12.04    1.18
   5  -9   1   13.00    1.24
   5  -9   1   10.95    1.02
   5  -9   1   12.82    1.21
  -6   9  -1   11.52    1.03
  -6   9  -1   10.74    1.18
  -6   9  -1   13.30    1.32
  -6   9  -1   12.59    1.36
  -6   9  -1   14.21    1.18
  -6   9  -1   11.78    1.07
  -6   9  -1   12.04    1.24
  -6   9  -1   13.15    1.33
  -6   9  -1   10.88    1.22
  -6   9  -1   14.79    1.20
  -6   9  -1   12.31    1.31
   6  -9   1   13.30    1.30
   6  -9   1   13.90    1.10
   6  -9   1   10.96    1.25
   6  -9   1   12.10    1.32
   6  -9   1   12.11    1.25
   6  -9   1   13.43    1.33
   6  -9   1   12.67    1.19
   6  -9   1   14.39    1.25
   6  -9   1   12.86    1.38
   6  -9   1   13.07    1.26
  -7   9  -1    2.83    0.86
  -7   9  -1    3.80    0.88
  -7   9  -1    2.62    0.65
  -7   9  -1    2.55    0.64
  -7   9  -1    1.95    0.71
  -7   9  -1    2.23    0.69
  -7   9  -1    1.85    0.65
  -7   9  -1    3.18    0.88
   7  -9   1    2.22    0.84
   7  -9   1    2.56    0.69
   7  -9   1    2.28    0.70
   7  -9   1    2.59    0.65
   7  -9   1    2.65    0.70
   7  -9   1    1.69    0.60
   7  -9   1    3.21    0.79
   7  -9   1    2.42    0.60
  -8   9  -1    0.55    0.62
  -8   9  -1    1.27    0.44
  -8   9  -1    0.58    0.54
  -8   9  -1    1.42    0.56
  -8   9  -1    1.35    0.73
  -8   9  -1    1.62    0.71
  -8   9  -1    2.07    0.71
   8  -9   1    0.15    0.42
   8  -9   1    0.55    0.48
   8  -9   1    2.22    0.75
   8  -9   1    0.26    0.62
   8  -9   1    0.92    0.48
  -9   9  -1    1.09    0.59
  -9   9  -1   -0.61    0.51
  -9   9  -1   -0.33    0.86
  -9   9  -1    0.81    0.56
  -9   9  -1   -0.41    0.53
  -9   9  -1    0.86    0.47
  -9   9  -1    0.44    0.47
   9  -9   1    0.22    0.44
   9  -9   1   -0.20    0.65
   9  -9   1   -0.80    0.83
   9  -9   1    0.81    0.53
   9  -9   1   -0.01    0.66
   9  -9   1    0.71    0.52
 -10   9  -1   -1.05    0.64
 -10   9  -1   -0.56    0.70
 -10   9  -1    0.32    0.53
 -10   9  -1    0.70    0.57
 -10   9  -1    1.72    0.66
 -10   9  -1    0.06    0.42
  10  -9   1    0.47    0.70
  10  -9   1    0.41    0.51
  10  -9   1    0.20    0.70
  10  -9   1   -0.04    0.54
  10  -9   1    0.59    0.55
   9   8  -1   10.07    1.40
   9   8  -1    8.02    1.22
   9   8  -1    6.30    1.12
  -9  -8   1    8.07    0.95
  -9  -8   1    8.51    1.07
  -9  -8   1    8.59    0.98
  -9  -8   1    6.97    1.14
  -9  -8   1    8.52    1.34
   8   8  -1    0.45    0.52
   8   8  -1    0.03    0.59
   8   8  -1    0.76    0.80
   8   8  -1    0.01    0.56
  -8  -8   1    0.14    0.48
  -8  -8   1    0.62    0.52
  -8  -8   1    0.64    0.44
  -8  -8   1    1.20    0.39
  -8  -8   1    0.36    0.41
   7   8  -1    9.94    1.21
   7   8  -1    9.59    1.15
   7   8  -1    8.11    1.22
   7   8  -1    9.62    1.50
  -7  -8   1   10.44    1.13
  -7  -8   1    5.48    1.20
  -7  -8   1    7.81    0.80
  -7  -8   1    7.77    0.79
   6   8  -1    0.22    0.42
   6   8  -1    1.03    0.60
   6   8  -1    0.12    0.41
   6   8  -1    0.40    0.55
  -6  -8   1    0.76    0.37
  -6  -8   1    0.33    0.33
  -6  -8   1   -0.62    0.28
   5   8  -1   20.54    1.43
   5   8  -1   20.17    1.45
   5   8  -1   21.87    1.57
   5   8  -1   18.87    1.49
   5   8  -1   22.61    1.71
   5   8  -1   25.51    1.95
  -5  -8   1   21.49    1.60
  -5  -8   1   18.65    1.36
  -5  -8   1   18.34    1.61
   4   8  -1    1.81    0.62
   4   8  -1    1.59    0.41
   4   8  -1    1.40    0.55
   4   8  -1    1.88    0.43
   4   8  -1    1.81    0.61
   4   8  -1    2.29    0.50
   4   8  -1    2.31    0.44
  -4  -8   1    2.25    0.41
  -4  -8   1    1.50    0.40
  -4  -8   1    2.05    0.51
   3   8  -1    7.84    1.17
   3   8  -1    9.09    0.77
   3   8  -1    9.36    0.99
   3   8  -1    9.63    0.88
   3   8  -1    7.26    0.94
   3   8  -1   10.20    0.84
  -3  -8   1    8.95    0.98
  -3  -8   1   10.17    0.84
  -3  -8   1    7.37    0.81
   2   8  -1   36.21    2.20
   2   8  -1   32.13    2.36
   2   8  -1   34.42    2.26
   2   8  -1   36.83    2.24
   2   8  -1   40.57    2.48
   2   8  -1   35.58    2.32
   2   8  -1   39.10    2.44
  -2  -8   1   32.95    2.27
  -2  -8   1   36.11    2.27
   1   8  -1   42.39    2.60
   1   8  -1   41.73    2.52
   1   8  -1   41.21    2.58
   1   8  -1   39.71    2.54
   1   8  -1   41.31    2.44
   1   8  -1   41.09    2.51
  -1  -8   1   37.20    2.45
  -1  -8   1   39.69    2.54
  -1  -8   1   44.57    2.67
   0   8  -1    9.37    0.84
   0   8  -1    9.10    0.96
   0   8  -1    8.63    0.77
   0   8  -1    8.96    0.74
   0   8  -1    8.60    0.75
   0   8  -1    7.21    0.71
   0  -8   1    7.32    0.68
   0  -8   1    7.29    0.72
   0  -8   1    7.46    0.72
   0  -8   1    7.17    0.72
   0  -8   1    9.72    0.77
   0  -8   1    7.21    0.73
   0  -8   1    8.79    0.87
  -1   8  -1   19.05    1.39
  -1   8  -1   20.07    1.54
  -1   8  -1   20.89    1.38
  -1   8  -1   19.49    1.31
  -1   8  -1   17.36    1.29
  -1   8  -1   19.84    1.42
  -1   8  -1   20.26    1.36
  -1   8  -1   17.39    1.29
  -1   8  -1   19.57    1.30
   1  -8   1   20.17    1.40
   1  -8   1   18.26    1.22
   1  -8   1   18.70    1.46
   1  -8   1   21.37    1.51
   1  -8   1   22.71    1.36
   1  -8   1   19.67    1.38
   1  -8   1   21.21    1.42
   1  -8   1   19.29    1.41
   1  -8   1   18.35    1.26
  -2   8  -1   16.89    1.25
  -2   8  -1   17.18    1.21
  -2   8  -1   17.24    1.30
  -2   8  -1   15.62    1.22
  -2   8  -1   17.39    1.24
  -2   8  -1   16.41    1.24
  -2   8  -1   16.99    1.20
   2  -8   1   16.07    1.31
   2  -8   1   15.93    1.27
   2  -8   1   14.44    1.15
   2  -8   1   15.91    1.26
   2  -8   1   14.96    1.24
   2  -8   1   15.88    1.17
   2  -8   1   17.29    1.23
   2  -8   1   15.96    1.24
   2  -8   1   16.53    1.34
  -3   8  -1    6.46    0.79
  -3   8  -1    6.73    0.88
  -3   8  -1    5.69    0.75
  -3   8  -1    4.39    0.75
  -3   8  -1    5.24    0.73
  -3   8  -1    5.84    0.78
  -3   8  -1    3.86    0.50
  -3   8  -1    5.12    0.65
  -3   8  -1    4.34    0.48
   3  -8   1    5.97    0.66
   3  -8   1    6.11    0.85
   3  -8   1    5.07    0.81
   3  -8   1    5.37    0.78
   3  -8   1    6.34    0.71
   3  -8   1    5.31    0.69
   3  -8   1    5.64    0.76
   3  -8   1    5.56    0.65
  -4   8  -1    0.67    0.29
  -4   8  -1    0.17    0.18
  -4   8  -1    0.45    0.35
  -4   8  -1    0.28    0.32
  -4   8  -1    0.01    0.35
  -4   8  -1    0.38    0.29
  -4   8  -1   -0.51    0.37
  -4   8  -1    0.03    0.33
  -4   8  -1    0.39    0.31
  -4   8  -1    0.42    0.30
  -4   8  -1   -0.02    0.31
  -4   8  -1    0.42    0.26
   4  -8   1   -0.36    0.24
   4  -8   1    0.38    0.36
   4  -8   1    0.13    0.34
   4  -8   1    0.07    0.30
   4  -8   1    0.25    0.26
   4  -8   1    0.99    0.37
   4  -8   1   -0.14    0.27
   4  -8   1    0.19    0.33
   4  -8   1   -0.10    0.30
  -5   8  -1   20.29    1.61
  -5   8  -1   18.80    1.65
  -5   8  -1   18.30    1.60
  -5   8  -1   18.12    1.56
  -5   8  -1   21.16    1.67
  -5   8  -1   20.69    1.68
  -5   8  -1   18.16    1.44
  -5   8  -1   17.62    1.56
  -5   8  -1   21.25    1.51
  -5   8  -1   20.68    1.52
  -5   8  -1   22.08    1.70
  -5   8  -1   19.49    1.39
   5  -8   1   19.23    1.58
   5  -8   1   22.52    1.68
   5  -8   1   20.10    1.66
   5  -8   1   20.81    1.58
   5  -8   1   23.77    1.65
   5  -8   1   22.25    1.71
   5  -8   1   24.67    1.78
   5  -8   1   21.34    1.47
   5  -8   1   19.83    1.66
   5  -8   1   19.40    1.61
  -6   8  -1    0.29    0.52
  -6   8  -1    0.54    0.29
  -6   8  -1    0.93    0.59
  -6   8  -1    0.44    0.50
  -6   8  -1    0.59    0.42
  -6   8  -1    0.23    0.40
  -6   8  -1    0.87    0.45
  -6   8  -1   -0.06    0.35
  -6   8  -1    0.39    0.52
  -6   8  -1   -0.24    0.39
  -6   8  -1    0.56    0.45
   6  -8   1    0.54    0.46
   6  -8   1    0.15    0.43
   6  -8   1    0.16    0.41
   6  -8   1   -0.16    0.31
   6  -8   1    0.15    0.36
   6  -8   1   -0.01    0.39
   6  -8   1    0.39    0.38
   6  -8   1    0.86    0.49
   6  -8   1    0.30    0.30
   6  -8   1    0.49    0.39
   6  -8   1   -0.23    0.43
  -7   8  -1    0.14    0.44
  -7   8  -1    0.80    0.43
  -7   8  -1    0.44    0.53
  -7   8  -1    0.54    0.65
  -7   8  -1    0.52    0.62
  -7   8  -1    0.26    0.38
  -7   8  -1   -0.17    0.39
  -7   8  -1   -0.69    0.32
  -7   8  -1   -0.02    0.45
  -7   8  -1    0.51    0.34
   7  -8   1    0.32    0.50
   7  -8   1    0.74    0.38
   7  -8   1    0.14    0.42
   7  -8   1    0.19    0.51
   7  -8   1    0.56    0.42
   7  -8   1   -0.28    0.43
   7  -8   1    0.13    0.46
   7  -8   1   -0.04    0.40
  -8   8  -1    7.73    1.36
  -8   8  -1    7.82    1.18
  -8   8  -1    8.41    1.33
  -8   8  -1    9.63    1.24
  -8   8  -1    8.40    1.31
  -8   8  -1    7.79    0.95
  -8   8  -1    7.89    0.90
   8  -8   1    8.35    0.97
   8  -8   1    7.89    1.02
   8  -8   1    8.61    1.37
   8  -8   1    8.81    1.29
   8  -8   1    8.14    1.05
   8  -8   1   10.78    1.31
  -9   8  -1   11.56    1.21
  -9   8  -1    9.27    1.44
  -9   8  -1   11.52    1.00
  -9   8  -1   11.23    1.16
  -9   8  -1   11.36    2.04
  -9   8  -1   10.55    1.55
  -9   8  -1    9.19    1.41
   9  -8   1    8.43    1.07
   9  -8   1   11.86    1.36
   9  -8   1   10.71    1.35
   9  -8   1    9.97    1.38
   9  -8   1   10.11    1.12
   9  -8   1    7.26    1.41
 -10   8  -1    0.25    0.69
 -10   8  -1    3.33    0.75
 -10   8  -1    0.68    0.82
 -10   8  -1    0.89    0.79
 -10   8  -1    0.38    0.85
 -10   8  -1    2.15    0.53
 -10   8  -1    2.31    0.71
  10  -8   1    1.50    0.82
  10  -8   1    2.85    0.81
  10  -8   1    2.51    0.73
  10  -8   1    2.95    1.13
  10  -8   1    1.59    0.97
  10  -8   1    1.74    0.65
   9   7  -1    3.60    0.77
   9   7  -1    4.13    0.88
   9   7  -1    4.39    0.92
  -9  -7   1    3.95    0.73
  -9  -7   1    3.77    0.83
  -9  -7   1    3.41    0.73
  -9  -7   1    4.22    0.98
  -9  -7   1    2.55    0.56
  -9  -7   1    4.45    0.79
  -9  -7   1    1.67    0.86
  -9  -7   1    5.43    0.83
   8   7  -1   12.30    1.50
   8   7  -1   15.52    1.44
   8   7  -1   12.79    1.31
  -8  -7   1   13.84    1.43
  -8  -7   1   14.47    1.27
  -8  -7   1   13.52    1.22
  -8  -7   1   17.11    1.25
  -8  -7   1   14.38    1.57
  -8  -7   1   13.73    1.17
   7   7  -1    4.57    0.84
   7   7  -1    5.09    1.07
   7   7  -1    4.48    0.86
   7   7  -1    4.41    0.79
  -7  -7   1    4.55    0.72
  -7  -7   1    4.09    0.56
  -7  -7   1    4.97    0.93
  -7  -7   1    4.97    0.70
  -7  -7   1    5.89    0.99
  -7  -7   1    5.74    0.72
   6   7  -1    3.15    0.80
   6   7  -1    5.24    0.87
   6   7  -1    3.03    0.66
  -6  -7   1    3.48    0.74
  -6  -7   1    4.95    0.84
  -6  -7   1    4.23    0.53
  -6  -7   1    4.60    0.57
   5   7  -1    1.38    0.48
   5   7  -1    0.61    0.41
   5   7  -1    0.80    0.37
   5   7  -1    1.35    0.63
   5   7  -1    1.23    0.43
   5   7  -1    2.00    0.41
  -5  -7   1    1.08    0.43
  -5  -7   1    1.13    0.60
  -5  -7   1    1.02    0.29
   4   7  -1    0.75    0.36
   4   7  -1    1.48    0.46
   4   7  -1    1.52    0.40
   4   7  -1    1.84    0.54
   4   7  -1    1.16    0.32
   4   7  -1    1.52    0.55
  -4  -7   1    1.16    0.33
  -4  -7   1    1.54    0.44
  -4  -7   1    1.34    0.42
   3   7  -1   17.09    1.36
   3   7  -1   17.14    1.16
   3   7  -1   17.68    1.54
   3   7  -1   16.80    1.48
   3   7  -1   17.62    1.22
   3   7  -1   16.60    1.19
   3   7  -1   18.02    1.19
  -3  -7   1   14.21    1.26
  -3  -7   1   15.79    1.22
   2   7  -1   28.24    1.94
   2   7  -1   28.39    1.75
   2   7  -1   28.54    1.85
   2   7  -1   28.21    1.94
   2   7  -1   28.40    1.73
   2   7  -1   28.43    1.78
   2   7  -1   27.29    1.81
  -2  -7   1   24.43    1.79
  -2  -7   1   27.74    1.82
   1   7  -1    3.84    0.44
   1   7  -1    4.34    0.48
   1   7  -1    3.72    0.56
   1   7  -1    3.15    0.53
   1   7  -1    3.73    0.65
   1   7  -1    3.30    0.56
   1   7  -1    4.05    0.39
  -1  -7   1    3.18    0.41
  -1  -7   1    3.42    0.51
   0   7  -1    0.42    0.33
   0   7  -1    1.28    0.36
   0   7  -1    0.62    0.34
   0   7  -1    0.57    0.45
   0   7  -1    0.71    0.27
   0   7  -1    0.73    0.26
   0  -7   1    1.10    0.31
   0  -7   1    0.73    0.24
   0  -7   1    0.25    0.31
   0  -7   1    0.80    0.37
   0  -7   1    0.10    0.27
   0  -7   1   -0.10    0.31
   0  -7   1   -0.05    0.26
  -1   7  -1   33.16    2.07
  -1   7  -1   31.95    2.03
  -1   7  -1   31.78    2.10
  -1   7  -1   35.92    2.06
  -1   7  -1   34.36    2.12
  -1   7  -1   33.97    2.03
  -1   7  -1   29.89    2.02
  -1   7  -1   32.70    2.21
   1  -7   1   32.93    2.10
   1  -7   1   34.75    2.11
   1  -7   1   34.14    2.20
   1  -7   1   30.96    1.97
   1  -7   1   29.23    1.93
   1  -7   1   36.10    2.10
   1  -7   1   28.85    1.95
   1  -7   1   32.64    2.09
   1  -7   1   36.90    2.08
   1  -7   1   34.12    2.10
  -2   7  -1   26.11    1.74
  -2   7  -1   23.16    1.70
  -2   7  -1   26.14    1.54
  -2   7  -1   25.57    1.71
  -2   7  -1   22.42    1.52
  -2   7  -1   26.31    1.70
  -2   7  -1   29.17    1.79
  -2   7  -1   25.08    1.73
  -2   7  -1   27.48    1.71
  -2   7  -1   24.95    1.73
   2  -7   1   24.01    1.76
   2  -7   1   25.95    1.67
   2  -7   1   25.89    1.76
   2  -7   1   26.85    1.76
   2  -7   1   27.51    1.76
   2  -7   1   25.41    1.74
   2  -7   1   26.95    1.81
  -3   7  -1   36.29    2.21
  -3   7  -1   33.26    2.33
  -3   7  -1   37.25    2.39
  -3   7  -1   37.77    2.38
  -3   7  -1   34.49    2.35
  -3   7  -1   35.12    2.34
  -3   7  -1   37.56    2.39
  -3   7  -1   37.37    2.33
  -3   7  -1   40.16    2.39
  -3   7  -1   36.04    2.35
   3  -7   1   37.08    2.36
   3  -7   1   36.60    2.37
   3  -7   1   37.71    2.39
   3  -7   1   34.34    2.37
   3  -7   1   35.69    2.38
   3  -7   1   31.96    2.33
   3  -7   1   35.38    2.30
   3  -7   1   37.67    2.31
   3  -7   1   32.08    2.36
  -4   7  -1    0.72    0.26
  -4   7  -1    0.59    0.35
  -4   7  -1    1.11    0.45
  -4   7  -1    1.26    0.45
  -4   7  -1    1.28    0.34
  -4   7  -1    0.65    0.37
  -4   7  -1    1.19    0.48
  -4   7  -1    1.45    0.48
  -4   7  -1    0.77    0.41
  -4   7  -1    1.13    0.40
  -4   7  -1    0.90    0.32
  -4   7  -1    0.80    0.29
   4  -7   1    1.21    0.40
   4  -7   1    0.88    0.40
   4  -7   1    0.98    0.36
   4  -7   1    0.62    0.33
   4  -7   1    1.22    0.48
   4  -7   1    0.77    0.38
   4  -7   1    1.44    0.51
   4  -7   1    1.68    0.39
  -5   7  -1    0.83    0.41
  -5   7  -1    1.23    0.53
  -5   7  -1    1.45    0.41
  -5   7  -1    0.65    0.31
  -5   7  -1    1.01    0.45
  -5   7  -1    0.48    0.28
  -5   7  -1    0.60    0.37
  -5   7  -1    1.13    0.37
  -5   7  -1    0.65    0.33
  -5   7  -1    1.58    0.50
  -5   7  -1    0.90    0.46
  -5   7  -1    0.91    0.42
   5  -7   1    0.82    0.42
   5  -7   1    0.61    0.42
   5  -7   1    0.84    0.38
   5  -7   1    0.90    0.38
   5  -7   1    0.74    0.39
   5  -7   1    0.40    0.34
   5  -7   1    1.01    0.39
   5  -7   1    1.50    0.49
   5  -7   1    1.50    0.45
   5  -7   1    0.47    0.30
  -6   7  -1   41.40    2.81
  -6   7  -1   40.42    2.62
  -6   7  -1   40.14    2.71
  -6   7  -1   41.50    2.68
  -6   7  -1   40.48    2.75
  -6   7  -1   35.02    2.41
  -6   7  -1   37.70    2.74
  -6   7  -1   43.58    2.91
  -6   7  -1   41.74    2.64
  -6   7  -1   45.24    2.92
  -6   7  -1   36.05    2.65
  -6   7  -1   42.85    2.84
  -6   7  -1   38.24    2.77
   6  -7   1   42.08    2.70
   6  -7   1   40.69    2.81
   6  -7   1   40.09    2.66
   6  -7   1   39.04    2.77
   6  -7   1   41.13    2.68
   6  -7   1   39.71    2.78
   6  -7   1   40.52    2.84
   6  -7   1   40.12    2.63
   6  -7   1   43.06    2.73
   6  -7   1   39.07    2.77
  -7   7  -1   15.09    1.26
  -7   7  -1   12.36    1.33
  -7   7  -1   14.71    1.51
  -7   7  -1   14.34    1.49
  -7   7  -1   15.56    1.46
  -7   7  -1   13.60    1.13
  -7   7  -1   14.62    1.37
  -7   7  -1   13.90    1.38
  -7   7  -1   14.78    1.47
  -7   7  -1   13.91    1.31
   7  -7   1   13.11    1.19
   7  -7   1   14.00    1.38
   7  -7   1   13.74    1.43
   7  -7   1   13.80    1.40
   7  -7   1   14.41    1.25
   7  -7   1   14.90    1.58
   7  -7   1   14.06    1.24
   7  -7   1   11.39    1.25
  -8   7  -1    3.22    0.68
  -8   7  -1    4.75    0.71
  -8   7  -1    3.79    0.76
  -8   7  -1    2.72    0.60
  -8   7  -1    3.34    0.85
  -8   7  -1    4.41    1.04
  -8   7  -1    3.23    1.29
  -8   7  -1    3.41    0.90
   8  -7   1    4.61    0.97
   8  -7   1    4.78    0.74
   8  -7   1    3.80    0.68
   8  -7   1    4.24    0.87
   8  -7   1    4.31    0.89
   8  -7   1    4.24    1.01
   8  -7   1    4.07    0.74
  -9   7  -1    0.08    0.53
  -9   7  -1    0.61    0.55
  -9   7  -1    1.26    0.58
  -9   7  -1    1.93    0.76
  -9   7  -1    1.29    0.71
  -9   7  -1    1.37    0.76
  -9   7  -1    1.67    0.44
   9  -7   1    0.41    0.50
   9  -7   1    1.24    0.58
   9  -7   1    1.07    0.47
   9  -7   1    1.77    0.55
   9  -7   1    0.70    0.56
   9  -7   1    0.77    0.51
   9  -7   1    0.58    0.53
 -10   7  -1    0.13    0.34
 -10   7  -1    0.81    0.60
 -10   7  -1   -0.09    0.58
 -10   7  -1   -1.30    0.67
 -10   7  -1   -0.55    0.55
 -10   7  -1    0.13    0.58
  10  -7   1    0.88    0.61
  10  -7   1    0.22    0.54
  10  -7   1   -0.24    0.53
  10  -7   1    0.15    0.58
  10  -7   1    0.64    0.38
  10  -7   1    0.63    0.57
  10   6  -1   17.02    1.54
  10   6  -1   16.07    1.56
  10   6  -1   13.37    1.56
 -10  -6   1   15.38    1.65
 -10  -6   1   15.63    1.49
 -10  -6   1   12.72    1.57
 -10  -6   1   16.89    1.48
 -10  -6   1   14.46    1.67
 -10  -6   1   14.79    1.72
 -10  -6   1   14.48    1.46
   9   6  -1    7.32    1.46
   9   6  -1    4.40    0.91
   9   6  -1    6.22    0.97
   9   6  -1    5.21    1.05
  -9  -6   1    6.76    1.35
  -9  -6   1    6.55    0.91
  -9  -6   1    6.39    0.98
  -9  -6   1    6.45    0.94
  -9  -6   1    5.90    0.92
  -9  -6   1    4.88    0.84
  -9  -6   1    7.59    1.82
  -9  -6   1    4.73    0.67
   8   6  -1    0.72    0.69
   8   6  -1    1.19    0.52
   8   6  -1    1.34    0.58
   8   6  -1    1.41    0.81
  -8  -6   1    1.31    0.53
  -8  -6   1    0.86    0.41
  -8  -6   1    1.91    0.66
  -8  -6   1    1.34    0.48
  -8  -6   1    0.66    0.41
  -8  -6   1    0.21    0.45
  -8  -6   1    0.66    0.30
   7   6  -1    1.08    0.52
   7   6  -1    1.79    0.59
   7   6  -1    0.98    0.68
   7   6  -1    0.56    0.50
  -7  -6   1    0.68    0.50
  -7  -6   1    1.39    0.46
  -7  -6   1    1.19    0.56
  -7  -6   1    0.77    0.31
  -7  -6   1    1.63    0.42
  -7  -6   1    0.61    0.44
  -7  -6   1    1.65    0.38
  -7  -6   1    0.81    0.34
  -7  -6   1    0.47    0.32
   6   6  -1   27.52    1.86
   6   6  -1   24.67    1.79
   6   6  -1   24.64    2.11
   6   6  -1   24.43    1.77
  -6  -6   1   21.32    1.61
  -6  -6   1   21.52    1.55
  -6  -6   1   26.46    1.67
  -6  -6   1   25.46    2.00
  -6  -6   1   24.85    1.89
   5   6  -1   51.53    3.37
   5   6  -1   58.40    3.50
   5   6  -1   62.56    3.52
   5   6  -1   57.55    3.57
  -5  -6   1   60.08    3.71
  -5  -6   1   53.88    3.34
  -5  -6   1   50.46    3.30
  -5  -6   1   60.56    3.37
  -5  -6   1   56.38    3.72
   4   6  -1    0.19    0.26
   4   6  -1    0.42    0.36
   4   6  -1    1.48    0.32
   4   6  -1    0.43    0.42
   4   6  -1    0.88    0.28
   4   6  -1    0.49    0.32
  -4  -6   1    0.97    0.25
  -4  -6   1    0.83    0.33
   3   6  -1   33.59    2.23
   3   6  -1   34.63    2.13
   3   6  -1   35.59    2.23
   3   6  -1   33.32    2.07
   3   6  -1   31.56    2.09
   3   6  -1   35.24    2.10
  -3  -6   1   33.13    2.08
  -3  -6   1   35.79    2.24
  -3  -6   1   31.22    2.14
   2   6  -1   17.21    1.09
   2   6  -1   16.28    1.15
   2   6  -1   17.71    1.14
   2   6  -1   15.93    1.16
   2   6  -1   15.74    1.26
   2   6  -1   17.11    1.32
   2   6  -1   16.62    1.20
  -2  -6   1   15.29    1.18
  -2  -6   1   14.28    1.12
  -2  -6   1   18.39    1.18
   1   6  -1   36.88    2.45
   1   6  -1   39.30    2.33
   1   6  -1   37.97    2.36
   1   6  -1   37.42    2.35
   1   6  -1   41.52    2.27
   1   6  -1   35.39    2.39
   1   6  -1   39.86    2.32
  -1  -6   1   37.42    2.33
   0   6  -1   24.75    1.63
   0   6  -1   24.33    1.57
   0   6  -1   26.72    1.59
   0   6  -1   22.07    1.56
   0   6  -1   27.49    1.62
   0   6  -1   24.61    1.72
   0  -6   1   25.89    1.70
   0  -6   1   26.65    1.56
   0  -6   1   24.79    1.59
   0  -6   1   21.37    1.54
   0  -6   1   26.06    1.57
   0  -6   1   24.23    1.57
  -1   6  -1   57.04    3.41
  -1   6  -1   59.47    3.42
  -1   6  -1   62.29    3.49
  -1   6  -1   60.05    3.48
  -1   6  -1   59.01    3.44
  -1   6  -1   54.26    3.54
  -1   6  -1   57.16    3.46
   1  -6   1   55.75    3.35
   1  -6   1   60.67    3.47
   1  -6   1   59.44    3.47
   1  -6   1   57.27    3.44
   1  -6   1   58.18    3.45
   1  -6   1   55.77    3.45
   1  -6   1   50.85    3.34
   1  -6   1   62.16    3.45
   1  -6   1   58.67    3.53
  -2   6  -1    0.36    0.29
  -2   6  -1    1.05    0.39
  -2   6  -1    0.78    0.24
  -2   6  -1    0.40    0.29
  -2   6  -1    0.52    0.27
  -2   6  -1    0.06    0.26
  -2   6  -1    0.42    0.27
  -2   6  -1    1.05    0.23
  -2   6  -1    0.31    0.30
  -2   6  -1    0.65    0.34
  -2   6  -1    0.98    0.34
   2  -6   1    0.21    0.34
   2  -6   1    0.94    0.32
   2  -6   1    0.72    0.36
   2  -6   1    0.95    0.35
   2  -6   1    0.81    0.33
   2  -6   1    0.09    0.25
   2  -6   1    0.33    0.29
   2  -6   1    0.41    0.31
   2  -6   1    0.50    0.30
  -3   6  -1   25.30    1.71
  -3   6  -1   25.69    1.52
  -3   6  -1   25.02    1.72
  -3   6  -1   25.22    1.71
  -3   6  -1   22.37    1.66
  -3   6  -1   28.11    1.63
  -3   6  -1   23.33    1.68
  -3   6  -1   25.18    1.65
  -3   6  -1   27.49    1.76
  -3   6  -1   22.62    1.67
  -3   6  -1   24.88    1.72
  -3   6  -1   22.06    1.69
   3  -6   1   20.70    1.68
   3  -6   1   22.53    1.64
   3  -6   1   24.43    1.72
   3  -6   1   26.78    1.73
   3  -6   1   25.71    1.67
   3  -6   1   24.90    1.73
   3  -6   1   25.28    1.73
   3  -6   1   25.54    1.74
   3  -6   1   22.89    1.73
  -4   6  -1    1.41    0.45
  -4   6  -1    1.72    0.51
  -4   6  -1    1.35    0.36
  -4   6  -1    1.14    0.36
  -4   6  -1    1.34    0.41
  -4   6  -1    2.03    0.53
  -4   6  -1    1.19    0.38
  -4   6  -1    1.70    0.38
  -4   6  -1    1.55    0.42
  -4   6  -1    1.47    0.43
  -4   6  -1    1.83    0.48
  -4   6  -1    1.21    0.31
   4  -6   1    1.61    0.40
   4  -6   1    1.78    0.53
   4  -6   1    1.77    0.44
   4  -6   1    1.34    0.47
   4  -6   1    1.94    0.48
   4  -6   1    1.75    0.54
   4  -6   1    1.64    0.42
   4  -6   1    1.44    0.49
   4  -6   1    1.24    0.41
   4  -6   1    1.35    0.41
  -5   6  -1   15.27    1.29
  -5   6  -1   16.29    1.37
  -5   6  -1   15.55    1.20
  -5   6  -1   16.31    1.33
  -5   6  -1   13.38    1.12
  -5   6  -1   14.63    1.23
  -5   6  -1   14.09    1.23
  -5   6  -1   12.84    0.96
  -5   6  -1   16.05    1.20
  -5   6  -1   14.44    1.11
  -5   6  -1   15.85    1.15
  -5   6  -1   14.97    1.30
   5  -6   1   15.01    1.28
   5  -6   1   14.49    1.27
   5  -6   1   16.22    1.23
   5  -6   1   13.20    1.25
   5  -6   1   15.28    1.18
   5  -6   1   13.37    1.09
   5  -6   1   13.43    1.26
   5  -6   1   13.09    1.21
   5  -6   1   14.35    1.30
   5  -6   1   13.80    1.25
  -6   6  -1    0.45    0.46
  -6   6  -1    0.70    0.46
  -6   6  -1    0.06    0.30
  -6   6  -1    0.92    0.38
  -6   6  -1    0.70    0.36
  -6   6  -1    1.00    0.58
  -6   6  -1    1.58    0.55
  -6   6  -1    1.24    0.54
  -6   6  -1    1.05    0.45
  -6   6  -1    1.25    0.43
   6  -6   1    1.06    0.46
   6  -6   1    1.24    0.46
   6  -6   1    1.06    0.45
   6  -6   1    0.97    0.44
   6  -6   1    0.79    0.34
   6  -6   1    0.70    0.38
   6  -6   1    1.25    0.49
   6  -6   1    0.48    0.52
   6  -6   1    2.17    0.64
  -7   6  -1    8.41    0.96
  -7   6  -1    9.20    1.06
  -7   6  -1   10.77    1.04
  -7   6  -1    9.42    1.23
  -7   6  -1   11.68    1.28
  -7   6  -1    9.33    1.14
  -7   6  -1    8.19    0.87
  -7   6  -1    8.83    1.10
  -7   6  -1   10.39    1.18
   7  -6   1   11.50    1.14
   7  -6   1   11.07    1.03
   7  -6   1   11.33    1.00
   7  -6   1   10.09    1.16
   7  -6   1   10.68    1.06
   7  -6   1   10.17    1.05
   7  -6   1   10.71    1.15
   7  -6   1    9.80    1.19
   7  -6   1   10.02    0.97
  -8   6  -1    3.73    0.75
  -8   6  -1    3.88    0.79
  -8   6  -1    5.34    0.88
  -8   6  -1    4.08    1.00
  -8   6  -1    5.00    0.95
  -8   6  -1    2.61    0.89
  -8   6  -1    5.43    0.91
  -8   6  -1    5.13    0.96
  -8   6  -1    5.67    0.68
  -8   6  -1    6.24    1.18
   8  -6   1    4.51    0.90
   8  -6   1    5.41    1.10
   8  -6   1    4.54    0.72
   8  -6   1    5.38    0.97
   8  -6   1    5.66    0.84
   8  -6   1    5.22    0.79
   8  -6   1    4.87    0.95
  -9   6  -1    6.28    1.03
  -9   6  -1    5.04    1.01
  -9   6  -1    5.79    1.19
  -9   6  -1    6.02    0.65
  -9   6  -1    5.76    1.09
  -9   6  -1    4.86    0.85
  -9   6  -1    5.18    1.01
  -9   6  -1    7.50    1.07
   9  -6   1    4.29    0.81
   9  -6   1    6.14    1.73
   9  -6   1    4.76    0.88
   9  -6   1    7.16    0.93
   9  -6   1    4.56    0.78
   9  -6   1    6.94    1.20
   9  -6   1    5.94    1.14
 -10   6  -1    8.75    1.56
 -10   6  -1    7.40    1.48
 -10   6  -1    8.12    0.82
 -10   6  -1    8.83    1.28
 -10   6  -1   11.98    1.33
 -10   6  -1   10.53    1.54
 -10   6  -1   10.08    1.70
  10  -6   1    8.97    1.05
  10  -6   1   12.56    1.51
  10  -6   1   11.30    1.54
  10  -6   1    8.58    1.14
  10  -6   1    7.85    1.38
  10  -6   1   10.19    1.41
  10  -6   1    8.08    1.02
 -11   6  -1    6.03    1.16
 -11   6  -1    6.89    1.45
 -11   6  -1    6.74    1.37
 -11   6  -1    5.86    2.03
 -11   6  -1    6.36    1.18
 -11   6  -1    8.77    1.51
  11  -6   1    6.88    0.91
  11  -6   1    8.24    1.32
  11  -6   1    6.39    1.17
  11  -6   1    5.19    1.31
  11  -6   1    8.20    1.39
  10   5  -1    1.43    0.65
  10   5  -1    1.93    0.71
  10   5  -1    2.57    0.85
 -10  -5   1    1.92    0.78
 -10  -5   1    2.68    0.83
 -10  -5   1    1.80    0.74
 -10  -5   1    2.65    0.75
 -10  -5   1    3.30    0.73
 -10  -5   1    1.75    0.83
 -10  -5   1    3.27    0.79
   9   5  -1   17.67    1.96
   9   5  -1   12.14    1.28
   9   5  -1   15.54    1.48
  -9  -5   1   13.38    1.35
  -9  -5   1   16.01    1.41
  -9  -5   1   14.12    1.33
  -9  -5   1   14.53    1.60
  -9  -5   1   16.70    1.41
  -9  -5   1   16.17    1.44
  -9  -5   1   15.84    1.63
   8   5  -1    1.77    0.56
   8   5  -1    1.52    0.58
   8   5  -1    2.41    0.81
   8   5  -1    1.50    0.65
  -8  -5   1    1.89    0.58
  -8  -5   1    1.84    0.58
  -8  -5   1    2.25    0.53
  -8  -5   1    1.27    0.59
  -8  -5   1    1.83    0.39
  -8  -5   1    2.09    0.45
  -8  -5   1    2.03    0.51
  -8  -5   1    1.80    0.63
   7   5  -1    0.34    0.42
   7   5  -1    2.13    0.49
   7   5  -1    1.76    0.67
   7   5  -1    0.55    0.40
  -7  -5   1    0.72    0.71
  -7  -5   1    1.67    0.37
  -7  -5   1    1.28    0.57
  -7  -5   1    0.90    0.48
  -7  -5   1    1.96    0.48
   6   5  -1    1.75    0.46
   6   5  -1    1.07    0.45
   6   5  -1    1.70    0.49
   6   5  -1    1.03    0.61
  -6  -5   1    0.57    0.41
   5   5  -1    6.42    0.73
   5   5  -1    6.14    0.72
   5   5  -1    6.46    1.07
   5   5  -1    5.77    0.71
  -5  -5   1    6.31    0.66
  -5  -5   1    8.15    1.03
  -5  -5   1    7.22    0.80
  -5  -5   1    6.60    0.61
  -5  -5   1    6.37    0.64
   4   5  -1   22.71    1.39
   4   5  -1   21.02    1.50
   4   5  -1   19.09    1.42
   4   5  -1   22.15    1.71
   4   5  -1   18.65    1.44
   4   5  -1   22.28    1.53
  -4  -5   1   17.93    1.48
  -4  -5   1   22.29    1.63
  -4  -5   1   23.00    1.34
   3   5  -1   23.13    1.48
   3   5  -1   23.04    1.59
   3   5  -1   24.45    1.47
   3   5  -1   20.83    1.70
   3   5  -1   24.48    1.51
   3   5  -1   22.03    1.62
   3   5  -1   21.55    1.47
  -3  -5   1   22.94    1.46
  -3  -5   1   24.58    1.65
  -3  -5   1   22.17    1.55
   2   5  -1  157.67    8.43
   2   5  -1  148.94    8.40
   2   5  -1  154.67    8.40
   2   5  -1  149.81    8.53
   2   5  -1  142.83    8.47
   2   5  -1  145.40    8.43
   2   5  -1  159.50    8.59
  -2  -5   1  142.87    8.49
  -2  -5   1  130.48    8.43
   1   5  -1   45.67    2.55
   1   5  -1   42.52    2.57
   1   5  -1   45.89    2.54
   1   5  -1   48.69    2.69
   1   5  -1   41.23    2.62
   1   5  -1   43.67    2.57
  -1  -5   1   43.31    2.55
  -1  -5   1   39.48    2.54
  -1  -5   1   39.36    2.58
  -1  -5   1   39.33    2.53
   0   5  -1    4.99    0.54
   0   5  -1    6.03    0.51
   0   5  -1    6.30    0.53
   0   5  -1    6.42    0.53
   0   5  -1    5.24    0.64
   0   5  -1    5.02    0.50
   0  -5   1    5.29    0.50
   0  -5   1    6.70    0.51
   0  -5   1    5.33    0.54
   0  -5   1    5.57    0.46
   0  -5   1    5.70    0.53
   0  -5   1    5.94    0.52
   0  -5   1    5.65    0.47
   0  -5   1    5.09    0.47
   0  -5   1    6.08    0.63
  -1   5  -1    1.49    0.31
  -1   5  -1    1.49    0.36
  -1   5  -1    1.36    0.44
  -1   5  -1    1.32    0.34
  -1   5  -1    1.77    0.34
  -1   5  -1    0.71    0.30
  -1   5  -1    1.15    0.25
  -1   5  -1    1.98    0.39
  -1   5  -1    1.74    0.41
   1  -5   1    1.40    0.38
   1  -5   1    1.26    0.34
   1  -5   1    1.46    0.32
   1  -5   1    1.28    0.25
   1  -5   1    0.90    0.34
   1  -5   1    0.70    0.29
   1  -5   1    1.88    0.33
   1  -5   1    1.70    0.25
   1  -5   1    0.85    0.32
  -2   5  -1  351.73   20.15
  -2   5  -1  367.19   20.20
  -2   5  -1  342.30   20.14
  -2   5  -1  378.62   20.06
  -2   5  -1  314.43   20.04
  -2   5  -1  350.43   20.16
  -2   5  -1  348.02   20.12
  -2   5  -1  329.50   20.15
  -2   5  -1  370.71   20.18
  -2   5  -1  395.67   20.18
   2  -5   1  350.31   20.18
   2  -5   1  338.36   20.17
   2  -5   1  374.96   20.18
   2  -5   1  356.82   20.16
   2  -5   1  346.37   20.17
   2  -5   1  375.84   20.11
   2  -5   1  365.66   20.11
   2  -5   1  340.36   20.16
   2  -5   1  388.18   20.18
  -3   5  -1   65.18    4.19
  -3   5  -1   65.34    4.04
  -3   5  -1   68.48    3.92
  -3   5  -1   62.57    4.06
  -3   5  -1   67.33    4.07
  -3   5  -1   73.59    4.11
  -3   5  -1   68.21    3.98
  -3   5  -1   69.28    4.09
  -3   5  -1   73.98    3.99
  -3   5  -1   71.13    4.07
  -3   5  -1   58.09    4.09
   3  -5   1   71.45    4.08
   3  -5   1   66.34    4.08
   3  -5   1   66.02    4.04
   3  -5   1   62.23    3.93
   3  -5   1   69.25    4.09
   3  -5   1   69.24    4.08
   3  -5   1   67.97    4.01
   3  -5   1   61.86    4.05
   3  -5   1   68.71    4.10
  -4   5  -1   14.19    1.08
  -4   5  -1   14.13    1.20
  -4   5  -1   17.03    1.31
  -4   5  -1   16.45    1.13
  -4   5  -1   14.94    1.16
  -4   5  -1   15.02    1.17
  -4   5  -1   14.94    1.24
  -4   5  -1   14.50    1.00
  -4   5  -1   15.01    1.23
  -4   5  -1   13.87    1.21
  -4   5  -1   15.01    1.14
  -4   5  -1   15.60    1.27
   4  -5   1   15.35    1.17
   4  -5   1   15.53    1.19
   4  -5   1   16.32    1.20
   4  -5   1   16.91    1.29
   4  -5   1   14.96    1.10
   4  -5   1   16.13    1.29
   4  -5   1   16.12    1.27
   4  -5   1   15.00    1.24
   4  -5   1   16.41    1.27
   4  -5   1   16.52    1.25
  -5   5  -1    6.42    0.58
  -5   5  -1    7.27    0.73
  -5   5  -1    7.70    0.74
  -5   5  -1    7.79    0.83
  -5   5  -1    8.13    0.93
  -5   5  -1    6.84    0.82
  -5   5  -1    6.97    0.81
  -5   5  -1    7.03    0.90
  -5   5  -1    7.17    0.72
  -5   5  -1    6.50    0.78
  -5   5  -1    6.51    0.76
  -5   5  -1    6.49    0.65
   5  -5   1    8.17    0.86
   5  -5   1    7.07    0.79
   5  -5   1    6.81    0.78
   5  -5   1    7.01    0.76
   5  -5   1    7.36    0.83
   5  -5   1    6.55    0.71
   5  -5   1    7.19    0.87
   5  -5   1    6.61    0.81
   5  -5   1    6.50    0.69
  -6   5  -1   42.05    2.69
  -6   5  -1   41.96    2.68
  -6   5  -1   44.46    2.87
  -6   5  -1   39.22    2.70
  -6   5  -1   37.11    2.67
  -6   5  -1   36.41    2.75
  -6   5  -1   39.78    2.73
  -6   5  -1   42.35    2.50
  -6   5  -1   41.02    2.80
  -6   5  -1   36.05    2.56
   6  -5   1   37.98    2.70
   6  -5   1   41.22    2.62
   6  -5   1   42.43    2.61
   6  -5   1   38.13    2.59
   6  -5   1   40.71    2.72
   6  -5   1   39.66    2.75
   6  -5   1   40.77    2.76
   6  -5   1   40.72    2.63
  -7   5  -1    1.27    0.45
  -7   5  -1    1.96    0.58
  -7   5  -1    0.85    0.57
  -7   5  -1    2.25    0.45
  -7   5  -1    1.05    0.46
  -7   5  -1    1.22    0.82
  -7   5  -1    1.09    0.50
  -7   5  -1    0.87    0.34
  -7   5  -1    2.37    0.59
  -7   5  -1    1.30    0.62
  -7   5  -1    1.62    0.42
   7  -5   1    1.80    0.45
   7  -5   1    1.42    0.46
   7  -5   1    2.08    0.48
   7  -5   1    1.66    0.46
   7  -5   1    1.63    0.61
   7  -5   1    1.26    0.51
   7  -5   1    1.70    0.55
   7  -5   1    0.98    0.66
   7  -5   1    1.38    0.53
   7  -5   1    0.75    0.55
   7  -5   1    1.12    0.53
  -8   5  -1    1.09    0.43
  -8   5  -1    0.98    0.68
  -8   5  -1    0.64    0.55
  -8   5  -1    0.72    0.48
  -8   5  -1    1.03    0.55
  -8   5  -1    0.68    0.64
  -8   5  -1    1.15    0.38
  -8   5  -1    1.90    0.55
  -8   5  -1    0.89    0.58
   8  -5   1    1.16    0.43
   8  -5   1    1.14    0.46
   8  -5   1    1.00    0.56
   8  -5   1    1.20    0.58
   8  -5   1    1.54    0.46
   8  -5   1    1.65    0.52
   8  -5   1    1.60    0.61
   8  -5   1    0.41    0.51
  -9   5  -1    0.81    0.66
  -9   5  -1    1.42    0.67
  -9   5  -1   -0.74    0.63
  -9   5  -1    0.86    0.61
  -9   5  -1    1.10    0.69
  -9   5  -1    1.11    0.61
  -9   5  -1    0.16    0.42
  -9   5  -1    1.51    0.54
  -9   5  -1    1.48    0.35
  -9   5  -1    0.16    0.44
   9  -5   1   -0.25    0.40
   9  -5   1    0.96    0.50
   9  -5   1    0.68    0.51
   9  -5   1    0.72    0.57
   9  -5   1    0.25    0.47
   9  -5   1    0.52    0.36
   9  -5   1    1.21    0.55
 -10   5  -1    3.71    0.99
 -10   5  -1    3.88    0.83
 -10   5  -1    6.71    1.33
 -10   5  -1    4.73    1.09
 -10   5  -1    3.76    1.08
 -10   5  -1    4.90    1.03
 -10   5  -1    4.47    0.96
  10  -5   1    4.99    0.99
  10  -5   1    5.66    0.80
  10  -5   1    4.61    1.06
  10  -5   1    5.92    0.81
  10  -5   1    3.20    0.64
  10  -5   1    4.11    0.93
 -11   5  -1    3.42    1.13
 -11   5  -1    4.91    1.27
 -11   5  -1    4.47    1.07
 -11   5  -1    5.49    0.97
 -11   5  -1    4.19    0.95
 -11   5  -1    4.67    1.00
  11  -5   1    3.52    1.04
  11  -5   1    5.25    0.80
  11  -5   1    4.96    0.99
  11  -5   1    4.02    1.00
  10   4  -1   24.47    1.98
  10   4  -1   19.09    1.67
  10   4  -1   24.34    2.36
  10   4  -1   16.45    1.81
 -10  -4   1   25.42    1.87
 -10  -4   1   17.85    2.27
 -10  -4   1   24.34    1.87
 -10  -4   1   18.48    1.81
 -10  -4   1   19.63    2.02
 -10  -4   1   22.00    2.08
 -10  -4   1   22.30    1.78
   9   4  -1    4.18    0.88
   9   4  -1    5.20    0.85
   9   4  -1    4.21    1.05
  -9  -4   1    4.46    0.98
  -9  -4   1    5.36    0.93
  -9  -4   1    4.63    0.84
  -9  -4   1    3.90    0.77
  -9  -4   1    4.00    0.81
  -9  -4   1    3.99    0.82
  -9  -4   1    4.60    0.90
   8   4  -1    2.90    0.70
   8   4  -1    2.58    0.85
   8   4  -1    2.24    0.59
   8   4  -1    2.56    0.73
  -8  -4   1    1.67    0.60
  -8  -4   1    2.27    0.52
  -8  -4   1    2.28    0.53
  -8  -4   1    3.20    0.67
  -8  -4   1    2.90    0.84
  -8  -4   1    0.99    0.55
  -8  -4   1    1.41    0.36
   7   4  -1   -0.22    0.35
   7   4  -1    0.11    0.39
   7   4  -1   -0.22    0.52
   7   4  -1    0.15    0.37
   7   4  -1   -0.77    0.34
  -7  -4   1    0.68    0.24
  -7  -4   1    0.61    0.34
  -7  -4   1    0.29    0.36
  -7  -4   1    0.27    0.36
  -7  -4   1    0.25    0.30
  -7  -4   1   -0.07    0.45
  -7  -4   1   -0.04    0.32
  -7  -4   1   -0.05    0.35
   6   4  -1   44.67    3.04
   6   4  -1   49.45    3.19
   6   4  -1   46.65    3.09
   6   4  -1   52.15    3.42
   6   4  -1   50.59    3.15
  -6  -4   1   50.86    3.04
  -6  -4   1   52.74    3.36
  -6  -4   1   48.98    2.97
  -6  -4   1   50.97    3.06
  -6  -4   1   44.59    3.19
  -6  -4   1   51.23    3.06
  -6  -4   1   47.30    3.03
  -6  -4   1   45.23    2.88
   5   4  -1   43.68    2.77
   5   4  -1   43.16    2.76
   5   4  -1   48.58    3.06
   5   4  -1   44.73    2.79
   5   4  -1   42.81    2.83
  -5  -4   1   45.04    2.78
  -5  -4   1   43.31    2.87
  -5  -4   1   43.60    2.73
  -5  -4   1   42.63    2.60
  -5  -4   1   43.48    2.70
  -5  -4   1   49.54    3.03
  -5  -4   1   43.68    2.62
  -5  -4   1   42.91    2.58
   4   4  -1    4.32    0.59
   4   4  -1    4.43    0.57
   4   4  -1    4.54    0.56
   4   4  -1    4.01    0.57
   4   4  -1    3.78    0.69
  -4  -4   1    4.73    0.64
  -4  -4   1    4.35    0.42
  -4  -4   1    3.60    0.62
  -4  -4   1    3.73    0.49
   3   4  -1   40.79    2.39
   3   4  -1   39.32    2.35
   3   4  -1   44.13    2.63
   3   4  -1   37.79    2.48
   3   4  -1   38.09    2.43
   3   4  -1   37.90    2.34
   3   4  -1   41.43    2.39
  -3  -4   1   35.57    2.31
  -3  -4   1   39.57    2.46
   2   4  -1   74.47    4.35
   2   4  -1   74.53    4.29
   2   4  -1   68.57    4.21
   2   4  -1   70.62    4.20
   2   4  -1   79.40    4.21
   2   4  -1   69.53    4.29
   2   4  -1   76.33    4.23
  -2  -4   1   71.01    4.26
   1   4  -1    4.39    0.34
   1   4  -1    4.19    0.46
   1   4  -1    3.65    0.44
   1   4  -1    4.35    0.38
   1   4  -1    3.96    0.51
   1   4  -1    3.97    0.40
   1   4  -1    2.94    0.43
  -1  -4   1    3.79    0.45
  -1  -4   1    4.48    0.36
  -1  -4   1    3.40    0.43
  -1  -4   1    3.54    0.37
  -1  -4   1    3.81    0.40
  -1  -4   1    4.09    0.41
   0   4  -1   52.44    3.04
   0   4  -1   52.07    3.14
   0   4  -1   52.74    3.07
   0   4  -1   54.24    3.04
   0   4  -1   53.11    3.06
   0   4  -1   46.56    3.03
   0   4  -1   49.10    3.00
   0   4  -1   51.65    2.99
   0  -4   1   57.24    3.03
   0  -4   1   55.68    3.03
   0  -4   1   49.30    3.03
   0  -4   1   54.29    3.02
   0  -4   1   49.10    3.05
   0  -4   1   53.95    3.03
   0  -4   1   53.86    3.12
   0  -4   1   55.20    3.04
   0  -4   1   51.57    3.12
   0  -4   1   50.74    3.03
  -1   4  -1  933.72   51.87
  -1   4  -1  966.40   51.92
  -1   4  -1  835.57   51.79
  -1   4  -1  973.13   51.91
  -1   4  -1  939.29   51.93
  -1   4  -1  903.82   51.88
  -1   4  -1  976.75   51.89
  -1   4  -1  959.47   51.88
  -1   4  -1  817.87   51.86
   1  -4   1  986.07   51.90
   1  -4   1  955.49   51.90
   1  -4   1  964.30   51.89
   1  -4   1  931.38   51.88
   1  -4   1  879.77   51.88
   1  -4   1  856.02   51.92
   1  -4   1  926.26   51.84
   1  -4   1  884.88   51.82
   1  -4   1 1000.00   51.94
   1  -4   1  942.60   51.89
   1  -4   1  912.30   51.89
  -2   4  -1   48.41    3.20
  -2   4  -1   56.29    3.30
  -2   4  -1   55.02    3.30
  -2   4  -1   51.38    3.29
  -2   4  -1   54.42    3.17
  -2   4  -1   53.58    3.28
  -2   4  -1   57.51    3.25
  -2   4  -1   54.27    3.29
  -2   4  -1   59.49    3.31
   2  -4   1   55.88    3.30
   2  -4   1   55.83    3.30
   2  -4   1   55.60    3.31
   2  -4   1   60.90    3.32
   2  -4   1   51.38    3.29
   2  -4   1   53.97    3.29
   2  -4   1   56.12    3.22
   2  -4   1   53.92    3.29
   2  -4   1   58.73    3.25
   2  -4   1   53.10    3.24
  -3   4  -1   28.06    1.75
  -3   4  -1   28.25    1.83
  -3   4  -1   29.46    1.74
  -3   4  -1   24.61    1.74
  -3   4  -1   24.47    1.58
  -3   4  -1   27.91    1.80
  -3   4  -1   27.34    1.80
  -3   4  -1   24.46    1.75
  -3   4  -1   25.61    1.65
  -3   4  -1   26.60    1.79
  -3   4  -1   26.02    1.67
   3  -4   1   26.87    1.80
   3  -4   1   25.64    1.79
   3  -4   1   27.93    1.78
   3  -4   1   29.76    1.84
   3  -4   1   26.75    1.78
   3  -4   1   24.34    1.65
   3  -4   1   22.64    1.69
   3  -4   1   26.08    1.80
   3  -4   1   28.56    1.76
  -4   4  -1   74.26    4.38
  -4   4  -1   75.28    4.50
  -4   4  -1   72.96    4.46
  -4   4  -1   71.82    4.48
  -4   4  -1   73.80    4.40
  -4   4  -1   71.24    4.44
  -4   4  -1   71.06    4.31
  -4   4  -1   74.54    4.53
  -4   4  -1   69.26    4.29
  -4   4  -1   75.98    4.41
  -4   4  -1   76.74    4.58
  -4   4  -1   74.04    4.40
   4  -4   1   79.59    4.41
   4  -4   1   76.57    4.50
   4  -4   1   79.24    4.45
   4  -4   1   71.33    4.49
   4  -4   1   72.30    4.46
   4  -4   1   69.69    4.36
   4  -4   1   72.81    4.36
   4  -4   1   77.06    4.49
   4  -4   1   73.71    4.49
   4  -4   1   74.97    4.48
  -5   4  -1    1.88    0.49
  -5   4  -1    1.85    0.37
  -5   4  -1    1.51    0.54
  -5   4  -1    1.45    0.50
  -5   4  -1    1.98    0.48
  -5   4  -1    2.45    0.48
  -5   4  -1    1.97    0.54
  -5   4  -1    2.44    0.49
  -5   4  -1    2.21    0.40
  -5   4  -1    2.24    0.47
   5  -4   1    2.32    0.52
   5  -4   1    3.30    0.52
   5  -4   1    2.25    0.43
   5  -4   1    2.02    0.50
   5  -4   1    2.16    0.44
   5  -4   1    2.64    0.56
   5  -4   1    1.80    0.44
   5  -4   1    2.11    0.42
   5  -4   1    1.57    0.46
   5  -4   1    1.86    0.49
  -6   4  -1   -0.20    0.37
  -6   4  -1    0.62    0.37
  -6   4  -1    0.36    0.33
  -6   4  -1    0.69    0.38
  -6   4  -1    0.55    0.29
  -6   4  -1   -0.34    0.35
  -6   4  -1    0.55    0.41
  -6   4  -1    0.95    0.39
  -6   4  -1    0.82    0.38
  -6   4  -1    0.31    0.25
  -6   4  -1   -0.49    0.29
   6  -4   1    0.32    0.27
   6  -4   1    0.63    0.43
   6  -4   1    1.14    0.42
   6  -4   1    0.80    0.37
   6  -4   1    0.15    0.29
   6  -4   1    0.07    0.37
   6  -4   1    0.40    0.34
   6  -4   1    0.13    0.39
   6  -4   1    0.35    0.30
   6  -4   1    0.75    0.37
   6  -4   1    0.32    0.33
  -7   4  -1    3.93    0.80
  -7   4  -1    3.23    0.64
  -7   4  -1    2.11    0.46
  -7   4  -1    3.03    0.69
  -7   4  -1    2.90    0.77
  -7   4  -1    1.55    0.55
  -7   4  -1    3.88    0.63
  -7   4  -1    2.65    0.60
  -7   4  -1    4.52    0.88
  -7   4  -1    3.55    0.71
  -7   4  -1    3.00    0.47
   7  -4   1    2.77    0.71
   7  -4   1    2.74    0.52
   7  -4   1    3.36    0.78
   7  -4   1    2.41    0.63
   7  -4   1    3.84    0.59
   7  -4   1    3.72    0.72
   7  -4   1    2.81    0.54
   7  -4   1    3.38    0.77
   7  -4   1    2.86    0.54
   7  -4   1    2.71    0.71
   7  -4   1    3.39    0.78
  -8   4  -1    3.00    0.83
  -8   4  -1    2.60    0.42
  -8   4  -1    2.05    0.67
  -8   4  -1    2.33    0.67
  -8   4  -1    3.20    0.84
  -8   4  -1    2.83    0.67
  -8   4  -1    2.66    0.68
  -8   4  -1    3.30    0.86
  -8   4  -1    2.33    0.49
   8  -4   1    3.58    0.58
   8  -4   1    3.45    0.61
   8  -4   1    3.06    0.79
   8  -4   1    2.93    0.76
   8  -4   1    4.57    0.81
   8  -4   1    2.93    0.82
   8  -4   1    1.59    0.46
   8  -4   1    2.21    0.60
  -9   4  -1    3.28    0.87
  -9   4  -1    4.90    1.08
  -9   4  -1    2.74    0.74
  -9   4  -1    4.97    0.97
  -9   4  -1    2.28    0.62
   9  -4   1    2.63    0.54
   9  -4   1    2.77    0.60
   9  -4   1    4.77    0.91
   9  -4   1    5.30    1.00
   9  -4   1    3.36    0.61
   9  -4   1    4.21    0.65
   9  -4   1    4.30    0.86
 -10   4  -1    5.57    1.36
 -10   4  -1    4.61    0.93
 -10   4  -1    8.47    1.31
 -10   4  -1    7.77    1.17
 -10   4  -1    7.36    1.30
 -10   4  -1    7.34    1.10
 -10   4  -1    5.70    1.19
 -10   4  -1    6.90    1.23
 -10   4  -1    4.57    0.83
  10  -4   1    6.16    0.95
  10  -4   1    7.40    1.38
  10  -4   1    6.43    1.15
  10  -4   1    5.88    0.84
  10  -4   1    5.26    0.90
  10  -4   1    6.28    1.36
  10  -4   1    6.63    1.19
  10  -4   1    6.42    0.80
 -11   4  -1    7.10    1.10
 -11   4  -1    5.39    1.03
 -11   4  -1    6.79    1.26
 -11   4  -1    5.49    1.10
 -11   4  -1    6.68    1.21
 -11   4  -1    3.67    1.03
  11  -4   1    6.78    0.88
  11  -4   1    4.66    1.08
  11  -4   1    5.36    1.07
  11  -4   1    5.91    1.04
  10   3  -1    2.14    0.65
  10   3  -1    4.45    1.19
  10   3  -1    2.27    0.91
  10   3  -1    1.50    0.64
 -10  -3   1    2.42    0.70
 -10  -3   1    3.43    0.95
 -10  -3   1    2.83    0.77
 -10  -3   1    2.11    0.71
 -10  -3   1    2.61    0.86
 -10  -3   1    2.23    0.94
 -10  -3   1    2.44    0.72
   9   3  -1    7.82    1.19
   9   3  -1    8.00    1.25
   9   3  -1    5.48    1.15
   9   3  -1    5.73    0.83
   9   3  -1    6.30    0.93
  -9  -3   1    6.45    1.18
  -9  -3   1    7.21    1.04
  -9  -3   1    5.53    0.98
  -9  -3   1    6.92    1.01
  -9  -3   1    5.11    0.62
  -9  -3   1    8.13    1.24
  -9  -3   1    6.81    1.04
  -9  -3   1    7.09    1.25
   8   3  -1    1.54    0.56
   8   3  -1    1.12    0.66
   8   3  -1    1.31    0.47
   8   3  -1    0.93    0.38
   8   3  -1    1.36    0.42
   8   3  -1    1.45    0.59
  -8  -3   1    2.25    0.60
  -8  -3   1    2.67    0.63
  -8  -3   1    2.87    0.74
  -8  -3   1    2.02    0.59
  -8  -3   1    3.02    0.65
  -8  -3   1    1.93    0.53
  -8  -3   1    1.27    0.61
  -8  -3   1    2.18    0.35
  -8  -3   1    0.55    0.66
   7   3  -1   14.23    1.12
   7   3  -1   18.67    1.49
   7   3  -1   12.73    1.14
   7   3  -1   14.43    1.14
   7   3  -1   16.68    1.64
   7   3  -1   12.87    1.19
   7   3  -1   14.64    1.11
   7   3  -1   16.79    1.34
   7   3  -1   16.19    1.35
  -7  -3   1   15.57    1.36
  -7  -3   1   13.50    1.22
  -7  -3   1   15.77    1.27
  -7  -3   1   18.07    1.35
  -7  -3   1   15.99    1.13
  -7  -3   1   15.36    1.52
  -7  -3   1   14.43    1.16
  -7  -3   1   16.29    1.47
  -7  -3   1   14.97    1.32
   6   3  -1    4.18    0.52
   6   3  -1    4.43    0.53
   6   3  -1    4.29    0.76
   6   3  -1    4.23    0.65
   6   3  -1    4.22    0.62
   6   3  -1    3.62    0.49
   6   3  -1    3.58    0.81
   6   3  -1    4.40    0.74
   6   3  -1    3.95    0.53
  -6  -3   1    4.34    0.81
  -6  -3   1    3.98    0.63
  -6  -3   1    5.10    0.70
  -6  -3   1    3.61    0.63
  -6  -3   1    3.56    0.56
  -6  -3   1    3.82    0.46
  -6  -3   1    3.70    0.58
  -6  -3   1    3.50    0.74
  -6  -3   1    3.53    0.40
   5   3  -1    3.88    0.47
   5   3  -1    4.64    0.64
   5   3  -1    4.41    0.53
   5   3  -1    4.18    0.85
   5   3  -1    5.67    0.75
   5   3  -1    4.05    0.48
   5   3  -1    4.61    0.63
  -5  -3   1    5.00    0.57
  -5  -3   1    4.49    0.43
  -5  -3   1    4.92    0.64
  -5  -3   1    4.18    0.43
  -5  -3   1    3.85    0.51
  -5  -3   1    4.87    0.60
  -5  -3   1    4.22    0.73
  -5  -3   1    4.90    0.74
   4   3  -1    1.54    0.39
   4   3  -1    0.80    0.40
   4   3  -1    1.07    0.23
   4   3  -1    1.34    0.33
   4   3  -1    1.46    0.35
   4   3  -1    0.95    0.23
   4   3  -1    1.69    0.38
  -4  -3   1    0.26    0.30
  -4  -3   1    1.57    0.24
  -4  -3   1    1.14    0.35
  -4  -3   1    1.26    0.24
  -4  -3   1    1.03    0.37
  -4  -3   1    1.25    0.24
  -4  -3   1    1.16    0.31
   3   3  -1  101.90    5.99
   3   3  -1  113.04    6.04
   3   3  -1  109.33    5.99
   3   3  -1  103.33    6.07
   3   3  -1  105.47    6.04
   3   3  -1  106.26    6.04
  -3  -3   1   94.73    5.97
  -3  -3   1   99.74    6.00
  -3  -3   1  100.78    5.95
  -3  -3   1  110.43    6.11
  -3  -3   1  107.35    5.98
  -3  -3   1  106.80    5.97
   2   3  -1   48.45    2.96
   2   3  -1   52.38    2.93
   2   3  -1   51.98    3.05
   2   3  -1   50.29    2.91
   2   3  -1   53.41    2.93
   2   3  -1   52.79    3.00
  -2  -3   1   50.06    3.02
  -2  -3   1   47.97    2.91
  -2  -3   1   49.52    2.97
  -2  -3   1   46.25    2.91
  -2  -3   1   47.59    2.94
  -2  -3   1   50.70    2.92
  -2  -3   1   50.87    2.97
   1   3  -1    0.07    0.22
   1   3  -1    0.16    0.12
   1   3  -1    0.19    0.26
   1   3  -1    0.09    0.19
   1   3  -1    0.12    0.24
   1   3  -1   -0.01    0.15
  -1  -3   1    0.36    0.23
  -1  -3   1    0.08    0.15
  -1  -3   1    0.15    0.19
   0   3  -1   90.95    5.09
   0   3  -1   84.79    5.07
   0   3  -1   88.80    5.15
   0   3  -1   91.26    5.08
   0   3  -1   89.16    5.10
   0   3  -1   83.72    5.12
   0   3  -1   87.34    5.18
   0   3  -1   87.72    5.07
   0   3  -1   92.23    5.11
   0  -3   1  100.44    5.10
   0  -3   1   93.75    5.11
   0  -3   1   86.94    5.09
   0  -3   1   92.75    5.10
   0  -3   1   79.48    5.09
   0  -3   1   88.95    5.09
   0  -3   1   99.69    5.17
   0  -3   1   91.00    5.09
  -1   3  -1  121.61    6.65
  -1   3  -1  114.09    6.65
  -1   3  -1  127.65    6.61
  -1   3  -1  118.00    6.73
  -1   3  -1  113.07    6.67
  -1   3  -1  115.99    6.66
  -1   3  -1  106.18    6.60
  -1   3  -1  112.13    6.68
  -1   3  -1  117.63    6.66
   1  -3   1  129.12    6.69
   1  -3   1  115.44    6.63
   1  -3   1  118.10    6.66
   1  -3   1  118.82    6.67
   1  -3   1  118.46    6.69
   1  -3   1  118.43    6.68
   1  -3   1  109.49    6.66
   1  -3   1  116.26    6.62
  -2   3  -1  119.39    6.46
  -2   3  -1  125.66    6.57
  -2   3  -1  113.95    6.52
  -2   3  -1  101.68    6.51
  -2   3  -1  104.48    6.52
  -2   3  -1   99.85    6.46
  -2   3  -1  113.16    6.54
  -2   3  -1  116.93    6.54
  -2   3  -1  112.49    6.46
  -2   3  -1  103.28    6.52
  -2   3  -1  105.90    6.40
  -2   3  -1  116.70    6.52
  -2   3  -1  124.28    6.49
   2  -3   1  125.19    6.56
   2  -3   1  110.58    6.53
   2  -3   1  115.03    6.54
   2  -3   1  111.40    6.52
   2  -3   1  118.98    6.56
   2  -3   1  117.62    6.52
   2  -3   1  111.71    6.54
   2  -3   1  112.33    6.45
   2  -3   1  123.73    6.50
   2  -3   1  109.35    6.48
  -3   3  -1    1.06    0.33
  -3   3  -1    0.40    0.20
  -3   3  -1    0.80    0.29
  -3   3  -1    1.18    0.29
  -3   3  -1    0.73    0.26
  -3   3  -1    0.48    0.34
  -3   3  -1    0.56    0.29
  -3   3  -1    0.52    0.36
  -3   3  -1    1.02    0.37
  -3   3  -1    0.21    0.23
  -3   3  -1    0.48    0.31
  -3   3  -1    0.84    0.38
   3  -3   1    1.01    0.34
   3  -3   1    0.70    0.32
   3  -3   1    0.76    0.31
   3  -3   1    0.81    0.29
   3  -3   1    1.04    0.32
   3  -3   1    0.54    0.35
   3  -3   1    0.63    0.32
   3  -3   1    1.01    0.35
   3  -3   1    0.42    0.34
   3  -3   1    0.83    0.27
  -4   3  -1   11.58    0.89
  -4   3  -1   11.67    1.03
  -4   3  -1   12.76    1.06
  -4   3  -1   12.32    1.07
  -4   3  -1   12.00    1.12
  -4   3  -1   13.03    1.06
  -4   3  -1   13.11    0.97
  -4   3  -1   12.75    1.09
  -4   3  -1   11.59    0.86
  -4   3  -1   12.86    1.02
  -4   3  -1   13.04    1.03
  -4   3  -1   12.90    0.97
   4  -3   1   10.72    1.04
   4  -3   1   12.25    0.99
   4  -3   1   11.88    0.93
   4  -3   1   13.05    0.97
   4  -3   1   12.19    1.08
   4  -3   1   12.42    0.96
   4  -3   1   12.20    0.95
   4  -3   1   13.35    1.06
   4  -3   1   13.81    1.09
  -5   3  -1    7.48    0.73
  -5   3  -1    8.71    0.89
  -5   3  -1    8.27    0.96
  -5   3  -1    8.79    0.87
  -5   3  -1    8.67    0.86
  -5   3  -1    8.27    0.88
  -5   3  -1    8.32    0.65
  -5   3  -1    8.87    0.78
   5  -3   1    9.85    0.93
   5  -3   1    9.50    0.89
   5  -3   1    7.77    0.73
   5  -3   1    8.96    0.92
   5  -3   1    7.79    0.90
   5  -3   1   10.10    0.79
   5  -3   1    8.65    0.85
   5  -3   1    7.48    0.74
   5  -3   1    9.49    0.80
   5  -3   1    8.56    0.81
   5  -3   1    8.95    0.91
   5  -3   1    7.19    0.79
  -6   3  -1    4.27    0.43
  -6   3  -1    3.28    0.71
  -6   3  -1    4.63    0.71
  -6   3  -1    3.47    0.69
  -6   3  -1    3.29    0.64
  -6   3  -1    5.29    0.61
  -6   3  -1    4.64    0.80
  -6   3  -1    4.73    0.86
  -6   3  -1    3.46    0.51
  -6   3  -1    3.55    0.67
  -6   3  -1    3.95    0.64
   6  -3   1    4.92    0.58
   6  -3   1    4.51    0.73
   6  -3   1    4.46    0.65
   6  -3   1    5.33    0.79
   6  -3   1    4.01    0.71
   6  -3   1    3.56    0.52
   6  -3   1    4.39    0.63
   6  -3   1    3.46    0.63
   6  -3   1    3.29    0.70
   6  -3   1    3.85    0.68
   6  -3   1    4.37    0.67
   6  -3   1    3.61    0.67
  -7   3  -1    9.91    1.05
  -7   3  -1    8.57    0.99
  -7   3  -1    9.52    0.94
  -7   3  -1    7.83    0.66
  -7   3  -1    7.59    0.99
  -7   3  -1    8.21    1.04
  -7   3  -1    8.12    0.81
  -7   3  -1    8.68    1.26
  -7   3  -1    8.98    1.15
  -7   3  -1    7.71    1.10
  -7   3  -1    9.30    1.11
   7  -3   1    8.03    0.99
   7  -3   1    9.28    1.15
   7  -3   1   10.16    1.04
   7  -3   1    7.21    0.91
   7  -3   1    8.96    1.00
   7  -3   1    8.12    0.86
   7  -3   1    9.05    0.87
   7  -3   1    7.57    1.15
   7  -3   1    9.64    0.82
   7  -3   1    9.13    0.91
   7  -3   1    8.28    0.89
  -8   3  -1    0.76    0.49
  -8   3  -1    1.01    0.60
  -8   3  -1    1.30    0.59
  -8   3  -1    0.65    0.34
  -8   3  -1    0.79    0.49
  -8   3  -1    0.10    0.44
  -8   3  -1    1.40    0.52
  -8   3  -1    1.29    0.52
   8  -3   1    0.57    0.51
   8  -3   1    1.16    0.45
   8  -3   1    0.72    0.39
   8  -3   1    0.47    0.44
   8  -3   1    0.60    0.49
   8  -3   1    0.55    0.28
   8  -3   1    0.90    0.51
   8  -3   1    0.70    0.37
  -9   3  -1    1.76    0.76
  -9   3  -1    1.68    0.79
  -9   3  -1    0.92    0.85
  -9   3  -1    1.80    0.77
  -9   3  -1    2.05    0.70
  -9   3  -1    0.74    0.61
  -9   3  -1    1.87    0.78
  -9   3  -1    0.55    0.44
   9  -3   1    1.79    0.49
   9  -3   1    1.29    0.54
   9  -3   1    1.00    0.66
   9  -3   1    1.13    0.41
   9  -3   1    0.13    0.35
   9  -3   1    2.09    0.44
   9  -3   1    0.89    0.56
   9  -3   1    1.11    0.64
   9  -3   1    0.94    0.56
 -10   3  -1    4.98    1.08
 -10   3  -1    3.69    1.14
 -10   3  -1    5.19    1.13
 -10   3  -1    3.96    1.07
 -10   3  -1    4.33    0.84
 -10   3  -1    4.13    0.85
 -10   3  -1    4.07    0.93
 -10   3  -1    3.76    0.92
  10  -3   1    3.72    0.62
  10  -3   1    3.55    0.88
  10  -3   1    6.08    1.14
  10  -3   1    3.69    0.72
 -11   3  -1    1.79    0.76
 -11   3  -1    1.63    0.74
 -11   3  -1    2.18    0.73
 -11   3  -1    1.75    0.77
 -11   3  -1    1.06    0.81
 -11   3  -1    1.40    0.71
  11  -3   1    1.43    0.62
  11  -3   1    1.73    0.70
  11  -3   1    1.47    0.74
  11   2  -1    0.78    0.63
  11   2  -1    1.21    0.57
 -11  -2   1    0.15    0.63
 -11  -2   1    0.62    0.63
 -11  -2   1    2.18    0.75
 -11  -2   1   -0.05    0.61
 -11  -2   1    1.62    0.70
  10   2  -1    7.86    0.86
  10   2  -1    5.71    1.06
  10   2  -1   10.19    1.53
  10   2  -1    7.44    1.26
 -10  -2   1    7.92    1.16
 -10  -2   1    5.78    1.15
 -10  -2   1    8.44    1.40
 -10  -2   1    8.98    1.32
 -10  -2   1    7.46    1.22
 -10  -2   1    5.80    1.14
 -10  -2   1    7.83    1.16
   9   2  -1    0.54    0.44
   9   2  -1    0.95    0.49
   9   2  -1    0.88    0.43
   9   2  -1    1.37    0.62
   9   2  -1    1.38    0.74
  -9  -2   1    1.10    0.63
  -9  -2   1    0.32    0.28
  -9  -2   1    0.60    0.58
  -9  -2   1    0.30    0.60
  -9  -2   1    0.53    0.51
  -9  -2   1    1.08    0.63
  -9  -2   1    1.36    0.76
  -9  -2   1    0.91    0.52
   8   2  -1    1.91    0.72
   8   2  -1    2.78    0.56
   8   2  -1    1.90    0.49
   8   2  -1    2.09    0.65
   8   2  -1    1.93    0.61
  -8  -2   1    2.36    0.71
  -8  -2   1    2.64    0.55
  -8  -2   1    2.07    0.67
  -8  -2   1    3.04    0.65
  -8  -2   1    2.00    0.38
  -8  -2   1    2.20    0.65
  -8  -2   1    2.04    0.63
  -8  -2   1    2.55    0.59
   7   2  -1    0.81    0.37
   7   2  -1    0.46    0.36
   7   2  -1    0.94    0.57
   7   2  -1    1.01    0.39
   7   2  -1    1.61    0.43
   7   2  -1    0.43    0.56
   7   2  -1    1.54    0.47
   7   2  -1    1.17    0.43
  -7  -2   1    0.99    0.44
  -7  -2   1    0.84    0.46
  -7  -2   1    1.41    0.27
  -7  -2   1    0.94    0.49
  -7  -2   1    1.24    0.44
  -7  -2   1    1.26    0.43
  -7  -2   1    0.87    0.52
  -7  -2   1    0.89    0.37
  -7  -2   1    1.09    0.44
  -7  -2   1    0.33    0.39
   6   2  -1   21.58    1.54
   6   2  -1   21.96    1.63
   6   2  -1   21.38    1.62
   6   2  -1   22.12    1.54
   6   2  -1   25.51    1.90
   6   2  -1   21.89    1.51
   6   2  -1   22.71    1.52
   6   2  -1   23.48    1.75
  -6  -2   1   20.53    1.46
  -6  -2   1   23.48    1.62
  -6  -2   1   21.22    1.40
  -6  -2   1   24.61    1.82
  -6  -2   1   20.45    1.54
  -6  -2   1   24.76    1.65
  -6  -2   1   21.24    1.57
  -6  -2   1   24.25    1.82
   5   2  -1    3.27    0.54
   5   2  -1    3.78    0.51
   5   2  -1    3.48    0.46
   5   2  -1    3.44    0.59
   5   2  -1    3.95    0.38
   5   2  -1    4.97    0.58
   5   2  -1    3.15    0.50
   5   2  -1    4.35    0.68
  -5  -2   1    4.04    0.38
  -5  -2   1    3.62    0.35
  -5  -2   1    4.08    0.40
  -5  -2   1    3.87    0.52
  -5  -2   1    3.65    0.56
  -5  -2   1    4.57    0.54
  -5  -2   1    3.89    0.64
  -5  -2   1    3.66    0.43
   4   2  -1   10.75    0.81
   4   2  -1    9.66    0.80
   4   2  -1    9.74    0.78
   4   2  -1   10.40    0.70
   4   2  -1   11.71    0.88
   4   2  -1   10.60    0.78
   4   2  -1   12.63    0.88
   4   2  -1    9.65    0.77
   4   2  -1   10.79    1.01
   4   2  -1   11.44    0.96
  -4  -2   1   10.51    0.71
  -4  -2   1    9.60    0.70
  -4  -2   1   10.17    0.83
  -4  -2   1    8.69    0.75
  -4  -2   1   11.08    0.98
  -4  -2   1    9.46    0.87
  -4  -2   1   10.80    0.69
  -4  -2   1   10.20    0.71
  -4  -2   1    9.13    0.88
   3   2  -1    7.56    0.66
   3   2  -1   10.83    0.73
   3   2  -1    9.01    0.78
   3   2  -1    8.46    0.65
   3   2  -1    8.29    0.66
   3   2  -1    9.48    0.64
   3   2  -1    9.71    0.72
   3   2  -1    7.66    0.67
   3   2  -1    7.61    0.65
  -3  -2   1    8.61    0.70
  -3  -2   1    8.67    0.69
  -3  -2   1    9.29    0.75
  -3  -2   1    8.26    0.61
  -3  -2   1    8.70    0.62
  -3  -2   1    9.99    0.60
  -3  -2   1    9.59    0.65
  -3  -2   1    9.11    0.72
  -3  -2   1   11.12    0.85
   2   2  -1   13.43    0.89
   2   2  -1   14.31    1.03
   2   2  -1   14.32    0.89
   2   2  -1   12.63    0.91
   2   2  -1   14.81    1.03
   2   2  -1   13.85    0.91
   2   2  -1   13.68    0.96
  -2  -2   1   14.68    0.99
  -2  -2   1   13.32    0.91
  -2  -2   1   15.20    0.89
  -2  -2   1   14.02    0.99
  -2  -2   1   14.90    0.91
  -2  -2   1   14.15    0.90
  -2  -2   1   15.33    0.97
  -2  -2   1   13.14    0.88
  -2  -2   1   12.44    0.90
   1   2  -1    0.18    0.17
   1   2  -1   -0.04    0.19
   1   2  -1    0.30    0.21
   1   2  -1    0.31    0.14
   1   2  -1    0.00    0.21
  -1  -2   1    0.23    0.12
  -1  -2   1    0.16    0.19
  -1  -2   1    0.10    0.14
  -1  -2   1    0.08    0.17
  -1  -2   1    0.24    0.15
  -1  -2   1    0.12    0.16
   0   2  -1   37.61    2.09
   0   2  -1   38.44    2.07
   0   2  -1   32.98    2.06
   0   2  -1   36.56    2.09
   0   2  -1   37.79    2.12
   0   2  -1   31.67    2.12
   0   2  -1   37.93    2.06
   0  -2   1   34.59    2.06
   0  -2   1   37.40    2.06
   0  -2   1   37.89    2.08
   0  -2   1   35.39    2.06
   0  -2   1   38.54    2.07
   0  -2   1   35.47    2.13
   0  -2   1   33.04    2.06
   0  -2   1   35.82    2.09
   0  -2   1   37.14    2.12
   0  -2   1   38.91    2.08
   0  -2   1   32.27    2.07
  -1   2  -1    5.78    0.48
  -1   2  -1    4.36    0.44
  -1   2  -1    5.64    0.47
  -1   2  -1    3.61    0.42
  -1   2  -1    4.09    0.40
  -1   2  -1    5.05    0.36
  -1   2  -1    5.62    0.42
  -1   2  -1    3.55    0.44
  -1   2  -1    4.08    0.42
  -1   2  -1    5.11    0.38
  -1   2  -1    4.47    0.43
   1  -2   1    4.58    0.48
   1  -2   1    3.45    0.43
   1  -2   1    3.91    0.45
   1  -2   1    4.35    0.44
   1  -2   1    4.27    0.35
   1  -2   1    3.90    0.40
   1  -2   1    3.68    0.43
   1  -2   1    4.28    0.45
   1  -2   1    5.00    0.46
   1  -2   1    4.69    0.39
   1  -2   1    4.81    0.36
  -2   2  -1   14.78    0.96
  -2   2  -1   11.84    0.95
  -2   2  -1   13.67    0.88
  -2   2  -1   12.56    0.95
  -2   2  -1   14.03    0.93
  -2   2  -1   13.64    0.87
  -2   2  -1   13.13    0.93
  -2   2  -1   13.56    0.99
  -2   2  -1   14.07    0.99
  -2   2  -1   14.05    0.95
  -2   2  -1   12.96    0.99
   2  -2   1   13.82    0.94
   2  -2   1   13.50    0.96
   2  -2   1   14.52    0.94
   2  -2   1   13.43    0.89
   2  -2   1   13.61    0.87
   2  -2   1   12.80    0.99
   2  -2   1   13.75    1.00
   2  -2   1   13.57    0.98
   2  -2   1   15.62    0.97
   2  -2   1   15.55    1.02
  -3   2  -1    3.15    0.40
  -3   2  -1    3.48    0.44
  -3   2  -1    3.37    0.50
  -3   2  -1    4.10    0.56
  -3   2  -1    3.10    0.53
  -3   2  -1    3.83    0.51
  -3   2  -1    3.82    0.55
  -3   2  -1    3.43    0.50
  -3   2  -1    3.15    0.33
  -3   2  -1    3.44    0.45
  -3   2  -1    3.87    0.51
  -3   2  -1    3.17    0.54
   3  -2   1    4.71    0.49
   3  -2   1    2.94    0.52
   3  -2   1    3.78    0.56
   3  -2   1    3.74    0.51
   3  -2   1    3.23    0.53
   3  -2   1    3.59    0.53
   3  -2   1    3.81    0.44
   3  -2   1    3.65    0.42
   3  -2   1    2.61    0.43
   3  -2   1    3.73    0.44
  -4   2  -1    5.97    0.79
  -4   2  -1    5.82    0.77
  -4   2  -1    5.84    0.69
  -4   2  -1    5.08    0.54
  -4   2  -1    5.38    0.47
  -4   2  -1    5.21    0.63
  -4   2  -1    4.91    0.66
  -4   2  -1    5.66    0.60
  -4   2  -1    5.31    0.68
  -4   2  -1    5.66    0.68
  -4   2  -1    6.25    0.73
   4  -2   1    5.77    0.67
   4  -2   1    5.44    0.66
   4  -2   1    3.92    0.84
   4  -2   1    5.99    0.60
   4  -2   1    5.84    0.61
   4  -2   1    5.03    0.55
   4  -2   1    4.65    0.58
   4  -2   1    5.81    0.57
   4  -2   1    5.44    0.68
   4  -2   1    6.11    0.73
   4  -2   1    5.17    0.70
   4  -2   1    5.66    0.80
  -5   2  -1    0.38    0.34
  -5   2  -1    0.23    0.26
  -5   2  -1    0.49    0.32
  -5   2  -1    0.25    0.17
  -5   2  -1    0.23    0.27
  -5   2  -1    0.32    0.25
  -5   2  -1    0.08    0.33
  -5   2  -1   -0.07    0.34
  -5   2  -1   -0.05    0.24
  -5   2  -1    0.05    0.19
  -5   2  -1    0.12    0.27
   5  -2   1    0.17    0.31
   5  -2   1    0.28    0.27
   5  -2   1    0.13    0.25
   5  -2   1   -0.18    0.23
   5  -2   1   -0.09    0.29
   5  -2   1    0.08    0.35
   5  -2   1    0.14    0.26
   5  -2   1   -0.03    0.22
   5  -2   1    0.11    0.27
   5  -2   1   -0.08    0.28
   5  -2   1    0.26    0.29
   5  -2   1    0.14    0.22
  -6   2  -1    7.24    0.55
  -6   2  -1    6.49    0.84
  -6   2  -1    8.73    0.94
  -6   2  -1    7.71    0.99
  -6   2  -1    5.27    0.81
  -6   2  -1    8.51    0.96
  -6   2  -1    6.83    0.66
  -6   2  -1    6.51    0.74
  -6   2  -1    7.80    0.91
  -6   2  -1    6.88    0.79
   6  -2   1    6.47    0.65
   6  -2   1    7.47    0.80
   6  -2   1    6.85    0.70
   6  -2   1    6.65    0.86
   6  -2   1    7.13    0.69
   6  -2   1    6.72    0.83
   6  -2   1    9.14    0.87
   6  -2   1    7.08    0.84
   6  -2   1    6.30    0.79
   6  -2   1    8.36    0.87
   6  -2   1    7.72    1.03
   6  -2   1    6.98    0.70
  -7   2  -1    0.77    0.34
  -7   2  -1    0.27    0.41
  -7   2  -1    0.17    0.44
  -7   2  -1    1.12    0.49
  -7   2  -1    1.27    0.46
  -7   2  -1    1.11    0.45
  -7   2  -1    1.46    0.52
  -7   2  -1    0.78    0.44
  -7   2  -1    0.91    0.31
  -7   2  -1    1.23    0.53
   7  -2   1    0.47    0.43
   7  -2   1    0.78    0.37
   7  -2   1    0.59    0.49
   7  -2   1    0.37    0.33
   7  -2   1    0.44    0.50
   7  -2   1    0.85    0.38
   7  -2   1    0.75    0.44
   7  -2   1    0.83    0.45
   7  -2   1    0.50    0.32
   7  -2   1    0.62    0.27
   7  -2   1    0.65    0.37
   7  -2   1    0.68    0.51
  -8   2  -1    1.80    0.63
  -8   2  -1    3.16    0.84
  -8   2  -1    2.50    0.73
  -8   2  -1    3.04    0.78
  -8   2  -1    3.08    0.78
  -8   2  -1    3.35    0.85
  -8   2  -1    2.48    0.50
  -8   2  -1    3.13    0.76
   8  -2   1    3.31    0.68
   8  -2   1    3.36    0.52
   8  -2   1    3.73    0.69
   8  -2   1    2.55    0.73
   8  -2   1    3.11    0.73
   8  -2   1    2.13    0.49
   8  -2   1    2.83    0.71
   8  -2   1    2.57    0.48
   8  -2   1    3.09    0.42
  -9   2  -1    7.22    1.23
  -9   2  -1    8.06    1.16
  -9   2  -1   10.35    1.56
  -9   2  -1    7.70    1.29
  -9   2  -1    7.90    1.34
  -9   2  -1    9.06    1.19
  -9   2  -1    9.89    1.39
  -9   2  -1    6.44    0.85
   9  -2   1    8.53    1.02
   9  -2   1    7.58    1.18
   9  -2   1    8.50    0.86
   9  -2   1    7.27    1.16
   9  -2   1    9.75    1.34
   9  -2   1    8.28    0.92
 -10   2  -1    2.80    0.81
 -10   2  -1    2.76    0.82
 -10   2  -1    1.23    0.56
 -10   2  -1    3.53    0.79
 -10   2  -1    2.48    0.77
 -10   2  -1    0.48    0.87
 -10   2  -1    1.19    0.71
 -10   2  -1    2.86    0.69
  10  -2   1    2.70    0.75
  10  -2   1    3.31    0.66
  10  -2   1    2.20    0.71
 -11   2  -1   -0.42    0.56
 -11   2  -1    0.02    0.59
 -11   2  -1    1.24    0.74
 -11   2  -1    0.06    0.56
 -11   2  -1    0.13    0.62
 -11   2  -1   -0.55    0.61
  11  -2   1   -0.28    0.52
  11  -2   1    0.72    0.59
  11  -2   1    1.05    0.55
  11   1  -1    1.06    0.64
  11   1  -1    1.06    0.63
 -11  -1   1    0.74    0.67
 -11  -1   1   -0.21    0.56
 -11  -1   1   -0.11    0.71
 -11  -1   1    1.64    0.71
 -11  -1   1    0.07    0.70
  10   1  -1   12.48    1.35
  10   1  -1   11.84    1.34
  10   1  -1   12.53    1.09
  10   1  -1   13.64    1.69
 -10  -1   1   13.23    1.51
 -10  -1   1   13.13    1.61
 -10  -1   1   13.08    1.46
 -10  -1   1   11.64    1.36
 -10  -1   1   12.06    1.50
 -10  -1   1   10.89    0.94
 -10  -1   1   13.89    1.36
 -10  -1   1   11.08    1.61
   9   1  -1    7.19    1.06
   9   1  -1    7.56    0.93
   9   1  -1    6.64    0.95
   9   1  -1    7.12    1.28
  -9  -1   1    8.90    1.39
  -9  -1   1    5.62    0.64
  -9  -1   1    8.30    0.99
  -9  -1   1    7.66    1.09
  -9  -1   1   10.56    1.51
  -9  -1   1    8.02    1.33
  -9  -1   1   11.55    2.02
  -9  -1   1    7.81    1.07
   8   1  -1    0.89    0.46
   8   1  -1    1.20    0.39
   8   1  -1    1.50    0.46
   8   1  -1    1.28    0.62
   8   1  -1    1.31    0.56
   8   1  -1    0.10    0.49
  -8  -1   1    0.45    0.53
  -8  -1   1    0.59    0.50
  -8  -1   1    0.12    0.52
  -8  -1   1    0.71    0.32
  -8  -1   1    1.01    0.53
  -8  -1   1    0.97    0.52
  -8  -1   1    1.60    0.46
  -8  -1   1    1.35    0.63
  -8  -1   1    0.75    0.42
   7   1  -1   17.44    1.29
   7   1  -1   17.19    1.39
   7   1  -1   17.11    1.37
   7   1  -1   18.97    1.37
   7   1  -1   15.80    1.61
   7   1  -1   18.06    1.45
   7   1  -1   18.76    1.59
   7   1  -1   17.81    1.39
   7   1  -1   19.13    1.46
  -7  -1   1   20.87    1.72
  -7  -1   1   16.47    1.19
  -7  -1   1   15.26    1.39
  -7  -1   1   18.24    1.43
  -7  -1   1   18.81    1.48
  -7  -1   1   18.95    1.68
  -7  -1   1   18.77    1.54
  -7  -1   1   16.78    1.32
  -7  -1   1   20.57    1.54
  -7  -1   1   16.41    1.47
   6   1  -1    6.66    0.70
   6   1  -1    6.10    0.64
   6   1  -1    6.59    0.89
   6   1  -1    6.83    0.94
   6   1  -1    5.79    0.68
   6   1  -1    5.95    0.53
   6   1  -1    5.63    0.72
   6   1  -1    6.18    0.60
   6   1  -1    6.61    0.70
   6   1  -1    7.25    1.04
  -6  -1   1    4.74    0.59
  -6  -1   1    6.58    0.77
  -6  -1   1    7.49    0.75
  -6  -1   1    7.03    0.83
  -6  -1   1    5.88    0.69
  -6  -1   1    5.93    0.53
  -6  -1   1    8.41    1.07
  -6  -1   1    6.54    0.74
   5   1  -1   26.08    1.65
   5   1  -1   24.73    1.83
   5   1  -1   24.26    1.57
   5   1  -1   27.06    1.78
   5   1  -1   25.91    1.75
   5   1  -1   25.39    1.88
   5   1  -1   27.59    1.85
   5   1  -1   26.18    1.69
   5   1  -1   27.11    1.74
  -5  -1   1   25.50    1.70
  -5  -1   1   27.58    1.88
  -5  -1   1   24.39    1.74
  -5  -1   1   23.45    1.56
  -5  -1   1   26.58    1.61
  -5  -1   1   25.41    1.72
  -5  -1   1   25.59    1.57
  -5  -1   1   26.62    1.79
  -5  -1   1   27.10    1.78
   4   1  -1    0.88    0.21
   4   1  -1    0.74    0.34
   4   1  -1    0.65    0.25
   4   1  -1    0.71    0.32
   4   1  -1    0.95    0.39
   4   1  -1    1.26    0.28
   4   1  -1    0.93    0.35
   4   1  -1    1.33    0.41
   4   1  -1    0.63    0.32
   4   1  -1    0.89    0.27
  -4  -1   1    0.99    0.32
  -4  -1   1    1.40    0.37
  -4  -1   1    1.48    0.36
  -4  -1   1    0.82    0.32
  -4  -1   1    0.77    0.29
  -4  -1   1    1.07    0.43
  -4  -1   1    0.84    0.22
  -4  -1   1    0.54    0.21
  -4  -1   1    0.94    0.19
  -4  -1   1    1.12    0.27
   3   1  -1    0.03    0.27
   3   1  -1    0.52    0.27
   3   1  -1    0.32    0.25
   3   1  -1    0.16    0.20
   3   1  -1    0.24    0.20
   3   1  -1    0.21    0.17
   3   1  -1    0.29    0.27
   3   1  -1    0.36    0.17
   3   1  -1    0.28    0.19
  -3  -1   1    0.05    0.29
  -3  -1   1   -0.02    0.18
  -3  -1   1    0.23    0.27
  -3  -1   1    0.14    0.19
  -3  -1   1    0.18    0.22
  -3  -1   1    0.34    0.25
  -3  -1   1    0.55    0.24
  -3  -1   1    0.11    0.12
  -3  -1   1    0.13    0.15
   2   1  -1    2.74    0.35
   2   1  -1    3.60    0.46
   2   1  -1    3.19    0.35
   2   1  -1    2.89    0.35
   2   1  -1    3.26    0.40
   2   1  -1    2.91    0.35
   2   1  -1    2.98    0.34
   2   1  -1    2.87    0.33
  -2  -1   1    3.28    0.25
  -2  -1   1    3.04    0.37
  -2  -1   1    3.71    0.44
  -2  -1   1    3.02    0.40
  -2  -1   1    3.20    0.32
  -2  -1   1    2.90    0.37
  -2  -1   1    3.47    0.32
  -2  -1   1    3.48    0.39
  -2  -1   1    2.85    0.29
  -2  -1   1    3.86    0.49
  -2  -1   1    2.96    0.40
  -2  -1   1    3.68    0.35
   1   1  -1  315.96   19.16
   1   1  -1  340.84   19.22
   1   1  -1  335.37   19.19
   1   1  -1  337.20   19.14
   1   1  -1  359.75   19.18
  -1  -1   1  340.02   19.17
  -1  -1   1  327.45   19.16
  -1  -1   1  369.87   19.17
  -1  -1   1  338.29   19.19
  -1  -1   1  342.08   19.15
  -1  -1   1  350.91   19.17
  -1  -1   1  367.98   19.17
  -1  -1   1  330.29   19.15
  -1  -1   1  343.92   19.16
  -1  -1   1  338.18   19.21
   0   1  -1   23.65    1.30
   0   1  -1   22.68    1.29
   0   1  -1   20.58    1.31
   0   1  -1   22.44    1.32
   0   1  -1   22.05    1.31
   0   1  -1   22.17    1.31
   0   1  -1   21.59    1.32
   0  -1   1   23.53    1.32
   0  -1   1   24.64    1.31
   0  -1   1   23.73    1.31
   0  -1   1   25.19    1.31
   0  -1   1   23.52    1.31
   0  -1   1   20.55    1.29
   0  -1   1   22.04    1.33
   0  -1   1   23.30    1.31
  -1   1  -1  295.28   15.99
  -1   1  -1  297.83   15.96
  -1   1  -1  302.58   15.97
  -1   1  -1  309.79   15.98
  -1   1  -1  268.50   15.94
  -1   1  -1  292.39   15.91
  -1   1  -1  261.36   15.96
  -1   1  -1  258.07   15.95
  -1   1  -1  272.56   15.96
   1  -1   1  255.52   15.94
   1  -1   1  266.79   15.98
   1  -1   1  297.45   15.92
   1  -1   1  312.47   15.97
   1  -1   1  289.74   15.95
   1  -1   1  274.66   15.97
   1  -1   1  285.65   15.96
   1  -1   1  283.15   15.97
   1  -1   1  277.52   15.94
   1  -1   1  305.08   15.98
  -2   1  -1   45.75    2.69
  -2   1  -1   41.65    2.67
  -2   1  -1   44.24    2.56
  -2   1  -1   47.45    2.67
  -2   1  -1   44.28    2.65
  -2   1  -1   45.16    2.69
  -2   1  -1   44.62    2.63
  -2   1  -1   45.22    2.72
  -2   1  -1   47.34    2.69
  -2   1  -1   46.31    2.63
  -2   1  -1   41.12    2.66
   2  -1   1   46.97    2.64
   2  -1   1   50.86    2.70
   2  -1   1   49.68    2.69
   2  -1   1   44.51    2.66
   2  -1   1   39.84    2.69
   2  -1   1   40.19    2.67
   2  -1   1   45.79    2.64
   2  -1   1   43.97    2.63
   2  -1   1   46.56    2.63
  -3   1  -1  223.24   12.48
  -3   1  -1  221.83   12.48
  -3   1  -1  208.01   12.44
  -3   1  -1  213.33   12.39
  -3   1  -1  234.51   12.41
  -3   1  -1  208.19   12.46
  -3   1  -1  219.91   12.33
  -3   1  -1  206.79   12.45
  -3   1  -1  225.64   12.50
  -3   1  -1  222.94   12.44
  -3   1  -1  221.36   12.52
   3  -1   1  215.17   12.47
   3  -1   1  217.92   12.47
   3  -1   1  209.09   12.42
   3  -1   1  234.63   12.47
   3  -1   1  202.88   12.50
   3  -1   1  235.60   12.39
   3  -1   1  217.93   12.42
   3  -1   1  233.77   12.40
   3  -1   1  216.74   12.45
   3  -1   1  220.29   12.46
  -4   1  -1   29.15    1.85
  -4   1  -1   28.73    1.74
  -4   1  -1   28.36    1.93
  -4   1  -1   33.54    2.04
  -4   1  -1   30.58    1.98
  -4   1  -1   30.45    2.00
  -4   1  -1   25.31    1.89
  -4   1  -1   29.78    2.03
  -4   1  -1   24.76    1.91
  -4   1  -1   29.37    1.84
  -4   1  -1   30.85    1.94
   4  -1   1   33.20    1.98
   4  -1   1   28.69    1.90
   4  -1   1   29.89    1.84
   4  -1   1   26.85    1.99
   4  -1   1   30.77    1.98
   4  -1   1   28.88    1.94
   4  -1   1   30.36    1.93
   4  -1   1   31.31    1.83
   4  -1   1   28.93    1.87
   4  -1   1   30.51    1.97
   4  -1   1   30.91    1.91
  -5   1  -1    0.29    0.32
  -5   1  -1    0.39    0.36
  -5   1  -1    1.04    0.33
  -5   1  -1    0.37    0.31
  -5   1  -1    0.47    0.38
  -5   1  -1    0.74    0.37
  -5   1  -1    0.28    0.28
  -5   1  -1    0.63    0.36
  -5   1  -1    0.90    0.42
  -5   1  -1    0.45    0.33
   5  -1   1    1.08    0.39
   5  -1   1    0.46    0.25
   5  -1   1    0.91    0.37
   5  -1   1    0.77    0.51
   5  -1   1    0.58    0.31
   5  -1   1    1.09    0.24
   5  -1   1    0.81    0.42
   5  -1   1    0.29    0.20
   5  -1   1    0.94    0.35
   5  -1   1    0.98    0.34
   5  -1   1    1.16    0.38
   5  -1   1    0.62    0.27
  -6   1  -1    7.91    0.85
  -6   1  -1    7.55    0.76
  -6   1  -1    7.72    0.81
  -6   1  -1    6.49    0.95
  -6   1  -1    7.45    0.84
  -6   1  -1    7.16    0.68
  -6   1  -1    8.37    0.82
  -6   1  -1    7.59    0.93
  -6   1  -1    6.62    0.94
  -6   1  -1    8.61    0.93
   6  -1   1    6.58    0.79
   6  -1   1    6.85    0.87
   6  -1   1    6.70    0.64
   6  -1   1    6.55    0.69
   6  -1   1    6.71    0.89
   6  -1   1    6.60    0.78
   6  -1   1    6.90    0.80
   6  -1   1    7.66    0.91
   6  -1   1    7.58    0.72
   6  -1   1    7.83    0.81
   6  -1   1    7.00    0.60
   6  -1   1    6.77    0.82
  -7   1  -1    9.65    1.04
  -7   1  -1   11.04    1.17
  -7   1  -1   11.51    1.00
  -7   1  -1   10.36    1.17
  -7   1  -1   10.86    1.20
  -7   1  -1   11.43    1.13
  -7   1  -1    9.98    1.21
  -7   1  -1    9.98    0.88
  -7   1  -1    9.56    1.08
   7  -1   1   11.52    1.08
   7  -1   1   10.24    0.89
   7  -1   1    9.36    1.14
   7  -1   1    9.47    0.99
   7  -1   1   10.95    1.04
   7  -1   1   10.26    1.02
   7  -1   1   10.89    1.10
   7  -1   1   10.86    1.08
   7  -1   1    9.48    1.03
   7  -1   1    9.63    0.81
   7  -1   1   11.45    1.18
   7  -1   1    9.27    1.05
  -8   1  -1    7.77    0.98
  -8   1  -1    5.85    0.96
  -8   1  -1    6.30    1.05
  -8   1  -1    4.00    0.94
  -8   1  -1    5.12    0.97
  -8   1  -1    4.79    0.84
  -8   1  -1    6.16    1.00
  -8   1  -1    3.84    0.61
   8  -1   1    5.01    0.64
   8  -1   1    5.97    0.95
   8  -1   1    5.22    0.96
   8  -1   1    6.29    0.87
   8  -1   1    5.54    0.95
   8  -1   1    4.50    0.79
  -9   1  -1   11.28    1.10
  -9   1  -1   13.81    1.36
  -9   1  -1   14.18    1.60
  -9   1  -1   11.78    1.32
  -9   1  -1   16.01    1.55
  -9   1  -1   16.52    1.42
  -9   1  -1   12.67    1.45
   9  -1   1   10.07    1.82
   9  -1   1   12.08    1.36
   9  -1   1   11.95    1.30
   9  -1   1   14.18    1.35
   9  -1   1   14.03    1.23
 -10   1  -1    4.91    0.92
 -10   1  -1    2.16    0.86
 -10   1  -1    4.17    0.94
 -10   1  -1    5.18    1.04
 -10   1  -1    4.75    1.12
 -10   1  -1    2.31    0.88
 -10   1  -1    5.78    1.16
  10  -1   1    4.14    0.95
  10  -1   1    4.20    0.94
  10  -1   1    4.75    0.84
 -11   1  -1    2.05    0.88
 -11   1  -1    1.94    0.72
 -11   1  -1    1.13    0.69
 -11   1  -1    2.54    0.75
 -11   1  -1    2.28    0.86
 -11   1  -1    3.16    0.99
  11  -1   1    1.69    0.70
  11  -1   1    1.61    0.70
  11  -1   1    1.08    0.83
  11   0  -1    4.56    0.96
  11   0  -1    4.37    0.90
 -11   0   1    4.58    1.09
 -11   0   1    5.47    0.88
 -11   0   1    4.23    0.99
 -11   0   1    5.76    1.15
 -11   0   1    4.32    0.98
 -11   0   1    2.53    1.16
  10   0  -1    4.86    1.01
  10   0  -1    3.01    0.81
  10   0  -1    4.38    1.01
  10   0  -1    5.36    0.73
 -10   0   1    3.62    0.90
 -10   0   1    5.35    1.00
 -10   0   1    5.32    1.00
 -10   0   1    3.33    0.50
 -10   0   1    4.63    1.00
 -10   0   1    3.58    0.80
 -10   0   1    3.38    0.85
 -10   0   1    3.21    0.94
   9   0  -1    0.71    0.61
   9   0  -1    0.89    0.44
   9   0  -1   -0.66    0.50
   9   0  -1   -0.08    0.30
   9   0  -1   -0.02    0.43
  -9   0   1    0.21    0.47
  -9   0   1    0.01    0.41
  -9   0   1    0.12    0.54
  -9   0   1   -0.02    0.24
  -9   0   1    0.63    0.47
  -9   0   1   -0.04    0.41
  -9   0   1   -0.27    0.54
  -9   0   1    1.15    0.69
   8   0  -1    1.16    0.39
   8   0  -1    0.79    0.52
   8   0  -1    0.92    0.52
   8   0  -1    0.93    0.46
   8   0  -1    1.02    0.52
  -8   0   1    1.06    0.48
  -8   0   1    1.05    0.52
  -8   0   1    0.83    0.30
  -8   0   1    0.84    0.40
  -8   0   1    1.11    0.48
  -8   0   1    1.12    0.50
  -8   0   1    0.63    0.52
  -8   0   1    1.78    0.44
  -8   0   1    1.11    0.49
   7   0  -1   39.58    2.49
   7   0  -1   47.65    2.88
   7   0  -1   41.92    2.91
   7   0  -1   42.16    2.91
   7   0  -1   36.85    2.70
   7   0  -1   38.20    2.70
   7   0  -1   43.58    2.59
   7   0  -1   42.11    2.72
   7   0  -1   39.96    2.75
   7   0  -1   43.10    2.77
  -7   0   1   40.50    2.51
  -7   0   1   42.52    2.96
  -7   0   1   40.78    2.64
  -7   0   1   42.80    2.96
  -7   0   1   40.75    2.78
  -7   0   1   37.83    2.72
  -7   0   1   43.05    2.76
  -7   0   1   42.80    2.84
   6   0  -1   25.28    1.85
   6   0  -1   26.77    1.80
   6   0  -1   25.55    1.57
   6   0  -1   24.83    1.87
   6   0  -1   27.26    1.95
   6   0  -1   25.20    1.63
   6   0  -1   26.21    1.80
   6   0  -1   24.07    1.58
   6   0  -1   26.32    1.78
   6   0  -1   25.19    1.77
   6   0  -1   24.22    1.78
  -6   0   1   24.29    1.78
  -6   0   1   23.74    1.66
  -6   0   1   24.95    1.81
  -6   0   1   24.45    1.77
  -6   0   1   25.27    1.58
  -6   0   1   23.15    1.77
  -6   0   1   27.41    1.97
  -6   0   1   26.94    1.88
   5   0  -1   23.41    1.64
   5   0  -1   23.75    1.69
   5   0  -1   23.09    1.60
   5   0  -1   22.64    1.47
   5   0  -1   21.40    1.44
   5   0  -1   23.79    1.40
   5   0  -1   22.45    1.70
   5   0  -1   23.43    1.42
   5   0  -1   22.01    1.60
   5   0  -1   23.49    1.41
   5   0  -1   24.46    1.71
   5   0  -1   23.88    1.59
   5   0  -1   24.75    1.61
  -5   0   1   23.55    1.65
  -5   0   1   22.44    1.62
  -5   0   1   23.43    1.59
  -5   0   1   26.09    1.67
  -5   0   1   20.30    1.41
  -5   0   1   21.79    1.47
  -5   0   1   23.76    1.73
  -5   0   1   22.81    1.51
  -5   0   1   22.21    1.63
  -5   0   1   21.69    1.58
   4   0  -1   72.19    4.57
   4   0  -1   78.80    4.42
   4   0  -1   81.70    4.43
   4   0  -1   82.76    4.57
   4   0  -1   72.18    4.43
   4   0  -1   69.92    4.63
   4   0  -1   80.48    4.58
   4   0  -1   72.55    4.45
   4   0  -1   78.82    4.58
   4   0  -1   81.45    4.59
   4   0  -1   79.44    4.57
   4   0  -1   71.66    4.45
   4   0  -1   77.03    4.64
  -4   0   1   78.39    4.44
  -4   0   1   85.21    4.56
  -4   0   1   78.28    4.58
  -4   0   1   75.20    4.61
  -4   0   1   79.81    4.50
  -4   0   1   75.31    4.59
  -4   0   1   78.81    4.66
  -4   0   1   73.78    4.47
  -4   0   1   79.98    4.61
  -4   0   1   81.23    4.62
   3   0  -1   21.07    1.37
   3   0  -1   24.30    1.45
   3   0  -1   20.01    1.48
   3   0  -1   22.26    1.45
   3   0  -1   21.56    1.35
   3   0  -1   21.28    1.34
   3   0  -1   22.38    1.47
   3   0  -1   21.44    1.35
   3   0  -1   21.61    1.52
   3   0  -1   22.49    1.46
   3   0  -1   22.75    1.48
   3   0  -1   22.90    1.44
   3   0  -1   23.84    1.33
  -3   0   1   25.04    1.51
  -3   0   1   22.33    1.53
  -3   0   1   21.38    1.38
  -3   0   1   22.65    1.33
  -3   0   1   25.54    1.50
  -3   0   1   20.79    1.45
  -3   0   1   21.17    1.45
  -3   0   1   23.98    1.43
  -3   0   1   24.15    1.51
  -3   0   1   21.74    1.47
  -3   0   1   22.60    1.39
   2   0  -1    9.27    0.63
   2   0  -1   10.08    0.64
   2   0  -1   10.58    0.67
   2   0  -1    9.64    0.60
   2   0  -1    9.26    0.73
   2   0  -1    9.72    0.68
   2   0  -1    9.83    0.70
   2   0  -1    8.56    0.79
   2   0  -1    8.15    0.70
   2   0  -1    9.65    0.73
   2   0  -1    9.14    0.76
   2   0  -1   10.30    0.59
  -2   0   1    9.75    0.67
  -2   0   1    9.14    0.70
  -2   0   1    9.66    0.72
  -2   0   1    9.51    0.72
  -2   0   1   10.18    0.75
  -2   0   1    8.93    0.65
  -2   0   1    9.50    0.73
  -2   0   1    8.79    0.70
  -2   0   1    8.77    0.59
  -2   0   1   11.21    0.80
  -2   0   1   10.55    0.68
   1   0  -1  133.30    7.86
   1   0  -1  137.10    7.88
   1   0  -1  153.06    7.86
   1   0  -1  143.28    7.87
   1   0  -1  140.23    7.87
   1   0  -1  138.89    7.84
   1   0  -1  128.52    7.86
  -1   0   1  150.16    7.88
  -1   0   1  142.43    7.87
  -1   0   1  134.10    7.86
  -1   0   1  123.59    7.86
  -1   0   1  140.99    7.86
  -1   0   1  151.50    7.87
   0   0  -1    1.64    0.17
   0   0  -1    2.11    0.16
   0   0  -1    2.25    0.17
   0   0  -1    1.77    0.16
   0   0  -1    1.83    0.18
   0   0  -1    2.27    0.19
   0   0   1    1.92    0.19
   0   0   1    1.76    0.17
   0   0   1    2.08    0.14
   0   0   1    1.86    0.16
   0   0   1    2.32    0.17
   0   0   1    1.86    0.16
   0   0   1    2.31    0.18
  -1   0  -1  110.84    6.24
  -1   0  -1  101.88    6.22
  -1   0  -1  109.76    6.24
  -1   0  -1  111.32    6.25
  -1   0  -1  116.33    6.24
  -1   0  -1  112.51    6.23
  -1   0  -1  103.98    6.22
  -1   0  -1  114.60    6.26
  -1   0  -1  116.63    6.22
  -1   0  -1  106.69    6.21
   1   0   1  112.76    6.22
   1   0   1  105.20    6.25
   1   0   1  119.65    6.27
   1   0   1  103.65    6.23
   1   0   1  109.94    6.21
   1   0   1  117.20    6.20
   1   0   1  103.90    6.22
  -2   0  -1    5.99    0.54
  -2   0  -1    6.40    0.61
  -2   0  -1    6.82    0.60
  -2   0  -1    5.08    0.54
  -2   0  -1    5.70    0.52
  -2   0  -1    5.96    0.54
  -2   0  -1    6.52    0.50
  -2   0  -1    6.06    0.47
  -2   0  -1    5.01    0.55
  -2   0  -1    4.56    0.52
  -2   0  -1    5.71    0.47
   2   0   1    6.08    0.54
   2   0   1    7.04    0.56
   2   0   1    6.07    0.52
   2   0   1    5.38    0.59
   2   0   1    5.73    0.58
   2   0   1    6.40    0.48
   2   0   1    6.06    0.48
   2   0   1    6.35    0.57
  -3   0  -1    7.43    0.74
  -3   0  -1    6.54    0.65
  -3   0  -1    7.12    0.58
  -3   0  -1    7.09    0.65
  -3   0  -1    8.40    0.71
  -3   0  -1    7.60    0.73
  -3   0  -1    6.49    0.58
  -3   0  -1    7.97    0.73
  -3   0  -1    6.43    0.63
   3   0   1    6.17    0.69
   3   0   1    7.02    0.61
   3   0   1    6.79    0.70
   3   0   1    7.42    0.56
   3   0   1    8.12    0.67
   3   0   1    8.06    0.60
   3   0   1    7.34    0.68
   3   0   1    5.78    0.58
   3   0   1    7.51    0.66
   3   0   1    7.46    0.60
   3   0   1    6.25    0.66
  -4   0  -1   24.56    1.68
  -4   0  -1   27.31    1.66
  -4   0  -1   24.56    1.78
  -4   0  -1   22.91    1.65
  -4   0  -1   26.57    1.72
  -4   0  -1   25.51    1.58
  -4   0  -1   24.30    1.66
  -4   0  -1   25.56    1.79
  -4   0  -1   24.03    1.70
   4   0   1   23.73    1.68
   4   0   1   23.51    1.64
   4   0   1   24.57    1.76
   4   0   1   26.31    1.68
   4   0   1   26.23    1.55
   4   0   1   25.27    1.68
   4   0   1   24.70    1.65
   4   0   1   25.22    1.58
   4   0   1   23.80    1.75
   4   0   1   26.93    1.67
  -5   0  -1    2.05    0.36
  -5   0  -1    1.49    0.47
  -5   0  -1    1.73    0.57
  -5   0  -1    1.53    0.42
  -5   0  -1    1.77    0.45
  -5   0  -1    1.84    0.49
  -5   0  -1    2.51    0.39
  -5   0  -1    2.33    0.48
   5   0   1    1.53    0.31
   5   0   1    2.23    0.54
   5   0   1    2.10    0.32
   5   0   1    2.32    0.49
   5   0   1    1.93    0.34
   5   0   1    1.40    0.41
   5   0   1    1.64    0.47
   5   0   1    2.57    0.43
   5   0   1    1.08    0.38
   5   0   1    1.58    0.44
   5   0   1    2.09    0.40
  -6   0  -1   70.12    4.08
  -6   0  -1   61.14    3.97
  -6   0  -1   66.95    4.05
  -6   0  -1   66.75    4.15
  -6   0  -1   62.24    3.97
  -6   0  -1   62.14    3.83
  -6   0  -1   61.37    3.96
  -6   0  -1   57.71    3.84
  -6   0  -1   68.11    4.15
   6   0   1   74.54    4.18
   6   0   1   66.34    3.94
   6   0   1   59.93    3.95
   6   0   1   64.59    3.98
   6   0   1   67.53    4.14
   6   0   1   61.99    3.83
   6   0   1   63.84    3.96
   6   0   1   70.05    4.02
   6   0   1   65.78    4.00
   6   0   1   61.24    3.95
  -7   0  -1    9.02    1.02
  -7   0  -1   11.64    1.12
  -7   0  -1   10.55    1.03
  -7   0  -1   10.93    0.89
  -7   0  -1   10.03    1.08
  -7   0  -1   12.08    1.24
  -7   0  -1   13.04    1.17
  -7   0  -1   10.68    1.20
  -7   0  -1   10.40    1.10
   7   0   1    9.09    0.98
   7   0   1    9.76    1.00
   7   0   1    9.03    1.17
   7   0   1   10.88    1.04
   7   0   1   11.46    1.62
   7   0   1   10.68    1.05
   7   0   1    9.00    1.07
   7   0   1   10.96    1.26
   7   0   1    8.81    1.14
  -8   0  -1   11.21    1.21
  -8   0  -1   10.37    1.20
  -8   0  -1    8.80    1.33
  -8   0  -1    8.29    0.88
  -8   0  -1   11.21    1.19
  -8   0  -1   10.31    1.07
  -8   0  -1    9.62    1.15
   8   0   1   10.98    1.33
   8   0   1    9.75    1.09
   8   0   1    9.37    0.99
   8   0   1    9.70    1.07
   8   0   1    9.71    1.03
  -9   0  -1   14.73    1.48
  -9   0  -1   14.74    1.60
  -9   0  -1   14.69    1.41
  -9   0  -1   15.15    1.52
  -9   0  -1   16.10    1.69
   9   0   1   13.21    1.38
   9   0   1   13.22    1.25
   9   0   1   14.51    1.45
   9   0   1   11.35    1.33
 -10   0  -1    5.72    1.23
 -10   0  -1    6.13    1.15
 -10   0  -1    7.07    1.28
 -10   0  -1    4.21    0.93
 -10   0  -1    3.05    1.07
 -10   0  -1    6.23    0.98
 -10   0  -1    6.95    1.23
  10   0   1    6.61    1.19
  10   0   1    5.76    1.02
  10   0   1    7.06    0.87
 -11   0  -1    0.03    0.59
 -11   0  -1   -0.46    0.58
 -11   0  -1    0.24    0.61
 -11   0  -1    0.45    0.57
 -11   0  -1    0.97    0.62
  11   0   1    0.04    0.56
  11   0   1    1.00    0.62
  11   0   1    0.23    0.59
  11  -1  -1    0.94    0.75
  11  -1  -1    1.38    0.80
 -11   1   1    1.41    0.87
 -11   1   1    2.23    0.80
 -11   1   1    1.16    0.66
 -11   1   1    2.28    1.05
 -11   1   1    0.86    0.68
 -11   1   1    1.33    0.73
 -11   1   1    1.53    0.77
  10  -1  -1    9.53    1.42
  10  -1  -1    8.70    1.29
  10  -1  -1   10.15    1.10
  10  -1  -1   11.81    1.45
 -10   1   1   10.21    1.34
 -10   1   1    9.12    1.51
 -10   1   1    9.31    1.45
 -10   1   1   10.90    1.25
 -10   1   1   12.64    1.40
 -10   1   1    8.21    0.87
 -10   1   1   10.61    1.31
 -10   1   1   11.27    1.48
   9  -1  -1    3.73    0.77
   9  -1  -1    2.30    0.51
   9  -1  -1    2.76    0.75
   9  -1  -1    3.86    0.95
   9  -1  -1    4.31    0.87
   9  -1  -1    4.74    0.63
   9  -1  -1    3.68    0.88
  -9   1   1    4.78    1.04
  -9   1   1    2.67    0.46
  -9   1   1    3.07    0.43
  -9   1   1    3.35    0.77
  -9   1   1    2.91    0.70
  -9   1   1    4.06    1.02
  -9   1   1    5.09    0.88
   8  -1  -1    2.50    0.47
   8  -1  -1    1.86    0.58
   8  -1  -1    1.37    0.57
   8  -1  -1    1.77    0.45
   8  -1  -1    1.90    0.55
   8  -1  -1    1.45    0.36
   8  -1  -1    2.42    0.71
   8  -1  -1    1.40    0.72
  -8   1   1    1.34    0.65
  -8   1   1    1.97    0.67
  -8   1   1    1.69    0.34
  -8   1   1    1.59    0.59
  -8   1   1    1.53    0.57
  -8   1   1    3.15    0.68
  -8   1   1    1.67    0.57
  -8   1   1    0.79    0.49
  -8   1   1    2.13    0.59
   7  -1  -1   10.86    1.11
   7  -1  -1   12.36    0.90
   7  -1  -1   12.74    1.16
   7  -1  -1   12.01    1.16
   7  -1  -1   13.11    0.92
   7  -1  -1   12.09    0.95
   7  -1  -1   12.24    1.18
   7  -1  -1   12.90    1.14
   7  -1  -1   13.73    1.30
   7  -1  -1   12.40    0.98
   7  -1  -1   12.47    0.93
   7  -1  -1   12.69    1.18
   7  -1  -1   10.94    1.24
  -7   1   1   14.50    1.11
  -7   1   1   13.63    1.35
  -7   1   1   12.43    1.31
  -7   1   1   11.46    1.18
  -7   1   1   11.60    1.18
  -7   1   1   12.04    1.18
  -7   1   1   15.51    1.32
  -7   1   1   12.98    1.22
  -7   1   1   10.62    0.91
   6  -1  -1    4.14    0.67
   6  -1  -1    5.55    0.66
   6  -1  -1    4.90    0.55
   6  -1  -1    6.61    0.88
   6  -1  -1    5.25    0.53
   6  -1  -1    5.38    0.56
   6  -1  -1    6.40    0.89
   6  -1  -1    5.72    0.71
   6  -1  -1    4.53    0.53
   6  -1  -1    6.52    0.74
   6  -1  -1    4.99    0.50
   6  -1  -1    5.61    0.80
   6  -1  -1    5.29    0.94
  -6   1   1    5.24    0.62
  -6   1   1    6.29    0.89
  -6   1   1    4.83    0.74
  -6   1   1    4.98    0.75
  -6   1   1    4.81    0.50
  -6   1   1    7.15    0.99
  -6   1   1    5.54    0.68
  -6   1   1    5.67    0.89
   5  -1  -1    5.33    0.55
   5  -1  -1    4.44    0.65
   5  -1  -1    6.08    0.68
   5  -1  -1    5.27    0.75
   5  -1  -1    4.77    0.68
   5  -1  -1    5.76    0.75
   5  -1  -1    5.49    0.65
   5  -1  -1    4.97    0.53
   5  -1  -1    5.67    0.64
   5  -1  -1    4.40    0.68
   5  -1  -1    5.46    0.48
   5  -1  -1    5.12    0.51
  -5   1   1    5.91    0.67
  -5   1   1    5.00    0.69
  -5   1   1    6.34    0.60
  -5   1   1    5.92    0.69
  -5   1   1    4.16    0.68
  -5   1   1    5.45    0.75
  -5   1   1    5.65    0.81
  -5   1   1    5.12    0.72
  -5   1   1    4.23    0.46
   4  -1  -1    1.31    0.31
   4  -1  -1    0.81    0.36
   4  -1  -1    1.07    0.37
   4  -1  -1    0.96    0.37
   4  -1  -1    1.19    0.32
   4  -1  -1    1.46    0.44
   4  -1  -1    1.32    0.32
   4  -1  -1    1.07    0.43
   4  -1  -1    0.79    0.32
   4  -1  -1    0.96    0.37
   4  -1  -1    1.22    0.25
   4  -1  -1    1.85    0.40
  -4   1   1    1.06    0.48
  -4   1   1    0.97    0.23
  -4   1   1    1.49    0.42
  -4   1   1    0.99    0.38
  -4   1   1    1.33    0.31
  -4   1   1    1.02    0.30
  -4   1   1    1.01    0.34
  -4   1   1    0.88    0.37
  -4   1   1    1.15    0.40
  -4   1   1    0.97    0.35
   3  -1  -1   22.82    1.44
   3  -1  -1   22.22    1.48
   3  -1  -1   22.68    1.38
   3  -1  -1   21.17    1.39
   3  -1  -1   23.05    1.34
   3  -1  -1   20.72    1.39
   3  -1  -1   21.10    1.45
   3  -1  -1   20.69    1.51
   3  -1  -1   21.09    1.44
   3  -1  -1   22.30    1.48
   3  -1  -1   22.05    1.49
  -3   1   1   21.20    1.45
  -3   1   1   22.34    1.41
  -3   1   1   24.73    1.46
  -3   1   1   21.21    1.47
  -3   1   1   21.15    1.34
  -3   1   1   25.12    1.50
  -3   1   1   22.06    1.50
  -3   1   1   20.31    1.42
  -3   1   1   23.03    1.52
  -3   1   1   23.82    1.50
  -3   1   1   22.50    1.42
   2  -1  -1  252.36   14.32
   2  -1  -1  259.56   14.33
   2  -1  -1  258.12   14.35
   2  -1  -1  245.52   14.35
   2  -1  -1  236.30   14.34
   2  -1  -1  255.19   14.30
   2  -1  -1  261.17   14.34
   2  -1  -1  267.80   14.31
   2  -1  -1  251.63   14.27
   2  -1  -1  268.68   14.35
   2  -1  -1  245.82   14.36
   2  -1  -1  276.51   14.32
  -2   1   1  264.43   14.36
  -2   1   1  272.59   14.37
  -2   1   1  241.97   14.34
  -2   1   1  275.25   14.32
  -2   1   1  230.59   14.30
  -2   1   1  237.82   14.34
  -2   1   1  252.86   14.34
  -2   1   1  244.03   14.27
  -2   1   1  250.65   14.35
  -2   1   1  248.76   14.30
   1  -1  -1   27.82    1.61
   1  -1  -1   30.42    1.68
   1  -1  -1   26.80    1.65
   1  -1  -1   26.54    1.63
   1  -1  -1   26.93    1.66
   1  -1  -1   28.16    1.67
   1  -1  -1   29.23    1.66
   1  -1  -1   27.24    1.65
   1  -1  -1   25.69    1.66
   1  -1  -1   28.43    1.64
   1  -1  -1   27.17    1.66
  -1   1   1   30.67    1.67
  -1   1   1   31.47    1.68
  -1   1   1   28.05    1.66
  -1   1   1   24.64    1.65
  -1   1   1   30.38    1.67
  -1   1   1   27.73    1.67
  -1   1   1   29.32    1.65
  -1   1   1   28.14    1.61
  -1   1   1   27.05    1.65
   0  -1  -1   87.87    4.91
   0  -1  -1   83.46    4.91
   0  -1  -1   87.40    4.91
   0  -1  -1   80.81    4.90
   0  -1  -1   89.28    4.90
   0  -1  -1   83.26    4.89
   0   1   1   78.92    4.89
   0   1   1   86.14    4.92
   0   1   1   95.20    4.90
   0   1   1   88.67    4.90
   0   1   1   88.46    4.91
   0   1   1   87.34    4.91
   0   1   1   95.37    4.90
   0   1   1   90.86    4.92
   0   1   1   82.62    4.88
  -1  -1  -1  160.97    8.91
  -1  -1  -1  153.41    8.90
  -1  -1  -1  148.25    8.88
  -1  -1  -1  140.68    8.82
  -1  -1  -1  162.89    8.86
  -1  -1  -1  165.75    8.85
  -1  -1  -1  164.61    8.85
  -1  -1  -1  166.43    8.85
  -1  -1  -1  161.33    8.87
  -1  -1  -1  153.41    8.84
  -1  -1  -1  170.25    8.86
   1   1   1  157.40    8.90
   1   1   1  160.39    8.86
   1   1   1  163.44    8.87
   1   1   1  146.18    8.88
   1   1   1  149.77    8.85
   1   1   1  151.54    8.85
  -2  -1  -1   37.71    2.30
  -2  -1  -1   40.47    2.24
  -2  -1  -1   38.76    2.28
  -2  -1  -1   37.42    2.28
  -2  -1  -1   42.25    2.39
  -2  -1  -1   41.80    2.31
  -2  -1  -1   35.62    2.35
  -2  -1  -1   38.77    2.29
  -2  -1  -1   39.18    2.35
  -2  -1  -1   39.16    2.27
   2   1   1   37.73    2.29
   2   1   1   35.94    2.35
   2   1   1   39.92    2.30
   2   1   1   40.09    2.38
   2   1   1   41.00    2.29
   2   1   1   35.78    2.33
   2   1   1   39.95    2.29
   2   1   1   35.78    2.31
  -3  -1  -1   22.35    1.37
  -3  -1  -1   21.42    1.43
  -3  -1  -1   23.91    1.57
  -3  -1  -1   23.22    1.40
  -3  -1  -1   21.97    1.46
  -3  -1  -1   20.43    1.43
  -3  -1  -1   22.04    1.45
  -3  -1  -1   25.90    1.59
   3   1   1   22.90    1.46
   3   1   1   19.54    1.45
   3   1   1   22.63    1.52
   3   1   1   24.23    1.46
   3   1   1   21.68    1.46
   3   1   1   23.87    1.46
   3   1   1   21.07    1.55
  -4  -1  -1   23.97    1.68
  -4  -1  -1   22.75    1.65
  -4  -1  -1   26.31    1.70
  -4  -1  -1   25.08    1.65
  -4  -1  -1   26.29    1.80
  -4  -1  -1   24.62    1.79
  -4  -1  -1   23.68    1.64
  -4  -1  -1   25.69    1.58
  -4  -1  -1   26.69    1.58
   4   1   1   26.08    1.67
   4   1   1   28.14    1.69
   4   1   1   24.64    1.64
   4   1   1   23.03    1.78
   4   1   1   23.72    1.66
   4   1   1   28.20    1.69
   4   1   1   23.88    1.76
   4   1   1   25.01    1.66
  -5  -1  -1   15.00    1.08
  -5  -1  -1   14.71    1.17
  -5  -1  -1   15.87    1.23
  -5  -1  -1   13.56    1.12
  -5  -1  -1   15.48    1.20
  -5  -1  -1   16.10    1.20
  -5  -1  -1   15.75    1.35
  -5  -1  -1   17.06    1.38
  -5  -1  -1   17.21    1.26
   5   1   1   15.58    1.17
   5   1   1   14.99    1.20
   5   1   1   15.66    1.29
   5   1   1   15.36    1.15
   5   1   1   16.21    1.19
   5   1   1   15.96    1.19
   5   1   1   16.62    1.17
  -6  -1  -1    3.83    0.65
  -6  -1  -1    5.62    0.86
  -6  -1  -1    4.62    0.75
  -6  -1  -1    4.70    0.59
  -6  -1  -1    5.19    0.70
  -6  -1  -1    4.68    0.68
  -6  -1  -1    3.86    0.73
  -6  -1  -1    5.00    0.82
  -6  -1  -1    4.26    0.51
   6   1   1    4.80    0.74
   6   1   1    4.44    0.69
   6   1   1    4.63    0.77
   6   1   1    3.96    0.71
   6   1   1    5.51    0.76
   6   1   1    5.13    0.71
   6   1   1    6.05    0.70
   6   1   1    5.32    0.88
  -7  -1  -1    3.88    0.76
  -7  -1  -1    3.18    0.64
  -7  -1  -1    2.53    0.67
  -7  -1  -1    2.37    0.59
  -7  -1  -1    3.67    0.55
  -7  -1  -1    2.44    0.44
  -7  -1  -1    3.65    0.75
  -7  -1  -1    2.59    0.66
  -7  -1  -1    3.04    0.66
   7   1   1    2.96    0.81
   7   1   1    1.99    0.58
   7   1   1    3.29    0.82
   7   1   1    3.09    0.55
   7   1   1    3.24    0.68
   7   1   1    2.88    0.62
   7   1   1    2.62    0.65
   7   1   1    3.21    0.57
  -8  -1  -1    1.88    0.55
  -8  -1  -1    1.85    0.67
  -8  -1  -1    0.65    0.39
  -8  -1  -1    2.63    0.67
  -8  -1  -1    2.34    0.65
  -8  -1  -1    2.70    0.87
  -8  -1  -1    1.76    0.63
  -8  -1  -1    2.86    0.73
   8   1   1    1.67    0.56
   8   1   1    2.76    0.80
   8   1   1    3.70    0.66
   8   1   1    1.56    0.50
   8   1   1    1.55    0.49
  -9  -1  -1   13.79    1.55
  -9  -1  -1   14.57    1.51
  -9  -1  -1   12.61    1.44
  -9  -1  -1   16.33    1.65
  -9  -1  -1   17.00    1.48
   9   1   1   14.18    1.41
   9   1   1   14.62    1.44
   9   1   1   14.13    1.28
 -10  -1  -1    0.12    0.53
 -10  -1  -1    1.61    0.64
 -10  -1  -1    0.94    0.54
 -10  -1  -1    0.17    0.48
 -10  -1  -1   -0.26    0.59
 -10  -1  -1   -0.29    0.58
 -10  -1  -1   -1.66    0.72
  10   1   1   -0.48    0.46
  10   1   1    1.00    0.62
  10   1   1    0.46    0.55
  11  -2  -1    1.51    0.89
  11  -2  -1    2.33    0.91
 -11   2   1    1.48    0.57
 -11   2   1    2.50    0.88
 -11   2   1    1.57    0.74
 -11   2   1    2.84    0.84
 -11   2   1    0.88    1.21
 -11   2   1    1.38    0.73
 -11   2   1    3.62    0.87
 -11   2   1    1.23    0.83
  10  -2  -1    9.54    1.14
  10  -2  -1    7.61    0.88
  10  -2  -1    9.34    1.33
  10  -2  -1   10.81    1.44
  10  -2  -1    8.17    1.26
 -10   2   1   10.76    1.27
 -10   2   1    9.63    1.44
 -10   2   1    8.20    1.32
 -10   2   1   10.49    1.22
 -10   2   1    9.91    1.45
 -10   2   1   10.07    1.56
 -10   2   1   11.48    1.40
   9  -2  -1    0.94    0.35
   9  -2  -1    1.53    0.52
   9  -2  -1    1.85    0.45
   9  -2  -1    1.35    0.66
   9  -2  -1    1.33    0.37
   9  -2  -1    1.09    0.54
   9  -2  -1    1.69    0.61
   9  -2  -1    1.23    0.60
  -9   2   1    1.23    0.61
  -9   2   1    0.59    0.55
  -9   2   1    1.09    0.40
  -9   2   1    2.08    0.86
  -9   2   1    0.58    0.33
  -9   2   1    1.54    0.76
  -9   2   1    2.03    0.81
  -9   2   1    1.28    0.64
   8  -2  -1    0.65    0.48
   8  -2  -1    1.20    0.39
   8  -2  -1    0.54    0.50
   8  -2  -1    1.05    0.58
   8  -2  -1    0.73    0.30
   8  -2  -1    0.28    0.30
   8  -2  -1    0.63    0.40
   8  -2  -1    1.05    0.32
   8  -2  -1    1.47    0.51
   8  -2  -1    0.51    0.31
  -8   2   1    0.53    0.39
  -8   2   1    2.06    0.75
  -8   2   1    0.69    0.52
  -8   2   1    1.52    0.60
  -8   2   1    1.25    0.57
  -8   2   1    1.80    0.60
  -8   2   1    0.42    0.27
  -8   2   1    0.40    0.52
   7  -2  -1   29.55    2.10
   7  -2  -1   32.16    2.13
   7  -2  -1   27.44    2.12
   7  -2  -1   28.58    1.92
   7  -2  -1   30.69    2.10
   7  -2  -1   27.86    2.13
   7  -2  -1   29.16    1.93
   7  -2  -1   28.76    1.89
   7  -2  -1   32.83    2.16
   7  -2  -1   28.31    1.86
   7  -2  -1   28.13    2.22
   7  -2  -1   28.36    2.15
  -7   2   1   30.73    2.21
  -7   2   1   32.07    2.21
  -7   2   1   30.44    2.17
  -7   2   1   29.99    2.15
  -7   2   1   29.24    2.24
  -7   2   1   27.65    1.89
  -7   2   1   29.89    2.10
  -7   2   1   29.00    2.11
   6  -2  -1    7.14    0.64
   6  -2  -1    8.39    0.85
   6  -2  -1    6.55    0.81
   6  -2  -1    8.37    0.83
   6  -2  -1    7.68    0.84
   6  -2  -1    7.70    0.86
   6  -2  -1    6.35    0.82
   6  -2  -1    7.56    0.72
   6  -2  -1    8.31    0.74
   6  -2  -1    6.04    0.84
   6  -2  -1    8.96    0.73
   6  -2  -1    7.52    1.01
  -6   2   1    6.73    0.88
  -6   2   1    8.19    1.00
  -6   2   1    7.75    0.88
  -6   2   1    7.46    1.05
  -6   2   1    8.17    0.84
  -6   2   1    7.82    0.66
  -6   2   1    7.83    0.83
  -6   2   1    7.25    0.80
  -6   2   1    7.71    0.87
   5  -2  -1  102.31    5.85
   5  -2  -1  101.29    5.80
   5  -2  -1   97.08    5.80
   5  -2  -1   93.94    5.69
   5  -2  -1  102.46    5.69
   5  -2  -1  106.70    5.83
   5  -2  -1   95.16    5.89
   5  -2  -1  102.32    5.83
   5  -2  -1   92.32    5.82
   5  -2  -1   99.48    5.65
   5  -2  -1   93.66    5.70
   5  -2  -1   92.27    5.81
  -5   2   1   99.92    5.74
  -5   2   1  109.42    5.84
  -5   2   1  101.72    5.93
  -5   2   1   94.03    5.82
  -5   2   1   95.24    5.84
  -5   2   1  104.81    5.87
  -5   2   1   87.08    5.78
  -5   2   1   95.78    5.66
  -5   2   1   93.45    5.86
   4  -2  -1   16.24    1.15
   4  -2  -1   14.51    1.16
   4  -2  -1   15.16    1.22
   4  -2  -1   14.84    1.24
   4  -2  -1   17.48    1.23
   4  -2  -1   16.33    1.27
   4  -2  -1   16.12    1.24
   4  -2  -1   15.88    1.16
   4  -2  -1   16.99    1.17
   4  -2  -1   15.82    1.06
   4  -2  -1   17.76    1.13
  -4   2   1   15.99    1.15
  -4   2   1   14.92    1.28
  -4   2   1   14.33    1.16
  -4   2   1   15.67    1.08
  -4   2   1   15.11    1.21
  -4   2   1   16.86    1.28
  -4   2   1   16.83    1.22
  -4   2   1   15.95    1.23
  -4   2   1   15.99    1.21
   3  -2  -1   21.81    1.41
   3  -2  -1   23.30    1.48
   3  -2  -1   21.68    1.34
   3  -2  -1   21.68    1.47
   3  -2  -1   19.12    1.36
   3  -2  -1   20.04    1.45
   3  -2  -1   19.57    1.38
   3  -2  -1   22.03    1.48
   3  -2  -1   21.51    1.40
   3  -2  -1   23.17    1.39
   3  -2  -1   21.71    1.45
   3  -2  -1   23.15    1.49
  -3   2   1   21.62    1.46
  -3   2   1   23.40    1.49
  -3   2   1   19.69    1.45
  -3   2   1   20.18    1.34
  -3   2   1   22.26    1.50
  -3   2   1   24.17    1.46
  -3   2   1   21.84    1.38
  -3   2   1   18.35    1.34
  -3   2   1   20.41    1.42
  -3   2   1   22.75    1.50
   2  -2  -1    1.27    0.36
   2  -2  -1    1.61    0.25
   2  -2  -1    1.30    0.32
   2  -2  -1    1.31    0.34
   2  -2  -1    1.34    0.30
   2  -2  -1    1.56    0.29
   2  -2  -1    1.27    0.34
   2  -2  -1    1.40    0.25
   2  -2  -1    1.04    0.28
   2  -2  -1    1.32    0.26
   2  -2  -1    1.26    0.30
   2  -2  -1    1.68    0.38
  -2   2   1    1.44    0.33
  -2   2   1    1.56    0.35
  -2   2   1    1.27    0.36
  -2   2   1    1.32    0.25
  -2   2   1    1.44    0.31
  -2   2   1    1.42    0.27
  -2   2   1    1.14    0.30
  -2   2   1    2.07    0.35
  -2   2   1    1.08    0.33
  -2   2   1    1.22    0.23
   1  -2  -1   21.54    1.39
   1  -2  -1   21.44    1.42
   1  -2  -1   23.19    1.40
   1  -2  -1   21.17    1.40
   1  -2  -1   25.68    1.37
   1  -2  -1   21.45    1.37
   1  -2  -1   20.49    1.38
   1  -2  -1   21.31    1.41
   1  -2  -1   24.06    1.42
  -1   2   1   23.25    1.39
  -1   2   1   21.46    1.40
  -1   2   1   24.72    1.42
  -1   2   1   24.69    1.35
  -1   2   1   23.28    1.40
  -1   2   1   22.18    1.41
  -1   2   1   23.30    1.38
  -1   2   1   24.27    1.43
  -1   2   1   24.80    1.35
  -1   2   1   21.09    1.38
   0  -2  -1   32.24    1.69
   0  -2  -1   30.45    1.73
   0  -2  -1   30.07    1.74
   0  -2  -1   31.01    1.73
   0  -2  -1   29.23    1.74
   0  -2  -1   33.57    1.74
   0  -2  -1   26.92    1.75
   0  -2  -1   27.80    1.74
   0  -2  -1   27.00    1.77
   0  -2  -1   26.14    1.71
   0  -2  -1   28.59    1.76
   0  -2  -1   28.49    1.70
   0   2   1   33.36    1.74
   0   2   1   26.19    1.75
   0   2   1   29.51    1.77
   0   2   1   33.32    1.73
   0   2   1   31.67    1.73
   0   2   1   32.69    1.73
   0   2   1   27.21    1.74
  -1  -2  -1   35.79    2.30
  -1  -2  -1   43.03    2.30
  -1  -2  -1   42.13    2.33
  -1  -2  -1   38.96    2.31
  -1  -2  -1   39.54    2.37
  -1  -2  -1   42.87    2.30
  -1  -2  -1   41.44    2.30
   1   2   1   39.53    2.37
   1   2   1   43.73    2.33
   1   2   1   36.42    2.29
   1   2   1   37.34    2.30
   1   2   1   40.38    2.32
   1   2   1   36.00    2.29
   1   2   1   38.36    2.36
   1   2   1   43.28    2.30
  -2  -2  -1  171.68    9.88
  -2  -2  -1  177.40    9.76
  -2  -2  -1  178.46    9.81
  -2  -2  -1  192.17    9.88
  -2  -2  -1  180.90    9.78
  -2  -2  -1  180.29    9.78
  -2  -2  -1  152.73    9.71
  -2  -2  -1  176.96    9.82
  -2  -2  -1  167.17    9.74
  -2  -2  -1  164.43    9.71
  -2  -2  -1  172.84    9.75
   2   2   1  174.64    9.86
   2   2   1  163.09    9.80
   2   2   1  174.46    9.78
   2   2   1  177.15    9.76
   2   2   1  159.73    9.70
   2   2   1  172.56    9.77
   2   2   1  180.84    9.88
   2   2   1  185.42    9.74
   2   2   1  156.70    9.78
  -3  -2  -1    2.67    0.43
  -3  -2  -1    2.26    0.28
  -3  -2  -1    2.78    0.34
  -3  -2  -1    2.12    0.37
  -3  -2  -1    1.63    0.40
  -3  -2  -1    2.51    0.38
  -3  -2  -1    2.17    0.46
  -3  -2  -1    2.54    0.40
  -3  -2  -1    1.94    0.24
  -3  -2  -1    2.42    0.38
   3   2   1    3.44    0.48
   3   2   1    1.97    0.36
   3   2   1    3.68    0.49
   3   2   1    2.53    0.44
   3   2   1    2.53    0.34
   3   2   1    2.32    0.41
   3   2   1    2.31    0.51
   3   2   1    2.30    0.27
  -4  -2  -1   18.03    1.26
  -4  -2  -1   19.44    1.27
  -4  -2  -1   17.71    1.40
  -4  -2  -1   19.32    1.18
  -4  -2  -1   15.65    1.06
  -4  -2  -1   16.46    1.21
  -4  -2  -1   16.88    1.22
  -4  -2  -1   17.10    1.13
  -4  -2  -1   19.41    1.40
  -4  -2  -1   16.66    1.22
   4   2   1   19.76    1.26
   4   2   1   17.63    1.19
   4   2   1   18.11    1.27
   4   2   1   18.45    1.35
   4   2   1   17.74    1.25
   4   2   1   18.35    1.25
   4   2   1   16.62    1.26
   4   2   1   19.46    1.44
  -5  -2  -1   23.76    1.57
  -5  -2  -1   23.74    1.68
  -5  -2  -1   26.42    1.73
  -5  -2  -1   22.70    1.65
  -5  -2  -1   23.63    1.66
  -5  -2  -1   25.68    1.84
  -5  -2  -1   28.42    1.74
  -5  -2  -1   24.65    1.64
  -5  -2  -1   29.13    1.91
   5   2   1   24.53    1.66
   5   2   1   24.29    1.88
   5   2   1   24.22    1.61
   5   2   1   26.61    1.72
   5   2   1   24.03    1.67
   5   2   1   25.60    1.79
   5   2   1   25.72    1.72
   5   2   1   21.35    1.65
  -6  -2  -1    3.90    0.71
  -6  -2  -1    2.98    0.41
  -6  -2  -1    3.12    0.62
  -6  -2  -1    3.56    0.65
  -6  -2  -1    4.19    0.71
  -6  -2  -1    3.05    0.69
  -6  -2  -1    3.30    0.79
  -6  -2  -1    3.07    0.59
  -6  -2  -1    3.40    0.47
   6   2   1    3.76    0.71
   6   2   1    4.73    0.72
   6   2   1    2.92    0.78
   6   2   1    3.35    0.62
   6   2   1    3.60    0.65
   6   2   1    4.16    0.57
   6   2   1    3.57    0.68
   6   2   1    2.84    0.68
  -7  -2  -1    4.34    0.70
  -7  -2  -1    4.23    0.61
  -7  -2  -1    4.31    0.78
  -7  -2  -1    5.49    0.87
  -7  -2  -1    4.40    0.74
  -7  -2  -1    4.44    0.75
  -7  -2  -1    3.92    0.82
  -7  -2  -1    4.13    0.56
  -7  -2  -1    3.67    0.82
   7   2   1    4.00    0.72
   7   2   1    3.62    0.59
   7   2   1    2.83    0.66
   7   2   1    4.33    0.79
   7   2   1    4.73    0.73
   7   2   1    3.76    0.78
   7   2   1    3.41    0.80
  -8  -2  -1    0.15    0.33
  -8  -2  -1    0.45    0.49
  -8  -2  -1    0.59    0.46
  -8  -2  -1    0.45    0.43
  -8  -2  -1    0.60    0.60
  -8  -2  -1    0.57    0.39
  -8  -2  -1    0.29    0.45
  -8  -2  -1    0.43    0.40
  -8  -2  -1    1.24    0.56
   8   2   1   -0.28    0.34
   8   2   1    0.55    0.46
   8   2   1    0.11    0.41
   8   2   1    0.07    0.35
  -9  -2  -1    7.02    1.22
  -9  -2  -1    6.69    1.08
  -9  -2  -1    6.65    1.16
  -9  -2  -1    5.82    1.07
  -9  -2  -1    8.55    1.19
  -9  -2  -1    7.46    1.07
  -9  -2  -1    7.08    1.25
   9   2   1    5.97    1.07
   9   2   1    4.95    1.02
   9   2   1    7.04    1.03
 -10  -2  -1    6.12    1.18
 -10  -2  -1    6.03    0.99
 -10  -2  -1    6.74    1.17
 -10  -2  -1    5.37    1.08
 -10  -2  -1    5.80    1.11
 -10  -2  -1    5.08    1.09
 -10  -2  -1    7.27    1.08
  10   2   1    6.26    0.96
  10   2   1    6.78    1.24
  10   2   1    5.76    0.99
  11  -3  -1    1.64    0.74
  11  -3  -1    0.47    0.60
 -11   3   1    0.72    0.72
 -11   3   1    1.44    0.90
 -11   3   1    2.16    0.69
 -11   3   1    2.07    0.71
 -11   3   1    0.65    0.75
 -11   3   1    1.51    0.89
 -11   3   1    0.06    0.44
 -11   3   1   -0.84    0.96
  10  -3  -1    0.10    0.53
  10  -3  -1    0.99    0.68
  10  -3  -1   -0.80    0.44
  10  -3  -1    0.30    0.52
  10  -3  -1    0.47    0.47
  10  -3  -1   -0.06    0.37
  10  -3  -1    0.24    0.37
 -10   3   1    1.04    0.60
 -10   3   1    0.86    0.58
 -10   3   1    1.04    0.59
 -10   3   1    0.05    0.33
 -10   3   1   -0.79    0.65
 -10   3   1    0.87    0.57
 -10   3   1   -0.24    0.38
 -10   3   1    1.08    0.60
 -10   3   1    1.50    0.86
   9  -3  -1    1.15    0.55
   9  -3  -1    1.49    0.47
   9  -3  -1    2.26    0.47
   9  -3  -1    1.50    0.64
   9  -3  -1    1.79    0.60
   9  -3  -1    1.78    0.58
   9  -3  -1    2.40    0.55
   9  -3  -1    1.89    0.49
   9  -3  -1    1.61    0.66
  -9   3   1    1.63    0.66
  -9   3   1    1.26    0.73
  -9   3   1    2.55    0.48
  -9   3   1    2.43    0.50
  -9   3   1    2.45    0.71
  -9   3   1    2.13    0.66
  -9   3   1    3.52    0.99
  -9   3   1    1.45    0.58
   8  -3  -1   -0.45    0.43
   8  -3  -1    0.08    0.34
   8  -3  -1   -0.10    0.42
   8  -3  -1   -0.19    0.46
   8  -3  -1   -0.22    0.36
   8  -3  -1   -0.06    0.44
   8  -3  -1    0.12    0.45
   8  -3  -1    0.64    0.29
  -8   3   1    0.29    0.52
  -8   3   1    0.25    0.34
  -8   3   1    1.07    0.54
  -8   3   1   -0.06    0.41
  -8   3   1   -0.29    0.53
  -8   3   1   -0.22    0.47
  -8   3   1    0.09    0.25
  -8   3   1    0.18    0.45
   7  -3  -1    0.20    0.34
   7  -3  -1   -0.01    0.39
   7  -3  -1    0.59    0.36
   7  -3  -1    0.25    0.36
   7  -3  -1    0.04    0.42
   7  -3  -1    0.84    0.42
   7  -3  -1    0.21    0.42
   7  -3  -1    0.63    0.48
   7  -3  -1    0.11    0.43
   7  -3  -1    0.16    0.35
   7  -3  -1    0.60    0.30
  -7   3   1   -0.33    0.33
  -7   3   1    0.68    0.40
  -7   3   1   -0.17    0.38
  -7   3   1    0.23    0.39
  -7   3   1    0.45    0.35
  -7   3   1    1.32    0.47
  -7   3   1   -0.11    0.27
  -7   3   1    0.57    0.44
   6  -3  -1    6.02    0.91
   6  -3  -1    6.16    0.80
   6  -3  -1    7.89    0.74
   6  -3  -1    8.64    0.77
   6  -3  -1    6.09    0.72
   6  -3  -1    6.29    0.86
   6  -3  -1    6.11    0.91
   6  -3  -1    7.49    0.66
   6  -3  -1    7.20    0.81
   6  -3  -1    7.69    0.84
   6  -3  -1    7.16    0.77
   6  -3  -1    7.08    0.83
  -6   3   1    6.93    0.82
  -6   3   1    8.70    0.99
  -6   3   1    6.75    0.81
  -6   3   1    7.49    0.75
  -6   3   1    6.76    0.86
  -6   3   1    6.42    0.99
  -6   3   1    8.18    0.85
  -6   3   1    7.51    1.10
   5  -3  -1    0.23    0.30
   5  -3  -1    0.38    0.31
   5  -3  -1    0.62    0.29
   5  -3  -1    0.27    0.31
   5  -3  -1    0.30    0.31
   5  -3  -1   -0.05    0.24
   5  -3  -1    0.32    0.31
   5  -3  -1    0.06    0.25
   5  -3  -1    0.36    0.22
   5  -3  -1    0.41    0.33
  -5   3   1    0.45    0.29
  -5   3   1    0.52    0.29
  -5   3   1    0.43    0.23
  -5   3   1    0.44    0.40
  -5   3   1    0.18    0.32
  -5   3   1    0.35    0.36
  -5   3   1    0.40    0.37
  -5   3   1    0.56    0.28
  -5   3   1    0.28    0.31
   4  -3  -1   12.05    1.01
   4  -3  -1   10.22    0.96
   4  -3  -1   12.59    1.09
   4  -3  -1    9.83    0.91
   4  -3  -1   10.01    0.86
   4  -3  -1   10.52    0.98
   4  -3  -1   11.43    0.92
   4  -3  -1   10.43    1.01
   4  -3  -1   12.25    0.92
   4  -3  -1    9.85    0.98
   4  -3  -1   10.81    0.94
   4  -3  -1   12.88    0.88
  -4   3   1   11.45    1.04
  -4   3   1   11.22    0.95
  -4   3   1   11.74    1.00
  -4   3   1   10.76    0.88
  -4   3   1   11.71    1.00
  -4   3   1   10.41    0.83
  -4   3   1   11.73    0.99
  -4   3   1   12.89    1.06
  -4   3   1   11.14    0.86
  -4   3   1   11.03    1.00
   3  -3  -1   13.36    1.09
   3  -3  -1   12.37    0.95
   3  -3  -1   15.65    1.14
   3  -3  -1   15.35    1.12
   3  -3  -1   16.11    1.12
   3  -3  -1   16.24    1.06
   3  -3  -1   14.22    1.08
   3  -3  -1   13.61    1.05
   3  -3  -1   12.85    1.05
   3  -3  -1   12.91    1.11
   3  -3  -1   15.98    1.03
   3  -3  -1   13.75    1.11
  -3   3   1   13.04    1.11
  -3   3   1   13.23    1.01
  -3   3   1   14.07    1.08
  -3   3   1   14.13    1.10
  -3   3   1   16.66    1.11
  -3   3   1   16.91    1.14
  -3   3   1   14.17    1.02
  -3   3   1   14.25    0.95
  -3   3   1   16.51    1.15
  -3   3   1   15.46    1.14
   2  -3  -1   63.96    4.19
   2  -3  -1   67.67    4.15
   2  -3  -1   73.52    4.22
   2  -3  -1   68.63    4.23
   2  -3  -1   72.17    4.24
   2  -3  -1   71.13    4.23
   2  -3  -1   65.39    4.22
   2  -3  -1   78.51    4.21
   2  -3  -1   73.99    4.24
   2  -3  -1   76.77    4.21
   2  -3  -1   81.79    4.18
  -2   3   1   64.63    4.19
  -2   3   1   78.65    4.23
  -2   3   1   71.43    4.17
  -2   3   1   76.05    4.21
  -2   3   1   69.88    4.15
  -2   3   1   73.68    4.22
  -2   3   1   73.33    4.24
  -2   3   1   74.17    4.25
  -2   3   1   67.89    4.21
   1  -3  -1  212.42   12.00
   1  -3  -1  194.21   11.99
   1  -3  -1  226.45   11.95
   1  -3  -1  192.04   11.97
   1  -3  -1  212.44   12.00
   1  -3  -1  225.86   11.93
   1  -3  -1  216.53   11.99
   1  -3  -1  194.22   12.00
  -1   3   1  226.36   12.01
  -1   3   1  219.61   11.93
  -1   3   1  219.28   12.00
  -1   3   1  213.87   11.99
  -1   3   1  226.89   11.93
  -1   3   1  214.99   12.00
  -1   3   1  204.88   11.95
  -1   3   1  197.27   11.95
  -1   3   1  219.08   12.01
  -1   3   1  209.82   11.98
   0  -3  -1   44.85    2.67
   0  -3  -1   47.87    2.68
   0  -3  -1   45.07    2.67
   0  -3  -1   47.28    2.67
   0  -3  -1   51.08    2.73
   0  -3  -1   47.71    2.63
   0  -3  -1   45.94    2.68
   0  -3  -1   46.32    2.62
   0  -3  -1   44.17    2.72
   0  -3  -1   44.01    2.68
   0   3   1   46.63    2.67
   0   3   1   46.09    2.64
   0   3   1   48.61    2.68
   0   3   1   48.37    2.69
   0   3   1   43.52    2.71
   0   3   1   42.69    2.73
   0   3   1   42.55    2.67
   0   3   1   47.19    2.66
   0   3   1   48.26    2.66
   0   3   1   47.58    2.72
  -1  -3  -1   12.18    0.85
  -1  -3  -1   13.14    0.77
  -1  -3  -1   11.62    0.79
  -1  -3  -1   11.95    0.79
  -1  -3  -1   10.63    0.78
  -1  -3  -1   13.09    0.79
  -1  -3  -1   13.39    0.77
  -1  -3  -1   11.64    0.85
  -1  -3  -1   11.82    0.78
  -1  -3  -1   10.96    0.86
  -1  -3  -1   13.62    0.78
   1   3   1    9.88    0.84
   1   3   1   12.91    0.82
   1   3   1   13.51    0.81
   1   3   1   11.08    0.87
   1   3   1   11.70    0.76
   1   3   1   10.44    0.75
  -2  -3  -1  220.67   12.49
  -2  -3  -1  217.41   12.44
  -2  -3  -1  213.79   12.50
  -2  -3  -1  233.38   12.57
  -2  -3  -1  222.95   12.44
  -2  -3  -1  224.22   12.44
  -2  -3  -1  231.39   12.44
  -2  -3  -1  225.32   12.43
   2   3   1  240.31   12.59
   2   3   1  218.27   12.48
   2   3   1  216.85   12.53
   2   3   1  231.03   12.49
   2   3   1  199.95   12.42
   2   3   1  205.48   12.47
   2   3   1  216.51   12.59
  -3  -3  -1    1.64    0.34
  -3  -3  -1    1.36    0.28
  -3  -3  -1    1.25    0.36
  -3  -3  -1    1.46    0.27
  -3  -3  -1    1.30    0.39
  -3  -3  -1    1.09    0.28
  -3  -3  -1    1.35    0.25
  -3  -3  -1    1.32    0.28
  -3  -3  -1    1.03    0.29
   3   3   1    1.04    0.26
   3   3   1    1.82    0.27
   3   3   1    1.30    0.33
   3   3   1    1.46    0.23
   3   3   1    0.97    0.29
   3   3   1    1.16    0.33
   3   3   1    1.25    0.42
   3   3   1    1.63    0.49
  -4  -3  -1    0.42    0.25
  -4  -3  -1    0.28    0.19
  -4  -3  -1    0.01    0.20
  -4  -3  -1   -0.12    0.17
  -4  -3  -1    0.35    0.32
  -4  -3  -1    0.16    0.17
  -4  -3  -1   -0.18    0.26
  -4  -3  -1    0.41    0.24
  -4  -3  -1    0.37    0.31
   4   3   1    0.19    0.17
   4   3   1   -0.08    0.23
   4   3   1    0.25    0.28
   4   3   1   -0.17    0.27
   4   3   1    0.18    0.22
   4   3   1    0.22    0.21
   4   3   1    0.12    0.18
   4   3   1    0.08    0.24
   4   3   1    0.27    0.37
  -5  -3  -1    0.91    0.32
  -5  -3  -1    0.63    0.37
  -5  -3  -1    0.43    0.32
  -5  -3  -1    0.54    0.29
  -5  -3  -1    0.30    0.31
  -5  -3  -1   -0.11    0.33
  -5  -3  -1    0.34    0.38
   5   3   1    0.29    0.20
   5   3   1    0.46    0.32
   5   3   1    0.51    0.39
   5   3   1    0.21    0.23
   5   3   1    0.48    0.23
   5   3   1    0.60    0.28
   5   3   1    0.31    0.40
   5   3   1    0.62    0.30
   5   3   1    0.62    0.34
  -6  -3  -1   15.19    1.37
  -6  -3  -1   13.30    0.99
  -6  -3  -1   15.88    1.19
  -6  -3  -1   12.82    1.11
  -6  -3  -1   13.46    0.97
  -6  -3  -1   14.29    1.14
  -6  -3  -1   16.32    1.23
  -6  -3  -1   13.75    1.14
  -6  -3  -1   12.14    1.26
   6   3   1   13.76    1.19
   6   3   1   13.67    1.15
   6   3   1   11.46    0.98
   6   3   1   13.86    1.23
   6   3   1   11.60    0.99
   6   3   1   13.28    1.06
   6   3   1   13.07    1.41
   6   3   1   13.39    1.15
  -7  -3  -1    2.30    0.69
  -7  -3  -1    1.91    0.40
  -7  -3  -1    2.20    0.52
  -7  -3  -1    2.79    0.65
  -7  -3  -1    3.62    0.81
  -7  -3  -1    1.96    0.58
  -7  -3  -1    2.47    0.61
  -7  -3  -1    2.74    0.59
  -7  -3  -1    2.30    0.55
   7   3   1    2.57    0.43
   7   3   1    2.50    0.52
   7   3   1    2.22    0.54
   7   3   1    2.23    0.65
   7   3   1    1.38    0.41
   7   3   1    2.37    0.62
  -8  -3  -1    8.62    1.04
  -8  -3  -1    8.89    1.23
  -8  -3  -1   10.21    1.05
  -8  -3  -1    8.44    1.31
  -8  -3  -1    7.63    1.25
  -8  -3  -1    5.82    0.78
  -8  -3  -1    6.13    0.85
  -8  -3  -1    8.37    0.95
  -8  -3  -1    8.00    1.06
   8   3   1    9.34    0.85
   8   3   1    6.46    1.04
   8   3   1    9.38    1.31
   8   3   1    6.23    0.82
   8   3   1    8.74    0.98
  -9  -3  -1   10.83    1.19
  -9  -3  -1   10.11    1.13
  -9  -3  -1   11.21    1.25
  -9  -3  -1   10.01    1.33
  -9  -3  -1    8.55    1.40
  -9  -3  -1    6.55    1.18
  -9  -3  -1    7.72    0.94
  -9  -3  -1    8.65    1.26
   9   3   1    7.17    1.19
   9   3   1    8.44    1.27
   9   3   1   10.13    1.35
   9   3   1    9.31    1.06
 -10  -3  -1    1.05    0.61
 -10  -3  -1   -0.42    0.66
 -10  -3  -1   -0.08    0.57
 -10  -3  -1    0.91    0.52
 -10  -3  -1    0.94    0.57
 -10  -3  -1    3.39    0.76
 -10  -3  -1   -0.45    0.53
 -10  -3  -1    0.86    0.66
  10   3   1    1.36    0.57
  10   3   1    0.73    0.70
  10   3   1    0.05    0.60
  11  -4  -1    3.35    0.91
  11  -4  -1    3.94    0.93
 -11   4   1    3.26    0.90
 -11   4   1    3.07    0.91
 -11   4   1    1.89    0.73
 -11   4   1    3.04    1.14
 -11   4   1    2.65    0.82
 -11   4   1    1.97    0.85
 -11   4   1    4.44    0.61
  10  -4  -1    0.24    0.40
  10  -4  -1    0.11    0.35
  10  -4  -1   -0.36    0.60
  10  -4  -1   -0.75    0.48
  10  -4  -1    0.03    0.48
  10  -4  -1    0.60    0.61
  10  -4  -1    0.03    0.46
  10  -4  -1    0.57    0.53
 -10   4   1   -1.73    0.56
 -10   4   1    0.26    0.60
 -10   4   1    0.54    0.50
 -10   4   1   -0.03    0.64
 -10   4   1   -0.03    0.37
 -10   4   1    0.13    0.65
 -10   4   1   -1.11    0.46
 -10   4   1   -0.47    0.49
 -10   4   1    0.42    0.34
   9  -4  -1    0.23    0.35
   9  -4  -1   -0.76    0.42
   9  -4  -1   -0.13    0.47
   9  -4  -1    0.19    0.55
   9  -4  -1   -0.02    0.46
   9  -4  -1    0.44    0.29
   9  -4  -1   -0.10    0.42
   9  -4  -1    0.03    0.38
  -9   4   1   -0.04    0.45
  -9   4   1    0.28    0.41
  -9   4   1   -0.13    0.48
  -9   4   1   -0.03    0.34
  -9   4   1    0.44    0.50
  -9   4   1   -0.09    0.49
  -9   4   1    0.31    0.43
  -9   4   1    0.88    0.56
  -9   4   1   -0.06    0.34
   8  -4  -1    5.26    0.71
   8  -4  -1    7.00    1.05
   8  -4  -1    6.84    0.81
   8  -4  -1    8.89    1.03
   8  -4  -1    7.77    1.02
   8  -4  -1    7.27    1.06
   8  -4  -1    7.13    0.85
   8  -4  -1    7.99    1.15
   8  -4  -1    6.76    0.79
  -8   4   1    7.73    1.10
  -8   4   1    7.69    1.17
  -8   4   1    5.96    0.73
  -8   4   1    4.95    0.96
  -8   4   1    7.10    1.06
  -8   4   1    6.27    0.73
  -8   4   1    7.34    1.18
  -8   4   1    7.95    1.05
   7  -4  -1    0.20    0.29
   7  -4  -1   -0.04    0.43
   7  -4  -1    0.56    0.40
   7  -4  -1    0.22    0.31
   7  -4  -1    0.60    0.38
   7  -4  -1    0.48    0.31
   7  -4  -1    0.45    0.43
   7  -4  -1    0.13    0.40
   7  -4  -1    0.30    0.48
   7  -4  -1   -0.27    0.28
   7  -4  -1   -0.45    0.35
  -7   4   1    0.12    0.43
  -7   4   1   -0.20    0.27
  -7   4   1    0.29    0.36
  -7   4   1    0.60    0.41
  -7   4   1    0.71    0.34
  -7   4   1    0.75    0.50
  -7   4   1    0.32    0.41
  -7   4   1    0.48    0.51
  -7   4   1    0.67    0.49
   6  -4  -1   22.92    1.64
   6  -4  -1   23.14    1.59
   6  -4  -1   19.81    1.71
   6  -4  -1   21.11    1.60
   6  -4  -1   22.28    1.58
   6  -4  -1   20.39    1.69
   6  -4  -1   21.46    1.72
   6  -4  -1   18.52    1.54
   6  -4  -1   21.95    1.52
   6  -4  -1   23.60    1.70
   6  -4  -1   21.86    1.73
  -6   4   1   21.52    1.51
  -6   4   1   22.50    1.74
  -6   4   1   23.77    1.77
  -6   4   1   23.62    1.78
  -6   4   1   22.41    1.72
  -6   4   1   23.00    1.54
  -6   4   1   22.84    1.61
  -6   4   1   24.87    1.75
  -6   4   1   21.27    1.69
  -6   4   1   25.74    1.72
   5  -4  -1   71.85    4.00
   5  -4  -1   68.38    3.90
   5  -4  -1   64.56    3.95
   5  -4  -1   57.49    3.88
   5  -4  -1   58.01    3.93
   5  -4  -1   70.04    3.95
   5  -4  -1   64.19    4.07
   5  -4  -1   63.87    4.02
   5  -4  -1   64.86    4.05
   5  -4  -1   60.64    4.02
   5  -4  -1   67.77    4.07
  -5   4   1   70.69    4.10
  -5   4   1   62.61    4.02
  -5   4   1   64.15    4.04
  -5   4   1   60.79    4.06
  -5   4   1   69.67    3.95
  -5   4   1   71.13    4.13
  -5   4   1   65.77    3.89
  -5   4   1   64.51    4.06
   4  -4  -1   31.50    1.96
   4  -4  -1   31.12    2.01
   4  -4  -1   26.56    1.88
   4  -4  -1   27.41    1.90
   4  -4  -1   29.10    2.05
   4  -4  -1   31.10    1.98
   4  -4  -1   31.22    2.06
   4  -4  -1   29.52    2.09
   4  -4  -1   28.66    2.04
   4  -4  -1   29.79    2.07
   4  -4  -1   31.39    1.98
   4  -4  -1   35.28    2.27
   4  -4  -1   30.05    2.07
  -4   4   1   30.69    2.06
  -4   4   1   32.26    1.98
  -4   4   1   34.63    1.98
  -4   4   1   32.58    2.10
  -4   4   1   31.08    2.07
  -4   4   1   29.30    1.87
  -4   4   1   32.87    2.12
  -4   4   1   30.73    1.95
  -4   4   1   29.64    2.03
  -4   4   1   30.22    2.02
   3  -4  -1    0.25    0.16
   3  -4  -1   -0.04    0.29
   3  -4  -1    0.18    0.29
   3  -4  -1   -0.24    0.22
   3  -4  -1    0.21    0.32
   3  -4  -1   -0.23    0.35
   3  -4  -1    0.05    0.32
   3  -4  -1    0.71    0.32
   3  -4  -1    0.11    0.22
   3  -4  -1   -0.05    0.28
   3  -4  -1    0.09    0.25
   3  -4  -1    0.65    0.36
  -3   4   1    0.38    0.31
  -3   4   1    0.07    0.35
  -3   4   1    0.22    0.23
  -3   4   1    0.25    0.31
  -3   4   1    0.14    0.31
  -3   4   1   -0.12    0.28
  -3   4   1    0.63    0.36
  -3   4   1    0.55    0.29
  -3   4   1    0.15    0.31
   2  -4  -1   56.32    3.37
   2  -4  -1   62.91    3.40
   2  -4  -1   51.93    3.37
   2  -4  -1   58.52    3.35
   2  -4  -1   52.76    3.32
   2  -4  -1   59.37    3.39
   2  -4  -1   58.26    3.31
   2  -4  -1   52.01    3.33
   2  -4  -1   52.94    3.38
   2  -4  -1   57.12    3.36
  -2   4   1   57.83    3.37
  -2   4   1   56.62    3.36
  -2   4   1   59.36    3.40
  -2   4   1   55.88    3.32
  -2   4   1   53.11    3.34
  -2   4   1   54.15    3.36
  -2   4   1   54.53    3.39
  -2   4   1   59.42    3.36
  -2   4   1   59.28    3.36
   1  -4  -1  505.77   27.35
   1  -4  -1  511.41   27.34
   1  -4  -1  509.65   27.33
   1  -4  -1  490.50   27.35
   1  -4  -1  461.61   27.33
   1  -4  -1  462.04   27.30
   1  -4  -1  523.75   27.25
   1  -4  -1  522.67   27.27
   1  -4  -1  437.50   27.28
   1  -4  -1  504.62   27.36
  -1   4   1  459.80   27.35
  -1   4   1  495.21   27.24
  -1   4   1  498.40   27.35
  -1   4   1  463.61   27.31
  -1   4   1  511.35   27.32
  -1   4   1  493.82   27.25
  -1   4   1  477.86   27.34
  -1   4   1  454.14   27.25
  -1   4   1  444.60   27.27
  -1   4   1  523.18   27.36
  -1   4   1  476.50   27.26
   0  -4  -1  239.76   13.63
   0  -4  -1  254.46   13.64
   0  -4  -1  250.34   13.61
   0  -4  -1  243.96   13.66
   0  -4  -1  243.18   13.66
   0  -4  -1  248.94   13.71
   0  -4  -1  227.33   13.69
   0  -4  -1  239.50   13.64
   0  -4  -1  264.76   13.71
   0  -4  -1  238.61   13.72
   0   4   1  243.64   13.62
   0   4   1  240.59   13.73
   0   4   1  243.76   13.70
   0   4   1  231.74   13.62
   0   4   1  233.26   13.64
   0   4   1  234.87   13.61
   0   4   1  246.87   13.70
  -1  -4  -1  134.66    6.91
  -1  -4  -1  124.12    6.94
  -1  -4  -1  121.48    6.91
  -1  -4  -1  117.33    6.96
  -1  -4  -1  124.11    6.91
  -1  -4  -1  109.51    7.02
  -1  -4  -1  115.57    6.98
  -1  -4  -1  125.74    6.90
   1   4   1  113.56    6.96
   1   4   1  119.61    7.03
   1   4   1  121.65    6.95
   1   4   1  131.73    6.96
   1   4   1  124.32    7.01
   1   4   1  127.86    6.97
  -2  -4  -1   14.65    1.05
  -2  -4  -1   13.05    0.90
  -2  -4  -1   12.70    0.87
  -2  -4  -1   13.64    0.88
  -2  -4  -1   13.56    0.96
  -2  -4  -1   12.59    0.94
   2   4   1   14.13    0.94
   2   4   1   14.98    0.97
   2   4   1   13.54    1.10
   2   4   1   12.32    0.91
   2   4   1   14.03    1.05
  -3  -4  -1    7.04    0.75
  -3  -4  -1    7.42    0.58
  -3  -4  -1    6.53    0.56
  -3  -4  -1    7.19    0.59
  -3  -4  -1    6.52    0.66
  -3  -4  -1    5.77    0.50
   3   4   1    7.84    0.73
   3   4   1    5.77    0.63
   3   4   1    6.08    0.63
   3   4   1    8.05    0.65
   3   4   1    6.49    0.85
   3   4   1    6.08    0.52
  -4  -4  -1    0.24    0.31
  -4  -4  -1    0.45    0.24
  -4  -4  -1    0.43    0.30
  -4  -4  -1    0.22    0.19
  -4  -4  -1    0.27    0.17
  -4  -4  -1    0.23    0.19
  -4  -4  -1    0.28    0.22
  -4  -4  -1    0.52    0.22
  -4  -4  -1    0.39    0.18
   4   4   1    0.19    0.19
   4   4   1    0.51    0.35
   4   4   1    0.18    0.23
   4   4   1    0.00    0.24
   4   4   1    0.54    0.31
   4   4   1    0.41    0.21
   4   4   1    0.43    0.36
  -5  -4  -1   22.90    1.49
  -5  -4  -1   22.62    1.55
  -5  -4  -1   24.62    1.85
  -5  -4  -1   19.79    1.41
  -5  -4  -1   25.45    1.58
  -5  -4  -1   22.40    1.70
  -5  -4  -1   22.55    1.43
  -5  -4  -1   21.96    1.52
  -5  -4  -1   22.54    1.53
  -5  -4  -1   22.05    1.56
   5   4   1   20.90    1.44
   5   4   1   24.14    1.63
   5   4   1   23.16    1.60
   5   4   1   25.08    1.91
   5   4   1   24.29    1.50
   5   4   1   24.40    1.68
  -6  -4  -1    0.76    0.36
  -6  -4  -1    0.51    0.35
  -6  -4  -1    0.26    0.34
  -6  -4  -1    0.36    0.27
  -6  -4  -1    0.28    0.21
  -6  -4  -1    1.06    0.32
  -6  -4  -1    0.38    0.38
  -6  -4  -1    0.70    0.34
  -6  -4  -1    0.96    0.37
  -6  -4  -1    0.21    0.42
   6   4   1    0.26    0.35
   6   4   1   -0.05    0.37
   6   4   1    0.20    0.34
   6   4   1    0.57    0.29
   6   4   1    0.20    0.54
   6   4   1    0.01    0.31
  -7  -4  -1    0.53    0.39
  -7  -4  -1   -0.17    0.30
  -7  -4  -1    0.27    0.38
  -7  -4  -1    0.50    0.37
  -7  -4  -1    0.23    0.34
  -7  -4  -1   -0.11    0.38
  -7  -4  -1    0.03    0.43
  -7  -4  -1    0.81    0.42
  -7  -4  -1    0.67    0.36
   7   4   1    0.14    0.27
   7   4   1   -0.19    0.47
   7   4   1    0.27    0.43
   7   4   1    0.36    0.36
   7   4   1    0.17    0.43
  -8  -4  -1    1.10    0.56
  -8  -4  -1    0.55    0.47
  -8  -4  -1   -0.04    0.35
  -8  -4  -1    0.26    0.50
  -8  -4  -1   -0.47    0.42
  -8  -4  -1    0.67    0.54
  -8  -4  -1    1.24    0.51
  -8  -4  -1    0.26    0.49
  -8  -4  -1    0.22    0.38
   8   4   1    0.73    0.53
   8   4   1    0.84    0.42
   8   4   1   -0.29    0.36
   8   4   1   -0.12    0.73
  -9  -4  -1   24.12    2.09
  -9  -4  -1   25.44    2.23
  -9  -4  -1   25.70    2.03
  -9  -4  -1   24.92    1.96
  -9  -4  -1   25.14    2.17
  -9  -4  -1   24.30    1.96
  -9  -4  -1   27.40    2.09
   9   4   1   23.77    2.02
   9   4   1   24.47    1.95
 -10  -4  -1    2.14    0.67
 -10  -4  -1    2.25    0.74
 -10  -4  -1    1.56    0.88
 -10  -4  -1    1.02    0.66
 -10  -4  -1    2.59    0.74
 -10  -4  -1    3.95    1.24
 -10  -4  -1    2.71    0.69
  10   4   1    1.91    0.77
  10   4   1    1.36    0.71
  10   4   1    2.31    0.64
  11  -5  -1   -0.98    0.80
  11  -5  -1   -1.14    0.75
  11  -5  -1    0.16    0.65
  11  -5  -1   -0.76    0.43
  11  -5  -1    0.14    0.73
  11  -5  -1    0.54    0.57
 -11   5   1   -0.37    0.60
 -11   5   1    1.23    0.69
 -11   5   1    0.37    0.44
 -11   5   1    0.26    0.58
 -11   5   1   -0.31    0.90
 -11   5   1    0.77    0.73
 -11   5   1    0.32    0.61
  10  -5  -1    3.72    0.90
  10  -5  -1    2.92    0.77
  10  -5  -1    3.21    0.61
  10  -5  -1    1.07    0.73
  10  -5  -1    3.64    0.72
  10  -5  -1    1.96    0.50
  10  -5  -1    3.04    0.86
  10  -5  -1    3.28    0.85
 -10   5   1    2.78    0.84
 -10   5   1    2.49    0.78
 -10   5   1    1.71    1.16
 -10   5   1    2.20    0.72
 -10   5   1    3.28    0.59
 -10   5   1    3.02    1.01
   9  -5  -1    0.64    0.47
   9  -5  -1   -0.06    0.46
   9  -5  -1    0.99    0.58
   9  -5  -1    0.93    0.44
   9  -5  -1    0.51    0.33
   9  -5  -1    0.49    0.56
   9  -5  -1    0.70    0.50
   9  -5  -1    0.76    0.43
   9  -5  -1    0.12    0.46
  -9   5   1   -0.22    0.50
  -9   5   1    0.42    0.50
  -9   5   1   -0.52    0.59
  -9   5   1    0.63    0.53
  -9   5   1    0.92    0.51
  -9   5   1   -0.17    0.52
  -9   5   1    0.56    0.64
  -9   5   1    0.25    0.39
  -9   5   1    0.63    0.43
   8  -5  -1    2.93    0.60
   8  -5  -1    1.91    0.59
   8  -5  -1    2.29    0.54
   8  -5  -1    2.30    0.72
   8  -5  -1    2.52    0.62
   8  -5  -1    3.36    0.64
   8  -5  -1    2.58    0.73
   8  -5  -1    2.70    0.50
  -8   5   1    2.32    0.70
  -8   5   1    1.92    0.52
  -8   5   1    2.49    0.52
  -8   5   1    2.16    0.71
  -8   5   1    2.41    0.73
  -8   5   1    2.15    0.66
  -8   5   1    1.96    0.65
   7  -5  -1   10.01    1.11
   7  -5  -1    8.13    0.91
   7  -5  -1    8.05    1.05
   7  -5  -1    9.26    1.24
   7  -5  -1    8.98    0.92
   7  -5  -1    8.79    0.86
   7  -5  -1    8.75    1.11
   7  -5  -1    8.04    0.93
   7  -5  -1    8.96    0.96
   7  -5  -1    9.68    1.04
  -7   5   1    8.68    1.11
  -7   5   1    7.95    1.03
  -7   5   1    8.57    0.85
  -7   5   1    8.56    1.17
  -7   5   1    9.65    0.97
  -7   5   1    9.12    1.19
  -7   5   1    9.15    1.29
  -7   5   1   10.09    0.91
  -7   5   1    9.56    1.05
   6  -5  -1   21.23    1.81
   6  -5  -1   23.35    1.71
   6  -5  -1   23.75    1.85
   6  -5  -1   24.08    1.83
   6  -5  -1   25.76    1.88
   6  -5  -1   25.14    1.72
   6  -5  -1   22.17    1.65
   6  -5  -1   22.98    1.85
   6  -5  -1   23.89    1.86
   6  -5  -1   24.15    1.72
   6  -5  -1   25.66    1.76
   6  -5  -1   25.78    1.68
  -6   5   1   23.15    1.80
  -6   5   1   23.71    1.84
  -6   5   1   25.82    1.82
  -6   5   1   23.87    1.82
  -6   5   1   23.10    1.67
  -6   5   1   22.81    1.80
  -6   5   1   24.13    1.70
  -6   5   1   25.51    1.69
  -6   5   1   25.00    1.90
  -6   5   1   29.25    1.98
   5  -5  -1   24.04    1.71
   5  -5  -1   21.89    1.69
   5  -5  -1   25.39    1.75
   5  -5  -1   20.69    1.61
   5  -5  -1   21.02    1.72
   5  -5  -1   23.64    1.61
   5  -5  -1   24.36    1.63
   5  -5  -1   21.84    1.50
   5  -5  -1   25.67    1.64
   5  -5  -1   21.62    1.67
   5  -5  -1   21.78    1.68
   5  -5  -1   24.60    1.60
  -5   5   1   25.27    1.61
  -5   5   1   20.04    1.63
  -5   5   1   21.16    1.56
  -5   5   1   24.18    1.66
  -5   5   1   23.85    1.60
  -5   5   1   22.68    1.67
  -5   5   1   21.38    1.72
  -5   5   1   22.51    1.48
  -5   5   1   21.78    1.69
  -5   5   1   24.19    1.71
   4  -5  -1   40.65    2.42
   4  -5  -1   39.76    2.52
   4  -5  -1   37.14    2.43
   4  -5  -1   37.07    2.47
   4  -5  -1   37.52    2.49
   4  -5  -1   39.62    2.49
   4  -5  -1   34.13    2.27
   4  -5  -1   37.77    2.40
   4  -5  -1   33.46    2.42
   4  -5  -1   40.87    2.54
  -4   5   1   40.33    2.51
  -4   5   1   37.00    2.52
  -4   5   1   36.59    2.47
  -4   5   1   40.60    2.52
  -4   5   1   38.72    2.49
  -4   5   1   38.43    2.43
  -4   5   1   37.17    2.45
  -4   5   1   38.85    2.41
  -4   5   1   37.52    2.38
   3  -5  -1   52.27    3.32
   3  -5  -1   55.20    3.31
   3  -5  -1   48.19    3.29
   3  -5  -1   59.23    3.29
   3  -5  -1   51.05    3.09
   3  -5  -1   50.91    3.31
   3  -5  -1   56.39    3.33
   3  -5  -1   48.77    3.26
   3  -5  -1   56.19    3.27
   3  -5  -1   51.80    3.22
  -3   5   1   54.45    3.26
  -3   5   1   53.34    3.30
  -3   5   1   55.39    3.33
  -3   5   1   55.23    3.30
  -3   5   1   53.14    3.30
  -3   5   1   55.01    3.34
  -3   5   1   55.98    3.24
  -3   5   1   53.74    3.35
   2  -5  -1   92.62    5.71
   2  -5  -1  102.20    5.76
   2  -5  -1  100.30    5.77
   2  -5  -1  103.72    5.78
   2  -5  -1   91.85    5.76
   2  -5  -1  103.13    5.68
   2  -5  -1   99.17    5.73
   2  -5  -1   91.27    5.76
   2  -5  -1   99.12    5.76
  -2   5   1   98.84    5.60
  -2   5   1   95.33    5.63
  -2   5   1  104.82    5.79
  -2   5   1   97.85    5.74
  -2   5   1   95.96    5.74
  -2   5   1   95.89    5.75
  -2   5   1  101.67    5.72
  -2   5   1  104.90    5.79
  -2   5   1  101.49    5.74
  -2   5   1   99.91    5.67
  -2   5   1   95.58    5.75
   1  -5  -1   78.73    4.52
   1  -5  -1   78.69    4.42
   1  -5  -1   85.68    4.56
   1  -5  -1   70.39    4.44
   1  -5  -1   77.78    4.53
   1  -5  -1   77.45    4.40
   1  -5  -1   79.29    4.52
   1  -5  -1   76.44    4.47
   1  -5  -1   80.94    4.50
  -1   5   1   80.23    4.43
  -1   5   1   78.62    4.53
  -1   5   1   70.48    4.47
  -1   5   1   78.19    4.44
  -1   5   1   74.09    4.55
  -1   5   1   76.84    4.40
  -1   5   1   77.13    4.53
  -1   5   1   76.31    4.47
   0  -5  -1    9.77    0.73
   0  -5  -1    9.61    0.70
   0  -5  -1   10.14    0.67
   0  -5  -1   11.17    0.81
   0  -5  -1   10.47    0.75
   0  -5  -1   10.12    0.76
   0  -5  -1   10.00    0.74
   0  -5  -1    9.36    0.65
   0  -5  -1   10.75    0.73
   0   5   1    9.40    0.78
   0   5   1   10.91    0.69
   0   5   1    9.28    0.67
   0   5   1    9.71    0.71
   0   5   1   11.21    0.80
   0   5   1    9.66    0.73
   0   5   1    9.75    0.72
   0   5   1    9.88    0.74
   0   5   1    9.77    0.83
   0   5   1    9.73    0.67
  -1  -5  -1   62.02    3.41
  -1  -5  -1   63.91    3.55
  -1  -5  -1   54.78    3.48
  -1  -5  -1   55.05    3.41
  -1  -5  -1   60.80    3.41
  -1  -5  -1   55.41    3.41
  -1  -5  -1   56.40    3.42
   1   5   1   64.30    3.61
   1   5   1   59.15    3.49
   1   5   1   64.17    3.50
   1   5   1   60.82    3.52
   1   5   1   62.33    3.47
   1   5   1   54.37    3.45
  -2  -5  -1   88.88    5.36
  -2  -5  -1  100.26    5.30
  -2  -5  -1   99.85    5.47
  -2  -5  -1   86.80    5.29
   2   5   1   82.48    5.40
   2   5   1   99.25    5.41
   2   5   1   92.08    5.37
   2   5   1   98.38    5.50
   2   5   1   91.06    5.38
  -3  -5  -1    0.50    0.18
  -3  -5  -1    0.63    0.28
  -3  -5  -1    0.40    0.22
  -3  -5  -1    0.67    0.35
   3   5   1    0.72    0.20
   3   5   1    1.33    0.41
   3   5   1    0.75    0.29
   3   5   1    0.89    0.31
   3   5   1    0.59    0.38
  -4  -5  -1    6.87    0.61
  -4  -5  -1    5.98    0.71
  -4  -5  -1    7.75    0.86
  -4  -5  -1    6.36    0.66
  -4  -5  -1    8.59    0.64
  -4  -5  -1    7.28    0.61
   4   5   1    6.29    0.65
   4   5   1    6.53    0.56
   4   5   1    6.54    0.71
   4   5   1    7.14    0.71
   4   5   1    8.22    0.99
   4   5   1    7.39    0.82
  -5  -5  -1    0.54    0.34
  -5  -5  -1    0.37    0.25
  -5  -5  -1   -0.04    0.18
  -5  -5  -1   -0.04    0.29
  -5  -5  -1   -0.08    0.21
  -5  -5  -1    0.37    0.28
  -5  -5  -1   -0.14    0.26
  -5  -5  -1    0.21    0.29
   5   5   1    0.06    0.33
   5   5   1    0.43    0.34
   5   5   1   -0.42    0.29
   5   5   1    0.28    0.51
   5   5   1    0.52    0.38
  -6  -5  -1   -0.02    0.26
  -6  -5  -1   -0.03    0.30
  -6  -5  -1   -0.01    0.29
  -6  -5  -1    0.25    0.37
  -6  -5  -1    0.28    0.31
  -6  -5  -1    0.03    0.44
  -6  -5  -1   -0.05    0.31
  -6  -5  -1    0.53    0.31
  -6  -5  -1    0.13    0.28
   6   5   1    0.15    0.36
   6   5   1    0.12    0.44
   6   5   1   -0.01    0.39
   6   5   1    0.31    0.37
  -7  -5  -1    0.60    0.30
  -7  -5  -1    0.92    0.41
  -7  -5  -1    0.55    0.42
  -7  -5  -1    0.40    0.43
  -7  -5  -1    0.51    0.30
  -7  -5  -1    0.63    0.39
  -7  -5  -1   -0.39    0.34
  -7  -5  -1    0.47    0.42
  -7  -5  -1    0.41    0.40
   7   5   1    0.30    0.44
   7   5   1   -0.66    0.43
   7   5   1    0.29    0.39
   7   5   1    0.30    0.46
  -8  -5  -1   17.47    1.36
  -8  -5  -1   16.06    1.38
  -8  -5  -1   15.09    1.54
  -8  -5  -1   12.25    1.22
  -8  -5  -1   15.32    1.31
  -8  -5  -1   17.47    1.37
  -8  -5  -1   17.06    1.61
  -8  -5  -1   12.21    1.17
   8   5   1   16.10    1.41
   8   5   1   11.43    1.31
   8   5   1   17.20    1.46
  -9  -5  -1    4.11    0.78
  -9  -5  -1    4.51    0.88
  -9  -5  -1    4.59    0.80
  -9  -5  -1    4.06    0.91
  -9  -5  -1    4.56    0.98
  -9  -5  -1    3.82    0.85
  -9  -5  -1    2.42    0.82
   9   5   1    3.94    0.86
   9   5   1    3.09    0.87
   9   5   1    3.13    0.83
 -10  -5  -1    2.19    0.73
 -10  -5  -1    1.39    0.59
 -10  -5  -1    0.86    0.70
 -10  -5  -1    0.96    0.55
 -10  -5  -1    2.21    0.72
 -10  -5  -1    1.54    0.67
  10   5   1    2.18    0.77
  10   5   1    1.72    0.86
  10   5   1    1.14    0.58
  11  -6  -1    1.28    0.63
  11  -6  -1    0.26    0.74
  11  -6  -1    0.69    0.57
  11  -6  -1   -0.27    0.44
  11  -6  -1    0.57    0.49
 -11   6   1    0.39    0.78
 -11   6   1    0.34    0.46
 -11   6   1    0.10    0.63
 -11   6   1    0.59    0.61
 -11   6   1   -0.24    0.64
 -11   6   1    0.64    0.64
  10  -6  -1    0.97    0.70
  10  -6  -1    0.05    0.58
  10  -6  -1   -0.03    0.49
  10  -6  -1   -0.18    0.36
  10  -6  -1    0.28    0.51
  10  -6  -1    0.41    0.51
 -10   6   1    0.96    0.42
 -10   6   1   -0.07    0.70
 -10   6   1   -1.16    0.67
 -10   6   1    0.93    0.58
 -10   6   1   -0.41    0.65
 -10   6   1    0.70    0.65
 -10   6   1    1.04    0.58
   9  -6  -1   14.64    1.54
   9  -6  -1   17.20    1.45
   9  -6  -1   13.30    1.45
   9  -6  -1   15.57    1.33
   9  -6  -1   13.28    1.35
   9  -6  -1   15.28    1.54
   9  -6  -1   13.52    1.22
   9  -6  -1   15.42    1.34
  -9   6   1   12.76    1.57
  -9   6   1   14.01    1.61
  -9   6   1   15.56    1.58
  -9   6   1   16.57    1.67
  -9   6   1   17.07    1.23
  -9   6   1   15.61    1.54
   8  -6  -1    6.75    1.20
   8  -6  -1    6.57    0.90
   8  -6  -1    6.00    1.02
   8  -6  -1    8.10    0.81
   8  -6  -1    9.19    1.27
   8  -6  -1    7.86    0.87
   8  -6  -1    6.10    1.00
  -8   6   1    6.56    1.06
  -8   6   1    7.97    1.22
  -8   6   1    6.11    1.00
  -8   6   1    7.53    1.08
  -8   6   1    7.63    1.17
  -8   6   1    7.02    0.79
  -8   6   1    5.97    1.10
  -8   6   1    5.67    0.88
   7  -6  -1   25.12    1.68
   7  -6  -1   22.44    1.88
   7  -6  -1   21.84    1.86
   7  -6  -1   25.06    1.91
   7  -6  -1   25.25    1.90
   7  -6  -1   22.48    1.91
   7  -6  -1   24.88    1.74
   7  -6  -1   26.14    1.80
   7  -6  -1   20.82    1.63
   7  -6  -1   21.79    1.74
   7  -6  -1   22.61    1.74
  -7   6   1   22.02    1.81
  -7   6   1   22.18    1.81
  -7   6   1   24.52    1.67
  -7   6   1   26.40    2.01
  -7   6   1   23.71    1.91
  -7   6   1   21.40    1.67
  -7   6   1   23.50    1.77
  -7   6   1   22.70    1.88
  -7   6   1   24.94    1.94
   6  -6  -1   68.44    4.28
   6  -6  -1   67.12    4.15
   6  -6  -1   61.54    4.24
   6  -6  -1   69.74    4.15
   6  -6  -1   71.83    4.14
   6  -6  -1   59.77    4.19
   6  -6  -1   63.49    4.00
   6  -6  -1   65.04    4.23
   6  -6  -1   67.18    4.16
   6  -6  -1   63.27    4.25
   6  -6  -1   70.92    4.11
  -6   6   1   63.56    4.22
  -6   6   1   71.90    4.29
  -6   6   1   74.15    4.27
  -6   6   1   68.10    4.17
  -6   6   1   67.65    4.10
  -6   6   1   72.80    4.34
  -6   6   1   66.84    4.27
  -6   6   1   62.56    4.08
  -6   6   1   64.12    4.17
   5  -6  -1   34.17    2.15
   5  -6  -1   32.46    2.21
   5  -6  -1   31.38    2.23
   5  -6  -1   32.50    2.18
   5  -6  -1   30.87    2.22
   5  -6  -1   30.66    1.99
   5  -6  -1   33.75    2.15
   5  -6  -1   32.42    2.28
   5  -6  -1   29.23    2.21
   5  -6  -1   27.58    2.22
   5  -6  -1   36.15    2.30
   5  -6  -1   35.45    2.17
  -5   6   1   29.46    2.21
  -5   6   1   30.48    2.15
  -5   6   1   36.32    2.16
  -5   6   1   31.93    2.10
  -5   6   1   33.99    2.29
  -5   6   1   29.04    2.17
  -5   6   1   34.49    2.26
  -5   6   1   32.13    2.28
  -5   6   1   32.43    2.26
   4  -6  -1    1.86    0.47
   4  -6  -1    2.20    0.55
   4  -6  -1    1.48    0.40
   4  -6  -1    1.40    0.44
   4  -6  -1    1.42    0.45
   4  -6  -1    1.59    0.51
   4  -6  -1    1.74    0.46
   4  -6  -1    1.49    0.41
   4  -6  -1    1.18    0.39
  -4   6   1    1.66    0.49
  -4   6   1    1.58    0.48
  -4   6   1    1.24    0.40
  -4   6   1    1.59    0.35
  -4   6   1    1.14    0.43
  -4   6   1    1.83    0.47
  -4   6   1    1.11    0.44
  -4   6   1    2.09    0.47
  -4   6   1    1.32    0.42
   3  -6  -1   13.20    1.08
   3  -6  -1   12.59    1.03
   3  -6  -1   12.37    1.00
   3  -6  -1   10.37    1.06
   3  -6  -1   11.59    1.07
   3  -6  -1   12.41    0.97
   3  -6  -1   10.82    1.01
   3  -6  -1   12.58    1.01
   3  -6  -1   12.05    1.07
   3  -6  -1   11.54    1.01
  -3   6   1   12.23    1.06
  -3   6   1   12.34    1.03
  -3   6   1   12.46    1.02
  -3   6   1   11.73    0.95
  -3   6   1   11.36    0.97
  -3   6   1   12.90    1.03
  -3   6   1   12.86    1.05
  -3   6   1   13.40    1.05
   2  -6  -1    3.57    0.59
   2  -6  -1    4.00    0.56
   2  -6  -1    5.04    0.70
   2  -6  -1    4.14    0.55
   2  -6  -1    4.80    0.54
   2  -6  -1    5.46    0.67
   2  -6  -1    4.69    0.63
   2  -6  -1    4.65    0.67
   2  -6  -1    5.03    0.65
  -2   6   1    4.37    0.68
  -2   6   1    4.86    0.62
  -2   6   1    4.98    0.69
  -2   6   1    3.72    0.46
  -2   6   1    4.18    0.39
  -2   6   1    4.38    0.61
  -2   6   1    4.08    0.42
  -2   6   1    4.53    0.59
  -2   6   1    4.87    0.58
  -2   6   1    5.13    0.68
  -2   6   1    4.73    0.63
   1  -6  -1   90.91    5.23
   1  -6  -1   98.49    5.28
   1  -6  -1   89.02    5.18
   1  -6  -1   97.47    5.30
   1  -6  -1   84.97    5.20
   1  -6  -1   89.47    5.14
   1  -6  -1   86.18    5.11
   1  -6  -1   94.73    5.28
   1  -6  -1   81.63    5.22
   1  -6  -1   90.41    5.20
  -1   6   1   93.76    5.27
  -1   6   1   92.00    5.27
  -1   6   1   89.60    5.20
  -1   6   1   82.61    5.12
  -1   6   1   94.52    5.16
  -1   6   1   95.97    5.30
  -1   6   1   89.86    5.24
  -1   6   1   83.26    5.33
  -1   6   1   85.62    5.18
  -1   6   1   94.29    5.33
   0  -6  -1   33.48    2.12
   0  -6  -1   33.00    2.17
   0  -6  -1   34.01    2.08
   0  -6  -1   35.83    2.10
   0  -6  -1   37.59    2.22
   0  -6  -1   32.20    2.06
   0  -6  -1   37.22    2.16
   0  -6  -1   34.81    2.12
   0  -6  -1   35.99    2.16
   0   6   1   39.98    2.15
   0   6   1   34.36    2.20
   0   6   1   33.95    2.27
   0   6   1   35.61    2.11
   0   6   1   36.27    2.09
   0   6   1   36.02    2.23
   0   6   1   32.67    2.12
   0   6   1   36.36    2.08
  -1  -6  -1   59.31    3.20
  -1  -6  -1   51.88    3.26
  -1  -6  -1   54.62    3.21
  -1  -6  -1   51.93    3.19
  -1  -6  -1   49.66    3.20
  -1  -6  -1   60.04    3.35
   1   6   1   58.81    3.26
   1   6   1   53.04    3.30
   1   6   1   57.83    3.29
   1   6   1   59.09    3.42
   1   6   1   50.76    3.25
   1   6   1   56.30    3.23
   1   6   1   55.77    3.31
  -2  -6  -1    4.74    0.61
  -2  -6  -1    3.28    0.41
  -2  -6  -1    2.56    0.34
  -2  -6  -1    3.35    0.49
   2   6   1    3.92    0.54
   2   6   1    2.94    0.35
   2   6   1    3.22    0.50
   2   6   1    3.19    0.46
   2   6   1    3.97    0.65
   2   6   1    3.57    0.47
  -3  -6  -1    4.05    0.64
  -3  -6  -1    3.47    0.40
  -3  -6  -1    4.42    0.41
  -3  -6  -1    4.06    0.54
   3   6   1    3.32    0.75
   3   6   1    4.33    0.48
   3   6   1    3.59    0.39
   3   6   1    3.81    0.51
   3   6   1    5.15    0.74
  -4  -6  -1    8.67    0.75
  -4  -6  -1    9.65    0.76
  -4  -6  -1    9.24    0.96
  -4  -6  -1   11.11    0.91
   4   6   1    9.76    0.76
   4   6   1   11.99    1.04
   4   6   1   10.52    0.91
   4   6   1   10.24    0.87
  -5  -6  -1   30.14    1.94
  -5  -6  -1   33.66    2.06
  -5  -6  -1   32.33    2.06
  -5  -6  -1   34.72    2.36
  -5  -6  -1   32.19    2.08
  -5  -6  -1   35.43    2.25
  -5  -6  -1   32.27    2.06
  -5  -6  -1   31.79    2.04
  -5  -6  -1   31.42    2.02
   5   6   1   32.22    2.18
   5   6   1   31.85    2.18
   5   6   1   34.35    2.29
   5   6   1   31.58    2.01
  -6  -6  -1    3.78    0.56
  -6  -6  -1    4.38    0.63
  -6  -6  -1    3.43    0.45
  -6  -6  -1    4.49    0.61
  -6  -6  -1    3.15    0.70
  -6  -6  -1    3.27    0.55
  -6  -6  -1    3.64    0.63
  -6  -6  -1    3.86    0.77
  -6  -6  -1    3.91    0.55
   6   6   1    3.66    0.74
   6   6   1    2.87    0.63
   6   6   1    3.26    0.67
  -7  -6  -1    0.83    0.59
  -7  -6  -1    1.02    0.39
  -7  -6  -1    1.76    0.64
  -7  -6  -1    0.75    0.33
  -7  -6  -1    0.56    0.41
  -7  -6  -1    0.15    0.49
  -7  -6  -1    1.50    0.43
  -7  -6  -1    1.32    0.46
   7   6   1    1.88    0.62
   7   6   1    1.29    0.58
   7   6   1    0.68    0.47
  -8  -6  -1    3.85    0.69
  -8  -6  -1    3.43    0.80
  -8  -6  -1    4.01    0.76
  -8  -6  -1    4.14    0.68
  -8  -6  -1    3.68    0.59
  -8  -6  -1    2.97    0.88
  -8  -6  -1    2.49    0.86
  -8  -6  -1    2.22    0.58
  -8  -6  -1    4.35    0.92
   8   6   1    3.62    0.82
   8   6   1    3.30    0.83
  -9  -6  -1    6.22    0.92
  -9  -6  -1    4.01    0.70
  -9  -6  -1    5.82    1.28
  -9  -6  -1    6.23    0.95
  -9  -6  -1    4.75    0.93
  -9  -6  -1    5.80    1.07
  -9  -6  -1    4.13    0.95
   9   6   1    4.97    0.99
   9   6   1    5.48    1.07
   9   6   1    5.55    1.03
  11  -7  -1    0.30    0.62
  11  -7  -1    0.84    0.84
  11  -7  -1    0.15    0.43
  11  -7  -1    0.24    0.58
  11  -7  -1   -0.33    0.46
 -11   7   1    0.22    0.57
 -11   7   1   -0.37    0.46
 -11   7   1    0.33    0.73
 -11   7   1    0.17    0.53
 -11   7   1    1.00    0.66
 -11   7   1    0.42    0.69
  10  -7  -1    0.63    0.66
  10  -7  -1    2.43    0.73
  10  -7  -1    1.17    0.60
  10  -7  -1    1.08    0.71
  10  -7  -1    1.14    0.68
  10  -7  -1    1.51    0.49
 -10   7   1    0.47    0.57
 -10   7   1    0.93    0.72
 -10   7   1    1.12    0.59
 -10   7   1    1.14    0.74
 -10   7   1    2.02    0.57
   9  -7  -1    0.40    0.53
   9  -7  -1    2.25    0.54
   9  -7  -1    0.57    0.46
   9  -7  -1    1.75    0.72
   9  -7  -1    1.67    0.65
   9  -7  -1    1.82    0.73
   9  -7  -1    1.79    0.58
  -9   7   1    2.51    0.86
  -9   7   1    2.48    0.62
  -9   7   1    2.27    0.70
  -9   7   1    1.77    0.80
  -9   7   1    1.92    0.68
  -9   7   1    1.20    0.54
  -9   7   1    1.51    0.63
   8  -7  -1    1.58    0.75
   8  -7  -1    4.87    0.83
   8  -7  -1    3.01    0.72
   8  -7  -1    3.33    0.85
   8  -7  -1    3.52    0.77
   8  -7  -1    2.81    0.56
   8  -7  -1    4.01    0.65
   8  -7  -1    3.01    0.75
  -8   7   1    3.64    0.67
  -8   7   1    2.75    0.80
  -8   7   1    3.66    0.82
  -8   7   1    4.01    0.92
  -8   7   1    2.41    0.65
  -8   7   1    3.28    0.72
  -8   7   1    3.05    1.06
   7  -7  -1   44.85    3.35
   7  -7  -1   44.78    3.10
   7  -7  -1   45.72    2.87
   7  -7  -1   45.03    3.09
   7  -7  -1   39.57    3.01
   7  -7  -1   44.25    2.91
   7  -7  -1   39.28    2.98
   7  -7  -1   40.06    2.74
   7  -7  -1   45.14    2.90
   7  -7  -1   43.78    3.09
   7  -7  -1   50.21    3.10
  -7   7   1   50.75    3.19
  -7   7   1   40.63    3.03
  -7   7   1   40.91    2.96
  -7   7   1   42.27    2.82
  -7   7   1   43.80    2.92
  -7   7   1   41.58    3.05
  -7   7   1   44.71    3.10
  -7   7   1   50.23    2.99
   6  -7  -1    2.20    0.52
   6  -7  -1    0.79    0.47
   6  -7  -1    0.78    0.39
   6  -7  -1    1.64    0.56
   6  -7  -1    1.40    0.47
   6  -7  -1    1.09    0.27
   6  -7  -1    1.48    0.62
   6  -7  -1    1.30    0.57
   6  -7  -1    1.72    0.47
   6  -7  -1    1.23    0.40
   6  -7  -1    2.05    0.51
   6  -7  -1    1.35    0.45
  -6   7   1    2.78    0.60
  -6   7   1    1.25    0.49
  -6   7   1    0.96    0.67
  -6   7   1    2.00    0.46
  -6   7   1    1.44    0.51
  -6   7   1    2.27    0.62
  -6   7   1    1.93    0.54
  -6   7   1    1.09    0.51
   5  -7  -1    1.66    0.53
   5  -7  -1    2.22    0.52
   5  -7  -1    2.83    0.67
   5  -7  -1    1.52    0.44
   5  -7  -1    1.49    0.50
   5  -7  -1    1.92    0.56
   5  -7  -1    2.92    0.70
   5  -7  -1    2.42    0.58
   5  -7  -1    2.86    0.57
  -5   7   1    2.48    0.55
  -5   7   1    1.72    0.49
  -5   7   1    1.72    0.60
  -5   7   1    2.41    0.56
  -5   7   1    1.97    0.52
  -5   7   1    2.05    0.51
  -5   7   1    2.58    0.62
  -5   7   1    1.97    0.57
  -5   7   1    1.77    0.40
   4  -7  -1    1.51    0.46
   4  -7  -1    2.66    0.62
   4  -7  -1    1.33    0.40
   4  -7  -1    1.52    0.48
   4  -7  -1    2.23    0.62
   4  -7  -1    1.72    0.42
   4  -7  -1    1.76    0.43
   4  -7  -1    2.20    0.57
   4  -7  -1    1.51    0.48
  -4   7   1    1.05    0.44
  -4   7   1    1.58    0.48
  -4   7   1    2.68    0.54
  -4   7   1    2.06    0.50
  -4   7   1    0.93    0.47
  -4   7   1    1.56    0.52
  -4   7   1    2.16    0.48
  -4   7   1    1.45    0.38
  -4   7   1    1.85    0.42
   3  -7  -1   55.37    3.56
   3  -7  -1   58.18    3.55
   3  -7  -1   59.37    3.61
   3  -7  -1   59.96    3.58
   3  -7  -1   56.22    3.57
   3  -7  -1   53.34    3.54
   3  -7  -1   57.83    3.51
   3  -7  -1   58.34    3.55
   3  -7  -1   63.53    3.48
  -3   7   1   57.62    3.54
  -3   7   1   53.70    3.49
  -3   7   1   57.90    3.56
  -3   7   1   55.73    3.50
  -3   7   1   55.22    3.51
  -3   7   1   59.21    3.52
  -3   7   1   56.00    3.56
  -3   7   1   59.03    3.50
  -3   7   1   54.34    3.31
  -3   7   1   56.05    3.40
   2  -7  -1   66.81    4.24
   2  -7  -1   70.80    4.26
   2  -7  -1   71.96    4.22
   2  -7  -1   75.75    4.26
   2  -7  -1   66.54    4.03
   2  -7  -1   70.60    4.11
   2  -7  -1   65.85    4.14
   2  -7  -1   71.84    4.23
   2  -7  -1   74.25    4.22
   2  -7  -1   67.53    4.23
  -2   7   1   68.49    4.23
  -2   7   1   66.37    4.01
  -2   7   1   69.45    4.24
  -2   7   1   68.59    4.03
  -2   7   1   71.81    4.33
  -2   7   1   70.09    4.12
  -2   7   1   75.30    4.16
  -2   7   1   75.47    4.30
  -2   7   1   75.02    4.25
  -2   7   1   68.18    4.21
  -2   7   1   71.53    4.17
  -2   7   1   67.57    4.17
   1  -7  -1   29.13    1.80
   1  -7  -1   28.78    1.82
   1  -7  -1   28.44    1.75
   1  -7  -1   28.71    1.82
   1  -7  -1   31.32    1.88
   1  -7  -1   29.34    1.69
   1  -7  -1   26.81    1.80
   1  -7  -1   26.39    1.72
   1  -7  -1   25.40    1.71
   1  -7  -1   25.80    1.64
  -1   7   1   26.66    1.71
  -1   7   1   25.73    1.81
  -1   7   1   26.27    1.88
  -1   7   1   29.72    1.81
  -1   7   1   27.43    1.66
  -1   7   1   27.77    1.82
  -1   7   1   30.13    1.74
  -1   7   1   27.03    1.73
   0  -7  -1    3.89    0.49
   0  -7  -1    3.54    0.40
   0  -7  -1    3.91    0.49
   0  -7  -1    3.18    0.37
   0  -7  -1    4.60    0.60
   0  -7  -1    3.88    0.51
   0  -7  -1    2.81    0.35
   0  -7  -1    3.84    0.33
   0  -7  -1    4.27    0.46
   0  -7  -1    3.73    0.37
   0   7   1    5.05    0.74
   0   7   1    3.79    0.49
   0   7   1    3.66    0.45
   0   7   1    4.20    0.45
   0   7   1    3.71    0.42
   0   7   1    3.30    0.36
   0   7   1    3.67    0.43
   0   7   1    4.00    0.62
  -1  -7  -1   57.90    3.42
  -1  -7  -1   55.83    3.26
  -1  -7  -1   50.74    3.31
  -1  -7  -1   54.84    3.27
  -1  -7  -1   56.37    3.26
   1   7   1   56.21    3.33
   1   7   1   55.28    3.35
   1   7   1   60.58    3.33
   1   7   1   51.14    3.31
   1   7   1   58.68    3.51
   1   7   1   59.96    3.40
  -2  -7  -1   33.73    2.26
  -2  -7  -1   35.07    2.12
  -2  -7  -1   36.77    2.33
  -2  -7  -1   37.42    2.18
   2   7   1   35.69    2.15
   2   7   1   36.89    2.23
   2   7   1   37.97    2.55
   2   7   1   32.22    2.23
   2   7   1   37.73    2.26
   2   7   1   34.27    2.26
  -3  -7  -1    7.79    0.70
  -3  -7  -1    7.80    0.80
   3   7   1    6.26    0.59
   3   7   1    9.35    0.81
   3   7   1    8.06    0.70
   3   7   1    7.77    0.71
   3   7   1   10.02    0.93
  -4  -7  -1    0.28    0.30
  -4  -7  -1    0.23    0.20
  -4  -7  -1    0.19    0.19
  -4  -7  -1    0.41    0.36
   4   7   1   -0.30    0.34
   4   7   1    0.22    0.24
   4   7   1    0.19    0.35
   4   7   1    0.42    0.23
   4   7   1   -0.21    0.28
  -5  -7  -1   10.96    0.85
  -5  -7  -1    8.88    1.04
  -5  -7  -1    8.50    0.79
  -5  -7  -1   11.31    1.01
  -5  -7  -1    8.94    0.83
   5   7   1   10.30    0.98
   5   7   1   10.41    0.83
   5   7   1    9.59    1.07
   5   7   1   10.17    1.02
  -6  -7  -1    3.70    0.62
  -6  -7  -1    2.79    0.53
  -6  -7  -1    3.34    0.45
  -6  -7  -1    5.15    0.66
  -6  -7  -1    3.83    0.83
  -6  -7  -1    3.90    0.60
  -6  -7  -1    4.26    0.59
  -6  -7  -1    3.85    0.76
   6   7   1    3.71    0.73
   6   7   1    5.13    0.92
   6   7   1    3.39    0.70
  -7  -7  -1    1.91    0.65
  -7  -7  -1    2.40    0.69
  -7  -7  -1    1.18    0.35
  -7  -7  -1    1.64    0.48
  -7  -7  -1    1.08    0.46
  -7  -7  -1    2.47    0.53
  -7  -7  -1    2.27    0.55
  -7  -7  -1    0.33    0.69
   7   7   1    1.33    0.51
   7   7   1    1.66    0.56
   7   7   1    2.04    0.75
  -8  -7  -1   15.04    1.51
  -8  -7  -1   12.61    1.19
  -8  -7  -1   13.72    1.27
  -8  -7  -1   14.30    1.58
  -8  -7  -1   13.56    1.17
  -8  -7  -1   11.92    1.23
  -8  -7  -1   15.28    1.33
   8   7   1   15.09    1.39
   8   7   1   12.32    1.38
   8   7   1   15.49    1.47
  -9  -7  -1    0.10    0.57
  -9  -7  -1   -0.16    0.61
  -9  -7  -1   -0.60    0.41
  -9  -7  -1   -0.14    0.46
  -9  -7  -1   -0.72    0.54
   9   7   1    0.31    0.46
   9   7   1    0.12    0.63
   9   7   1    0.93    0.70
  11  -8  -1    0.11    0.67
  11  -8  -1    0.64    0.59
  11  -8  -1    1.66    0.58
  11  -8  -1   -1.24    0.76
  11  -8  -1   -0.37    0.46
 -11   8   1    1.16    0.74
 -11   8   1    0.66    0.77
 -11   8   1    1.20    0.62
 -11   8   1    0.00    0.56
 -11   8   1   -0.95    0.76
  10  -8  -1    7.89    1.36
  10  -8  -1    6.64    1.11
  10  -8  -1    6.69    0.97
  10  -8  -1    7.61    1.10
  10  -8  -1    6.47    1.21
  10  -8  -1    7.48    1.42
 -10   8   1    5.57    1.32
 -10   8   1    6.27    1.22
 -10   8   1    6.05    0.98
 -10   8   1    3.88    1.18
 -10   8   1    8.36    1.03
   9  -8  -1    9.76    1.37
   9  -8  -1    9.70    1.46
   9  -8  -1    9.34    1.01
   9  -8  -1    8.96    1.06
   9  -8  -1    9.03    1.30
  -9   8   1   10.87    1.16
  -9   8   1    8.17    1.38
  -9   8   1   10.99    1.32
  -9   8   1    8.48    0.98
  -9   8   1   10.45    1.55
  -9   8   1   11.86    1.16
   8  -8  -1    1.04    0.60
   8  -8  -1    1.92    0.51
   8  -8  -1    2.61    0.62
   8  -8  -1    2.47    0.75
   8  -8  -1    1.90    0.64
   8  -8  -1    1.54    0.77
  -8   8   1    1.62    0.58
  -8   8   1    2.56    0.57
  -8   8   1    1.06    0.59
  -8   8   1    0.75    0.49
  -8   8   1    2.64    0.78
  -8   8   1    1.49    0.64
   7  -8  -1    7.39    0.96
   7  -8  -1    6.43    1.03
   7  -8  -1    9.39    1.27
   7  -8  -1    7.38    1.07
   7  -8  -1    7.01    0.89
   7  -8  -1    6.69    1.07
   7  -8  -1    6.35    1.00
   7  -8  -1    6.18    1.10
   7  -8  -1    7.31    1.11
  -7   8   1    5.40    0.95
  -7   8   1    6.32    1.07
  -7   8   1    6.96    0.88
  -7   8   1    7.34    1.11
  -7   8   1    6.83    0.93
  -7   8   1    8.89    1.04
  -7   8   1    6.41    1.13
   6  -8  -1   14.50    1.47
   6  -8  -1   16.65    1.48
   6  -8  -1   17.37    1.55
   6  -8  -1   14.45    1.40
   6  -8  -1   17.26    1.35
   6  -8  -1   16.25    1.31
   6  -8  -1   17.44    1.49
   6  -8  -1   16.43    1.39
   6  -8  -1   15.73    1.50
   6  -8  -1   16.42    1.46
   6  -8  -1   19.73    1.39
  -6   8   1   16.40    1.33
  -6   8   1   14.36    1.41
  -6   8   1   14.15    1.27
  -6   8   1   15.84    1.48
  -6   8   1   17.33    1.36
  -6   8   1   15.67    1.42
  -6   8   1   14.30    1.35
   5  -8  -1   22.30    1.87
   5  -8  -1   24.93    1.80
   5  -8  -1   25.55    1.91
   5  -8  -1   25.63    1.87
   5  -8  -1   25.37    1.87
   5  -8  -1   24.71    1.84
   5  -8  -1   25.53    1.82
   5  -8  -1   24.70    1.92
   5  -8  -1   25.96    1.90
  -5   8   1   22.22    1.66
  -5   8   1   24.85    1.88
  -5   8   1   24.50    1.90
  -5   8   1   22.96    1.81
  -5   8   1   24.64    1.90
  -5   8   1   23.98    1.77
  -5   8   1   26.09    1.76
  -5   8   1   27.63    1.93
  -5   8   1   22.30    1.83
   4  -8  -1    1.92    0.48
   4  -8  -1    1.33    0.40
   4  -8  -1    1.71    0.49
   4  -8  -1    2.13    0.51
   4  -8  -1    1.48    0.45
   4  -8  -1    1.34    0.51
   4  -8  -1    1.77    0.48
   4  -8  -1    1.49    0.44
   4  -8  -1    1.30    0.41
  -4   8   1    2.10    0.51
  -4   8   1    1.55    0.45
  -4   8   1    1.92    0.41
  -4   8   1    1.59    0.54
  -4   8   1    2.33    0.51
  -4   8   1    1.98    0.37
  -4   8   1    1.88    0.49
  -4   8   1    1.97    0.33
  -4   8   1    1.67    0.47
  -4   8   1    2.14    0.56
   3  -8  -1    0.32    0.26
   3  -8  -1    0.33    0.34
   3  -8  -1   -0.17    0.29
   3  -8  -1   -0.04    0.28
   3  -8  -1    0.35    0.32
   3  -8  -1   -0.26    0.31
   3  -8  -1   -0.12    0.30
  -3   8   1    0.01    0.37
  -3   8   1    0.34    0.36
  -3   8   1    0.08    0.27
  -3   8   1    0.08    0.29
  -3   8   1   -0.53    0.31
  -3   8   1    0.29    0.28
  -3   8   1    0.15    0.36
  -3   8   1    0.03    0.23
  -3   8   1   -0.29    0.20
  -3   8   1    0.20    0.27
  -3   8   1    0.16    0.23
   2  -8  -1    8.35    0.79
   2  -8  -1    7.35    0.84
   2  -8  -1   11.54    0.83
   2  -8  -1    9.93    1.09
   2  -8  -1    8.48    0.90
   2  -8  -1    7.80    1.01
   2  -8  -1    9.87    0.68
   2  -8  -1    8.61    0.91
  -2   8   1    8.29    0.84
  -2   8   1    9.16    0.83
  -2   8   1   11.69    1.04
  -2   8   1    9.85    0.88
  -2   8   1    8.27    0.90
  -2   8   1    9.27    0.84
   1  -8  -1    0.13    0.30
   1  -8  -1   -0.10    0.28
   1  -8  -1   -0.25    0.18
   1  -8  -1    0.04    0.25
   1  -8  -1   -0.07    0.16
   1  -8  -1   -0.04    0.25
   1  -8  -1   -0.25    0.21
   1  -8  -1    0.45    0.17
   1  -8  -1   -0.12    0.25
  -1   8   1    0.20    0.35
  -1   8   1    0.02    0.26
  -1   8   1    0.60    0.23
  -1   8   1   -0.26    0.19
  -1   8   1   -0.45    0.17
  -1   8   1    0.14    0.23
  -1   8   1    0.54    0.25
  -1   8   1    0.52    0.37
   0  -8  -1    4.50    0.56
   0  -8  -1    3.73    0.53
   0  -8  -1    4.35    0.50
   0  -8  -1    3.90    0.41
   0  -8  -1    4.11    0.39
   0  -8  -1    4.96    0.50
   0  -8  -1    3.98    0.48
   0  -8  -1    4.39    0.45
   0  -8  -1    3.78    0.36
   0   8   1    3.63    0.97
   0   8   1    3.88    0.47
   0   8   1    4.23    0.45
   0   8   1    3.67    0.40
   0   8   1    3.83    0.42
   0   8   1    3.38    0.51
   0   8   1    3.94    0.48
   0   8   1    4.29    0.63
  -1  -8  -1   14.20    0.99
  -1  -8  -1   13.51    1.13
  -1  -8  -1   15.16    0.97
  -1  -8  -1   14.04    0.99
  -1  -8  -1   13.28    1.04
   1   8   1   14.92    1.02
   1   8   1   14.71    1.02
   1   8   1   14.94    1.25
   1   8   1   14.21    1.05
   1   8   1   14.14    1.07
   1   8   1   14.75    1.13
  -2  -8  -1    0.49    0.20
  -2  -8  -1    0.28    0.25
  -2  -8  -1    0.34    0.21
  -2  -8  -1    1.08    0.36
  -2  -8  -1    0.47    0.24
   2   8   1    0.90    0.31
   2   8   1    0.89    0.28
   2   8   1    1.36    0.45
   2   8   1    0.79    0.30
   2   8   1    1.32    0.46
  -3  -8  -1   24.60    1.51
  -3  -8  -1   21.99    1.64
   3   8   1   21.56    1.55
   3   8   1   23.64    1.73
   3   8   1   17.95    1.46
   3   8   1   21.49    1.50
  -4  -8  -1    7.94    0.89
  -4  -8  -1    9.66    0.84
  -4  -8  -1    8.28    0.71
   4   8   1    6.71    0.73
   4   8   1    9.59    1.06
   4   8   1    8.76    0.89
   4   8   1    6.98    0.69
   4   8   1    8.31    0.83
  -5  -8  -1    7.46    0.70
  -5  -8  -1    6.77    0.82
  -5  -8  -1    6.82    0.68
  -5  -8  -1    7.89    0.94
   5   8   1    8.00    1.00
   5   8   1    7.22    0.88
   5   8   1    7.14    1.00
   5   8   1    6.02    0.80
  -6  -8  -1    0.20    0.29
  -6  -8  -1   -0.18    0.45
  -6  -8  -1   -0.16    0.39
  -6  -8  -1   -0.02    0.30
  -6  -8  -1   -0.22    0.39
  -6  -8  -1   -0.28    0.30
   6   8   1    0.13    0.46
   6   8   1   -0.22    0.50
   6   8   1    0.25    0.34
  -7  -8  -1    0.00    0.38
  -7  -8  -1    0.38    0.39
  -7  -8  -1    0.41    0.45
  -7  -8  -1    1.01    0.43
  -7  -8  -1   -0.10    0.29
  -7  -8  -1    0.46    0.38
   7   8   1   -0.34    0.58
   7   8   1   -0.55    0.45
   7   8   1    0.78    0.45
  -8  -8  -1    4.05    0.94
  -8  -8  -1    4.65    0.86
  -8  -8  -1    3.67    0.72
  -8  -8  -1    2.43    0.60
  -8  -8  -1    5.56    0.74
  -8  -8  -1    4.10    0.75
  -8  -8  -1    3.84    0.75
  -8  -8  -1    4.51    0.75
   8   8   1    3.82    0.85
   8   8   1    4.95    1.06
   8   8   1    4.28    0.84
  -9  -8  -1    2.33    0.60
  -9  -8  -1    1.22    0.47
  -9  -8  -1    0.41    0.95
  -9  -8  -1   -0.47    0.61
  -9  -8  -1    2.31    0.70
  -9  -8  -1    0.64    0.68
  -9  -8  -1    0.75    0.64
   9   8   1    0.37    0.46
   9   8   1    1.35    0.74
   9   8   1    0.31    1.12
  10  -9  -1    0.45    0.58
  10  -9  -1   -0.18    0.58
  10  -9  -1    1.05    0.49
  10  -9  -1    0.49    0.55
  10  -9  -1    0.16    0.42
 -10   9   1    1.01    0.86
 -10   9   1    0.71    0.51
 -10   9   1    0.67    0.54
 -10   9   1    0.85    0.63
 -10   9   1    0.39    0.59
 -10   9   1    0.02    0.60
 -10   9   1   -0.27    0.85
   9  -9  -1    2.50    0.66
   9  -9  -1    1.03    0.71
   9  -9  -1    1.86    0.67
   9  -9  -1    1.77    0.61
   9  -9  -1    1.26    0.56
  -9   9   1    1.33    0.69
  -9   9   1    1.23    0.71
  -9   9   1    0.79    0.65
  -9   9   1    0.38    0.45
  -9   9   1    1.13    0.59
  -9   9   1    1.25    0.57
   8  -9  -1   -0.09    0.40
   8  -9  -1    0.33    0.55
   8  -9  -1    0.04    0.48
   8  -9  -1   -1.29    0.44
   8  -9  -1    0.29    0.34
   8  -9  -1    0.47    0.41
   8  -9  -1    0.97    0.58
  -8   9   1   -0.19    0.49
  -8   9   1   -0.48    0.42
  -8   9   1    0.06    0.32
  -8   9   1    0.05    0.54
  -8   9   1    1.02    0.53
   7  -9  -1    3.48    0.87
   7  -9  -1    5.26    0.98
   7  -9  -1    5.55    0.98
   7  -9  -1    4.27    0.81
   7  -9  -1    4.83    0.93
   7  -9  -1    5.01    0.82
   7  -9  -1    5.38    0.85
   7  -9  -1    5.03    0.93
  -7   9   1    4.25    0.95
  -7   9   1    5.14    0.85
  -7   9   1    4.26    0.82
  -7   9   1    5.08    0.87
  -7   9   1    6.12    0.93
   6  -9  -1   24.95    1.71
   6  -9  -1   21.03    1.79
   6  -9  -1   18.89    1.59
   6  -9  -1   21.97    1.76
   6  -9  -1   20.60    1.73
   6  -9  -1   23.88    1.82
   6  -9  -1   19.97    1.76
   6  -9  -1   19.13    1.74
   6  -9  -1   21.81    1.58
   6  -9  -1   21.92    1.71
  -6   9   1   18.29    1.60
  -6   9   1   19.33    1.77
  -6   9   1   19.23    1.66
  -6   9   1   20.31    1.58
  -6   9   1   19.32    1.82
  -6   9   1   20.96    1.81
  -6   9   1   20.36    1.52
  -6   9   1   21.16    1.77
  -6   9   1   19.83    1.48
   5  -9  -1    2.21    0.52
   5  -9  -1    2.03    0.53
   5  -9  -1    2.69    0.58
   5  -9  -1    1.37    0.48
   5  -9  -1    1.51    0.58
   5  -9  -1    1.11    0.49
   5  -9  -1    1.79    0.52
   5  -9  -1    1.50    0.47
   5  -9  -1    2.22    0.68
   5  -9  -1    2.21    0.62
  -5   9   1    1.93    0.38
  -5   9   1    1.82    0.49
  -5   9   1    2.04    0.60
  -5   9   1    1.17    0.59
  -5   9   1    3.17    0.67
  -5   9   1    2.09    0.58
  -5   9   1    1.71    0.49
  -5   9   1    2.35    0.43
   4  -9  -1    0.97    0.47
   4  -9  -1    1.11    0.44
   4  -9  -1    0.84    0.35
   4  -9  -1    0.61    0.42
   4  -9  -1    1.11    0.50
   4  -9  -1    0.99    0.40
   4  -9  -1    0.97    0.49
   4  -9  -1    0.41    0.45
   4  -9  -1    1.09    0.46
  -4   9   1    1.16    0.37
  -4   9   1    1.24    0.22
  -4   9   1    1.28    0.43
  -4   9   1    1.30    0.54
  -4   9   1    1.03    0.35
  -4   9   1    1.63    0.53
  -4   9   1    1.07    0.43
  -4   9   1    1.26    0.33
  -4   9   1    0.93    0.44
  -4   9   1    1.36    0.52
  -4   9   1    0.73    0.40
   3  -9  -1   56.16    3.77
   3  -9  -1   64.68    3.83
   3  -9  -1   63.70    3.85
   3  -9  -1   63.09    3.82
   3  -9  -1   61.98    3.81
   3  -9  -1   58.77    3.65
   3  -9  -1   61.93    3.79
   3  -9  -1   56.07    3.71
   3  -9  -1   59.15    3.70
  -3   9   1   63.99    3.79
  -3   9   1   59.36    3.75
  -3   9   1   60.92    3.65
  -3   9   1   54.81    3.68
  -3   9   1   58.66    3.51
  -3   9   1   55.06    3.69
  -3   9   1   65.81    3.82
  -3   9   1   65.53    3.78
  -3   9   1   54.89    3.49
  -3   9   1   63.66    3.88
  -3   9   1   63.60    3.70
   2  -9  -1   47.57    3.13
   2  -9  -1   50.43    3.18
   2  -9  -1   49.46    3.13
   2  -9  -1   48.14    3.07
   2  -9  -1   47.82    2.99
   2  -9  -1   52.94    3.13
   2  -9  -1   52.48    3.16
   2  -9  -1   55.87    3.25
   2  -9  -1   45.43    3.02
  -2   9   1   45.65    3.03
  -2   9   1   50.08    3.14
  -2   9   1   49.94    3.18
  -2   9   1   56.69    3.30
  -2   9   1   49.45    2.99
  -2   9   1   50.24    3.03
  -2   9   1   44.42    3.12
  -2   9   1   50.26    3.11
   1  -9  -1   12.91    1.04
   1  -9  -1   13.87    1.04
   1  -9  -1   13.88    1.16
   1  -9  -1   13.11    1.04
   1  -9  -1   13.02    1.12
   1  -9  -1   12.57    1.03
   1  -9  -1   12.02    0.89
   1  -9  -1   11.66    0.92
  -1   9   1   13.81    0.99
  -1   9   1   11.72    0.90
  -1   9   1   13.29    0.94
  -1   9   1   11.46    0.91
  -1   9   1   11.59    1.03
  -1   9   1   12.18    1.09
  -1   9   1   13.98    0.98
  -1   9   1   13.36    1.07
  -1   9   1   12.97    1.16
   0  -9  -1    1.04    0.26
   0  -9  -1    1.47    0.75
   0  -9  -1    1.33    0.37
   0  -9  -1    0.79    0.27
   0  -9  -1    1.27    0.31
   0  -9  -1    0.85    0.21
   0  -9  -1    0.79    0.31
   0  -9  -1    0.74    0.24
   0  -9  -1    1.15    0.27
   0   9   1    1.41    0.54
   0   9   1    0.71    0.31
   0   9   1    0.99    0.35
   0   9   1    0.77    0.35
  -1  -9  -1    9.71    0.74
  -1  -9  -1   10.11    0.81
  -1  -9  -1   11.10    0.79
  -1  -9  -1   10.29    0.77
  -1  -9  -1    9.36    0.92
   1   9   1    8.88    0.79
   1   9   1   10.39    0.86
   1   9   1    9.22    0.89
   1   9   1    9.73    1.05
   1   9   1    9.50    0.82
  -2  -9  -1   50.45    2.93
  -2  -9  -1   47.06    3.11
  -2  -9  -1   47.91    3.02
   2   9   1   49.72    2.99
   2   9   1   47.32    3.04
   2   9   1   46.90    2.93
   2   9   1   48.10    3.05
   2   9   1   50.91    3.08
   2   9   1   51.00    3.26
  -3  -9  -1    0.33    0.33
  -3  -9  -1    0.90    0.35
  -3  -9  -1    0.50    0.28
   3   9   1    0.42    0.29
   3   9   1    0.02    0.35
   3   9   1    0.94    0.43
   3   9   1    0.67    0.41
   3   9   1    0.09    0.26
  -4  -9  -1    4.11    0.61
  -4  -9  -1    2.47    0.61
  -4  -9  -1    3.67    0.70
   4   9   1    3.43    0.61
   4   9   1    4.06    0.76
   4   9   1    3.28    0.47
   4   9   1    3.35    0.59
   4   9   1    2.55    0.65
  -5  -9  -1    5.62    0.93
  -5  -9  -1    5.34    0.54
  -5  -9  -1    6.75    0.91
   5   9   1    4.40    0.77
   5   9   1    6.03    0.69
   5   9   1    6.02    1.08
   5   9   1    4.70    0.85
  -6  -9  -1    5.26    0.84
  -6  -9  -1    4.44    0.76
  -6  -9  -1    2.29    0.59
   6   9   1    3.98    0.86
   6   9   1    3.46    0.90
   6   9   1    2.43    0.52
   6   9   1    3.86    0.79
  -7  -9  -1   11.57    1.38
  -7  -9  -1   10.06    1.22
  -7  -9  -1   12.46    1.20
  -7  -9  -1   11.26    0.94
   7   9   1   10.64    1.32
   7   9   1    9.67    1.15
   7   9   1    9.12    1.17
  -8  -9  -1    2.69    0.62
  -8  -9  -1    2.71    0.55
  -8  -9  -1    1.46    0.60
  -8  -9  -1    1.96    0.64
  -8  -9  -1    1.52    0.64
  -8  -9  -1    2.12    0.71
   8   9   1    2.68    0.83
   8   9   1    2.86    0.89
   8   9   1    1.38    0.55
  10 -10  -1   15.34    1.61
  10 -10  -1   16.49    3.01
  10 -10  -1   13.36    1.38
  10 -10  -1   13.22    1.89
  10 -10  -1   14.06    1.40
  10 -10  -1   13.64    1.51
 -10  10   1   16.02    2.11
 -10  10   1   13.62    1.87
 -10  10   1   10.91    1.32
 -10  10   1   14.43    1.62
 -10  10   1   13.54    1.25
 -10  10   1   12.01    1.41
   9 -10  -1    4.24    1.36
   9 -10  -1    2.53    0.61
   9 -10  -1    4.17    0.82
   9 -10  -1    3.47    0.93
  -9  10   1    1.70    0.55
  -9  10   1    4.73    1.07
  -9  10   1    2.54    0.71
  -9  10   1    3.68    0.95
  -9  10   1    2.75    0.68
  -9  10   1    3.78    0.98
  -9  10   1    3.58    1.40
   8 -10  -1    0.91    0.50
   8 -10  -1    1.51    0.67
   8 -10  -1    0.99    0.68
   8 -10  -1    1.08    0.72
   8 -10  -1    1.97    0.58
   8 -10  -1    1.68    0.67
   8 -10  -1    0.36    0.67
  -8  10   1    1.81    0.79
  -8  10   1    0.88    0.77
  -8  10   1    0.86    0.44
  -8  10   1    1.58    0.67
  -8  10   1    1.58    0.60
  -8  10   1    1.60    0.56
   7 -10  -1    1.87    0.58
   7 -10  -1    1.38    0.58
   7 -10  -1    2.93    0.75
   7 -10  -1    3.11    0.79
   7 -10  -1    2.48    0.71
   7 -10  -1    2.86    0.71
   7 -10  -1    2.19    0.86
  -7  10   1    2.29    0.73
  -7  10   1    1.96    0.71
  -7  10   1    0.93    0.43
  -7  10   1    2.10    0.61
  -7  10   1    2.08    0.71
  -7  10   1    1.63    0.66
   6 -10  -1   33.54    2.54
   6 -10  -1   33.08    2.54
   6 -10  -1   32.12    2.60
   6 -10  -1   32.89    2.56
   6 -10  -1   33.10    2.50
   6 -10  -1   39.63    2.53
   6 -10  -1   35.58    2.45
   6 -10  -1   37.75    2.43
  -6  10   1   34.78    2.28
  -6  10   1   35.37    2.60
  -6  10   1   36.72    2.62
  -6  10   1   35.25    2.55
  -6  10   1   36.86    2.38
  -6  10   1   35.24    2.49
  -6  10   1   33.93    2.31
   5 -10  -1   27.34    2.18
   5 -10  -1   29.07    2.22
   5 -10  -1   28.42    2.10
   5 -10  -1   29.50    2.05
   5 -10  -1   25.80    2.15
   5 -10  -1   31.42    2.18
   5 -10  -1   28.26    2.16
   5 -10  -1   29.55    2.12
   5 -10  -1   27.36    2.05
   5 -10  -1   29.05    2.17
  -5  10   1   26.50    2.11
  -5  10   1   27.52    2.16
  -5  10   1   24.90    2.03
  -5  10   1   26.36    2.11
  -5  10   1   27.03    1.85
  -5  10   1   28.33    1.91
  -5  10   1   31.61    2.12
  -5  10   1   27.32    2.07
  -5  10   1   28.24    2.13
   4 -10  -1    5.55    0.85
   4 -10  -1    3.74    0.73
   4 -10  -1    3.69    0.61
   4 -10  -1    2.78    0.71
   4 -10  -1    3.22    0.68
   4 -10  -1    2.59    0.62
   4 -10  -1    3.55    0.64
   4 -10  -1    3.75    0.83
  -4  10   1    2.71    0.69
  -4  10   1    3.75    0.50
  -4  10   1    3.04    0.63
  -4  10   1    3.14    0.70
  -4  10   1    2.89    0.77
  -4  10   1    1.91    0.83
  -4  10   1    3.12    0.61
  -4  10   1    2.73    0.43
   3 -10  -1    0.69    0.52
   3 -10  -1    0.60    0.46
   3 -10  -1    0.92    0.44
   3 -10  -1    0.86    0.46
   3 -10  -1    1.25    0.45
   3 -10  -1    1.47    0.38
   3 -10  -1    1.91    0.54
   3 -10  -1    1.38    0.54
   3 -10  -1    1.14    0.50
  -3  10   1    0.98    0.46
  -3  10   1    1.65    0.49
  -3  10   1    1.17    0.48
  -3  10   1    0.87    0.37
  -3  10   1    1.16    0.54
  -3  10   1    1.47    0.45
  -3  10   1    1.24    0.62
   2 -10  -1   13.36    1.14
   2 -10  -1   10.38    1.09
   2 -10  -1   13.28    1.24
   2 -10  -1   12.89    1.15
   2 -10  -1   11.07    1.06
   2 -10  -1   12.90    1.00
   2 -10  -1    9.08    1.08
   2 -10  -1   14.97    1.21
  -2  10   1   12.67    1.29
  -2  10   1   12.16    0.99
  -2  10   1   14.89    1.22
  -2  10   1   12.00    1.09
  -2  10   1   12.30    1.24
  -2  10   1   11.96    0.98
   1 -10  -1    1.85    0.45
   1 -10  -1    1.55    0.51
   1 -10  -1    2.54    0.54
   1 -10  -1    2.29    0.37
   1 -10  -1    1.80    0.34
   1 -10  -1    2.02    0.50
   1 -10  -1    2.21    0.46
   1 -10  -1    1.48    0.46
   1 -10  -1    1.59    0.47
  -1  10   1    1.31    0.46
  -1  10   1    1.74    0.57
  -1  10   1    1.39    0.53
  -1  10   1    1.26    0.39
  -1  10   1    1.66    0.35
  -1  10   1    1.77    0.34
  -1  10   1    2.29    0.44
   0 -10  -1    7.30    0.83
   0 -10  -1    7.57    0.69
   0 -10  -1    6.32    0.62
   0 -10  -1    6.74    0.58
   0 -10  -1    6.11    0.57
   0 -10  -1    7.19    0.60
   0 -10  -1    7.12    0.71
   0 -10  -1    7.36    0.70
   0  10   1    7.20    1.03
   0  10   1    6.57    0.71
   0  10   1    8.48    0.85
   0  10   1    7.15    0.70
  -1 -10  -1   19.19    1.34
  -1 -10  -1   18.16    1.31
  -1 -10  -1   20.45    1.51
  -1 -10  -1   18.49    1.32
   1  10   1   19.82    1.37
   1  10   1   18.70    1.48
   1  10   1   20.65    1.41
   1  10   1   21.26    1.67
  -2 -10  -1    2.78    0.42
  -2 -10  -1    1.87    0.56
  -2 -10  -1    2.33    0.46
   2  10   1    1.83    0.49
   2  10   1    1.17    0.54
   2  10   1    2.73    0.76
   2  10   1    2.44    0.54
   2  10   1    2.37    0.44
   2  10   1    1.75    0.41
  -3 -10  -1    6.21    0.68
  -3 -10  -1    7.92    0.81
  -3 -10  -1    6.15    0.86
   3  10   1    6.18    0.66
   3  10   1    6.85    0.79
   3  10   1    7.77    0.86
   3  10   1    5.71    0.72
   3  10   1    8.35    1.18
  -4 -10  -1    7.73    0.84
  -4 -10  -1    8.58    0.96
  -4 -10  -1    8.50    1.03
  -4 -10  -1    9.62    0.83
   4  10   1    7.22    0.76
   4  10   1    9.76    0.91
   4  10   1    8.61    0.96
   4  10   1    9.23    1.13
   4  10   1    8.36    0.86
  -5 -10  -1    6.64    0.99
  -5 -10  -1    6.95    1.03
  -5 -10  -1    6.01    0.65
  -5 -10  -1    8.24    0.81
   5  10   1    5.84    0.94
   5  10   1    6.86    0.80
   5  10   1    8.17    1.24
   5  10   1    8.43    0.83
  -6 -10  -1    1.15    0.47
  -6 -10  -1    1.48    0.53
  -6 -10  -1    0.25    1.05
   6  10   1    1.11    0.68
   6  10   1    0.71    0.69
   6  10   1    1.97    0.67
   6  10   1    1.13    0.44
  -7 -10  -1    1.69    0.60
  -7 -10  -1    2.46    0.51
  -7 -10  -1    1.98    0.64
  -7 -10  -1    1.08    0.36
   7  10   1    0.80    0.73
   7  10   1    2.07    0.70
   7  10   1    1.43    0.68
  -8 -10  -1    5.69    1.08
  -8 -10  -1    8.25    1.14
  -8 -10  -1    6.42    0.95
   8  10   1    5.57    1.11
   8  10   1    4.17    0.97
   8  10   1    9.65    1.54
  10 -11  -1    0.06    0.75
  10 -11  -1   -0.16    0.43
  10 -11  -1    0.17    0.57
  10 -11  -1    0.40    0.52
  10 -11  -1   -0.14    0.70
 -10  11   1    0.09    0.52
 -10  11   1    0.94    0.59
 -10  11   1    0.94    0.64
 -10  11   1    1.77    0.94
 -10  11   1    0.87    0.87
 -10  11   1   -0.06    0.46
 -10  11   1   -0.09    0.65
   9 -11  -1    1.31    0.60
   9 -11  -1    1.05    0.77
   9 -11  -1    1.03    0.55
   9 -11  -1   -0.01    0.72
   9 -11  -1    1.21    0.75
  -9  11   1    1.49    0.84
  -9  11   1    1.87    0.65
  -9  11   1    0.25    0.77
  -9  11   1    1.03    0.76
  -9  11   1    1.70    0.75
  -9  11   1    1.67    0.67
  -9  11   1    0.90    0.43
   8 -11  -1    1.05    0.53
   8 -11  -1    1.50    0.72
   8 -11  -1    0.16    0.55
   8 -11  -1    1.05    0.56
   8 -11  -1    1.14    0.85
   8 -11  -1    1.21    0.56
   8 -11  -1    1.13    0.58
  -8  11   1    1.17    0.88
  -8  11   1    2.38    0.76
  -8  11   1    2.20    0.69
  -8  11   1    0.96    0.80
  -8  11   1    1.43    0.46
  -8  11   1    0.66    0.58
   7 -11  -1    8.23    0.97
   7 -11  -1    9.11    1.26
   7 -11  -1    8.05    1.14
   7 -11  -1    9.42    1.11
   7 -11  -1    7.89    1.30
   7 -11  -1    6.33    1.20
   7 -11  -1    7.62    1.22
   7 -11  -1    6.98    1.24
  -7  11   1    9.80    1.21
  -7  11   1    9.48    1.09
  -7  11   1    8.36    1.23
  -7  11   1    8.39    1.36
  -7  11   1    9.54    1.51
  -7  11   1    7.77    0.81
  -7  11   1    7.07    0.82
  -7  11   1    7.85    0.95
   6 -11  -1    7.44    1.21
   6 -11  -1    7.16    1.06
   6 -11  -1    7.17    1.16
   6 -11  -1    9.52    1.00
   6 -11  -1    8.36    1.17
   6 -11  -1    7.64    0.86
   6 -11  -1    7.17    1.11
   6 -11  -1    7.18    1.11
  -6  11   1    7.28    1.20
  -6  11   1    6.55    0.67
  -6  11   1    7.80    1.15
  -6  11   1   10.57    1.51
  -6  11   1    7.63    0.70
  -6  11   1    6.67    0.85
  -6  11   1    9.83    1.26
  -6  11   1    8.44    1.10
   5 -11  -1    6.89    1.02
   5 -11  -1    8.24    1.20
   5 -11  -1    7.09    0.90
   5 -11  -1    6.93    1.13
   5 -11  -1    6.93    1.07
   5 -11  -1    8.55    1.05
   5 -11  -1    8.25    0.98
  -5  11   1    8.32    1.11
  -5  11   1    5.30    0.67
  -5  11   1    6.83    1.07
  -5  11   1    8.12    1.25
  -5  11   1    8.24    1.09
  -5  11   1    6.99    0.77
   4 -11  -1   18.97    1.60
   4 -11  -1   21.54    1.71
   4 -11  -1   21.59    1.58
   4 -11  -1   22.14    1.75
   4 -11  -1   21.93    1.72
   4 -11  -1   21.28    1.68
   4 -11  -1   19.72    1.54
   4 -11  -1   19.43    1.68
  -4  11   1   15.96    1.84
  -4  11   1   20.23    1.62
  -4  11   1   20.93    1.72
  -4  11   1   17.44    1.27
  -4  11   1   20.31    1.54
  -4  11   1   22.97    1.75
  -4  11   1   19.81    1.62
  -4  11   1   19.03    1.29
  -4  11   1   23.12    1.60
   3 -11  -1   37.48    2.50
   3 -11  -1   34.14    2.40
   3 -11  -1   35.45    2.39
   3 -11  -1   34.62    2.41
   3 -11  -1   33.53    2.28
   3 -11  -1   33.29    2.25
   3 -11  -1   31.91    2.31
   3 -11  -1   34.40    2.40
   3 -11  -1   36.45    2.44
  -3  11   1   33.20    2.42
  -3  11   1   33.91    2.38
  -3  11   1   38.06    2.48
  -3  11   1   30.41    2.25
  -3  11   1   33.22    2.51
  -3  11   1   35.72    2.33
  -3  11   1   32.13    2.25
   2 -11  -1    2.83    0.63
   2 -11  -1    4.01    0.69
   2 -11  -1    4.02    0.78
   2 -11  -1    3.47    0.68
   2 -11  -1    3.29    0.64
   2 -11  -1    3.66    0.75
   2 -11  -1    3.31    0.64
   2 -11  -1    3.46    0.54
   2 -11  -1    1.97    0.51
  -2  11   1    4.25    0.89
  -2  11   1    5.52    0.91
  -2  11   1    3.49    0.58
  -2  11   1    3.31    0.60
  -2  11   1    3.21    0.52
  -2  11   1    3.12    0.50
  -2  11   1    4.18    0.71
  -2  11   1    4.08    0.76
   1 -11  -1    0.04    0.43
   1 -11  -1    0.11    0.31
   1 -11  -1   -0.11    0.30
   1 -11  -1   -0.02    0.28
   1 -11  -1    0.06    0.21
   1 -11  -1   -0.14    0.28
   1 -11  -1    0.79    0.33
   1 -11  -1    0.45    0.34
   1 -11  -1    0.52    0.24
  -1  11   1    0.27    0.35
  -1  11   1    0.69    0.37
  -1  11   1    0.80    0.24
  -1  11   1    0.24    0.35
  -1  11   1   -0.19    0.25
  -1  11   1    0.20    0.48
   0 -11  -1    7.67    0.78
   0 -11  -1    7.99    0.67
   0 -11  -1    7.22    0.66
   0 -11  -1    7.99    0.85
   0 -11  -1    9.13    0.67
   0 -11  -1    9.54    0.82
   0 -11  -1    7.57    0.91
   0 -11  -1    9.15    0.83
   0 -11  -1    6.90    0.91
   0  11   1    7.40    0.79
   0  11   1    8.95    0.94
   0  11   1    8.77    0.83
   0  11   1   10.39    1.15
  -1 -11  -1   17.13    1.19
  -1 -11  -1   15.69    1.36
  -1 -11  -1   15.87    1.17
  -1 -11  -1   15.15    1.17
   1  11   1   18.06    1.26
   1  11   1   16.22    1.55
   1  11   1   15.44    1.27
   1  11   1   17.50    1.38
  -2 -11  -1    7.13    0.72
  -2 -11  -1    4.88    0.80
   2  11   1    7.31    1.22
   2  11   1    6.25    0.80
   2  11   1    6.95    0.82
   2  11   1    6.23    1.04
   2  11   1    6.24    0.68
  -3 -11  -1    3.80    0.63
  -3 -11  -1    3.41    0.65
  -3 -11  -1    3.18    0.48
   3  11   1    2.41    0.56
   3  11   1    2.91    0.65
   3  11   1    3.21    0.66
   3  11   1    4.37    0.88
   3  11   1    2.67    0.52
  -4 -11  -1    1.31    0.48
  -4 -11  -1    2.07    0.45
  -4 -11  -1    2.43    0.67
  -4 -11  -1    2.52    0.62
   4  11   1    3.02    0.75
   4  11   1    1.09    0.51
   4  11   1    0.80    0.49
   4  11   1    2.52    0.58
  -5 -11  -1   -0.30    0.31
  -5 -11  -1    0.02    0.38
  -5 -11  -1   -0.02    0.33
  -5 -11  -1   -0.07    0.26
  -5 -11  -1   -0.19    0.39
   5  11   1    0.67    0.47
   5  11   1    0.29    0.37
   5  11   1    0.88    0.40
   5  11   1   -0.18    0.46
  -6 -11  -1    1.96    0.55
  -6 -11  -1    0.44    0.53
   6  11   1    0.83    0.49
   6  11   1    1.73    0.75
   6  11   1    1.24    0.47
   6  11   1    1.75    0.68
  -7 -11  -1    7.40    1.03
  -7 -11  -1    6.93    1.09
  -7 -11  -1    5.06    0.98
   7  11   1    4.20    0.88
   7  11   1    6.31    1.10
   7  11   1    8.40    1.37
   9 -12  -1    9.38    1.24
   9 -12  -1    7.64    1.25
   9 -12  -1    9.41    1.25
   9 -12  -1    8.37    1.52
   9 -12  -1    9.04    1.07
   9 -12  -1   10.78    2.38
  -9  12   1   10.43    1.51
  -9  12   1    8.82    1.31
  -9  12   1    6.60    1.34
  -9  12   1    8.80    1.20
  -9  12   1    8.16    1.36
  -9  12   1    7.98    1.50
   8 -12  -1    2.78    0.82
   8 -12  -1    2.16    0.73
   8 -12  -1    1.92    0.70
   8 -12  -1    2.45    0.71
   8 -12  -1    3.41    0.80
  -8  12   1    1.05    0.68
  -8  12   1    1.90    0.50
  -8  12   1    0.84    0.47
  -8  12   1    2.03    0.68
  -8  12   1    3.45    0.77
  -8  12   1    1.82    0.66
  -8  12   1    3.48    0.87
  -8  12   1    2.01    0.78
   7 -12  -1    5.13    1.17
   7 -12  -1    7.88    1.16
   7 -12  -1    5.66    0.94
   7 -12  -1    5.20    1.08
   7 -12  -1    8.82    1.45
   7 -12  -1    5.97    1.18
   7 -12  -1    7.07    1.40
  -7  12   1    6.47    1.16
  -7  12   1    6.53    1.09
  -7  12   1    6.02    1.07
  -7  12   1    6.05    0.89
  -7  12   1    6.43    1.24
  -7  12   1    7.28    1.10
   6 -12  -1   23.02    1.70
   6 -12  -1   21.74    1.89
   6 -12  -1   16.81    1.91
   6 -12  -1   24.77    1.91
   6 -12  -1   24.54    1.97
   6 -12  -1   23.12    2.19
   6 -12  -1   21.58    1.85
   6 -12  -1   22.50    1.81
  -6  12   1   22.33    1.95
  -6  12   1   26.46    1.92
  -6  12   1   23.33    1.90
  -6  12   1   18.72    1.53
  -6  12   1   19.26    1.56
  -6  12   1   23.60    1.88
  -6  12   1   21.30    1.94
   5 -12  -1    1.91    0.57
   5 -12  -1    0.75    0.61
   5 -12  -1    0.64    0.52
   5 -12  -1    1.10    0.51
   5 -12  -1    0.92    0.58
   5 -12  -1   -0.12    0.49
   5 -12  -1   -0.14    0.41
  -5  12   1    1.36    0.57
  -5  12   1    0.84    0.54
  -5  12   1    1.18    0.53
  -5  12   1    1.26    0.61
  -5  12   1    0.62    0.33
  -5  12   1    0.89    0.54
   4 -12  -1   23.66    1.90
   4 -12  -1   23.13    2.10
   4 -12  -1   18.66    1.79
   4 -12  -1   24.22    1.86
   4 -12  -1   21.84    1.71
   4 -12  -1   20.87    1.72
   4 -12  -1   20.49    1.86
   4 -12  -1   20.60    2.28
   4 -12  -1   24.03    1.87
  -4  12   1   24.64    1.89
  -4  12   1   22.67    1.78
  -4  12   1   22.99    1.70
  -4  12   1   27.83    1.96
   3 -12  -1    8.48    0.99
   3 -12  -1    7.53    0.88
   3 -12  -1    6.88    1.07
   3 -12  -1   10.51    1.13
   3 -12  -1    6.66    1.01
   3 -12  -1    9.57    1.01
   3 -12  -1    6.61    1.04
   3 -12  -1    6.84    1.08
   3 -12  -1    7.62    0.83
  -3  12   1    6.95    0.90
  -3  12   1    8.39    0.86
  -3  12   1    8.05    1.00
  -3  12   1    9.73    1.23
  -3  12   1    9.18    1.34
  -3  12   1    9.30    0.99
   2 -12  -1   20.39    1.57
   2 -12  -1   21.88    1.49
   2 -12  -1   20.88    1.64
   2 -12  -1   22.31    1.67
   2 -12  -1   21.82    1.78
   2 -12  -1   20.29    1.60
   2 -12  -1   20.41    1.59
   2 -12  -1   21.52    1.48
   2 -12  -1   18.56    1.61
  -2  12   1   17.18    1.57
  -2  12   1   18.08    1.60
  -2  12   1   18.91    1.44
  -2  12   1   20.53    1.51
  -2  12   1   20.26    1.66
  -2  12   1   21.38    1.49
  -2  12   1   23.93    1.89
  -2  12   1   23.02    1.78
   1 -12  -1    2.18    0.47
   1 -12  -1    2.44    0.42
   1 -12  -1    3.11    0.63
   1 -12  -1    1.98    0.54
   1 -12  -1    2.58    0.55
   1 -12  -1    1.75    0.49
   1 -12  -1    3.09    0.59
   1 -12  -1    2.67    0.55
   1 -12  -1    3.42    0.61
  -1  12   1    3.13    0.66
  -1  12   1    2.50    0.85
  -1  12   1    2.89    0.70
  -1  12   1    2.30    0.56
  -1  12   1    2.95    0.45
  -1  12   1    1.40    0.42
  -1  12   1    3.06    0.43
   0 -12  -1   18.49    1.54
   0 -12  -1   18.26    1.38
   0 -12  -1   20.01    1.43
   0 -12  -1   20.19    1.40
   0 -12  -1   17.44    1.26
   0 -12  -1   18.39    1.26
   0 -12  -1   20.17    1.42
   0 -12  -1   18.57    1.27
   0 -12  -1   18.68    1.39
   0 -12  -1   20.27    1.67
   0  12   1   23.37    1.64
   0  12   1   20.72    1.79
   0  12   1   18.99    1.46
   0  12   1   17.76    1.41
  -1 -12  -1    1.59    0.36
  -1 -12  -1    0.53    0.38
  -1 -12  -1    0.51    0.36
   1  12   1    1.60    0.51
   1  12   1   -0.29    0.48
   1  12   1    0.12    0.54
   1  12   1    1.28    0.52
  -2 -12  -1    2.54    0.57
  -2 -12  -1    2.85    0.68
   2  12   1    2.23    0.51
   2  12   1    3.70    0.91
   2  12   1    2.83    0.56
   2  12   1    2.67    0.62
   2  12   1    2.40    0.67
  -3 -12  -1    2.97    0.47
  -3 -12  -1    2.68    0.67
  -3 -12  -1    2.49    0.57
  -3 -12  -1    2.68    0.64
   3  12   1    3.72    0.59
   3  12   1    4.08    0.70
   3  12   1    3.29    0.98
   3  12   1    3.24    0.75
   3  12   1    2.16    0.53
  -4 -12  -1    8.25    0.94
  -4 -12  -1    6.46    1.24
  -4 -12  -1    8.23    1.01
   4  12   1    8.55    0.94
   4  12   1    8.28    0.97
   4  12   1    8.82    1.41
   4  12   1    6.25    0.81
   4  12   1    8.24    0.92
  -5 -12  -1    3.09    0.69
  -5 -12  -1    1.46    0.47
  -5 -12  -1    2.82    0.79
  -5 -12  -1    2.41    0.54
  -5 -12  -1    1.51    0.48
   5  12   1    2.61    0.64
   5  12   1    2.38    0.54
   5  12   1    2.63    0.70
   5  12   1    4.03    1.09
  -6 -12  -1   -0.09    0.45
  -6 -12  -1    1.54    0.72
  -6 -12  -1   -0.47    0.53
   6  12   1    0.91    0.52
   6  12   1    0.91    0.52
   6  12   1    1.10    0.84
   6  12   1    1.99    0.63
   9 -13  -1    2.07    0.78
   9 -13  -1    3.55    0.86
   9 -13  -1    2.06    0.77
   9 -13  -1    3.64    1.19
   9 -13  -1    4.04    0.95
   9 -13  -1    4.72    1.08
  -9  13   1    5.96    1.33
  -9  13   1    2.94    0.73
  -9  13   1    4.25    1.09
  -9  13   1    1.90    0.83
  -9  13   1    3.26    0.80
   8 -13  -1    9.49    1.50
   8 -13  -1   11.38    1.17
   8 -13  -1   10.08    1.21
   8 -13  -1   10.53    1.57
   8 -13  -1   10.78    1.76
   8 -13  -1   11.99    1.32
  -8  13   1    8.57    1.07
  -8  13   1   10.81    1.68
  -8  13   1   14.02    1.66
  -8  13   1   10.45    1.48
  -8  13   1   10.58    1.39
   7 -13  -1   19.79    1.84
   7 -13  -1   16.06    2.22
   7 -13  -1   18.14    1.53
   7 -13  -1   20.24    1.72
   7 -13  -1   16.55    1.80
   7 -13  -1   17.63    1.55
   7 -13  -1   19.45    1.84
  -7  13   1   19.60    1.98
  -7  13   1   14.16    1.81
  -7  13   1   18.51    1.75
  -7  13   1   15.26    1.39
  -7  13   1   21.03    1.73
  -7  13   1   16.58    1.37
   6 -13  -1    1.75    0.61
   6 -13  -1    2.64    0.69
   6 -13  -1    1.26    0.69
   6 -13  -1    2.01    0.70
   6 -13  -1    1.51    0.65
   6 -13  -1    1.25    0.75
  -6  13   1    1.50    0.64
  -6  13   1    1.71    0.45
  -6  13   1    1.85    0.65
  -6  13   1    2.55    0.70
  -6  13   1    2.14    0.50
  -6  13   1    2.19    0.80
  -6  13   1    2.19    0.76
  -6  13   1    3.00    0.79
   5 -13  -1    0.15    0.48
   5 -13  -1   -0.34    0.46
   5 -13  -1    0.29    0.52
   5 -13  -1    0.61    0.68
   5 -13  -1    0.36    0.53
   5 -13  -1    0.27    0.53
  -5  13   1    0.47    0.48
  -5  13   1   -0.05    0.41
  -5  13   1    1.33    0.49
  -5  13   1    1.00    0.51
  -5  13   1    0.09    0.60
   4 -13  -1   17.32    1.53
   4 -13  -1   16.33    1.61
   4 -13  -1   16.96    1.69
   4 -13  -1   16.62    1.68
   4 -13  -1   20.86    1.63
   4 -13  -1   20.37    1.76
   4 -13  -1   19.87    1.73
  -4  13   1   19.48    1.69
  -4  13   1   20.71    1.59
  -4  13   1   17.77    1.45
  -4  13   1   18.51    1.71
   3 -13  -1   18.94    1.64
   3 -13  -1   22.72    1.82
   3 -13  -1   24.06    1.84
   3 -13  -1   23.30    1.85
   3 -13  -1   18.77    1.73
   3 -13  -1   25.78    1.93
   3 -13  -1   24.31    1.71
   3 -13  -1   25.90    1.96
   3 -13  -1   23.78    1.82
  -3  13   1   22.53    1.65
  -3  13   1   22.64    1.87
  -3  13   1   23.27    1.72
  -3  13   1   23.02    1.88
   2 -13  -1    7.19    0.93
   2 -13  -1    6.76    0.76
   2 -13  -1    8.13    1.11
   2 -13  -1    8.27    0.82
   2 -13  -1   10.80    1.15
   2 -13  -1    8.64    1.01
   2 -13  -1    7.47    0.91
   2 -13  -1    7.58    1.05
   2 -13  -1    7.36    1.10
  -2  13   1    6.99    0.82
  -2  13   1    9.22    1.28
  -2  13   1    6.90    0.84
  -2  13   1    7.59    0.93
  -2  13   1    9.28    0.85
  -2  13   1    9.46    1.41
   1 -13  -1    2.48    0.51
   1 -13  -1    3.39    0.74
   1 -13  -1    3.43    0.79
   1 -13  -1    2.66    0.54
   1 -13  -1    2.11    0.56
   1 -13  -1    2.99    0.52
   1 -13  -1    2.10    0.55
   1 -13  -1    3.11    0.62
   1 -13  -1    3.68    0.67
  -1  13   1    2.32    0.63
  -1  13   1    2.68    0.70
  -1  13   1    3.44    0.67
  -1  13   1    4.13    1.02
   0 -13  -1   10.62    0.85
   0 -13  -1    8.80    0.94
   0 -13  -1    9.47    1.13
   0 -13  -1   10.34    1.00
   0 -13  -1   10.76    0.98
   0 -13  -1   14.19    1.31
   0 -13  -1   11.03    0.97
   0 -13  -1   10.91    1.00
   0  13   1   10.62    1.02
   0  13   1   11.75    1.24
   0  13   1   10.98    1.32
[truncated: 2,633,029 more chars]
