# Supplementary material for: Effects of Cp*-Ligands in Titanocene-Based Thiosemicarbazone Complexes
Source: ACS Omega. 2026 May 14;11(20):30123–30. doi: 10.1021/acsomega.6c02122 (PMC13216990; doi:10.1021/acsomega.6c02122)
Supplement: Supplementary file 4 [file ao6c02122_si_004.cif]

 
data_Ti3a
 
_audit_creation_method            'SHELXL-2025/1'
_shelx_SHELXL_version_number      '2025/1'
_chemical_name_systematic         ?
_chemical_name_common             ?
_chemical_melting_point           ?
_chemical_formula_moiety          ?
_chemical_formula_structural
 '[Ti(C10H15)2(C8H10N4S)] [CF3SO3]2'
_chemical_formula_sum
 'C30 H40 F6 N4 O6 S3 Ti' 
_chemical_formula_weight          810.74

loop_
 _atom_type_symbol
 _atom_type_description
 _atom_type_scat_dispersion_real
 _atom_type_scat_dispersion_imag
 _atom_type_scat_source
 'C'  'C'   0.0181   0.0091
 'International Tables Vol C Tables 4.2.6.8 and 6.1.1.4'
 'H'  'H'   0.0000   0.0000
 'International Tables Vol C Tables 4.2.6.8 and 6.1.1.4'
 'N'  'N'   0.0311   0.0180
 'International Tables Vol C Tables 4.2.6.8 and 6.1.1.4'
 'O'  'O'   0.0492   0.0322
 'International Tables Vol C Tables 4.2.6.8 and 6.1.1.4'
 'F'  'F'   0.0727   0.0534
 'International Tables Vol C Tables 4.2.6.8 and 6.1.1.4'
 'S'  'S'   0.3331   0.5567
 'International Tables Vol C Tables 4.2.6.8 and 6.1.1.4'
 'Ti'  'Ti'   0.2191   1.8069
 'International Tables Vol C Tables 4.2.6.8 and 6.1.1.4'
 
_space_group_crystal_system       triclinic
_space_group_IT_number            2
_space_group_name_H-M_alt         'P -1'
_space_group_name_Hall            '-P 1'
 
_shelx_space_group_comment
;
The symmetry employed for this shelxl refinement is uniquely defined
by the following loop, which should always be used as a source of
symmetry information in preference to the above space-group names.
They are only intended as comments.
;
 
loop_
 _space_group_symop_operation_xyz
 'x, y, z'
 '-x, -y, -z'
 
_cell_length_a                    9.2508(4)
_cell_length_b                    12.2129(5)
_cell_length_c                    16.6145(7)
_cell_angle_alpha                 91.082(3)
_cell_angle_beta                  90.117(3)
_cell_angle_gamma                 105.904(2)
_cell_volume                      1804.86(13)
_cell_formula_units_Z             2
_cell_measurement_temperature     100(2)
_cell_measurement_reflns_used     6211
_cell_measurement_theta_min       2.66
_cell_measurement_theta_max       66.66
 
_exptl_crystal_description        'plate'
_exptl_crystal_colour             'green'
_exptl_crystal_density_meas       ?
_exptl_crystal_density_method     ?
_exptl_crystal_density_diffrn     1.492          
_exptl_crystal_F_000              840
_exptl_transmission_factor_min    ?
_exptl_transmission_factor_max    ?
_exptl_crystal_size_max           0.060
_exptl_crystal_size_mid           0.040
_exptl_crystal_size_min           0.010
_exptl_absorpt_coefficient_mu     4.326
_shelx_estimated_absorpt_T_min    0.781
_shelx_estimated_absorpt_T_max    0.958
_exptl_absorpt_correction_type    multi-scan
_exptl_absorpt_correction_T_min   0.8915
_exptl_absorpt_correction_T_max   1.0000
_exptl_absorpt_process_details    'SADABS-2016/2 (Sheldrick)'
_exptl_absorpt_special_details    ?
_diffrn_ambient_temperature       100(2)
_diffrn_radiation_wavelength      1.54178
_diffrn_radiation_type            CuK\a
_diffrn_source                    'I\mS microfocus'
_diffrn_measurement_device_type   'Bruker Photon III CPAD'
_diffrn_measurement_method        '\f and \w scans'
_diffrn_detector_area_resol_mean  ?
_diffrn_reflns_number             29753
_diffrn_reflns_av_unetI/netI      0.0635
_diffrn_reflns_av_R_equivalents   0.0839
_diffrn_reflns_limit_h_min        -10
_diffrn_reflns_limit_h_max        11
_diffrn_reflns_limit_k_min        -12
_diffrn_reflns_limit_k_max        14
_diffrn_reflns_limit_l_min        -19
_diffrn_reflns_limit_l_max        19
_diffrn_reflns_theta_min          2.660
_diffrn_reflns_theta_max          66.593
_diffrn_reflns_theta_full         66.593
_diffrn_measured_fraction_theta_max   0.997
_diffrn_measured_fraction_theta_full  0.997
_diffrn_reflns_Laue_measured_fraction_max    0.997
_diffrn_reflns_Laue_measured_fraction_full   0.997
_diffrn_reflns_point_group_measured_fraction_max   0.997
_diffrn_reflns_point_group_measured_fraction_full  0.997
_reflns_number_total              6362
_reflns_number_gt                 4961
_reflns_threshold_expression      'I > 2\s(I)'
_reflns_Friedel_coverage          0.000
_reflns_Friedel_fraction_max      .
_reflns_Friedel_fraction_full     .
 
_reflns_special_details
;
 Reflections were merged by SHELXL according to the crystal
 class for the calculation of statistics and refinement.
 
 _reflns_Friedel_fraction is defined as the number of unique
 Friedel pairs measured divided by the number that would be
 possible theoretically, ignoring centric projections and
 systematic absences.
;
 
_computing_data_collection        'Bruker APEX6'
_computing_cell_refinement        'Bruker SAINT V8.41'
_computing_data_reduction         'Bruker SAINT V8.41'
_computing_structure_solution     'SHELXS-2013/1 (Sheldrick, 2013)'
_computing_structure_refinement 'SHELXL-2025/1 (Sheldrick, 2025)'
_computing_molecular_graphics     ?
_computing_publication_material   ?
_refine_special_details           ?
_refine_ls_structure_factor_coef  Fsqd
_refine_ls_matrix_type            full
_refine_ls_weighting_scheme       calc
_refine_ls_weighting_details
'w=1/[\s^2^(Fo^2^)+(0.0750P)^2^+1.3000P] where P=(Fo^2^+2Fc^2^)/3'
_atom_sites_solution_primary      direct
_atom_sites_solution_secondary    difmap
_atom_sites_solution_hydrogens    difmap
_refine_ls_hydrogen_treatment     mixed
_refine_ls_extinction_method      none
_refine_ls_extinction_coef        .
_refine_ls_number_reflns          6362
_refine_ls_number_parameters      470
_refine_ls_number_restraints      0
_refine_ls_R_factor_all           0.0719
_refine_ls_R_factor_gt            0.0541
_refine_ls_wR_factor_ref          0.1464
_refine_ls_wR_factor_gt           0.1344
_refine_ls_goodness_of_fit_ref    1.030
_refine_ls_restrained_S_all       1.030
_refine_ls_shift/su_max           0.001
_refine_ls_shift/su_mean          0.000
 
loop_
 _atom_site_label
 _atom_site_type_symbol
 _atom_site_fract_x
 _atom_site_fract_y
 _atom_site_fract_z
 _atom_site_U_iso_or_equiv
 _atom_site_adp_type
 _atom_site_occupancy
 _atom_site_site_symmetry_order  
 _atom_site_calc_flag
 _atom_site_refinement_flags_posn
 _atom_site_refinement_flags_adp
 _atom_site_refinement_flags_occupancy
 _atom_site_disorder_assembly
 _atom_site_disorder_group
Ti1 Ti 0.35982(6) 0.79888(5) 0.21461(3) 0.02212(17) Uani 1 1 d . . . . .
S1 S 0.54681(10) 0.96272(7) 0.28373(5) 0.0286(2) Uani 1 1 d . . . . .
N1 N 0.5406(3) 0.7513(2) 0.27581(16) 0.0233(6) Uani 1 1 d . . . . .
N2 N 0.5962(3) 0.6639(2) 0.29677(16) 0.0248(6) Uani 1 1 d . . . . .
N3 N 0.7369(3) 0.8666(3) 0.35624(17) 0.0279(6) Uani 1 1 d . . . . .
H3 H 0.762(5) 0.812(4) 0.368(2) 0.031(11) Uiso 1 1 d . . . . .
N4 N 0.7091(3) 0.4952(3) 0.34863(17) 0.0272(6) Uani 1 1 d . . . . .
H4 H 0.735(4) 0.565(4) 0.367(2) 0.027(10) Uiso 1 1 d . . . . .
C1 C 0.5437(4) 0.8450(3) 0.10940(19) 0.0251(7) Uani 1 1 d . . . . .
C2 C 0.4490(4) 0.9188(3) 0.10286(19) 0.0246(7) Uani 1 1 d . . . . .
C3 C 0.3024(4) 0.8502(3) 0.0821(2) 0.0272(7) Uani 1 1 d . . . . .
C4 C 0.3062(4) 0.7350(3) 0.07640(19) 0.0273(7) Uani 1 1 d . . . . .
C5 C 0.4560(4) 0.7319(3) 0.09288(19) 0.0265(7) Uani 1 1 d . . . . .
C6 C 0.7108(4) 0.8793(3) 0.1208(2) 0.0307(8) Uani 1 1 d . . . . .
H6A H 0.743262 0.956740 0.143805 0.046 Uiso 1 1 calc R U . . .
H6B H 0.759462 0.877076 0.068698 0.046 Uiso 1 1 calc R U . . .
H6C H 0.739161 0.826556 0.157425 0.046 Uiso 1 1 calc R U . . .
C7 C 0.4948(4) 1.0461(3) 0.1076(2) 0.0291(7) Uani 1 1 d . . . . .
H7A H 0.496780 1.076382 0.053296 0.044 Uiso 1 1 calc R U . . .
H7B H 0.595158 1.072859 0.132055 0.044 Uiso 1 1 calc R U . . .
H7C H 0.422674 1.072324 0.140528 0.044 Uiso 1 1 calc R U . . .
C8 C 0.1818(4) 0.8995(3) 0.0491(2) 0.0356(8) Uani 1 1 d . . . . .
H8A H 0.181724 0.968795 0.079704 0.053 Uiso 1 1 calc R U . . .
H8B H 0.083496 0.843619 0.053737 0.053 Uiso 1 1 calc R U . . .
H8C H 0.202009 0.917896 -0.007694 0.053 Uiso 1 1 calc R U . . .
C9 C 0.1907(4) 0.6355(3) 0.0383(2) 0.0370(9) Uani 1 1 d . . . . .
H9A H 0.095266 0.654929 0.032433 0.055 Uiso 1 1 calc R U . . .
H9B H 0.176120 0.569011 0.072629 0.055 Uiso 1 1 calc R U . . .
H9C H 0.225659 0.618028 -0.014748 0.055 Uiso 1 1 calc R U . . .
C10 C 0.5166(4) 0.6309(3) 0.0793(2) 0.0321(8) Uani 1 1 d . . . . .
H10A H 0.605468 0.638829 0.113537 0.048 Uiso 1 1 calc R U . . .
H10B H 0.544485 0.626932 0.022686 0.048 Uiso 1 1 calc R U . . .
H10C H 0.439530 0.561177 0.092897 0.048 Uiso 1 1 calc R U . . .
C11 C 0.2442(4) 0.7359(4) 0.3414(2) 0.0386(9) Uani 1 1 d . . . . .
C12 C 0.2207(4) 0.8456(3) 0.3276(2) 0.0403(9) Uani 1 1 d . . . . .
C13 C 0.1317(4) 0.8376(3) 0.2582(2) 0.0349(8) Uani 1 1 d . . . . .
C14 C 0.0923(4) 0.7240(3) 0.2313(2) 0.0340(8) Uani 1 1 d . . . . .
C15 C 0.1638(4) 0.6621(3) 0.2795(2) 0.0327(8) Uani 1 1 d . . . . .
C16 C 0.3178(6) 0.7044(5) 0.4140(3) 0.0590(13) Uani 1 1 d . . . . .
H16A H 0.345358 0.633696 0.402848 0.089 Uiso 1 1 calc R U . . .
H16B H 0.248045 0.693412 0.459353 0.089 Uiso 1 1 calc R U . . .
H16C H 0.408437 0.765545 0.427558 0.089 Uiso 1 1 calc R U . . .
C17 C 0.2584(6) 0.9445(5) 0.3857(3) 0.0621(14) Uani 1 1 d . . . . .
H17A H 0.346043 0.942114 0.418165 0.093 Uiso 1 1 calc R U . . .
H17B H 0.172558 0.940459 0.421154 0.093 Uiso 1 1 calc R U . . .
H17C H 0.281189 1.015661 0.356008 0.093 Uiso 1 1 calc R U . . .
C18 C 0.0688(5) 0.9322(4) 0.2302(3) 0.0480(10) Uani 1 1 d . . . . .
H18A H 0.151362 1.000889 0.221799 0.072 Uiso 1 1 calc R U . . .
H18B H 0.000631 0.948064 0.271028 0.072 Uiso 1 1 calc R U . . .
H18C H 0.013603 0.908987 0.179466 0.072 Uiso 1 1 calc R U . . .
C19 C -0.0370(4) 0.6693(4) 0.1750(3) 0.0459(10) Uani 1 1 d . . . . .
H19A H -0.034691 0.718366 0.128696 0.069 Uiso 1 1 calc R U . . .
H19B H -0.132245 0.659310 0.203502 0.069 Uiso 1 1 calc R U . . .
H19C H -0.027931 0.594983 0.156210 0.069 Uiso 1 1 calc R U . . .
C20 C 0.1392(5) 0.5349(4) 0.2739(3) 0.0534(12) Uani 1 1 d . . . . .
H20A H 0.171986 0.514240 0.221062 0.080 Uiso 1 1 calc R U . . .
H20B H 0.032116 0.496653 0.280639 0.080 Uiso 1 1 calc R U . . .
H20C H 0.197356 0.511187 0.316211 0.080 Uiso 1 1 calc R U . . .
C21 C 0.6183(4) 0.8525(3) 0.30893(19) 0.0257(7) Uani 1 1 d . . . . .
C22 C 0.5318(4) 0.5629(3) 0.27049(19) 0.0252(7) Uani 1 1 d . . . . .
H22 H 0.444813 0.548300 0.237098 0.030 Uiso 1 1 calc R U . . .
C23 C 0.5954(4) 0.4714(3) 0.2932(2) 0.0263(7) Uani 1 1 d . . . . .
C24 C 0.5476(4) 0.3620(3) 0.2621(2) 0.0324(8) Uani 1 1 d . . . . .
H24 H 0.468149 0.342152 0.223611 0.039 Uiso 1 1 calc R U . . .
C25 C 0.6167(5) 0.2806(3) 0.2876(2) 0.0413(9) Uani 1 1 d . . . . .
H25 H 0.585517 0.205282 0.265735 0.050 Uiso 1 1 calc R U . . .
C26 C 0.7305(5) 0.3088(3) 0.3446(2) 0.0387(9) Uani 1 1 d . . . . .
H26 H 0.776715 0.253181 0.362718 0.046 Uiso 1 1 calc R U . . .
C27 C 0.7751(4) 0.4169(3) 0.3743(2) 0.0338(8) Uani 1 1 d . . . . .
H27 H 0.853497 0.437387 0.413366 0.041 Uiso 1 1 calc R U . . .
C28 C 0.8133(4) 0.9755(3) 0.3948(2) 0.0332(8) Uani 1 1 d . . . . .
H28A H 0.854548 1.031476 0.353476 0.050 Uiso 1 1 calc R U . . .
H28B H 0.895133 0.965937 0.429100 0.050 Uiso 1 1 calc R U . . .
H28C H 0.741541 1.002225 0.427762 0.050 Uiso 1 1 calc R U . . .
S2 S 0.90270(10) 0.69812(8) 0.50834(5) 0.0335(2) Uani 1 1 d . . . . .
F1 F 0.7391(3) 0.6995(3) 0.63592(14) 0.0615(7) Uani 1 1 d . . . . .
F2 F 0.6838(3) 0.7916(2) 0.53717(15) 0.0572(7) Uani 1 1 d . . . . .
F3 F 0.6165(3) 0.6094(2) 0.53422(18) 0.0633(7) Uani 1 1 d . . . . .
O1 O 0.8654(3) 0.6988(2) 0.42325(15) 0.0343(6) Uani 1 1 d . . . . .
O2 O 0.9258(4) 0.5926(3) 0.53327(18) 0.0530(8) Uani 1 1 d . . . . .
O3 O 1.0082(3) 0.7986(3) 0.53735(19) 0.0564(8) Uani 1 1 d . . . . .
C29 C 0.7261(5) 0.6995(3) 0.5565(2) 0.0391(9) Uani 1 1 d . . . . .
S3 S 0.19023(11) 0.27688(8) 0.11296(6) 0.0416(3) Uani 1 1 d . . . . .
F4 F -0.0741(3) 0.1448(2) 0.15272(19) 0.0717(9) Uani 1 1 d . . . . .
F5 F 0.0342(3) 0.2587(2) 0.24730(15) 0.0567(7) Uani 1 1 d . . . . .
F6 F -0.0631(3) 0.3219(3) 0.14894(16) 0.0593(7) Uani 1 1 d . . . . .
O4 O 0.2701(3) 0.3887(2) 0.13996(18) 0.0432(7) Uani 1 1 d . . . . .
O5 O 0.1436(4) 0.2688(4) 0.0311(2) 0.0814(13) Uani 1 1 d . . . . .
O6 O 0.2535(4) 0.1913(3) 0.1431(3) 0.0908(15) Uani 1 1 d . . . . .
C30 C 0.0130(4) 0.2490(3) 0.1685(2) 0.0396(9) Uani 1 1 d . . . . .
 
loop_
 _atom_site_aniso_label
 _atom_site_aniso_U_11
 _atom_site_aniso_U_22
 _atom_site_aniso_U_33
 _atom_site_aniso_U_23
 _atom_site_aniso_U_13
 _atom_site_aniso_U_12
Ti1 0.0230(3) 0.0184(3) 0.0246(3) 0.0032(2) -0.0014(2) 0.0048(2)
S1 0.0357(5) 0.0182(4) 0.0310(4) 0.0003(3) -0.0058(3) 0.0058(3)
N1 0.0245(14) 0.0184(13) 0.0265(14) 0.0020(10) -0.0053(11) 0.0050(11)
N2 0.0276(15) 0.0215(14) 0.0251(14) 0.0031(11) -0.0022(11) 0.0063(11)
N3 0.0310(16) 0.0217(15) 0.0293(15) 0.0003(11) -0.0066(12) 0.0041(12)
N4 0.0305(16) 0.0247(15) 0.0253(15) 0.0007(11) -0.0039(12) 0.0060(12)
C1 0.0274(17) 0.0245(16) 0.0218(16) 0.0039(12) -0.0003(13) 0.0043(13)
C2 0.0250(17) 0.0234(16) 0.0237(16) 0.0034(12) -0.0010(13) 0.0036(13)
C3 0.0290(18) 0.0267(17) 0.0251(17) 0.0040(13) -0.0030(14) 0.0060(14)
C4 0.0303(18) 0.0260(17) 0.0227(17) 0.0028(13) -0.0019(14) 0.0025(14)
C5 0.0330(19) 0.0216(16) 0.0234(16) 0.0027(12) 0.0007(14) 0.0047(14)
C6 0.0277(18) 0.0250(17) 0.038(2) 0.0034(14) 0.0009(15) 0.0046(14)
C7 0.0336(19) 0.0224(17) 0.0305(18) 0.0029(13) -0.0035(14) 0.0062(14)
C8 0.0281(19) 0.038(2) 0.039(2) 0.0097(16) -0.0072(16) 0.0059(16)
C9 0.037(2) 0.0313(19) 0.038(2) -0.0036(15) -0.0091(16) 0.0020(16)
C10 0.038(2) 0.0245(17) 0.0346(19) 0.0009(14) 0.0049(15) 0.0091(15)
C11 0.032(2) 0.053(2) 0.031(2) 0.0125(17) 0.0070(16) 0.0122(18)
C12 0.035(2) 0.040(2) 0.042(2) -0.0065(17) 0.0120(17) 0.0041(17)
C13 0.0292(19) 0.039(2) 0.039(2) 0.0074(16) 0.0089(16) 0.0128(16)
C14 0.0250(18) 0.035(2) 0.039(2) 0.0090(15) 0.0068(15) 0.0028(15)
C15 0.0304(19) 0.0260(18) 0.041(2) 0.0087(15) 0.0104(16) 0.0057(14)
C16 0.053(3) 0.095(4) 0.036(2) 0.021(2) 0.008(2) 0.031(3)
C17 0.054(3) 0.065(3) 0.064(3) -0.023(2) 0.009(2) 0.012(2)
C18 0.047(2) 0.044(2) 0.060(3) 0.014(2) 0.013(2) 0.023(2)
C19 0.030(2) 0.044(2) 0.056(3) 0.0066(19) -0.0004(18) -0.0030(17)
C20 0.047(3) 0.033(2) 0.079(3) 0.016(2) 0.021(2) 0.0081(19)
C21 0.0307(18) 0.0220(16) 0.0233(16) 0.0036(12) -0.0002(13) 0.0052(14)
C22 0.0251(17) 0.0231(17) 0.0251(17) 0.0023(13) -0.0031(13) 0.0026(13)
C23 0.0284(18) 0.0239(16) 0.0266(17) 0.0029(13) -0.0015(14) 0.0072(14)
C24 0.035(2) 0.0246(17) 0.0351(19) -0.0014(14) -0.0065(15) 0.0037(15)
C25 0.052(2) 0.0229(18) 0.049(2) -0.0015(16) -0.0007(19) 0.0104(17)
C26 0.047(2) 0.036(2) 0.040(2) 0.0070(16) -0.0010(17) 0.0218(18)
C27 0.034(2) 0.040(2) 0.0315(19) 0.0064(15) -0.0027(15) 0.0155(16)
C28 0.035(2) 0.0279(18) 0.0334(19) -0.0057(14) -0.0060(15) 0.0042(15)
S2 0.0305(5) 0.0344(5) 0.0339(5) -0.0024(4) -0.0106(4) 0.0065(4)
F1 0.0592(17) 0.092(2) 0.0350(13) 0.0101(13) 0.0008(12) 0.0230(15)
F2 0.0724(18) 0.0616(16) 0.0518(15) 0.0028(12) 0.0046(13) 0.0425(14)
F3 0.0400(14) 0.0608(17) 0.0762(19) -0.0024(14) -0.0052(13) -0.0079(12)
O1 0.0358(14) 0.0319(13) 0.0357(14) -0.0007(10) -0.0069(11) 0.0103(11)
O2 0.064(2) 0.0565(19) 0.0508(17) 0.0040(14) -0.0130(15) 0.0372(16)
O3 0.0454(18) 0.0554(19) 0.0545(19) -0.0119(15) -0.0078(14) -0.0086(15)
C29 0.042(2) 0.039(2) 0.036(2) 0.0032(16) -0.0035(17) 0.0115(18)
S3 0.0288(5) 0.0354(5) 0.0558(6) -0.0109(4) -0.0043(4) 0.0013(4)
F4 0.0512(16) 0.0578(17) 0.082(2) -0.0146(14) 0.0033(14) -0.0245(13)
F5 0.0572(16) 0.0611(16) 0.0422(14) 0.0099(11) -0.0057(12) -0.0006(13)
F6 0.0374(14) 0.0808(19) 0.0633(17) 0.0149(14) -0.0006(12) 0.0216(13)
O4 0.0321(14) 0.0346(15) 0.0566(18) 0.0014(12) -0.0035(12) -0.0014(11)
O5 0.0388(18) 0.130(4) 0.054(2) -0.032(2) 0.0043(15) -0.011(2)
O6 0.052(2) 0.0380(19) 0.184(5) -0.005(2) 0.004(3) 0.0164(16)
C30 0.033(2) 0.039(2) 0.040(2) 0.0003(16) -0.0038(16) -0.0023(17)
 
_geom_special_details
;
 All esds (except the esd in the dihedral angle between two l.s. planes)
 are estimated using the full covariance matrix.  The cell esds are taken
 into account individually in the estimation of esds in distances, angles
 and torsion angles; correlations between esds in cell parameters are only
 used when they are defined by crystal symmetry.  An approximate (isotropic)
 treatment of cell esds is used for estimating esds involving l.s. planes.
;
 
loop_
 _geom_bond_atom_site_label_1
 _geom_bond_atom_site_label_2
 _geom_bond_distance
 _geom_bond_site_symmetry_2
 _geom_bond_publ_flag
Ti1 N1 2.172(3) . ?
Ti1 C15 2.379(3) . ?
Ti1 C2 2.392(3) . ?
Ti1 C13 2.396(4) . ?
Ti1 C3 2.398(3) . ?
Ti1 C1 2.406(3) . ?
Ti1 C11 2.407(4) . ?
Ti1 C14 2.410(4) . ?
Ti1 C4 2.417(3) . ?
Ti1 C12 2.424(4) . ?
Ti1 C5 2.428(3) . ?
Ti1 S1 2.5145(10) . ?
S1 C21 1.713(3) . ?
N1 C21 1.354(4) . ?
N1 N2 1.355(4) . ?
N2 C22 1.282(4) . ?
N3 C21 1.318(5) . ?
N3 C28 1.459(4) . ?
N3 H3 0.79(4) . ?
N4 C27 1.343(5) . ?
N4 C23 1.363(4) . ?
N4 H4 0.87(4) . ?
C1 C5 1.419(5) . ?
C1 C2 1.424(5) . ?
C1 C6 1.498(5) . ?
C2 C3 1.423(5) . ?
C2 C7 1.495(5) . ?
C3 C4 1.418(5) . ?
C3 C8 1.512(5) . ?
C4 C5 1.422(5) . ?
C4 C9 1.508(5) . ?
C5 C10 1.502(5) . ?
C6 H6A 0.9800 . ?
C6 H6B 0.9800 . ?
C6 H6C 0.9800 . ?
C7 H7A 0.9800 . ?
C7 H7B 0.9800 . ?
C7 H7C 0.9800 . ?
C8 H8A 0.9800 . ?
C8 H8B 0.9800 . ?
C8 H8C 0.9800 . ?
C9 H9A 0.9800 . ?
C9 H9B 0.9800 . ?
C9 H9C 0.9800 . ?
C10 H10A 0.9800 . ?
C10 H10B 0.9800 . ?
C10 H10C 0.9800 . ?
C11 C15 1.420(6) . ?
C11 C12 1.438(6) . ?
C11 C16 1.491(6) . ?
C12 C13 1.402(6) . ?
C12 C17 1.495(6) . ?
C13 C14 1.398(5) . ?
C13 C18 1.509(5) . ?
C14 C15 1.394(5) . ?
C14 C19 1.513(6) . ?
C15 C20 1.508(5) . ?
C16 H16A 0.9800 . ?
C16 H16B 0.9800 . ?
C16 H16C 0.9800 . ?
C17 H17A 0.9800 . ?
C17 H17B 0.9800 . ?
C17 H17C 0.9800 . ?
C18 H18A 0.9800 . ?
C18 H18B 0.9800 . ?
C18 H18C 0.9800 . ?
C19 H19A 0.9800 . ?
C19 H19B 0.9800 . ?
C19 H19C 0.9800 . ?
C20 H20A 0.9800 . ?
C20 H20B 0.9800 . ?
C20 H20C 0.9800 . ?
C22 C23 1.453(5) . ?
C22 H22 0.9500 . ?
C23 C24 1.378(5) . ?
C24 C25 1.393(5) . ?
C24 H24 0.9500 . ?
C25 C26 1.381(6) . ?
C25 H25 0.9500 . ?
C26 C27 1.353(6) . ?
C26 H26 0.9500 . ?
C27 H27 0.9500 . ?
C28 H28A 0.9800 . ?
C28 H28B 0.9800 . ?
C28 H28C 0.9800 . ?
S2 O3 1.418(3) . ?
S2 O2 1.432(3) . ?
S2 O1 1.455(3) . ?
S2 C29 1.824(4) . ?
F1 C29 1.325(5) . ?
F2 C29 1.332(5) . ?
F3 C29 1.322(5) . ?
S3 O5 1.419(4) . ?
S3 O4 1.426(3) . ?
S3 O6 1.428(4) . ?
S3 C30 1.835(4) . ?
F4 C30 1.328(5) . ?
F5 C30 1.321(5) . ?
F6 C30 1.322(5) . ?
 
loop_
 _geom_angle_atom_site_label_1
 _geom_angle_atom_site_label_2
 _geom_angle_atom_site_label_3
 _geom_angle
 _geom_angle_site_symmetry_1
 _geom_angle_site_symmetry_3
 _geom_angle_publ_flag
N1 Ti1 C15 94.93(12) . . ?
N1 Ti1 C2 111.98(11) . . ?
C15 Ti1 C2 150.21(13) . . ?
N1 Ti1 C13 134.08(12) . . ?
C15 Ti1 C13 56.96(13) . . ?
C2 Ti1 C13 106.88(12) . . ?
N1 Ti1 C3 138.33(11) . . ?
C15 Ti1 C3 115.76(13) . . ?
C2 Ti1 C3 34.56(11) . . ?
C13 Ti1 C3 87.43(13) . . ?
N1 Ti1 C1 82.04(11) . . ?
C15 Ti1 C1 149.46(12) . . ?
C2 Ti1 C1 34.52(11) . . ?
C13 Ti1 C1 141.06(12) . . ?
C3 Ti1 C1 57.06(12) . . ?
N1 Ti1 C11 78.80(12) . . ?
C15 Ti1 C11 34.50(14) . . ?
C2 Ti1 C11 160.03(13) . . ?
C13 Ti1 C11 57.32(13) . . ?
C3 Ti1 C11 141.85(13) . . ?
C1 Ti1 C11 160.83(13) . . ?
N1 Ti1 C14 128.72(12) . . ?
C15 Ti1 C14 33.85(13) . . ?
C2 Ti1 C14 118.45(12) . . ?
C13 Ti1 C14 33.83(13) . . ?
C3 Ti1 C14 86.34(12) . . ?
C1 Ti1 C14 140.02(12) . . ?
C11 Ti1 C14 56.55(13) . . ?
N1 Ti1 C4 117.61(11) . . ?
C15 Ti1 C4 99.55(12) . . ?
C2 Ti1 C4 57.27(11) . . ?
C13 Ti1 C4 103.47(13) . . ?
C3 Ti1 C4 34.25(12) . . ?
C1 Ti1 C4 56.90(11) . . ?
C11 Ti1 C4 134.04(13) . . ?
C14 Ti1 C4 84.07(12) . . ?
N1 Ti1 C12 101.34(13) . . ?
C15 Ti1 C12 56.81(13) . . ?
C2 Ti1 C12 125.45(13) . . ?
C13 Ti1 C12 33.82(14) . . ?
C3 Ti1 C12 118.68(14) . . ?
C1 Ti1 C12 153.66(13) . . ?
C11 Ti1 C12 34.63(14) . . ?
C14 Ti1 C12 55.77(13) . . ?
C4 Ti1 C12 136.74(13) . . ?
N1 Ti1 C5 85.41(11) . . ?
C15 Ti1 C5 115.48(12) . . ?
C2 Ti1 C5 57.12(11) . . ?
C13 Ti1 C5 137.61(13) . . ?
C3 Ti1 C5 56.80(12) . . ?
C1 Ti1 C5 34.13(11) . . ?
C11 Ti1 C5 142.56(13) . . ?
C14 Ti1 C5 114.08(13) . . ?
C4 Ti1 C5 34.14(12) . . ?
C12 Ti1 C5 169.84(13) . . ?
N1 Ti1 S1 65.99(7) . . ?
C15 Ti1 S1 125.32(10) . . ?
C2 Ti1 S1 79.25(8) . . ?
C13 Ti1 S1 99.32(10) . . ?
C3 Ti1 S1 110.59(9) . . ?
C1 Ti1 S1 81.27(8) . . ?
C11 Ti1 S1 90.84(10) . . ?
C14 Ti1 S1 131.14(10) . . ?
C4 Ti1 S1 135.04(8) . . ?
C12 Ti1 S1 76.53(10) . . ?
C5 Ti1 S1 113.37(9) . . ?
C21 S1 Ti1 79.52(12) . . ?
C21 N1 N2 113.1(3) . . ?
C21 N1 Ti1 101.2(2) . . ?
N2 N1 Ti1 145.5(2) . . ?
C22 N2 N1 119.6(3) . . ?
C21 N3 C28 123.1(3) . . ?
C21 N3 H3 118(3) . . ?
C28 N3 H3 118(3) . . ?
C27 N4 C23 123.0(3) . . ?
C27 N4 H4 123(3) . . ?
C23 N4 H4 114(3) . . ?
C5 C1 C2 108.3(3) . . ?
C5 C1 C6 124.3(3) . . ?
C2 C1 C6 126.9(3) . . ?
C5 C1 Ti1 73.77(19) . . ?
C2 C1 Ti1 72.17(18) . . ?
C6 C1 Ti1 126.0(2) . . ?
C3 C2 C1 107.4(3) . . ?
C3 C2 C7 125.0(3) . . ?
C1 C2 C7 127.3(3) . . ?
C3 C2 Ti1 72.96(18) . . ?
C1 C2 Ti1 73.30(18) . . ?
C7 C2 Ti1 124.3(2) . . ?
C4 C3 C2 108.5(3) . . ?
C4 C3 C8 126.8(3) . . ?
C2 C3 C8 122.5(3) . . ?
C4 C3 Ti1 73.62(19) . . ?
C2 C3 Ti1 72.48(18) . . ?
C8 C3 Ti1 133.2(2) . . ?
C3 C4 C5 107.8(3) . . ?
C3 C4 C9 127.8(3) . . ?
C5 C4 C9 122.4(3) . . ?
C3 C4 Ti1 72.13(19) . . ?
C5 C4 Ti1 73.34(19) . . ?
C9 C4 Ti1 132.6(2) . . ?
C1 C5 C4 108.0(3) . . ?
C1 C5 C10 125.5(3) . . ?
C4 C5 C10 125.6(3) . . ?
C1 C5 Ti1 72.10(19) . . ?
C4 C5 Ti1 72.52(19) . . ?
C10 C5 Ti1 130.0(2) . . ?
C1 C6 H6A 109.5 . . ?
C1 C6 H6B 109.5 . . ?
H6A C6 H6B 109.5 . . ?
C1 C6 H6C 109.5 . . ?
H6A C6 H6C 109.5 . . ?
H6B C6 H6C 109.5 . . ?
C2 C7 H7A 109.5 . . ?
C2 C7 H7B 109.5 . . ?
H7A C7 H7B 109.5 . . ?
C2 C7 H7C 109.5 . . ?
H7A C7 H7C 109.5 . . ?
H7B C7 H7C 109.5 . . ?
C3 C8 H8A 109.5 . . ?
C3 C8 H8B 109.5 . . ?
H8A C8 H8B 109.5 . . ?
C3 C8 H8C 109.5 . . ?
H8A C8 H8C 109.5 . . ?
H8B C8 H8C 109.5 . . ?
C4 C9 H9A 109.5 . . ?
C4 C9 H9B 109.5 . . ?
H9A C9 H9B 109.5 . . ?
C4 C9 H9C 109.5 . . ?
H9A C9 H9C 109.5 . . ?
H9B C9 H9C 109.5 . . ?
C5 C10 H10A 109.5 . . ?
C5 C10 H10B 109.5 . . ?
H10A C10 H10B 109.5 . . ?
C5 C10 H10C 109.5 . . ?
H10A C10 H10C 109.5 . . ?
H10B C10 H10C 109.5 . . ?
C15 C11 C12 106.2(3) . . ?
C15 C11 C16 127.7(4) . . ?
C12 C11 C16 125.4(4) . . ?
C15 C11 Ti1 71.7(2) . . ?
C12 C11 Ti1 73.4(2) . . ?
C16 C11 Ti1 127.2(3) . . ?
C13 C12 C11 108.4(3) . . ?
C13 C12 C17 125.2(4) . . ?
C11 C12 C17 125.4(4) . . ?
C13 C12 Ti1 72.0(2) . . ?
C11 C12 Ti1 72.0(2) . . ?
C17 C12 Ti1 130.9(3) . . ?
C14 C13 C12 107.7(3) . . ?
C14 C13 C18 127.8(4) . . ?
C12 C13 C18 123.6(4) . . ?
C14 C13 Ti1 73.6(2) . . ?
C12 C13 Ti1 74.2(2) . . ?
C18 C13 Ti1 126.8(3) . . ?
C15 C14 C13 109.2(3) . . ?
C15 C14 C19 123.5(3) . . ?
C13 C14 C19 125.4(4) . . ?
C15 C14 Ti1 71.8(2) . . ?
C13 C14 Ti1 72.5(2) . . ?
C19 C14 Ti1 134.2(3) . . ?
C14 C15 C11 108.4(3) . . ?
C14 C15 C20 124.9(4) . . ?
C11 C15 C20 126.1(4) . . ?
C14 C15 Ti1 74.3(2) . . ?
C11 C15 Ti1 73.8(2) . . ?
C20 C15 Ti1 125.0(3) . . ?
C11 C16 H16A 109.5 . . ?
C11 C16 H16B 109.5 . . ?
H16A C16 H16B 109.5 . . ?
C11 C16 H16C 109.5 . . ?
H16A C16 H16C 109.5 . . ?
H16B C16 H16C 109.5 . . ?
C12 C17 H17A 109.5 . . ?
C12 C17 H17B 109.5 . . ?
H17A C17 H17B 109.5 . . ?
C12 C17 H17C 109.5 . . ?
H17A C17 H17C 109.5 . . ?
H17B C17 H17C 109.5 . . ?
C13 C18 H18A 109.5 . . ?
C13 C18 H18B 109.5 . . ?
H18A C18 H18B 109.5 . . ?
C13 C18 H18C 109.5 . . ?
H18A C18 H18C 109.5 . . ?
H18B C18 H18C 109.5 . . ?
C14 C19 H19A 109.5 . . ?
C14 C19 H19B 109.5 . . ?
H19A C19 H19B 109.5 . . ?
C14 C19 H19C 109.5 . . ?
H19A C19 H19C 109.5 . . ?
H19B C19 H19C 109.5 . . ?
C15 C20 H20A 109.5 . . ?
C15 C20 H20B 109.5 . . ?
H20A C20 H20B 109.5 . . ?
C15 C20 H20C 109.5 . . ?
H20A C20 H20C 109.5 . . ?
H20B C20 H20C 109.5 . . ?
N3 C21 N1 124.3(3) . . ?
N3 C21 S1 122.5(3) . . ?
N1 C21 S1 113.2(2) . . ?
N2 C22 C23 118.2(3) . . ?
N2 C22 H22 120.9 . . ?
C23 C22 H22 120.9 . . ?
N4 C23 C24 117.9(3) . . ?
N4 C23 C22 118.1(3) . . ?
C24 C23 C22 124.0(3) . . ?
C23 C24 C25 119.5(3) . . ?
C23 C24 H24 120.3 . . ?
C25 C24 H24 120.3 . . ?
C26 C25 C24 120.3(3) . . ?
C26 C25 H25 119.9 . . ?
C24 C25 H25 119.9 . . ?
C27 C26 C25 119.1(3) . . ?
C27 C26 H26 120.4 . . ?
C25 C26 H26 120.4 . . ?
N4 C27 C26 120.2(3) . . ?
N4 C27 H27 119.9 . . ?
C26 C27 H27 119.9 . . ?
N3 C28 H28A 109.5 . . ?
N3 C28 H28B 109.5 . . ?
H28A C28 H28B 109.5 . . ?
N3 C28 H28C 109.5 . . ?
H28A C28 H28C 109.5 . . ?
H28B C28 H28C 109.5 . . ?
O3 S2 O2 116.3(2) . . ?
O3 S2 O1 114.56(18) . . ?
O2 S2 O1 113.37(17) . . ?
O3 S2 C29 104.83(19) . . ?
O2 S2 C29 103.20(19) . . ?
O1 S2 C29 102.31(17) . . ?
F3 C29 F1 108.1(3) . . ?
F3 C29 F2 107.4(3) . . ?
F1 C29 F2 107.6(3) . . ?
F3 C29 S2 111.2(3) . . ?
F1 C29 S2 110.9(3) . . ?
F2 C29 S2 111.5(3) . . ?
O5 S3 O4 114.6(2) . . ?
O5 S3 O6 118.3(3) . . ?
O4 S3 O6 112.6(2) . . ?
O5 S3 C30 103.55(19) . . ?
O4 S3 C30 103.26(18) . . ?
O6 S3 C30 101.8(2) . . ?
F5 C30 F6 106.8(3) . . ?
F5 C30 F4 107.4(3) . . ?
F6 C30 F4 107.7(3) . . ?
F5 C30 S3 112.5(3) . . ?
F6 C30 S3 110.9(3) . . ?
F4 C30 S3 111.3(3) . . ?
 
loop_
 _geom_torsion_atom_site_label_1
 _geom_torsion_atom_site_label_2
 _geom_torsion_atom_site_label_3
 _geom_torsion_atom_site_label_4
 _geom_torsion
 _geom_torsion_site_symmetry_1
 _geom_torsion_site_symmetry_2
 _geom_torsion_site_symmetry_3
 _geom_torsion_site_symmetry_4
 _geom_torsion_publ_flag
C21 N1 N2 C22 179.0(3) . . . . ?
Ti1 N1 N2 C22 5.8(5) . . . . ?
C5 C1 C2 C3 -0.1(4) . . . . ?
C6 C1 C2 C3 172.5(3) . . . . ?
Ti1 C1 C2 C3 -65.5(2) . . . . ?
C5 C1 C2 C7 -173.9(3) . . . . ?
C6 C1 C2 C7 -1.3(5) . . . . ?
Ti1 C1 C2 C7 120.7(3) . . . . ?
C5 C1 C2 Ti1 65.4(2) . . . . ?
C6 C1 C2 Ti1 -122.0(3) . . . . ?
C1 C2 C3 C4 0.4(4) . . . . ?
C7 C2 C3 C4 174.4(3) . . . . ?
Ti1 C2 C3 C4 -65.4(2) . . . . ?
C1 C2 C3 C8 -163.7(3) . . . . ?
C7 C2 C3 C8 10.3(5) . . . . ?
Ti1 C2 C3 C8 130.6(3) . . . . ?
C1 C2 C3 Ti1 65.7(2) . . . . ?
C7 C2 C3 Ti1 -120.3(3) . . . . ?
C2 C3 C4 C5 -0.5(4) . . . . ?
C8 C3 C4 C5 162.7(3) . . . . ?
Ti1 C3 C4 C5 -65.1(2) . . . . ?
C2 C3 C4 C9 -164.8(3) . . . . ?
C8 C3 C4 C9 -1.6(6) . . . . ?
Ti1 C3 C4 C9 130.6(4) . . . . ?
C2 C3 C4 Ti1 64.6(2) . . . . ?
C8 C3 C4 Ti1 -132.2(4) . . . . ?
C2 C1 C5 C4 -0.3(4) . . . . ?
C6 C1 C5 C4 -173.1(3) . . . . ?
Ti1 C1 C5 C4 64.1(2) . . . . ?
C2 C1 C5 C10 168.8(3) . . . . ?
C6 C1 C5 C10 -4.0(5) . . . . ?
Ti1 C1 C5 C10 -126.8(3) . . . . ?
C2 C1 C5 Ti1 -64.4(2) . . . . ?
C6 C1 C5 Ti1 122.8(3) . . . . ?
C3 C4 C5 C1 0.5(4) . . . . ?
C9 C4 C5 C1 165.8(3) . . . . ?
Ti1 C4 C5 C1 -63.8(2) . . . . ?
C3 C4 C5 C10 -168.6(3) . . . . ?
C9 C4 C5 C10 -3.3(5) . . . . ?
Ti1 C4 C5 C10 127.1(3) . . . . ?
C3 C4 C5 Ti1 64.3(2) . . . . ?
C9 C4 C5 Ti1 -130.3(3) . . . . ?
C15 C11 C12 C13 -1.4(4) . . . . ?
C16 C11 C12 C13 -172.6(4) . . . . ?
Ti1 C11 C12 C13 63.2(3) . . . . ?
C15 C11 C12 C17 167.5(4) . . . . ?
C16 C11 C12 C17 -3.7(6) . . . . ?
Ti1 C11 C12 C17 -127.9(4) . . . . ?
C15 C11 C12 Ti1 -64.6(2) . . . . ?
C16 C11 C12 Ti1 124.2(4) . . . . ?
C11 C12 C13 C14 3.4(4) . . . . ?
C17 C12 C13 C14 -165.6(4) . . . . ?
Ti1 C12 C13 C14 66.6(2) . . . . ?
C11 C12 C13 C18 172.7(3) . . . . ?
C17 C12 C13 C18 3.7(6) . . . . ?
Ti1 C12 C13 C18 -124.1(4) . . . . ?
C11 C12 C13 Ti1 -63.2(3) . . . . ?
C17 C12 C13 Ti1 127.8(4) . . . . ?
C12 C13 C14 C15 -4.1(4) . . . . ?
C18 C13 C14 C15 -172.9(4) . . . . ?
Ti1 C13 C14 C15 62.9(3) . . . . ?
C12 C13 C14 C19 160.7(4) . . . . ?
C18 C13 C14 C19 -8.0(6) . . . . ?
Ti1 C13 C14 C19 -132.3(4) . . . . ?
C12 C13 C14 Ti1 -67.0(3) . . . . ?
C18 C13 C14 Ti1 124.3(4) . . . . ?
C13 C14 C15 C11 3.2(4) . . . . ?
C19 C14 C15 C11 -161.9(4) . . . . ?
Ti1 C14 C15 C11 66.6(2) . . . . ?
C13 C14 C15 C20 174.6(3) . . . . ?
C19 C14 C15 C20 9.4(6) . . . . ?
Ti1 C14 C15 C20 -122.1(4) . . . . ?
C13 C14 C15 Ti1 -63.3(3) . . . . ?
C19 C14 C15 Ti1 131.5(4) . . . . ?
C12 C11 C15 C14 -1.1(4) . . . . ?
C16 C11 C15 C14 169.8(4) . . . . ?
Ti1 C11 C15 C14 -66.9(2) . . . . ?
C12 C11 C15 C20 -172.4(4) . . . . ?
C16 C11 C15 C20 -1.4(6) . . . . ?
Ti1 C11 C15 C20 121.9(4) . . . . ?
C12 C11 C15 Ti1 65.8(3) . . . . ?
C16 C11 C15 Ti1 -123.3(4) . . . . ?
C28 N3 C21 N1 -176.4(3) . . . . ?
C28 N3 C21 S1 3.3(5) . . . . ?
N2 N1 C21 N3 0.6(5) . . . . ?
Ti1 N1 C21 N3 176.6(3) . . . . ?
N2 N1 C21 S1 -179.1(2) . . . . ?
Ti1 N1 C21 S1 -3.1(3) . . . . ?
Ti1 S1 C21 N3 -177.1(3) . . . . ?
Ti1 S1 C21 N1 2.6(2) . . . . ?
N1 N2 C22 C23 179.2(3) . . . . ?
C27 N4 C23 C24 -0.4(5) . . . . ?
C27 N4 C23 C22 179.5(3) . . . . ?
N2 C22 C23 N4 7.6(5) . . . . ?
N2 C22 C23 C24 -172.5(3) . . . . ?
N4 C23 C24 C25 -0.4(5) . . . . ?
C22 C23 C24 C25 179.7(3) . . . . ?
C23 C24 C25 C26 1.1(6) . . . . ?
C24 C25 C26 C27 -1.0(6) . . . . ?
C23 N4 C27 C26 0.5(5) . . . . ?
C25 C26 C27 N4 0.2(6) . . . . ?
O3 S2 C29 F3 179.8(3) . . . . ?
O2 S2 C29 F3 -57.9(3) . . . . ?
O1 S2 C29 F3 60.0(3) . . . . ?
O3 S2 C29 F1 -59.9(3) . . . . ?
O2 S2 C29 F1 62.3(3) . . . . ?
O1 S2 C29 F1 -179.7(3) . . . . ?
O3 S2 C29 F2 60.0(3) . . . . ?
O2 S2 C29 F2 -177.8(3) . . . . ?
O1 S2 C29 F2 -59.9(3) . . . . ?
O5 S3 C30 F5 -176.7(3) . . . . ?
O4 S3 C30 F5 -56.9(3) . . . . ?
O6 S3 C30 F5 60.0(4) . . . . ?
O5 S3 C30 F6 -57.2(3) . . . . ?
O4 S3 C30 F6 62.6(3) . . . . ?
O6 S3 C30 F6 179.5(3) . . . . ?
O5 S3 C30 F4 62.7(4) . . . . ?
O4 S3 C30 F4 -177.5(3) . . . . ?
O6 S3 C30 F4 -60.6(4) . . . . ?
 
loop_
 _geom_hbond_atom_site_label_D 
 _geom_hbond_atom_site_label_H 
 _geom_hbond_atom_site_label_A 
 _geom_hbond_distance_DH 
 _geom_hbond_distance_HA 
 _geom_hbond_distance_DA 
 _geom_hbond_angle_DHA 
 _geom_hbond_site_symmetry_A 
 _geom_hbond_publ_flag
N3 H3 O1  0.79(4) 2.11(5) 2.875(4) 164(4) . yes
N4 H4 O1  0.87(4) 1.97(4) 2.779(4) 155(4) . yes
 
_refine_diff_density_max    0.562
_refine_diff_density_min   -0.399
_refine_diff_density_rms    0.087

_shelx_res_file
;
TITL [Ti(C10H15)2(C8H10N4S)] [CF3SO3]2 in P-1
    kesc353.res
    created by SHELXL-2025/1 at 17:01:48 on 13-Nov-2025
CELL 1.54178 9.2508 12.2129 16.6145 91.0822 90.1174 105.9044
ZERR 2 0.0004 0.0005 0.0007 0.0025 0.0028 0.0024
LATT 1
SFAC C H N O F S Ti
UNIT 60 80 8 12 12 6 2

L.S. 10
PLAN  4
SIZE 0.06 0.04 0.01
TEMP -173
CONF
HTAB N3 O1
HTAB N4 O1
BOND $H
fmap 2
acta
SHEL 30 0.84
REM <olex2.extras>
REM <HklSrc "%.\\kesc353.hkl">
REM </olex2.extras>

WGHT    0.075000    1.300000
FVAR       0.10824
TI1   7    0.359822    0.798883    0.214615    11.00000    0.02296    0.01836 =
         0.02464    0.00325   -0.00141    0.00482
S1    6    0.546812    0.962724    0.283732    11.00000    0.03570    0.01821 =
         0.03099    0.00033   -0.00575    0.00576
N1    3    0.540600    0.751282    0.275813    11.00000    0.02446    0.01836 =
         0.02648    0.00196   -0.00526    0.00496
N2    3    0.596193    0.663947    0.296768    11.00000    0.02758    0.02149 =
         0.02506    0.00305   -0.00223    0.00633
N3    3    0.736897    0.866600    0.356241    11.00000    0.03097    0.02166 =
         0.02927    0.00030   -0.00662    0.00407
H3    2    0.761961    0.812294    0.368058    11.00000    0.03052
N4    3    0.709085    0.495158    0.348631    11.00000    0.03053    0.02469 =
         0.02531    0.00072   -0.00393    0.00598
H4    2    0.734624    0.565266    0.366646    11.00000    0.02688
C1    1    0.543672    0.845037    0.109396    11.00000    0.02745    0.02455 =
         0.02179    0.00394   -0.00032    0.00427
C2    1    0.448976    0.918822    0.102865    11.00000    0.02497    0.02338 =
         0.02367    0.00341   -0.00100    0.00355
C3    1    0.302401    0.850161    0.082121    11.00000    0.02900    0.02667 =
         0.02508    0.00401   -0.00297    0.00596
C4    1    0.306240    0.735008    0.076404    11.00000    0.03025    0.02596 =
         0.02272    0.00278   -0.00186    0.00252
C5    1    0.455967    0.731911    0.092880    11.00000    0.03302    0.02158 =
         0.02335    0.00267    0.00072    0.00467
C6    1    0.710839    0.879315    0.120818    11.00000    0.02769    0.02499 =
         0.03782    0.00342    0.00093    0.00456
AFIX 137
H6A   2    0.743262    0.956740    0.143805    11.00000   -1.50000
H6B   2    0.759462    0.877076    0.068698    11.00000   -1.50000
H6C   2    0.739161    0.826556    0.157425    11.00000   -1.50000
AFIX   0
C7    1    0.494847    1.046052    0.107593    11.00000    0.03356    0.02241 =
         0.03054    0.00295   -0.00347    0.00622
AFIX 137
H7A   2    0.496780    1.076382    0.053296    11.00000   -1.50000
H7B   2    0.595158    1.072859    0.132055    11.00000   -1.50000
H7C   2    0.422674    1.072324    0.140528    11.00000   -1.50000
AFIX   0
C8    1    0.181795    0.899456    0.049058    11.00000    0.02808    0.03781 =
         0.03924    0.00970   -0.00724    0.00587
AFIX 137
H8A   2    0.181724    0.968795    0.079704    11.00000   -1.50000
H8B   2    0.083496    0.843619    0.053737    11.00000   -1.50000
H8C   2    0.202009    0.917896   -0.007694    11.00000   -1.50000
AFIX   0
C9    1    0.190706    0.635535    0.038348    11.00000    0.03717    0.03131 =
         0.03779   -0.00361   -0.00910    0.00196
AFIX 137
H9A   2    0.095266    0.654929    0.032433    11.00000   -1.50000
H9B   2    0.176120    0.569011    0.072629    11.00000   -1.50000
H9C   2    0.225659    0.618028   -0.014748    11.00000   -1.50000
AFIX   0
C10   1    0.516633    0.630941    0.079322    11.00000    0.03768    0.02454 =
         0.03457    0.00093    0.00492    0.00908
AFIX 137
H10A  2    0.605468    0.638829    0.113537    11.00000   -1.50000
H10B  2    0.544485    0.626932    0.022686    11.00000   -1.50000
H10C  2    0.439530    0.561177    0.092897    11.00000   -1.50000
AFIX   0
C11   1    0.244189    0.735852    0.341394    11.00000    0.03224    0.05305 =
         0.03137    0.01247    0.00698    0.01219
C12   1    0.220731    0.845622    0.327609    11.00000    0.03521    0.04002 =
         0.04163   -0.00649    0.01200    0.00412
C13   1    0.131701    0.837578    0.258170    11.00000    0.02921    0.03885 =
         0.03910    0.00737    0.00885    0.01276
C14   1    0.092334    0.723971    0.231333    11.00000    0.02502    0.03492 =
         0.03927    0.00903    0.00681    0.00278
C15   1    0.163808    0.662103    0.279543    11.00000    0.03035    0.02604 =
         0.04087    0.00871    0.01043    0.00566
C16   1    0.317819    0.704433    0.414014    11.00000    0.05303    0.09486 =
         0.03613    0.02054    0.00774    0.03076
AFIX 137
H16A  2    0.345358    0.633696    0.402848    11.00000   -1.50000
H16B  2    0.248045    0.693412    0.459353    11.00000   -1.50000
H16C  2    0.408437    0.765545    0.427558    11.00000   -1.50000
AFIX   0
C17   1    0.258373    0.944481    0.385743    11.00000    0.05366    0.06542 =
         0.06354   -0.02253    0.00885    0.01179
AFIX 137
H17A  2    0.346043    0.942114    0.418165    11.00000   -1.50000
H17B  2    0.172558    0.940459    0.421154    11.00000   -1.50000
H17C  2    0.281189    1.015661    0.356008    11.00000   -1.50000
AFIX   0
C18   1    0.068813    0.932170    0.230161    11.00000    0.04730    0.04362 =
         0.05984    0.01395    0.01271    0.02295
AFIX 137
H18A  2    0.151362    1.000889    0.221799    11.00000   -1.50000
H18B  2    0.000631    0.948064    0.271028    11.00000   -1.50000
H18C  2    0.013603    0.908987    0.179466    11.00000   -1.50000
AFIX   0
C19   1   -0.037020    0.669349    0.174974    11.00000    0.02998    0.04446 =
         0.05564    0.00657   -0.00041   -0.00305
AFIX 137
H19A  2   -0.034691    0.718366    0.128696    11.00000   -1.50000
H19B  2   -0.132245    0.659310    0.203502    11.00000   -1.50000
H19C  2   -0.027931    0.594983    0.156210    11.00000   -1.50000
AFIX   0
C20   1    0.139159    0.534912    0.273867    11.00000    0.04690    0.03343 =
         0.07890    0.01610    0.02066    0.00805
AFIX 137
H20A  2    0.171986    0.514240    0.221062    11.00000   -1.50000
H20B  2    0.032116    0.496653    0.280639    11.00000   -1.50000
H20C  2    0.197356    0.511187    0.316211    11.00000   -1.50000
AFIX   0
C21   1    0.618328    0.852482    0.308932    11.00000    0.03073    0.02202 =
         0.02326    0.00358   -0.00019    0.00520
C22   1    0.531775    0.562947    0.270489    11.00000    0.02507    0.02305 =
         0.02514    0.00235   -0.00313    0.00263
AFIX  43
H22   2    0.444813    0.548300    0.237098    11.00000   -1.20000
AFIX   0
C23   1    0.595374    0.471450    0.293158    11.00000    0.02836    0.02391 =
         0.02660    0.00294   -0.00152    0.00718
C24   1    0.547594    0.361965    0.262107    11.00000    0.03490    0.02456 =
         0.03510   -0.00141   -0.00646    0.00373
AFIX  43
H24   2    0.468149    0.342152    0.223611    11.00000   -1.20000
AFIX   0
C25   1    0.616738    0.280569    0.287624    11.00000    0.05221    0.02294 =
         0.04866   -0.00147   -0.00070    0.01042
AFIX  43
H25   2    0.585517    0.205282    0.265735    11.00000   -1.20000
AFIX   0
C26   1    0.730463    0.308847    0.344598    11.00000    0.04693    0.03584 =
         0.03959    0.00700   -0.00098    0.02175
AFIX  43
H26   2    0.776715    0.253181    0.362718    11.00000   -1.20000
AFIX   0
C27   1    0.775145    0.416850    0.374269    11.00000    0.03354    0.03978 =
         0.03149    0.00635   -0.00274    0.01549
AFIX  43
H27   2    0.853497    0.437387    0.413366    11.00000   -1.20000
AFIX   0
C28   1    0.813305    0.975504    0.394813    11.00000    0.03530    0.02790 =
         0.03336   -0.00568   -0.00604    0.00418
AFIX 137
H28A  2    0.854548    1.031476    0.353476    11.00000   -1.50000
H28B  2    0.895133    0.965937    0.429100    11.00000   -1.50000
H28C  2    0.741541    1.002225    0.427762    11.00000   -1.50000
AFIX   0

S2    6    0.902699    0.698117    0.508339    11.00000    0.03049    0.03444 =
         0.03388   -0.00243   -0.01059    0.00649
F1    5    0.739086    0.699475    0.635918    11.00000    0.05923    0.09194 =
         0.03497    0.01009    0.00080    0.02296
F2    5    0.683830    0.791557    0.537173    11.00000    0.07240    0.06165 =
         0.05185    0.00279    0.00457    0.04252
F3    5    0.616488    0.609362    0.534218    11.00000    0.04000    0.06076 =
         0.07618   -0.00241   -0.00519   -0.00785
O1    4    0.865432    0.698836    0.423249    11.00000    0.03577    0.03195 =
         0.03567   -0.00074   -0.00688    0.01025
O2    4    0.925773    0.592556    0.533273    11.00000    0.06395    0.05651 =
         0.05076    0.00400   -0.01304    0.03720
O3    4    1.008186    0.798610    0.537349    11.00000    0.04543    0.05535 =
         0.05451   -0.01185   -0.00776   -0.00862
C29   1    0.726117    0.699475    0.556481    11.00000    0.04249    0.03886 =
         0.03625    0.00320   -0.00351    0.01151
S3    6    0.190231    0.276884    0.112965    11.00000    0.02883    0.03544 =
         0.05576   -0.01087   -0.00428    0.00132
F4    5   -0.074083    0.144773    0.152718    11.00000    0.05116    0.05777 =
         0.08222   -0.01457    0.00332   -0.02453
F5    5    0.034206    0.258702    0.247305    11.00000    0.05724    0.06108 =
         0.04217    0.00986   -0.00571   -0.00063
F6    5   -0.063082    0.321859    0.148940    11.00000    0.03742    0.08077 =
         0.06334    0.01487   -0.00065    0.02162
O4    4    0.270116    0.388700    0.139956    11.00000    0.03209    0.03459 =
         0.05665    0.00141   -0.00355   -0.00135
O5    4    0.143601    0.268838    0.031137    11.00000    0.03884    0.13025 =
         0.05361   -0.03191    0.00426   -0.01098
O6    4    0.253530    0.191284    0.143087    11.00000    0.05218    0.03802 =
         0.18444   -0.00512    0.00383    0.01641
C30   1    0.013035    0.249020    0.168550    11.00000    0.03283    0.03909 =
         0.03975    0.00034   -0.00375   -0.00234
HKLF 4


REM  [Ti(C10H15)2(C8H10N4S)] [CF3SO3]2 in P-1
REM wR2 = 0.1464, GooF = S = 1.030, Restrained GooF = 1.030 for all data
REM R1 = 0.0541 for 4961 Fo > 4sig(Fo) and 0.0719 for all 6362 data
REM 470 parameters refined using 0 restraints

END

WGHT      0.0734      1.2966

REM Highest difference peak  0.562,  deepest hole -0.399,  1-sigma level  0.087
Q1    1   0.3662  0.8051  0.2660  11.00000  0.05    0.56
Q2    1   0.2250  0.2380  0.1468  11.00000  0.05    0.53
Q3    1   0.9312  0.7118  0.4595  11.00000  0.05    0.53
Q4    1   0.9616  0.7376  0.4710  11.00000  0.05    0.53
;
_shelx_res_checksum   57635

_shelx_hkl_file
;
  -1   0   0    1.85    0.24
   1   0   0    2.31    0.26
  -2   0   0    8.91    0.89
  -2   0   0    9.09    0.94
   2   0   0    8.30    0.89
   2   0   0    8.10    0.83
  -3   0   0    0.84    0.49
  -3   0   0    1.23    0.37
  -3   0   0    2.19    0.38
   3   0   0    0.97    0.35
   3   0   0    1.04    0.40
   3   0   0    2.12    0.34
  -4   0   0    5.64    0.75
  -4   0   0    5.89    0.86
  -4   0   0    5.84    0.78
   4   0   0    6.65    0.88
   4   0   0    5.96    0.76
   4   0   0    6.93    0.86
  -5   0   0    1.55    0.56
  -5   0   0    1.73    0.52
  -5   0   0    2.79    0.53
   5   0   0    3.17    0.53
   5   0   0    1.72    0.56
   5   0   0    2.28    0.60
  -6   0   0    3.21    0.44
  -6   0   0    2.33    0.57
  -6   0   0    2.63    0.38
   6   0   0    1.70    0.61
   6   0   0    3.11    0.48
   6   0   0    2.35    0.68
  -7   0   0    0.49    0.25
  -7   0   0   -0.07    0.27
  -7   0   0    0.31    0.43
  -7   0   0    0.56    0.38
   7   0   0    0.18    0.50
   7   0   0    0.60    0.61
   7   0   0    0.17    0.71
   7   0   0    0.22    0.35
  -8   0   0    0.19    0.30
  -8   0   0    0.05    0.39
  -8   0   0   -0.34    0.39
   8   0   0    0.29    0.51
   8   0   0   -0.47    0.28
   8   0   0   -0.41    0.55
   8   0   0    0.81    0.86
  -9   0   0    0.81    0.33
   9   0   0    0.34    0.65
   9   0   0    0.83    0.51
   9   0   0    0.51    0.32
 -10   0   0    0.16    0.24
  10   0   0   -0.27    0.63
  10   0   0    0.18    0.22
  10  -1   0    1.73    0.35
 -10   1   0    2.33    0.37
   9  -1   0    0.32    0.33
   9  -1   0    1.46    0.81
  -9   1   0    0.59    0.30
  -9   1   0    0.51    0.35
   8  -1   0   -0.64    1.11
   8  -1   0    1.84    0.78
   8  -1   0    1.40    0.73
   8  -1   0    0.84    0.41
  -8   1   0    1.03    0.38
  -8   1   0    1.41    0.40
  -8   1   0    1.01    0.36
   7  -1   0   -0.18    0.60
   7  -1   0    0.38    0.45
   7  -1   0    0.02    0.31
   7  -1   0    0.13    0.57
  -7   1   0   -0.02    0.28
  -7   1   0    0.11    0.37
  -7   1   0    0.80    0.36
  -7   1   0    0.17    0.26
   6  -1   0    1.75    0.61
   6  -1   0    2.51    0.44
   6  -1   0    3.08    0.60
   6  -1   0    1.87    0.66
  -6   1   0    1.73    0.49
  -6   1   0    2.52    0.38
   5  -1   0   14.52    1.52
   5  -1   0   13.19    1.38
   5  -1   0   14.45    1.52
  -5   1   0   14.69    1.38
  -5   1   0   12.08    1.38
   4  -1   0    0.40    0.27
   4  -1   0    0.23    0.32
   4  -1   0    0.43    0.38
  -4   1   0    0.26    0.29
  -4   1   0   -0.04    0.27
  -4   1   0    0.12    0.31
   3  -1   0    1.58    0.33
   3  -1   0    1.73    0.58
  -3   1   0    1.69    0.35
  -3   1   0    2.44    0.40
  -3   1   0    1.50    0.32
   2  -1   0   21.52    2.09
   2  -1   0   25.02    2.12
  -2   1   0   25.49    2.11
   1  -1   0    2.02    0.22
   1  -1   0    1.20    0.18
   1  -1   0    1.85    0.20
   1  -1   0    1.38    0.18
  -1   1   0    1.80    0.19
   0   1   0   -0.01    0.08
  -1  -1   0   39.47    3.29
  -1  -1   0   41.12    3.34
   1   1   0   38.22    3.27
   1   1   0   36.15    3.29
   1   1   0   37.14    3.27
   1   1   0   37.73    3.30
  -2  -1   0   10.48    1.01
  -2  -1   0    7.98    0.94
  -2  -1   0   10.22    1.11
   2   1   0    9.51    1.00
   2   1   0   10.39    1.01
  -3  -1   0    0.24    0.38
  -3  -1   0    0.11    0.31
  -3  -1   0    0.01    0.27
   3   1   0    0.07    0.24
   3   1   0   -0.12    0.29
   3   1   0   -0.10    0.33
  -4  -1   0   14.81    1.66
  -4  -1   0   17.31    1.67
  -4  -1   0   16.12    1.77
   4   1   0   17.98    1.61
   4   1   0   16.82    1.73
   4   1   0   18.28    1.71
  -5  -1   0   11.46    1.31
  -5  -1   0   11.81    1.34
  -5  -1   0   12.19    1.52
   5   1   0   12.87    1.42
   5   1   0   12.00    1.36
   5   1   0   11.39    1.26
  -6  -1   0   14.04    1.48
  -6  -1   0   12.61    1.18
  -6  -1   0   15.03    1.54
  -6  -1   0    9.79    1.23
   6   1   0   12.69    1.24
   6   1   0   11.63    1.49
  -7  -1   0   -0.40    0.41
  -7  -1   0    0.07    0.27
   7   1   0   -0.96    0.64
   7   1   0   -0.93    0.42
   7   1   0    0.20    0.52
  -8  -1   0    5.05    0.55
  -8  -1   0    4.49    0.62
  -8  -1   0    3.50    0.73
   8   1   0    4.25    0.68
   8   1   0    4.76    0.61
   8   1   0    3.91    0.88
  -9  -1   0    2.51    0.46
   9   1   0    2.25    0.52
   9   1   0    2.48    0.38
   9   1   0    1.87    0.65
 -10  -1   0    1.68    0.32
  10  -2   0   -0.09    0.27
 -10   2   0   -0.25    0.35
 -10   2   0   -0.07    0.23
   9  -2   0    1.21    0.86
   9  -2   0    1.01    0.54
  -9   2   0    0.48    0.29
  -9   2   0    0.06    0.32
   8  -2   0    0.24    0.35
   8  -2   0    0.05    0.70
   8  -2   0    2.83    0.73
   8  -2   0    0.71    0.92
  -8   2   0    0.38    0.26
  -8   2   0   -0.02    0.31
   7  -2   0    9.58    1.41
   7  -2   0    8.84    1.35
   7  -2   0    8.38    1.19
   7  -2   0   10.37    1.06
  -7   2   0    8.73    0.96
  -7   2   0   10.19    1.00
  -7   2   0    8.89    1.06
   6  -2   0   10.41    1.25
   6  -2   0    8.28    1.03
   6  -2   0    8.68    1.24
  -6   2   0    7.08    0.85
  -6   2   0    8.94    0.89
   5  -2   0    3.43    0.61
   5  -2   0    5.12    0.77
  -5   2   0    4.30    0.52
  -5   2   0    4.76    0.58
   4  -2   0   -0.06    0.36
   4  -2   0    0.64    0.32
  -4   2   0    0.98    0.30
  -4   2   0    0.74    0.21
  -4   2   0    0.20    0.23
   3  -2   0  195.33   16.94
   3  -2   0  201.43   16.91
  -3   2   0  205.28   16.94
  -3   2   0  194.86   16.88
   2  -2   0    0.28    0.17
   2  -2   0    0.32    0.28
   2  -2   0    0.18    0.15
  -2   2   0    0.24    0.15
  -1   2   0  156.18   13.24
   0  -2   0  379.75   34.52
   0  -2   0  436.72   34.53
  -1  -2   0   10.27    1.06
  -1  -2   0   12.69    1.17
   1   2   0   12.52    1.04
   1   2   0    9.42    1.01
   1   2   0   12.10    1.03
  -2  -2   0   29.41    3.05
  -2  -2   0   35.24    3.08
  -2  -2   0   34.45    2.97
   2   2   0   36.39    2.98
   2   2   0   32.62    2.99
  -3  -2   0   -0.04    0.33
  -3  -2   0    0.58    0.44
  -3  -2   0    0.13    0.27
   3   2   0    0.14    0.22
   3   2   0    0.29    0.31
  -4  -2   0   26.84    2.54
  -4  -2   0   28.90    2.68
  -4  -2   0   29.04    2.59
   4   2   0   25.01    2.59
   4   2   0   24.79    2.50
   4   2   0   30.48    2.57
  -5  -2   0    2.91    0.66
  -5  -2   0    3.56    0.80
  -5  -2   0    3.18    0.64
   5   2   0    3.80    0.63
   5   2   0    4.17    0.72
  -6  -2   0    1.32    0.33
  -6  -2   0    0.68    0.53
  -6  -2   0    1.55    0.56
   6   2   0    0.63    0.37
   6   2   0    1.58    0.36
   6   2   0    1.07    0.52
  -7  -2   0   -0.24    0.54
  -7  -2   0    0.38    0.38
  -7  -2   0    0.18    0.25
   7   2   0    0.76    0.39
   7   2   0   -0.34    0.29
   7   2   0   -0.12    0.47
  -8  -2   0    2.72    0.41
   8   2   0    2.99    0.47
  -9  -2   0    0.75    0.33
  -9  -2   0    0.65    0.77
   9   2   0    0.58    0.33
   9   2   0    0.49    0.55
   9   2   0   -0.45    0.44
 -10  -2   0    0.72    0.27
  10   2   0    0.60    0.28
  10  -3   0    0.02    0.31
 -10   3   0    0.50    0.24
 -10   3   0    0.64    0.30
   9  -3   0    1.75    1.02
   9  -3   0    2.16    0.67
  -9   3   0    1.84    0.39
   8  -3   0    8.12    1.46
   8  -3   0    8.29    0.92
   8  -3   0    7.68    1.11
   8  -3   0    5.16    1.27
  -8   3   0    6.68    0.88
  -8   3   0    7.05    0.86
  -8   3   0    7.56    0.83
   7  -3   0    0.70    0.73
   7  -3   0    0.61    0.63
   7  -3   0    1.31    0.51
   7  -3   0    0.69    0.35
  -7   3   0    0.85    0.43
  -7   3   0    1.31    0.36
   6  -3   0    6.92    0.99
   6  -3   0    6.15    1.06
   6  -3   0    5.75    0.79
  -6   3   0    5.20    0.69
  -6   3   0    4.90    0.62
   5  -3   0    0.51    0.31
   5  -3   0    0.93    0.56
   5  -3   0    0.77    0.37
  -5   3   0    0.55    0.27
   4  -3   0   15.18    1.47
   4  -3   0   14.95    1.81
  -4   3   0   16.47    1.42
   3  -3   0   45.77    4.17
   3  -3   0   42.79    4.07
   3  -3   0   53.25    4.11
  -3   3   0   47.93    4.07
   2  -3   0   80.07    7.16
   2  -3   0   88.85    7.17
   2  -3   0   74.50    7.16
   2  -3   0   92.92    7.16
  -2   3   0   85.72    7.21
  -1   3   0    0.02    0.18
   0  -3   0   50.83    4.07
   0  -3   0   50.49    4.11
   0  -3   0   42.19    4.04
   0  -3   0   45.62    4.05
   0   3   0   49.22    4.09
  -1  -3   0   23.62    2.21
  -1  -3   0   23.32    2.12
   1   3   0   24.49    2.11
  -2  -3   0  203.70   18.29
  -2  -3   0  213.14   18.24
  -2  -3   0  222.56   18.31
   2   3   0  198.87   18.17
   2   3   0  232.10   18.20
  -3  -3   0   87.59    6.87
  -3  -3   0   78.58    6.79
  -3  -3   0   74.04    6.65
   3   3   0   80.35    6.64
   3   3   0   70.94    6.68
   3   3   0   72.13    6.61
  -4  -3   0    1.92    0.50
  -4  -3   0    2.45    0.63
  -4  -3   0    2.37    0.56
   4   3   0    2.20    0.47
   4   3   0    2.55    0.52
  -5  -3   0    0.52    0.33
  -5  -3   0    0.38    0.53
  -5  -3   0    0.32    0.45
  -5  -3   0    0.44    0.40
   5   3   0    0.25    0.29
   5   3   0    0.64    0.31
   5   3   0    0.31    0.41
   5   3   0   -0.40    0.43
  -6  -3   0    0.53    0.31
  -6  -3   0    0.93    0.58
   6   3   0    0.70    0.50
   6   3   0    0.48    0.31
  -7  -3   0    2.09    0.40
  -7  -3   0    2.47    0.55
  -7  -3   0    1.83    0.72
  -7  -3   0    2.17    1.20
   7   3   0    2.08    0.62
   7   3   0    3.67    0.50
   7   3   0    1.85    0.40
  -8  -3   0    0.43    0.56
  -8  -3   0    1.19    0.45
  -8  -3   0    1.41    0.29
   8   3   0    1.64    0.39
   8   3   0    1.14    0.52
  -9  -3   0    2.53    0.49
   9   3   0    3.72    0.63
   9   3   0    2.74    0.46
  11  -4   0    2.57    0.37
  10  -4   0    0.41    0.32
 -10   4   0    0.61    0.27
 -10   4   0    0.71    0.24
   9  -4   0    6.38    1.02
   9  -4   0    6.23    1.44
  -9   4   0    4.89    0.74
  -9   4   0    6.75    0.76
   8  -4   0    1.79    0.51
   8  -4   0    2.52    1.17
   8  -4   0    1.37    0.87
   8  -4   0    1.78    0.65
  -8   4   0    1.54    0.34
  -8   4   0    2.14    0.43
  -8   4   0    1.88    0.49
   7  -4   0   -0.74    0.89
   7  -4   0    0.11    0.53
   7  -4   0    0.85    0.41
   7  -4   0   -0.06    0.36
  -7   4   0   -0.17    0.29
  -7   4   0   -0.25    0.32
  -7   4   0   -0.19    0.23
   6  -4   0    7.37    1.44
   6  -4   0   12.00    1.19
   6  -4   0    9.77    1.29
  -6   4   0   10.94    1.06
  -6   4   0   10.55    0.99
  -6   4   0    9.58    1.09
   5  -4   0   12.88    1.36
   5  -4   0   12.23    1.26
   4  -4   0    8.79    0.98
   4  -4   0   12.02    1.10
  -4   4   0    9.57    0.95
   3  -4   0   17.05    1.49
   3  -4   0   15.96    1.57
   3  -4   0   15.47    1.51
  -3   4   0   19.09    1.52
  -2   4   0    8.91    0.87
  -1   4   0   24.52    2.17
   0  -4   0   12.66    1.24
   0  -4   0   14.07    1.33
   0  -4   0   14.04    1.26
   0  -4   0   13.94    1.26
   0   4   0   15.73    1.31
  -1  -4   0    9.22    0.98
  -1  -4   0    5.60    0.77
   1   4   0    7.82    0.84
  -2  -4   0    0.75    0.43
  -2  -4   0    1.00    0.32
  -2  -4   0    0.36    0.42
   2   4   0    0.36    0.24
   2   4   0    1.46    0.44
  -3  -4   0   15.33    1.76
  -3  -4   0   14.72    1.72
  -3  -4   0   17.41    1.59
   3   4   0   15.51    1.48
  -4  -4   0    0.34    0.51
  -4  -4   0    0.84    0.48
  -4  -4   0    1.73    0.49
   4   4   0    0.80    0.54
   4   4   0    1.05    0.37
  -5  -4   0    7.39    0.91
  -5  -4   0    8.00    1.35
  -5  -4   0    7.35    1.17
  -5  -4   0   10.16    1.20
   5   4   0    8.29    1.02
   5   4   0    7.98    0.93
   5   4   0   10.17    1.07
   5   4   0    9.02    0.93
  -6  -4   0    0.86    0.64
   6   4   0    0.49    0.40
  -7  -4   0   -0.16    0.61
  -7  -4   0    0.99    0.52
  -7  -4   0    0.66    0.32
  -7  -4   0    1.99    1.21
   7   4   0    0.62    0.33
  -8  -4   0    0.77    0.25
  -8  -4   0    0.63    0.58
  -8  -4   0    0.80    0.55
   8   4   0    1.10    0.43
   8   4   0    0.80    0.32
  -9  -4   0    0.60    0.39
   9   4   0    0.92    0.47
   9   4   0    0.59    0.26
  10  -5   0    2.73    0.52
 -10   5   0    4.56    0.53
 -10   5   0    4.23    0.45
 -10   5   0    2.76    0.61
   9  -5   0   -0.08    0.38
  -9   5   0   -0.61    0.37
  -9   5   0    0.38    0.31
  -9   5   0   -0.26    0.25
   8  -5   0    0.03    0.77
   8  -5   0   -0.27    0.52
   8  -5   0   -0.78    0.37
  -8   5   0   -0.36    0.24
  -8   5   0   -0.91    0.38
  -8   5   0    0.35    0.30
   7  -5   0    4.06    0.72
   7  -5   0    2.99    0.65
   7  -5   0    3.39    0.86
  -7   5   0    3.68    0.60
  -7   5   0    4.70    0.59
  -7   5   0    4.10    0.49
   6  -5   0    5.37    0.78
   6  -5   0    5.97    0.93
  -6   5   0    5.30    0.64
  -6   5   0    5.77    0.65
  -6   5   0    6.99    0.86
  -6   5   0    5.75    0.69
   5  -5   0    9.90    1.16
   5  -5   0   10.84    1.09
   4  -5   0    4.00    0.56
   4  -5   0    3.68    0.49
   4  -5   0    4.16    0.85
  -4   5   0    4.11    0.50
   3  -5   0   35.93    2.89
   3  -5   0   31.81    2.92
   3  -5   0   31.84    2.92
   3  -5   0   31.71    2.92
  -3   5   0   37.01    2.95
  -2   5   0   63.75    5.49
  -1   5   0   49.07    4.26
   0  -5   0   10.26    0.89
   0  -5   0    7.44    1.00
   0  -5   0    7.96    0.89
   0   5   0   10.97    0.95
  -1  -5   0   30.44    2.85
  -1  -5   0   30.32    2.72
   1   5   0   30.77    2.71
  -2  -5   0   10.93    1.45
  -2  -5   0   13.93    1.50
  -2  -5   0   12.36    1.27
  -3  -5   0    3.37    0.81
  -3  -5   0    3.81    0.80
  -3  -5   0    3.08    0.60
  -4  -5   0    2.61    0.76
  -4  -5   0    3.66    0.51
  -4  -5   0    3.62    0.70
  -4  -5   0    2.95    0.85
   4   5   0    3.09    0.48
   4   5   0    3.44    0.46
   4   5   0    3.31    0.47
   4   5   0    3.93    0.67
  -5  -5   0    2.62    0.81
  -5  -5   0    2.73    0.49
  -5  -5   0    2.93    0.71
  -5  -5   0    1.87    0.85
   5   5   0    3.82    0.50
   5   5   0    3.86    0.52
   5   5   0    2.09    0.51
   6   5   0    9.71    1.03
  -7  -5   0   22.50    2.69
  -7  -5   0   27.19    2.36
   7   5   0   27.98    2.38
   7   5   0   25.24    2.47
  -8  -5   0    8.53    0.86
   8   5   0    8.94    0.92
   8   5   0    9.44    1.11
  10  -6   0    0.67    0.33
 -10   6   0    0.92    0.35
 -10   6   0    0.13    0.23
   9  -6   0    3.14    0.53
  -9   6   0    2.46    0.43
  -9   6   0    2.85    0.49
  -9   6   0    1.84    0.30
   8  -6   0    2.67    0.72
   8  -6   0    2.85    0.58
   8  -6   0    3.25    0.95
  -8   6   0    2.37    0.51
  -8   6   0    2.35    0.35
  -8   6   0    2.40    0.45
   7  -6   0    4.30    0.80
   7  -6   0    5.86    0.87
   7  -6   0    6.83    1.10
  -7   6   0    4.53    0.70
  -7   6   0    5.65    0.81
  -7   6   0    4.34    0.57
   6  -6   0   10.51    1.36
   6  -6   0   12.87    1.28
  -6   6   0   11.15    1.05
  -6   6   0   11.35    1.16
  -6   6   0   11.78    1.19
  -6   6   0   12.41    1.14
  -6   6   0   10.59    1.39
   5  -6   0    4.22    0.66
   5  -6   0    7.38    1.01
  -5   6   0    5.94    0.69
  -5   6   0    6.11    0.65
   4  -6   0   11.41    1.52
   4  -6   0   10.70    1.16
  -4   6   0   12.44    1.13
  -3   6   0    3.90    0.53
  -2   6   0   29.78    2.66
  -1   6   0    1.16    0.33
   0  -6   0    2.58    0.48
   0  -6   0    3.02    0.44
   0  -6   0    3.00    0.57
   0   6   0    3.28    0.48
  -1  -6   0    2.52    0.46
  -1  -6   0    2.64    0.61
   1   6   0    2.93    0.46
  -2  -6   0    0.32    0.45
  -2  -6   0    0.64    0.36
  -3  -6   0    0.55    0.37
  -3  -6   0    0.38    0.54
  -3  -6   0    0.85    0.64
   3   6   0    0.48    0.24
   3   6   0    0.00    0.24
   3   6   0    0.49    0.25
   3   6   0    0.05    0.41
  -4  -6   0    0.67    0.74
  -4  -6   0   -0.29    0.51
  -4  -6   0    1.28    0.56
  -4  -6   0    1.05    0.35
   4   6   0    0.73    0.42
   4   6   0    2.09    0.38
   4   6   0    1.11    0.31
   4   6   0    1.62    0.33
  -5  -6   0   14.62    1.43
  -5  -6   0   12.93    2.07
  -5  -6   0   14.83    1.97
  -5  -6   0   16.74    1.78
   5   6   0   14.32    1.43
   5   6   0   13.71    1.55
   5   6   0   14.95    1.40
  -6  -6   0    1.89    0.38
  -6  -6   0    0.16    1.26
  -6  -6   0    1.75    0.87
   6   6   0    1.32    0.40
   6   6   0    1.73    0.36
   6   6   0    1.58    0.53
  -7  -6   0    0.34    0.27
   7   6   0    0.18    0.25
   7   6   0   -0.45    0.36
  -8  -6   0    0.02    0.18
   8   6   0    0.29    0.21
   8   6   0    0.06    0.33
  10  -7   0    2.99    0.52
 -10   7   0    5.08    0.73
 -10   7   0    4.23    0.52
   9  -7   0    0.52    0.39
  -9   7   0    0.05    0.25
  -9   7   0   -0.20    0.31
   8  -7   0    4.34    1.08
   8  -7   0    4.58    0.72
   8  -7   0    6.26    1.37
  -8   7   0    3.69    0.61
  -8   7   0    4.29    0.60
   7  -7   0   -0.19    0.46
   7  -7   0    0.48    0.59
  -7   7   0    0.23    0.27
  -7   7   0   -0.33    0.31
   6  -7   0   37.75    3.10
   6  -7   0   33.31    3.21
  -6   7   0   35.83    3.05
  -6   7   0   32.73    3.04
  -6   7   0   31.33    3.00
   5  -7   0    0.33    0.33
   5  -7   0    0.43    0.30
  -5   7   0    0.76    0.26
  -5   7   0    0.22    0.25
  -5   7   0    0.71    0.35
   4  -7   0    9.87    0.98
  -4   7   0   10.41    1.18
  -4   7   0   10.48    1.07
  -3   7   0   17.53    1.66
  -2   7   0    6.87    0.81
   1  -7   0   11.13    1.07
   1  -7   0   10.77    1.06
   1  -7   0   10.92    1.15
   1  -7   0   10.28    1.07
  -1   7   0   12.95    1.17
   0  -7   0   10.60    1.05
   0  -7   0    8.25    1.16
   0   7   0   11.18    1.08
  -1  -7   0   29.52    2.59
   1   7   0   27.81    2.48
   1   7   0   27.27    2.53
  -2  -7   0    6.79    0.89
  -2  -7   0    3.99    0.93
   2   7   0    5.62    0.64
   2   7   0    5.46    0.65
   2   7   0    6.67    0.87
   2   7   0    6.16    0.84
   2   7   0    5.11    0.70
  -3  -7   0    8.56    1.36
  -3  -7   0    8.46    1.01
  -3  -7   0    9.68    1.22
   3   7   0   10.57    1.12
   3   7   0    7.56    0.88
   3   7   0    9.90    0.90
   3   7   0    7.44    0.94
   3   7   0    9.72    1.17
  -4  -7   0    4.73    0.88
  -4  -7   0    5.45    0.67
  -4  -7   0    4.85    1.21
  -4  -7   0    4.16    1.05
   4   7   0    5.63    0.89
   4   7   0    4.58    0.66
   4   7   0    5.78    0.83
   4   7   0    4.83    0.59
   4   7   0    5.02    0.61
  -5  -7   0   10.83    1.69
  -5  -7   0   12.26    1.17
  -5  -7   0   11.64    1.94
  -5  -7   0   11.52    1.56
   5   7   0   11.45    1.34
   5   7   0   10.91    1.11
   5   7   0   11.83    1.31
   5   7   0   11.04    1.14
  -6  -7   0    1.08    0.31
  -6  -7   0    0.20    0.94
   6   7   0    1.12    0.29
   6   7   0    0.63    0.28
   6   7   0    0.84    0.44
  -7  -7   0    0.26    0.24
   7   7   0    0.24    0.20
  10  -8   0    0.06    0.33
 -10   8   0    0.61    0.28
 -10   8   0    1.25    0.28
   9  -8   0    0.55    0.45
  -9   8   0    0.21    0.29
   8  -8   0    5.68    1.14
  -8   8   0    4.55    0.65
  -8   8   0    5.29    0.70
   7  -8   0    7.36    1.33
   7  -8   0   13.01    1.35
  -7   8   0   10.02    1.06
  -7   8   0   10.83    1.11
   6  -8   0    3.35    0.70
   6  -8   0    2.85    0.55
  -6   8   0    2.92    0.50
  -6   8   0    2.18    0.44
  -6   8   0    2.19    0.63
   5  -8   0    2.53    0.47
  -5   8   0    2.64    0.48
  -5   8   0    3.29    0.45
  -5   8   0    3.57    0.49
   4  -8   0    0.77    0.29
  -4   8   0    0.62    0.29
  -4   8   0    1.66    0.43
  -4   8   0    1.25    0.37
  -4   8   0    1.44    0.55
  -3   8   0    6.77    0.81
  -3   8   0    7.88    0.89
  -3   8   0    8.69    0.93
  -2   8   0    0.67    0.31
   1  -8   0   10.93    1.20
   1  -8   0   11.25    1.07
  -1   8   0   10.49    1.02
  -1   8   0   11.66    1.17
  -1   8   0   11.54    1.14
  -1   8   0    9.08    1.05
   0  -8   0    4.05    0.80
   0  -8   0    6.21    0.85
   0   8   0    4.17    0.72
   0   8   0    5.43    0.74
  -1  -8   0   15.87    1.88
  -1  -8   0   16.39    1.68
   1   8   0   17.18    1.70
   1   8   0   17.95    1.54
   1   8   0   17.74    1.70
   1   8   0   16.48    1.54
   1   8   0   15.80    1.58
  -2  -8   0    0.94    0.60
  -2  -8   0    1.18    0.45
   2   8   0    0.85    0.23
   2   8   0    0.76    0.30
   2   8   0    1.14    0.43
   2   8   0    0.12    0.43
   2   8   0    0.79    0.29
   2   8   0    0.83    0.27
  -3  -8   0    6.47    1.22
  -3  -8   0    7.76    0.88
  -3  -8   0    8.48    1.13
   3   8   0    7.11    0.75
   3   8   0    6.55    0.82
   3   8   0    7.51    0.99
   3   8   0    7.24    0.98
   3   8   0    6.87    0.79
  -4  -8   0   26.69    2.63
  -4  -8   0   27.23    2.93
  -4  -8   0   24.38    2.33
   4   8   0   24.69    2.33
   4   8   0   24.97    2.45
   4   8   0   23.50    2.45
   4   8   0   28.41    2.29
  -5  -8   0    3.91    1.56
  -5  -8   0    2.46    0.42
   5   8   0    2.84    0.43
   5   8   0    1.74    0.54
   5   8   0    2.81    0.39
   5   8   0    1.39    0.51
  -6  -8   0    0.48    0.27
   6   8   0    0.54    0.37
   6   8   0    0.32    0.26
   6   8   0    0.70    0.23
  -7  -8   0    0.09    0.18
   7   8   0    0.13    0.16
   7   8   0   -0.02    0.29
  10  -9   0    2.59    0.46
 -10   9   0    3.02    0.41
 -10   9   0    3.00    0.41
   9  -9   0    2.86    0.62
  -9   9   0    3.32    0.47
  -9   9   0    3.14    0.49
  -8   9   0    0.04    0.30
  -8   9   0    0.07    0.27
   7  -9   0    6.41    1.47
  -7   9   0    7.18    0.76
  -7   9   0    4.74    0.73
  -7   9   0    5.89    0.70
   6  -9   0   12.38    1.39
   6  -9   0   10.68    1.41
  -6   9   0   12.97    1.27
  -6   9   0   12.33    1.22
  -6   9   0   12.34    1.20
   5  -9   0    2.22    0.47
  -5   9   0    1.33    0.46
  -5   9   0    1.04    0.38
  -5   9   0    2.13    0.60
  -4   9   0   10.70    1.10
  -4   9   0   10.81    1.26
  -4   9   0    9.11    1.09
  -4   9   0    9.90    1.24
  -4   9   0   10.94    1.04
  -4   9   0   12.09    1.11
  -3   9   0    9.82    1.07
  -3   9   0   11.44    1.20
  -3   9   0   10.67    1.02
  -3   9   0   11.25    1.03
  -3   9   0    9.46    1.10
  -3   9   0   12.63    1.17
  -3   9   0   13.27    1.59
  -3   9   0    8.04    1.02
  -2   9   0   16.47    1.45
  -2   9   0   16.67    1.59
  -2   9   0   12.73    1.55
  -2   9   0   13.74    1.48
  -2   9   0   17.78    1.58
  -2   9   0   15.87    1.44
  -2   9   0   17.24    1.65
   1  -9   0   -0.24    0.31
   1  -9   0    0.35    0.41
  -1   9   0    0.43    0.35
  -1   9   0   -0.46    0.38
  -1   9   0   -0.03    0.20
  -1   9   0    0.12    0.24
  -1   9   0    0.09    0.26
   0  -9   0   13.91    1.81
   0  -9   0   17.50    1.67
   0   9   0   17.64    1.54
   0   9   0   17.21    1.54
   0   9   0   16.34    1.67
   0   9   0   15.50    1.67
   0   9   0   17.71    1.60
  -1  -9   0    0.38    0.54
  -1  -9   0    0.29    0.41
   1   9   0    0.23    0.31
   1   9   0   -0.38    0.39
   1   9   0    0.03    0.22
   1   9   0    0.64    0.45
   1   9   0   -0.02    0.25
  -2  -9   0   17.03    2.17
  -2  -9   0   20.33    2.02
   2   9   0   18.96    1.72
   2   9   0   17.90    1.91
   2   9   0   19.81    1.75
   2   9   0   18.21    1.91
   2   9   0   20.04    1.80
  -3  -9   0    1.85    0.61
  -3  -9   0    0.64    0.79
  -3  -9   0    0.51    0.38
   3   9   0    0.87    0.31
   3   9   0    0.55    0.43
   3   9   0    0.90    0.27
   3   9   0    1.80    0.37
   3   9   0    0.90    0.48
  -4  -9   0    0.60    0.32
   4   9   0    0.88    0.47
   4   9   0    0.51    0.20
   4   9   0    0.55    0.40
   4   9   0    0.37    0.28
  -5  -9   0    0.01    0.27
   5   9   0    0.39    0.37
   5   9   0    0.01    0.22
   5   9   0    0.27    0.17
  -6  -9   0    0.44    0.22
   6   9   0   -0.12    0.43
   6   9   0   -0.11    0.30
  -9  10   0    0.39    0.31
  -9  10   0    0.14    0.24
  -8  10   0    1.46    0.38
  -8  10   0    0.79    0.32
  -7  10   0    2.22    0.44
  -7  10   0    2.92    0.51
   6 -10   0   11.49    1.64
  -6  10   0   10.22    1.06
  -6  10   0    8.21    0.96
  -6  10   0    9.46    1.01
  -5  10   0    0.58    0.32
  -5  10   0    0.52    0.29
  -5  10   0   -0.07    0.31
  -4  10   0    8.39    0.83
  -4  10   0    7.10    0.88
  -4  10   0    9.60    0.91
  -4  10   0    6.30    0.90
  -3  10   0   36.24    3.33
  -3  10   0   38.63    3.22
  -3  10   0   36.73    3.25
  -3  10   0   37.64    3.59
  -3  10   0   35.24    3.43
  -3  10   0   36.24    3.27
  -2  10   0   31.93    3.07
  -2  10   0   33.90    2.97
  -2  10   0   32.77    2.94
  -2  10   0   35.32    3.07
   1 -10   0    8.77    1.07
   1 -10   0    8.99    1.26
  -1  10   0   11.04    1.14
  -1  10   0    8.82    0.94
  -1  10   0   10.41    1.23
  -1  10   0    8.43    1.00
  -1  10   0   10.41    0.96
   0 -10   0    0.80    0.60
   0 -10   0   -0.04    0.50
   0  10   0    0.73    0.45
   0  10   0    0.59    0.26
   0  10   0    0.43    0.39
   0  10   0    0.80    0.31
   0  10   0    0.57    0.26
  -1 -10   0    0.05    0.58
  -1 -10   0    0.58    0.51
   1  10   0    0.04    0.26
   1  10   0    0.43    0.40
   1  10   0    0.37    0.28
   1  10   0   -0.09    0.36
   1  10   0    0.23    0.24
  -2 -10   0    3.44    0.89
   2  10   0    1.47    0.34
   2  10   0    2.68    0.45
   2  10   0    1.79    0.52
   2  10   0    1.56    0.49
  -3 -10   0    1.17    0.37
   3  10   0    1.07    0.31
   3  10   0    1.03    0.40
   3  10   0    0.74    0.45
  -4 -10   0    4.63    0.56
   4  10   0    4.55    0.55
   4  10   0    2.98    0.61
   4  10   0    3.95    0.64
  -5 -10   0    2.34    0.39
   5  10   0    2.79    0.49
   5  10   0    3.43    0.42
  -9  11   0    2.27    0.34
  -9  11   0    1.82    0.34
  -8  11   0    0.21    0.25
  -8  11   0    0.36    0.27
  -7  11   0    0.55    0.32
  -6  11   0    1.36    0.38
  -6  11   0    0.63    0.33
  -6  11   0    0.67    0.29
  -5  11   0   19.68    1.72
  -5  11   0   17.35    1.72
  -5  11   0   17.49    1.66
  -4  11   0    0.41    0.32
  -4  11   0    0.25    0.27
  -4  11   0    0.46    0.30
  -3  11   0    8.03    0.81
  -3  11   0    7.18    0.84
  -3  11   0    7.35    0.81
  -3  11   0    7.34    0.97
  -2  11   0    6.81    0.74
  -2  11   0    7.68    0.96
  -2  11   0    9.16    0.96
  -2  11   0    5.07    0.78
  -2  11   0    6.93    0.75
   1 -11   0    1.00    0.65
  -1  11   0    2.87    0.49
  -1  11   0    2.60    0.60
  -1  11   0    3.45    0.44
  -1  11   0    2.56    0.41
  -1  11   0    2.15    0.53
   0 -11   0   -0.90    0.72
   0 -11   0   -0.07    0.88
   0  11   0   -0.01    0.42
   0  11   0    0.04    0.36
   0  11   0    0.05    0.27
   0  11   0    0.10    0.25
   1  11   0    1.10    0.70
   1  11   0    2.21    0.63
   1  11   0    1.67    0.49
  -2 -11   0   12.77    1.36
   2  11   0   13.03    1.20
   2  11   0   11.62    1.28
   2  11   0   11.18    1.15
   2  11   0   10.84    1.31
  -3 -11   0   -0.24    0.30
   3  11   0   -0.19    0.31
   3  11   0    0.13    0.35
   3  11   0    0.01    0.24
  -4 -11   0    0.54    0.27
   4  11   0    0.26    0.20
   4  11   0    0.15    0.31
  -8  12   0    0.08    0.24
  -8  12   0   -0.04    0.21
  -7  12   0    5.40    0.60
  -7  12   0    4.50    0.60
  -6  12   0    0.27    0.29
  -6  12   0    0.59    0.29
  -6  12   0    1.01    0.26
  -5  12   0    3.79    0.51
  -5  12   0    4.59    0.58
  -4  12   0   -0.28    0.25
  -4  12   0   -0.18    0.22
  -3  12   0    2.03    0.36
  -3  12   0    2.64    0.43
  -3  12   0    2.78    0.57
  -3  12   0    2.37    0.39
  -2  12   0    2.22    0.41
  -2  12   0    1.92    0.50
  -2  12   0    2.32    0.39
  -1  12   0    0.99    0.30
  -1  12   0    1.17    0.46
  -1  12   0    1.70    0.48
  -1  12   0    2.40    0.42
   0  12   0   10.10    1.04
   0  12   0   10.45    1.12
   0  12   0    9.47    1.13
   0  12   0   10.17    1.00
   1  12   0    2.68    0.59
   1  12   0    3.75    0.48
   1  12   0    3.71    0.65
   1  12   0    4.26    0.55
   2  12   0    0.77    0.27
   2  12   0    0.85    0.38
   2  12   0    1.23    0.40
  -3 -12   0    1.25    0.34
   3  12   0    1.16    0.27
   3  12   0    1.04    0.35
  -7  13   0    1.08    0.29
  -7  13   0    1.05    0.26
  -6  13   0   -0.20    0.23
  -5  13   0    1.57    0.33
  -5  13   0    1.36    0.33
  -3  13   0    1.17    0.48
  -3  13   0    1.13    0.28
  -3  13   0    1.84    0.36
  -2  13   0    2.20    0.48
  -2  13   0    1.56    0.30
  -2  13   0    0.94    0.29
  -1  13   0    2.98    0.40
  -1  13   0    2.90    0.44
  -1  13   0    3.16    0.54
   0  13   0    2.89    0.57
   0  13   0    4.74    0.55
   0  13   0    4.39    0.73
   1  13   0    2.91    0.48
   1  13   0    3.38    0.53
   1  13   0    2.90    0.42
   2  13   0    1.62    0.39
   2  13   0    1.56    0.28
  -3  14   0    5.61    0.61
  -2  14   0    4.10    0.50
  -2  14   0    3.71    0.71
  -1  14   0    1.46    0.47
  -1  14   0    1.58    0.29
  -1  14  -1    4.84    0.71
  -1  14  -1    5.01    0.56
  -2  14  -1    1.47    0.29
  -2  14  -1    1.12    0.43
  -3  14  -1    0.09    0.32
   2  13  -1    0.13    0.28
   2  13  -1    0.14    0.19
   1  13  -1    1.69    0.41
   1  13  -1    2.43    0.37
   1  13  -1    1.49    0.41
   0  13  -1    1.28    0.40
   0  13  -1    0.99    0.29
   0  13  -1    0.57    0.40
   0  13  -1    0.61    0.24
  -1  13  -1    0.11    0.22
  -1  13  -1    0.17    0.21
  -1  13  -1    0.11    0.34
  -1  13  -1   -0.30    0.39
  -2  13  -1    0.06    0.21
  -2  13  -1   -0.33    0.36
  -2  13  -1    0.33    0.24
  -3  13  -1    3.14    0.46
  -3  13  -1    2.90    0.40
  -5  13  -1    3.41    0.46
  -6  13  -1    2.10    0.36
  -6  13  -1    2.46    0.47
  -7  13  -1    3.09    0.39
  -7  13  -1    3.19    0.42
   3  12  -1    0.25    0.22
   3  12  -1    0.46    0.31
  -3 -12   1    0.08    0.30
   2  12  -1   -0.15    0.28
   2  12  -1   -0.05    0.22
   1  12  -1    0.58    0.28
   1  12  -1    0.50    0.40
   1  12  -1    0.32    0.24
   1  12  -1    0.22    0.32
   0  12  -1    0.84    0.27
   0  12  -1    0.32    0.28
   0  12  -1    0.46    0.43
   0  12  -1    0.10    0.31
  -1  12  -1    8.63    0.94
  -1  12  -1    8.96    0.90
  -1  12  -1    9.21    1.05
  -1  12  -1    8.17    1.04
  -2  12  -1    0.75    0.46
  -2  12  -1    0.30    0.24
  -2  12  -1    0.69    0.29
  -2  12  -1    0.19    0.39
  -3  12  -1    0.27    0.24
  -3  12  -1    0.06    0.25
  -5  12  -1    3.39    0.50
  -5  12  -1    4.28    0.55
  -6  12  -1    2.11    0.37
  -6  12  -1    1.42    0.37
  -7  12  -1    0.29    0.27
  -7  12  -1   -0.24    0.21
  -8  12  -1    1.65    0.32
  -8  12  -1    1.36    0.29
   4  11  -1   -0.06    0.29
   4  11  -1    0.45    0.21
  -4 -11   1    0.23    0.25
   3  11  -1    0.06    0.31
   3  11  -1    0.25    0.39
   3  11  -1    1.01    0.29
  -3 -11   1    0.23    0.32
   2  11  -1    1.18    0.31
   2  11  -1    0.62    0.45
   2  11  -1    1.04    0.27
   2  11  -1    0.45    0.36
   1  11  -1   11.48    1.50
   1  11  -1    8.38    1.12
   0  11  -1   11.60    1.14
   0  11  -1   10.55    1.31
   0  11  -1   13.10    1.20
   0  11  -1   10.00    1.27
   0 -11   1   13.07    1.43
  -1  11  -1   13.96    1.26
  -1  11  -1   11.70    1.31
  -1  11  -1   11.43    1.36
  -1  11  -1   12.51    1.18
   1 -11   1   10.91    1.47
  -2  11  -1    5.37    0.88
  -2  11  -1    7.57    0.82
  -2  11  -1    6.25    0.89
  -2  11  -1    7.21    0.74
  -3  11  -1   15.00    1.41
  -3  11  -1   14.29    1.52
  -3  11  -1   14.60    1.53
  -3  11  -1   14.21    1.36
  -4  11  -1    3.45    0.54
  -4  11  -1    3.59    0.52
  -4  11  -1    4.02    0.50
  -5  11  -1    0.81    0.33
  -5  11  -1    0.47    0.34
  -5  11  -1    0.34    0.29
  -6  11  -1    3.03    0.43
  -6  11  -1    3.31    0.48
  -6  11  -1    2.06    0.46
  -7  11  -1    1.79    0.39
  -7  11  -1    1.60    0.40
  -8  11  -1    0.03    0.24
  -8  11  -1    0.10    0.25
  -9  11  -1    1.27    0.28
  -9  11  -1    1.17    0.30
   5  10  -1    0.66    0.31
   5  10  -1    0.49    0.23
  -5 -10   1    0.64    0.25
   4  10  -1    2.34    0.52
   4  10  -1    2.53    0.51
   4  10  -1    1.81    0.36
  -4 -10   1    2.43    0.39
   3  10  -1    3.95    0.56
   3  10  -1    3.15    0.63
   3  10  -1    3.78    0.50
   3  10  -1    3.90    0.69
  -3 -10   1    3.74    0.54
   2  10  -1   11.03    1.19
   2  10  -1    9.91    0.99
   2  10  -1    9.77    1.06
   2  10  -1    9.63    1.19
  -2 -10   1    8.92    1.47
   1  10  -1   10.30    1.07
   1  10  -1   10.40    1.21
   1  10  -1   12.17    1.27
   1  10  -1   11.26    1.14
  -1 -10   1    9.16    1.45
  -1 -10   1   12.46    1.39
   0  10  -1   24.42    2.16
   0  10  -1   23.76    2.31
   0  10  -1   24.76    2.22
   0  10  -1   23.40    2.28
   0 -10   1   23.03    2.45
   0 -10   1   24.65    2.32
  -1  10  -1    5.25    1.07
  -1  10  -1    5.60    0.82
  -1  10  -1    6.24    0.68
  -1  10  -1    6.24    0.73
   1 -10   1    6.92    0.78
   1 -10   1    4.22    0.84
  -2  10  -1    4.85    0.67
  -2  10  -1    6.57    0.89
  -2  10  -1    6.89    0.84
  -3  10  -1    5.61    0.74
  -3  10  -1    5.69    0.82
  -3  10  -1    6.51    0.88
  -3  10  -1    4.94    0.70
  -3  10  -1    6.33    0.68
  -3  10  -1    7.07    0.83
  -3  10  -1    6.14    0.77
  -4  10  -1    1.48    0.60
  -4  10  -1    2.61    0.41
  -4  10  -1    1.38    0.41
  -4  10  -1    2.18    0.37
  -4  10  -1    2.15    0.44
  -5  10  -1    0.40    0.31
  -5  10  -1    0.48    0.28
  -5  10  -1    0.73    0.36
  -6  10  -1    0.69    0.28
  -6  10  -1    0.33    0.29
  -6  10  -1    0.44    0.38
  -7  10  -1    2.38    0.50
  -7  10  -1    3.76    0.51
  -8  10  -1    9.04    1.07
  -8  10  -1   11.24    1.06
  -9  10  -1    1.14    0.33
  -9  10  -1    0.78    0.28
   6   9  -1    0.12    0.31
   6   9  -1    0.26    0.32
  -6  -9   1    0.23    0.22
   5   9  -1   -0.23    0.23
   5   9  -1   -0.13    0.33
   5   9  -1   -0.01    0.16
  -5  -9   1    0.45    0.27
   4   9  -1   12.78    1.29
   4   9  -1   13.73    1.19
   4   9  -1   12.40    1.41
   4   9  -1   13.32    1.44
  -4  -9   1   12.48    1.28
   3   9  -1    6.90    0.93
   3   9  -1    6.36    0.93
   3   9  -1    6.88    0.71
   3   9  -1    7.53    0.85
   3   9  -1    8.08    0.82
  -3  -9   1    6.19    1.29
  -3  -9   1    7.21    0.83
  -3  -9   1    8.95    1.18
   2   9  -1    1.25    0.48
   2   9  -1    0.83    0.47
   2   9  -1    2.32    0.37
   2   9  -1    3.54    0.46
  -2  -9   1    0.53    0.62
  -2  -9   1    2.04    0.62
   1   9  -1   -0.14    0.39
   1   9  -1    0.92    0.40
   1   9  -1    0.62    0.41
   1   9  -1    0.83    0.32
   1   9  -1    1.63    0.40
  -1  -9   1   -0.07    0.50
  -1  -9   1    0.68    0.43
   0   9  -1    2.69    0.58
   0   9  -1    2.72    0.40
   0   9  -1    4.34    0.50
   0   9  -1    3.44    0.66
   0   9  -1    3.76    0.54
   0  -9   1    2.62    0.70
   0  -9   1    3.21    0.63
  -1   9  -1   14.89    1.40
  -1   9  -1   16.13    1.35
  -1   9  -1   13.92    1.51
  -1   9  -1   14.23    1.48
  -1   9  -1   15.31    1.48
   1  -9   1   15.07    1.40
   1  -9   1   11.98    1.49
  -2   9  -1   22.58    1.92
  -2   9  -1   18.26    1.94
  -2   9  -1   21.53    1.85
  -2   9  -1   20.49    1.94
  -2   9  -1   18.59    1.90
  -2   9  -1   20.17    1.99
  -2   9  -1   21.72    1.88
  -3   9  -1   30.54    2.81
  -3   9  -1   32.29    2.74
  -3   9  -1   31.47    2.69
  -3   9  -1   29.14    2.73
  -3   9  -1   28.77    2.73
  -3   9  -1   31.04    2.70
  -3   9  -1   31.37    2.84
  -4   9  -1    5.75    0.66
  -4   9  -1    5.87    0.69
  -4   9  -1    5.07    0.81
  -4   9  -1    5.32    0.70
  -4   9  -1    5.22    0.62
  -5   9  -1    7.23    0.78
  -5   9  -1    6.32    0.95
  -5   9  -1    8.08    0.92
   5  -9   1    6.81    0.89
  -6   9  -1   -0.33    0.26
  -6   9  -1   -0.29    0.33
  -6   9  -1   -0.53    0.27
   6  -9   1   -0.09    0.50
   6  -9   1   -0.47    0.50
  -7   9  -1   12.25    1.27
  -7   9  -1   13.13    1.32
   7  -9   1   13.22    1.62
  -8   9  -1    1.06    0.36
  -8   9  -1    1.58    0.38
  -9   9  -1    1.73    0.35
  -9   9  -1    1.52    0.37
   9  -9   1    0.41    0.52
 -10   9  -1    0.06    0.24
 -10   9  -1    0.31    0.23
  10  -9   1    0.12    0.34
   7   8  -1    0.79    0.33
   7   8  -1    1.03    0.19
  -7  -8   1    1.02    0.24
   6   8  -1    0.01    0.20
   6   8  -1   -0.13    0.42
   6   8  -1    0.10    0.37
  -6  -8   1   -0.04    0.25
   5   8  -1    2.82    0.39
   5   8  -1    2.22    0.55
   5   8  -1    2.39    0.45
   5   8  -1    3.24    0.65
  -5  -8   1    1.14    1.67
  -5  -8   1    2.48    0.44
   4   8  -1    0.34    0.42
   4   8  -1    2.18    0.40
   4   8  -1    1.35    0.32
  -4  -8   1    3.46    0.76
  -4  -8   1    0.54    0.80
   3   8  -1    4.98    0.66
   3   8  -1    5.02    0.79
   3   8  -1    3.89    0.73
   3   8  -1    4.30    0.56
   3   8  -1    5.11    0.57
   3   8  -1    3.86    0.71
  -3  -8   1    5.36    0.88
  -3  -8   1    4.26    1.01
  -3  -8   1    4.58    0.70
   2   8  -1    0.13    0.42
   2   8  -1    0.37    0.39
   2   8  -1    0.72    0.29
   2   8  -1    0.36    0.24
   2   8  -1   -0.25    0.17
   2   8  -1   -0.28    0.29
  -2  -8   1    0.43    0.54
  -2  -8   1   -0.10    0.36
   1   8  -1    2.04    0.52
   1   8  -1    1.81    0.33
   1   8  -1    1.62    0.37
   1   8  -1    2.36    0.54
   1   8  -1    1.27    0.35
  -1  -8   1    0.67    0.57
  -1  -8   1    1.80    0.51
   0   8  -1   15.46    1.51
   0   8  -1   15.32    1.52
   0  -8   1   13.18    1.59
  -1   8  -1   33.42    2.81
  -1   8  -1   32.95    2.86
   1  -8   1   28.85    2.91
   1  -8   1   33.05    2.83
  -2   8  -1   33.99    3.06
  -3   8  -1    4.03    0.55
  -3   8  -1    3.42    0.55
  -4   8  -1    8.31    0.89
  -4   8  -1    6.85    0.99
  -4   8  -1    8.59    0.86
  -4   8  -1    8.61    0.91
   4  -8   1    7.95    0.86
  -5   8  -1    6.71    0.78
  -5   8  -1    5.60    0.86
  -5   8  -1    6.15    0.69
  -5   8  -1    7.20    0.76
   5  -8   1    6.76    0.78
   5  -8   1    5.48    0.80
  -6   8  -1    8.58    1.09
  -6   8  -1    9.24    0.95
  -6   8  -1    8.11    0.89
  -6   8  -1    7.54    1.11
   6  -8   1    6.86    1.07
  -7   8  -1    0.10    0.26
  -7   8  -1   -0.30    0.32
   7  -8   1    1.11    0.63
   7  -8   1   -0.69    0.49
  -8   8  -1    0.20    0.29
  -8   8  -1   -0.11    0.34
   8  -8   1   -0.46    0.79
  -9   8  -1   -0.10    0.24
  -9   8  -1   -0.42    0.27
   9  -8   1   -1.02    0.40
 -10   8  -1    0.22    0.26
 -10   8  -1    0.26    0.23
  10  -8   1    0.62    0.31
   7   7  -1    1.18    0.27
   7   7  -1    1.68    0.45
  -7  -7   1    1.04    0.28
   6   7  -1    2.11    0.37
   6   7  -1    2.16    0.41
   6   7  -1    2.15    0.54
  -6  -7   1    1.71    1.07
  -6  -7   1    2.06    0.39
   5   7  -1    0.75    0.46
   5   7  -1    1.53    0.33
   5   7  -1    1.38    0.34
   5   7  -1    0.72    0.45
  -5  -7   1    2.56    0.75
  -5  -7   1    0.20    0.94
  -5  -7   1    0.84    0.34
  -5  -7   1    0.72    1.00
   4   7  -1    1.87    0.36
   4   7  -1    1.97    0.41
   4   7  -1    2.13    0.37
   4   7  -1    1.87    0.51
  -4  -7   1    1.75    1.05
  -4  -7   1    1.82    0.81
  -4  -7   1    1.72    0.41
  -4  -7   1    1.75    0.62
   3   7  -1   -0.06    0.20
   3   7  -1    0.31    0.26
   3   7  -1    0.06    0.26
   3   7  -1   -0.27    0.39
  -3  -7   1   -0.27    0.37
  -3  -7   1   -0.09    0.52
  -3  -7   1   -0.32    0.39
   2   7  -1    6.42    0.75
   2   7  -1    6.78    0.70
   2   7  -1    6.10    0.70
   2   7  -1    6.30    0.91
   2   7  -1    6.97    0.89
  -2  -7   1    7.26    0.94
  -2  -7   1    5.41    1.01
   1   7  -1   -0.23    0.20
   1   7  -1   -0.30    0.17
  -1  -7   1   -0.93    0.28
   0  -7   1   32.44    2.83
   0  -7   1   31.07    2.95
  -1   7  -1    0.20    0.24
   1  -7   1   -0.50    0.18
   1  -7   1   -0.33    0.24
   1  -7   1   -0.03    0.26
  -2   7  -1   32.02    2.86
  -3   7  -1   11.80    1.18
  -4   7  -1   11.53    1.26
   4  -7   1   12.89    1.19
   4  -7   1   12.88    1.22
  -5   7  -1    8.28    0.85
  -5   7  -1    6.87    0.83
  -6   7  -1    6.11    0.98
  -6   7  -1    7.34    0.83
  -6   7  -1    6.78    0.84
  -6   7  -1    7.38    0.79
   6  -7   1    6.03    0.96
   6  -7   1    7.74    0.94
  -7   7  -1    1.29    0.43
  -7   7  -1    1.05    0.34
   7  -7   1    2.09    0.67
   7  -7   1    1.01    0.50
  -8   7  -1    3.97    0.58
  -8   7  -1    4.79    0.66
   8  -7   1    4.49    1.09
   8  -7   1    4.70    0.71
  -9   7  -1    0.86    0.31
  -9   7  -1    1.52    0.40
   9  -7   1    2.02    0.45
 -10   7  -1    0.20    0.23
 -10   7  -1   -0.02    0.28
  10  -7   1   -0.15    0.29
   8   6  -1   -0.17    0.33
   8   6  -1    0.10    0.21
  -8  -6   1    0.24    0.19
   7   6  -1    2.99    0.44
   7   6  -1    3.11    0.57
   7   6  -1    1.65    0.52
  -7  -6   1    3.26    0.46
  -7  -6   1    2.84    1.29
   6   6  -1    0.14    0.30
   6   6  -1    0.40    0.27
  -6  -6   1   -0.13    1.17
  -6  -6   1    1.00    1.39
  -6  -6   1   -0.61    0.25
  -6  -6   1    0.05    0.83
   5   6  -1   41.43    3.76
   5   6  -1   43.98    3.86
   5   6  -1   41.42    3.74
  -5  -6   1   41.45    4.35
  -5  -6   1   43.92    3.76
  -5  -6   1   47.43    4.07
  -5  -6   1   39.84    4.14
   4   6  -1    2.25    0.43
   4   6  -1    2.00    0.37
   4   6  -1    2.56    0.62
   4   6  -1    2.53    0.40
  -4  -6   1    2.27    0.62
  -4  -6   1    2.65    0.75
  -4  -6   1    2.62    0.88
  -4  -6   1    1.94    0.43
   3   6  -1    6.26    0.68
   3   6  -1    5.32    0.69
   3   6  -1    7.92    0.89
  -3  -6   1    6.90    1.12
  -3  -6   1    6.41    1.10
  -3  -6   1    5.89    0.90
  -2  -6   1    6.25    0.82
  -2  -6   1    5.15    0.90
  -1  -6   1   -0.10    0.24
  -1  -6   1   -0.06    0.36
   0   6  -1   32.44    2.59
   0  -6   1   26.61    2.62
   0  -6   1   28.40    2.54
   0  -6   1   27.99    2.61
  -1   6  -1   13.07    1.26
  -2   6  -1   10.59    1.06
  -3   6  -1   16.60    1.54
  -4   6  -1   47.78    4.11
   4  -6   1   49.86    4.10
   4  -6   1   44.57    4.13
  -5   6  -1    5.95    0.74
   5  -6   1    8.81    0.81
   5  -6   1    5.13    0.85
  -6   6  -1   11.67    1.10
  -6   6  -1   10.57    1.00
  -6   6  -1   10.94    1.31
  -6   6  -1   12.43    1.09
  -6   6  -1    9.70    1.11
   6  -6   1   10.38    1.20
   6  -6   1   11.02    1.31
  -7   6  -1    1.60    0.60
  -7   6  -1    1.41    0.39
  -7   6  -1    1.48    0.31
   7  -6   1    1.70    0.58
   7  -6   1    1.13    0.66
   7  -6   1    1.97    0.64
  -8   6  -1    2.89    0.38
  -8   6  -1    3.50    0.51
  -8   6  -1    2.66    0.52
   8  -6   1    2.60    0.93
   8  -6   1    2.35    0.58
   8  -6   1    3.21    0.77
  -9   6  -1    0.39    0.28
  -9   6  -1    0.13    0.17
  -9   6  -1    0.76    0.38
   9  -6   1    0.10    0.37
 -10   6  -1    0.23    0.24
 -10   6  -1    0.35    0.33
  10  -6   1    0.42    0.33
   8   5  -1    9.85    0.98
   8   5  -1    9.86    1.13
  -8  -5   1    9.45    0.93
  -7  -5   1    3.66    0.49
  -7  -5   1    2.09    0.79
   6   5  -1    1.06    0.36
   6   5  -1    0.67    0.32
  -6  -5   1    0.21    0.78
  -6  -5   1    0.43    0.31
  -6  -5   1    0.83    0.69
  -6  -5   1   -0.76    1.09
   5   5  -1    1.63    0.37
   5   5  -1    1.56    0.38
   5   5  -1    1.30    0.46
  -5  -5   1    1.60    0.87
  -5  -5   1    0.98    0.73
  -5  -5   1    1.29    0.58
  -5  -5   1    1.93    0.40
   4   5  -1    4.78    0.69
   4   5  -1    3.22    0.61
   4   5  -1    2.38    0.43
   4   5  -1    3.02    0.42
  -4  -5   1    3.09    0.73
  -4  -5   1    3.06    0.66
  -4  -5   1    2.76    0.50
  -4  -5   1    2.94    0.78
  -3  -5   1    9.21    1.28
  -3  -5   1    9.66    1.13
  -3  -5   1    9.63    1.30
  -2  -5   1  151.31   12.39
  -2  -5   1  130.37   12.33
  -2  -5   1  146.83   12.25
  -1  -5   1    5.33    0.67
   0   5  -1    0.27    0.22
   0  -5   1   -0.11    0.19
   0  -5   1    0.29    0.23
   0  -5   1    0.32    0.34
   0  -5   1    0.06    0.20
  -1   5  -1    0.99    0.28
  -2   5  -1    2.36    0.37
  -3   5  -1    0.97    0.26
   3  -5   1    1.14    0.21
   3  -5   1    0.22    0.30
   3  -5   1    1.33    0.27
  -4   5  -1   41.88    3.76
   4  -5   1   44.11    3.78
   4  -5   1   44.59    3.82
   5  -5   1    3.36    0.58
   5  -5   1    2.45    0.46
  -6   5  -1    0.42    0.30
  -6   5  -1   -0.12    0.24
  -6   5  -1    0.22    0.19
   6  -5   1   -0.32    0.28
   6  -5   1    0.27    0.39
  -7   5  -1    4.01    0.61
  -7   5  -1    4.15    0.50
  -7   5  -1    4.66    0.60
   7  -5   1    3.47    0.85
   7  -5   1    3.31    0.66
   7  -5   1    3.90    0.73
  -8   5  -1   16.08    1.52
  -8   5  -1   16.47    1.59
  -8   5  -1   17.61    1.64
   8  -5   1   15.34    1.64
   8  -5   1   13.77    2.08
   8  -5   1   20.55    1.88
  -9   5  -1   10.54    1.20
  -9   5  -1   11.88    1.16
  -9   5  -1   12.23    1.11
   9  -5   1   10.77    1.23
 -10   5  -1    5.73    0.66
 -10   5  -1    6.17    0.60
  10  -5   1    5.34    0.69
   9   4  -1    0.79    0.66
  -9  -4   1    0.91    0.40
   8   4  -1    1.96    0.40
   8   4  -1    1.71    0.47
  -8  -4   1    1.74    0.73
  -8  -4   1    1.71    0.31
  -8  -4   1    0.25    0.57
   7   4  -1   12.21    1.32
   7   4  -1   13.92    1.32
  -7  -4   1   11.38    1.64
  -7  -4   1   16.34    1.99
  -7  -4   1   11.87    1.43
  -7  -4   1   14.00    1.27
   6   4  -1    8.71    1.02
   6   4  -1    9.08    0.96
   6   4  -1    7.45    0.92
  -6  -4   1    6.89    1.50
  -6  -4   1    8.45    0.92
  -6  -4   1    8.05    1.28
   5   4  -1   20.34    1.92
   5   4  -1   21.02    1.91
   5   4  -1   20.29    1.88
   5   4  -1   21.28    2.01
   5   4  -1   20.02    1.98
  -5  -4   1   19.71    2.20
  -5  -4   1   18.24    2.36
  -5  -4   1   20.84    1.90
  -5  -4   1   24.50    2.18
   4   4  -1    3.10    0.51
  -4  -4   1    2.48    0.70
  -4  -4   1    2.48    0.63
   3   4  -1   18.77    1.71
  -3  -4   1   21.36    2.02
  -3  -4   1   16.37    1.80
  -3  -4   1   18.57    2.06
   2   4  -1    9.07    0.93
  -2  -4   1   10.52    1.23
  -2  -4   1   10.08    1.21
  -2  -4   1   11.95    1.07
  -1  -4   1    2.68    0.41
  -1  -4   1    2.43    0.56
   0  -4   1    7.18    0.83
   0  -4   1    7.61    0.77
   0  -4   1    8.83    0.78
  -1   4  -1   43.26    3.74
  -2   4  -1   54.60    4.69
  -3   4  -1    1.08    0.22
   3  -4   1    1.20    0.23
   3  -4   1    1.50    0.32
  -4   4  -1   30.33    2.80
   4  -4   1   35.80    2.86
   4  -4   1   31.43    2.89
   5  -4   1    0.52    0.29
  -6   4  -1    2.97    0.49
  -6   4  -1    3.10    0.46
  -6   4  -1    2.67    0.40
   6  -4   1    2.29    1.01
   6  -4   1    3.26    0.60
   6  -4   1    3.70    0.68
  -7   4  -1    3.06    0.47
  -7   4  -1    2.79    0.43
  -7   4  -1    3.45    0.53
   7  -4   1    2.36    0.76
   7  -4   1    2.57    0.61
   7  -4   1    3.56    0.55
   7  -4   1    2.49    1.08
  -8   4  -1   10.47    1.06
  -8   4  -1   11.40    1.17
  -8   4  -1   10.13    1.11
   8  -4   1   10.37    1.61
   8  -4   1   11.87    1.39
   8  -4   1   10.00    1.19
   8  -4   1   12.55    1.86
  -9   4  -1    1.50    0.37
  -9   4  -1    1.01    0.44
  -9   4  -1    1.22    0.34
   9  -4   1    0.56    0.38
   9  -4   1    2.72    1.23
 -10   4  -1    0.14    0.29
 -10   4  -1    0.63    0.22
  10  -4   1   -0.03    0.30
  11  -4   1    0.08    0.21
   9   3  -1    8.06    0.78
   9   3  -1    4.82    0.76
  -9  -3   1    7.06    0.83
   8   3  -1    5.73    0.76
   8   3  -1    5.56    0.88
  -8  -3   1    6.92    0.70
  -8  -3   1    7.98    0.90
  -8  -3   1    5.61    0.97
   7   3  -1    0.15    0.47
   7   3  -1    1.28    0.38
   7   3  -1    1.03    0.32
  -7  -3   1    0.01    0.97
  -7  -3   1   -0.31    0.56
  -7  -3   1    1.46    0.48
  -7  -3   1    0.58    0.30
   6   3  -1    8.77    1.34
   6   3  -1   11.56    1.22
   6   3  -1   11.65    1.17
   6   3  -1   12.88    1.24
  -6  -3   1   14.40    1.35
  -6  -3   1   14.40    1.62
  -6  -3   1   10.20    1.51
  -6  -3   1   11.54    1.19
   5   3  -1    1.81    0.52
   5   3  -1    1.20    0.35
   5   3  -1    1.75    0.48
   5   3  -1    1.83    0.40
  -5  -3   1    1.61    0.65
  -5  -3   1    1.21    0.50
  -5  -3   1    1.53    0.59
   4   3  -1    7.51    0.91
   4   3  -1    5.99    0.83
  -4  -3   1    6.57    0.90
  -4  -3   1    6.52    0.93
  -4  -3   1    7.63    1.08
   3   3  -1    0.77    0.51
   3   3  -1    0.70    0.32
   3   3  -1    1.95    0.43
  -3  -3   1    0.56    0.36
  -3  -3   1    1.53    0.72
  -3  -3   1    1.50    0.52
   2   3  -1   29.27    2.57
   2   3  -1   31.04    2.59
  -2  -3   1   26.94    2.67
  -2  -3   1   28.80    2.74
  -1  -3   1   16.01    1.40
  -1  -3   1   12.14    1.26
   0   3  -1   86.17    7.17
   0  -3   1   87.99    7.17
   0  -3   1   84.70    7.15
   0  -3   1   74.17    7.14
   0  -3   1   87.86    7.16
  -1   3  -1   11.95    1.09
  -2   3  -1   14.83    1.30
   2  -3   1   14.21    1.22
   2  -3   1   13.03    1.22
   2  -3   1   13.39    1.23
   2  -3   1   14.75    1.24
  -3   3  -1   24.14    2.25
   3  -3   1   24.99    2.28
   3  -3   1   30.77    2.45
  -4   3  -1    2.78    0.31
   4  -3   1    2.38    0.41
   4  -3   1    2.29    0.45
   4  -3   1    2.59    0.61
   5  -3   1    0.09    0.27
   5  -3   1    0.28    0.54
  -6   3  -1    0.20    0.28
   6  -3   1   -0.46    0.60
   6  -3   1   -0.35    0.34
   6  -3   1   -0.10    0.30
  -7   3  -1    7.38    0.79
  -7   3  -1    6.68    0.83
  -7   3  -1    7.72    0.86
   7  -3   1    6.53    0.82
   7  -3   1    8.30    1.05
   7  -3   1    6.57    1.18
   7  -3   1    6.35    1.24
  -8   3  -1    0.53    0.51
  -8   3  -1    2.09    0.39
  -8   3  -1    3.15    0.47
   8  -3   1    1.04    0.93
   8  -3   1    1.06    0.43
   8  -3   1    1.94    0.94
   8  -3   1    2.85    0.72
  -9   3  -1    4.48    0.78
  -9   3  -1    6.44    0.69
   9  -3   1    3.19    1.10
 -10   3  -1    0.61    0.24
 -10   3  -1    0.23    0.31
  10  -3   1    0.34    0.30
  10   2  -1    2.89    0.40
 -10  -2   1    1.98    0.36
   9   2  -1   -0.73    0.59
   9   2  -1    0.65    0.35
  -9  -2   1   -0.15    0.31
  -9  -2   1    0.79    0.74
   8   2  -1    4.15    1.24
   8   2  -1    6.74    0.78
  -8  -2   1    7.30    0.73
  -8  -2   1    5.14    1.25
   7   2  -1    1.25    0.58
   7   2  -1    1.97    0.47
   7   2  -1    0.89    0.38
  -7  -2   1    0.71    0.59
  -7  -2   1    1.52    0.33
  -7  -2   1    1.76    0.44
   6   2  -1    0.48    0.32
   6   2  -1    0.20    0.37
   6   2  -1    1.32    0.54
  -6  -2   1    0.60    0.31
  -6  -2   1    0.85    0.52
  -6  -2   1    0.99    0.54
   5   2  -1    8.28    1.08
   5   2  -1    9.92    1.09
  -5  -2   1   10.41    1.10
  -5  -2   1    7.30    1.19
  -5  -2   1    6.54    1.06
   4   2  -1    0.16    0.33
   4   2  -1    0.98    0.45
   4   2  -1    1.31    0.44
  -4  -2   1    0.69    0.46
  -4  -2   1    0.20    0.35
  -4  -2   1    0.76    0.41
   3   2  -1    2.24    0.46
   3   2  -1    1.97    0.40
  -3  -2   1    2.60    0.49
  -3  -2   1    2.59    0.58
  -3  -2   1    1.92    0.44
   2   2  -1   60.01    4.82
   2   2  -1   53.35    4.84
  -2  -2   1   55.09    4.86
  -2  -2   1   53.89    4.90
   1   2  -1   19.91    1.73
   1   2  -1   20.30    1.72
  -1  -2   1   19.75    1.75
  -1  -2   1   18.21    1.82
   0  -2   1  159.08   12.98
   0  -2   1  155.95   12.99
   0  -2   1  144.64   12.97
  -1   2  -1  206.81   17.51
  -2   2  -1   23.19    2.20
   2  -2   1   25.96    2.24
   2  -2   1   26.03    2.22
   2  -2   1   28.43    2.30
  -3   2  -1    0.70    0.21
  -3   2  -1    0.71    0.15
   3  -2   1    0.71    0.24
   3  -2   1    0.64    0.27
  -4   2  -1    0.01    0.22
  -4   2  -1    0.22    0.16
  -4   2  -1   -0.03    0.25
   4  -2   1    0.11    0.25
   4  -2   1   -0.14    0.29
   4  -2   1   -0.36    0.36
  -5   2  -1    6.44    0.72
   5  -2   1    5.63    1.17
   5  -2   1    6.04    0.87
  -6   2  -1    0.81    0.26
  -6   2  -1    0.38    0.26
   6  -2   1    0.66    0.55
   6  -2   1    0.79    0.38
   6  -2   1    0.45    0.56
  -7   2  -1    0.44    0.31
  -7   2  -1   -0.24    0.23
  -7   2  -1   -0.58    0.58
   7  -2   1    0.47    0.59
   7  -2   1    0.21    0.40
   7  -2   1    0.26    0.34
   7  -2   1    0.03    0.54
  -8   2  -1    0.00    0.31
  -8   2  -1   -0.23    0.22
   8  -2   1    0.13    0.52
   8  -2   1   -1.11    0.87
   8  -2   1    0.40    0.35
   8  -2   1   -0.18    0.77
  -9   2  -1    0.71    0.30
  -9   2  -1    0.73    0.31
   9  -2   1    0.51    0.39
   9  -2   1    1.50    0.85
 -10   2  -1    1.07    0.28
  10  -2   1    0.77    0.31
 -10  -1   1    3.21    0.45
   9   1  -1    2.55    0.68
   9   1  -1    3.01    0.45
   9   1  -1    4.19    0.63
  -9  -1   1    3.74    0.52
   8   1  -1    5.27    0.98
   8   1  -1    5.03    0.65
   8   1  -1    4.57    0.71
  -8  -1   1    5.47    0.68
  -8  -1   1    4.31    0.54
  -8  -1   1    5.18    0.86
   7   1  -1    3.56    0.61
   7   1  -1    3.20    0.82
   7   1  -1    2.58    0.57
   7   1  -1    4.61    0.92
  -7  -1   1    2.24    0.52
  -7  -1   1    2.76    0.70
  -7  -1   1    2.99    0.49
   6   1  -1    4.28    0.57
   6   1  -1    3.00    0.75
  -6  -1   1    3.63    0.81
  -6  -1   1    3.62    0.76
  -6  -1   1    3.73    0.50
  -6  -1   1    4.94    0.59
   5   1  -1    1.72    0.55
   5   1  -1    1.71    0.45
   5   1  -1    2.00    0.62
  -5  -1   1    1.47    0.60
  -5  -1   1    1.86    0.51
  -5  -1   1    1.88    0.52
   4   1  -1   89.26    7.64
   4   1  -1   86.73    7.59
   4   1  -1   88.02    7.54
  -4  -1   1   90.48    7.60
  -4  -1   1   86.56    7.66
  -4  -1   1   83.67    7.56
   3   1  -1   80.42    7.03
   3   1  -1   73.51    6.95
  -3  -1   1   83.17    7.07
  -3  -1   1   89.63    7.02
  -3  -1   1   79.68    6.99
   2   1  -1    3.85    0.55
   2   1  -1    3.77    0.51
   2   1  -1    3.22    0.46
  -2  -1   1    3.33    0.47
  -2  -1   1    3.71    0.58
  -2  -1   1    3.72    0.53
   1   1  -1  162.51   13.54
   1   1  -1  164.42   13.53
   1   1  -1  143.08   13.51
  -1  -1   1  167.97   13.59
   0  -1   1    1.28    0.15
   0  -1   1    1.13    0.15
   1  -1   1    6.67    0.60
   1  -1   1    6.63    0.64
   1  -1   1    6.97    0.62
   1  -1   1    7.76    0.69
  -2   1  -1    8.33    0.90
  -2   1  -1    9.95    0.89
  -2   1  -1    8.68    0.85
  -2   1  -1    9.17    0.79
   2  -1   1    9.45    0.85
   2  -1   1    8.77    0.89
  -3   1  -1   23.25    2.30
  -3   1  -1   28.51    2.32
  -3   1  -1   24.49    2.36
   3  -1   1   27.18    2.61
   3  -1   1   26.22    2.30
   3  -1   1   27.02    2.35
  -4   1  -1   10.53    0.97
  -4   1  -1    7.25    1.02
  -4   1  -1    7.77    0.95
   4  -1   1   10.76    0.96
   4  -1   1    7.51    1.03
  -5   1  -1   -0.03    0.32
  -5   1  -1    0.34    0.31
  -5   1  -1    0.29    0.29
   5  -1   1   -0.36    0.38
   5  -1   1   -0.20    0.27
   5  -1   1    0.23    0.36
  -6   1  -1   10.03    1.02
  -6   1  -1    6.61    0.83
   6  -1   1    8.48    1.03
   6  -1   1    7.78    1.15
   6  -1   1    8.50    1.18
   6  -1   1    7.94    0.92
  -7   1  -1    7.01    0.86
  -7   1  -1    6.10    0.88
  -7   1  -1    6.85    0.82
  -7   1  -1    6.84    0.84
   7  -1   1    8.91    0.90
   7  -1   1    7.32    1.18
   7  -1   1    7.62    1.23
   7  -1   1    7.08    1.01
  -8   1  -1   -0.29    0.27
  -8   1  -1   -0.54    0.33
  -8   1  -1    0.96    0.38
   8  -1   1    0.33    0.35
   8  -1   1   -0.24    0.66
   8  -1   1   -0.46    0.61
   8  -1   1    1.14    1.07
  -9   1  -1    0.02    0.27
   9  -1   1    0.00    0.30
   9  -1   1    0.68    0.73
 -10   1  -1    3.79    0.48
  10  -1   1    3.78    0.49
  10   0  -1    0.58    0.23
  10   0  -1    0.39    0.64
 -10   0   1   -0.01    0.23
   9   0  -1    0.16    0.54
   9   0  -1   -0.95    0.49
   9   0  -1    0.58    0.32
  -9   0   1    0.25    0.29
   8   0  -1    6.70    1.13
   8   0  -1    8.15    1.30
   8   0  -1    5.91    0.91
   8   0  -1    6.51    0.79
  -8   0   1    6.41    0.80
  -8   0   1    6.29    0.89
   7   0  -1    2.00    0.67
   7   0  -1    1.11    0.66
   7   0  -1    1.62    0.44
   7   0  -1    3.70    0.82
  -7   0   1    2.51    0.43
  -7   0   1    1.72    0.66
  -7   0   1    2.61    0.47
  -7   0   1    2.67    0.37
   6   0  -1   50.05    4.26
   6   0  -1   44.92    4.39
   6   0  -1   46.58    4.34
   6   0  -1   49.41    4.40
  -6   0   1   42.79    4.06
  -6   0   1   51.12    4.26
   5   0  -1   21.48    2.00
   5   0  -1   21.14    2.08
   5   0  -1   20.87    2.12
  -5   0   1   23.62    2.23
  -5   0   1   18.86    2.00
  -5   0   1   20.16    2.13
   4   0  -1   39.93    3.37
   4   0  -1   38.19    3.33
   4   0  -1   39.08    3.25
  -4   0   1   36.63    3.26
  -4   0   1   33.06    3.26
  -4   0   1   33.31    3.32
   3   0  -1  188.02   15.26
   3   0  -1  184.35   15.25
   3   0  -1  170.25   15.19
  -3   0   1  174.36   15.26
  -3   0   1  159.19   15.20
  -3   0   1  196.65   15.24
   2   0  -1  128.76   10.00
   2   0  -1  105.78    9.94
   2   0  -1  118.44    9.99
  -2   0   1  104.31    9.95
  -2   0   1  122.43   10.00
  -2   0   1  122.80    9.98
   1   0  -1   32.41    2.97
   1   0  -1   37.90    3.00
  -1   0   1   32.29    2.97
  -1   0   1   36.55    3.00
   0   0  -1    7.30    0.72
   0   0  -1    8.93    0.74
   0   0   1    7.90    0.71
   0   0   1    8.78    0.72
  -1   0  -1  142.36   11.36
  -1   0  -1  122.36   11.31
   1   0   1  145.67   11.32
   1   0   1  123.53   11.29
  -2   0  -1    6.93    0.72
  -2   0  -1    5.08    0.66
  -2   0  -1    6.57    0.84
   2   0   1    7.04    0.70
   2   0   1    5.57    0.64
   2   0   1    6.55    0.73
  -3   0  -1    0.40    0.41
  -3   0  -1    0.82    0.28
  -3   0  -1   -0.21    0.29
   3   0   1    0.58    0.25
   3   0   1   -0.16    0.30
  -4   0  -1    2.17    0.44
  -4   0  -1    1.60    0.50
  -4   0  -1    1.87    0.45
   4   0   1    1.81    0.49
   4   0   1    1.76    0.39
  -5   0  -1   55.78    4.81
  -5   0  -1   55.92    4.95
   5   0   1   56.40    4.90
   5   0   1   51.49    4.87
   5   0   1   52.55    4.78
  -6   0  -1    0.29    0.22
  -6   0  -1    0.17    0.28
  -6   0  -1    0.52    0.42
   6   0   1    0.07    0.47
   6   0   1   -0.29    0.46
   6   0   1   -0.14    0.35
   6   0   1    0.42    0.45
  -7   0  -1    0.04    0.24
  -7   0  -1    1.44    0.46
  -7   0  -1   -0.11    0.51
  -7   0  -1    0.49    0.31
   7   0   1   -0.33    0.30
   7   0   1   -0.35    0.53
   7   0   1    0.20    0.49
  -8   0  -1    3.35    0.67
  -8   0  -1    4.74    0.60
   8   0   1    3.34    0.83
   8   0   1    4.75    1.11
   8   0   1    4.04    0.59
   8   0   1    4.47    0.73
  -9   0  -1    2.35    0.43
   9   0   1    1.00    0.69
   9   0   1    1.63    0.57
   9   0   1    2.48    0.42
  10   0   1    0.30    0.50
  10   0   1    0.69    0.23
  10  -1  -1    0.54    0.27
 -10   1   1    0.14    0.23
   9  -1  -1    1.54    0.81
   9  -1  -1    2.41    0.49
  -9   1   1    3.88    0.51
  -9   1   1    3.40    0.48
   8  -1  -1    6.52    1.60
   8  -1  -1    6.92    1.17
   8  -1  -1    7.54    1.29
   8  -1  -1    8.26    0.90
  -8   1   1    5.91    0.83
  -8   1   1    7.74    0.84
   7  -1  -1    0.40    0.64
   7  -1  -1    0.44    0.50
   7  -1  -1   -0.56    0.61
   7  -1  -1   -0.39    0.30
  -7   1   1   -0.26    0.28
  -7   1   1    0.03    0.25
  -7   1   1   -0.15    0.33
  -7   1   1    0.57    0.32
   6  -1  -1   11.67    1.48
   6  -1  -1   13.07    1.32
   6  -1  -1   11.63    1.40
   6  -1  -1   12.53    1.18
  -6   1   1   10.70    1.22
  -6   1   1    9.63    1.09
   5  -1  -1    6.55    0.88
   5  -1  -1    8.02    1.07
   5  -1  -1    8.34    1.05
  -5   1   1    6.57    0.90
  -5   1   1    7.91    0.90
   4  -1  -1  121.82    9.88
   4  -1  -1  112.20    9.87
   4  -1  -1  117.14    9.80
  -4   1   1  108.37    9.80
  -4   1   1  115.47    9.81
  -4   1   1  111.93    9.86
   3  -1  -1   37.95    3.52
   3  -1  -1   43.47    3.48
   3  -1  -1   38.73    3.54
  -3   1   1   37.68    3.52
  -3   1   1   41.27    3.49
  -3   1   1   40.41    3.48
   2  -1  -1    0.14    0.18
   2  -1  -1    0.15    0.22
  -2   1   1    0.25    0.20
  -2   1   1    0.51    0.23
  -2   1   1    0.25    0.19
   1  -1  -1  193.19   15.44
   1  -1  -1  185.35   15.44
   1  -1  -1  177.07   15.42
  -1   1   1  172.31   15.42
  -1   1   1  182.98   15.43
   0  -1  -1  143.14   13.09
   0  -1  -1  161.06   13.09
   0  -1  -1  152.12   13.09
   0   1   1  162.15   13.10
   1   1   1   47.88    4.01
   1   1   1   47.36    3.98
   1   1   1   43.23    3.99
   1   1   1   48.29    4.01
  -2  -1  -1   10.87    1.14
  -2  -1  -1    8.59    0.99
  -2  -1  -1   10.53    1.02
   2   1   1    9.07    0.94
   2   1   1   10.43    1.00
  -3  -1  -1   26.78    2.59
  -3  -1  -1   31.92    2.74
   3   1   1   25.60    2.56
   3   1   1   32.42    2.64
  -4  -1  -1   11.92    1.42
  -4  -1  -1   10.56    1.30
  -4  -1  -1   12.84    1.30
   4   1   1   12.17    1.35
   4   1   1   14.27    1.27
   4   1   1   12.70    1.36
  -5  -1  -1    3.38    0.80
  -5  -1  -1    2.73    0.62
  -5  -1  -1    5.13    0.69
   5   1   1    3.96    0.74
   5   1   1    3.82    0.70
   5   1   1    4.23    0.64
  -6  -1  -1    6.27    0.67
  -6  -1  -1    4.00    0.85
  -6  -1  -1    8.47    1.02
   6   1   1    6.54    1.01
   6   1   1    6.60    0.72
   6   1   1    4.09    0.86
  -7  -1  -1    3.27    0.55
  -7  -1  -1    3.28    0.72
   7   1   1    3.37    0.53
   7   1   1    2.73    0.79
   7   1   1    2.72    0.58
   7   1   1    3.94    0.88
  -8  -1  -1    0.17    0.45
  -8  -1  -1    0.04    0.22
  -8  -1  -1   -0.07    0.32
   8   1   1    0.76    0.46
   8   1   1   -0.02    0.28
   8   1   1   -0.78    0.51
  -9  -1  -1    0.16    0.29
   9   1   1    0.75    0.42
   9   1   1   -0.05    0.24
   9   1   1    0.53    0.54
 -10  -1  -1    3.82    0.49
  10   1   1    4.21    0.62
  10  -2  -1   -0.20    0.27
 -10   2   1    0.22    0.29
 -10   2   1    0.09    0.24
   9  -2  -1   -0.26    0.35
   9  -2  -1    0.14    0.78
  -9   2   1   -0.18    0.29
  -9   2   1    0.19    0.26
   8  -2  -1    8.03    1.57
   8  -2  -1    7.07    1.28
   8  -2  -1    8.58    1.28
   8  -2  -1    7.19    0.93
  -8   2   1    9.36    0.92
   7  -2  -1   10.39    1.25
   7  -2  -1    8.73    1.41
   7  -2  -1    9.25    1.47
   7  -2  -1   10.64    1.08
  -7   2   1   11.21    1.03
  -7   2   1   10.89    0.98
  -7   2   1    8.08    0.95
  -7   2   1    7.37    1.07
   6  -2  -1   10.66    1.16
   6  -2  -1    9.57    1.32
   6  -2  -1   11.90    1.46
  -6   2   1    8.41    0.98
  -6   2   1    9.89    1.00
   5  -2  -1    1.02    0.46
   5  -2  -1    1.30    0.39
   5  -2  -1    0.54    0.50
  -5   2   1    1.52    0.30
  -5   2   1    0.57    0.28
   4  -2  -1    8.36    0.94
   4  -2  -1    8.14    0.99
   4  -2  -1   10.17    1.12
  -4   2   1    7.85    0.94
  -4   2   1    9.14    0.87
  -4   2   1   10.17    0.91
   3  -2  -1  110.94    9.26
   3  -2  -1  112.43    9.30
  -3   2   1  110.35    9.23
  -3   2   1  110.93    9.24
  -3   2   1   98.50    9.24
   2  -2  -1    3.55    0.52
  -2   2   1    4.56    0.46
   1  -2  -1  152.38   12.89
   0  -2  -1   86.23    7.44
   0  -2  -1   89.37    7.44
   0   2   1   87.43    7.46
  -1  -2  -1   15.43    1.46
  -1  -2  -1   16.46    1.58
   1   2   1   16.98    1.44
   1   2   1   14.59    1.42
   1   2   1   17.33    1.45
  -2  -2  -1   68.48    6.22
  -2  -2  -1   72.20    6.19
  -2  -2  -1   74.69    6.29
   2   2   1   68.07    6.14
   2   2   1   79.12    6.20
   2   2   1   71.61    6.16
   2   2   1   69.53    6.20
  -3  -2  -1    1.26    0.51
  -3  -2  -1    0.68    0.39
  -3  -2  -1    1.55    0.38
   3   2   1    0.87    0.36
   3   2   1    1.04    0.39
   3   2   1    1.49    0.31
  -4  -2  -1    0.26    0.31
  -4  -2  -1    0.32    0.43
  -4  -2  -1    0.34    0.36
   4   2   1   -0.12    0.35
   4   2   1    0.40    0.36
  -5  -2  -1    5.59    1.06
  -5  -2  -1    7.06    0.93
  -5  -2  -1    8.16    0.88
  -5  -2  -1    5.26    0.90
   5   2   1    5.87    0.84
   5   2   1    7.83    0.97
  -6  -2  -1    2.65    0.41
  -6  -2  -1    2.04    0.62
  -6  -2  -1    2.00    0.63
   6   2   1    2.32    0.48
   6   2   1    2.35    0.67
   6   2   1    3.13    0.45
  -7  -2  -1    5.39    1.11
  -7  -2  -1    8.35    0.86
  -7  -2  -1   10.86    1.01
   7   2   1    6.33    1.11
   7   2   1    8.90    0.91
  -8  -2  -1    0.96    0.36
  -8  -2  -1    0.28    0.59
  -8  -2  -1    1.16    0.58
   8   2   1    0.82    0.64
   8   2   1    0.59    0.40
  -9  -2  -1    2.67    0.46
   9   2   1    1.61    0.68
   9   2   1    2.09    0.44
 -10  -2  -1    0.88    0.27
  10   2   1    1.85    0.34
  10  -3  -1   -0.35    0.27
 -10   3   1    0.15    0.23
 -10   3   1    0.46    0.25
   9  -3  -1    4.27    1.34
  -9   3   1    5.84    0.71
   8  -3  -1    1.44    0.98
   8  -3  -1    1.89    0.69
   8  -3  -1    1.50    0.96
   8  -3  -1    1.91    0.47
  -8   3   1    1.41    0.36
  -8   3   1    2.84    0.54
  -8   3   1    1.81    0.40
   7  -3  -1    0.64    0.35
   7  -3  -1    0.02    0.43
   7  -3  -1   -0.59    0.69
   7  -3  -1    0.26    0.61
  -7   3   1    0.86    0.32
  -7   3   1    0.28    0.38
  -7   3   1    0.57    0.24
   6  -3  -1    1.54    0.69
   6  -3  -1    1.33    0.57
   6  -3  -1    1.39    0.41
  -6   3   1    0.49    0.26
   5  -3  -1   31.30    3.30
   5  -3  -1   37.86    3.15
   5  -3  -1   34.19    3.22
  -5   3   1   35.82    3.07
   4  -3  -1  146.51   12.45
   4  -3  -1  140.23   12.49
  -4   3   1  151.10   12.42
   3  -3  -1   73.84    6.97
   3  -3  -1   85.82    6.89
  -3   3   1   80.44    6.85
   2  -3  -1    5.80    0.58
   2  -3  -1    5.49    0.61
   2  -3  -1    6.23    0.59
   2  -3  -1    6.69    0.60
  -2   3   1    5.96    0.63
  -1   3   1    2.16    0.33
   0  -3  -1    3.63    0.43
   0  -3  -1    3.49    0.40
   0  -3  -1    4.53    0.55
   0  -3  -1    3.51    0.42
   0   3   1    4.11    0.46
  -1  -3  -1   31.89    2.68
  -1  -3  -1   30.29    2.79
   1   3   1   27.71    2.62
   1   3   1   32.96    2.67
  -2  -3  -1    7.95    1.18
  -2  -3  -1    7.43    1.02
   2   3   1   10.16    0.91
   2   3   1    7.97    0.98
   2   3   1   10.86    0.91
  -3  -3  -1   11.19    1.44
  -3  -3  -1   10.57    1.39
  -3  -3  -1   13.59    1.27
   3   3   1   13.26    1.20
   3   3   1   11.71    1.24
   3   3   1   11.52    1.30
  -4  -3  -1    2.35    0.51
  -4  -3  -1    1.96    0.54
  -4  -3  -1    1.19    0.58
   4   3   1    1.64    0.39
   4   3   1    1.74    0.47
  -5  -3  -1    2.09    0.62
  -5  -3  -1    2.95    0.65
  -5  -3  -1    2.67    0.78
   5   3   1    2.75    0.46
   5   3   1    1.74    0.53
   5   3   1    3.06    0.44
  -6  -3  -1   34.15    3.35
  -6  -3  -1   33.93    3.04
  -6  -3  -1   41.15    3.37
  -6  -3  -1   32.03    3.13
   6   3   1   33.04    3.29
   6   3   1   35.88    3.03
   6   3   1   32.99    3.07
  -7  -3  -1   11.94    1.15
  -7  -3  -1   12.70    1.57
  -7  -3  -1   12.05    1.27
   7   3   1   11.37    1.12
   7   3   1   11.14    1.21
   7   3   1   10.19    1.37
  -8  -3  -1    2.96    0.78
  -8  -3  -1    3.80    0.47
  -8  -3  -1    4.27    0.63
   8   3   1    3.95    0.68
   8   3   1    3.48    0.69
   8   3   1    4.44    0.58
  -9  -3  -1   -0.80    0.30
   9   3   1    0.18    0.28
  11  -4  -1    1.56    0.30
  10  -4  -1   -0.19    0.30
 -10   4   1   -0.02    0.20
 -10   4   1    0.22    0.22
   9  -4  -1    0.50    1.04
   9  -4  -1    0.88    0.47
  -9   4   1    1.42    0.37
  -9   4   1    0.28    0.44
  -9   4   1    1.20    0.44
   8  -4  -1    0.18    0.57
   8  -4  -1    0.80    0.82
   8  -4  -1   -0.09    0.38
   8  -4  -1    0.73    1.06
  -8   4   1    0.98    0.35
  -8   4   1    0.16    0.26
  -8   4   1    0.29    0.38
   7  -4  -1    7.12    1.16
   7  -4  -1    6.38    0.96
   7  -4  -1    7.54    0.89
   7  -4  -1    4.81    1.26
  -7   4   1    7.46    0.76
  -7   4   1    7.32    0.83
  -7   4   1    7.65    0.85
   6  -4  -1    5.05    0.91
   6  -4  -1    5.33    0.76
   6  -4  -1    4.71    1.07
  -6   4   1    4.82    0.61
  -6   4   1    4.77    0.64
  -6   4   1    5.97    0.69
  -6   4   1    6.37    0.64
   5  -4  -1    0.19    0.27
   5  -4  -1   -0.16    0.33
  -5   4   1    0.44    0.28
   4  -4  -1   17.06    1.62
   4  -4  -1   18.37    1.69
  -4   4   1   17.80    1.62
   3  -4  -1   10.58    1.01
   3  -4  -1    7.62    0.98
  -3   4   1   10.25    0.95
  -2   4   1    0.23    0.22
  -1   4   1   17.35    1.58
   0  -4  -1   18.83    1.76
   0  -4  -1   18.97    1.77
   0   4   1   23.47    1.83
  -1  -4  -1    0.35    0.26
  -2  -4  -1   20.37    1.93
  -2  -4  -1   19.28    1.98
  -2  -4  -1   17.96    1.81
   2   4   1   20.03    1.70
   2   4   1   18.61    1.76
  -3  -4  -1    1.65    0.60
  -3  -4  -1    2.23    0.46
  -3  -4  -1    1.63    0.69
   3   4   1    1.30    0.34
  -4  -4  -1    6.96    1.07
  -4  -4  -1   10.30    1.46
  -4  -4  -1    7.64    1.22
   4   4   1    7.40    0.91
   4   4   1    8.23    0.98
  -5  -4  -1   14.28    1.88
  -5  -4  -1   13.71    1.37
  -5  -4  -1   13.01    1.59
  -5  -4  -1   13.86    1.67
   5   4   1   13.13    1.34
   5   4   1   15.24    1.49
   5   4   1   15.69    1.49
  -6  -4  -1   24.91    2.21
  -6  -4  -1   25.88    3.05
  -6  -4  -1   23.09    2.56
   6   4   1   22.54    2.29
   6   4   1   25.47    2.23
  -7  -4  -1    0.00    0.48
  -7  -4  -1    1.10    0.66
  -7  -4  -1    0.32    0.28
  -7  -4  -1    0.28    1.09
   7   4   1    0.04    0.39
   7   4   1    0.02    0.42
   7   4   1    0.25    0.30
  -8  -4  -1    1.59    0.29
  -8  -4  -1    1.30    0.64
  -8  -4  -1    2.52    0.78
   8   4   1    2.23    0.39
   8   4   1    1.18    0.51
  -9  -4  -1    0.70    0.38
   9   4   1    0.17    0.24
  10  -5  -1    5.28    0.78
 -10   5   1    7.16    0.69
 -10   5   1    7.69    0.75
 -10   5   1    6.99    0.94
   9  -5  -1    5.58    0.75
  -9   5   1    5.97    0.70
  -9   5   1    5.01    0.69
  -9   5   1    4.95    0.64
   8  -5  -1    9.13    1.20
   8  -5  -1    6.67    1.35
  -8   5   1    7.42    0.92
  -8   5   1    8.38    0.89
  -8   5   1    6.94    0.80
   7  -5  -1    7.37    0.94
   7  -5  -1    5.95    1.13
   7  -5  -1    8.64    1.08
  -7   5   1    9.49    0.90
  -7   5   1    7.63    0.89
  -7   5   1    6.99    0.80
   6  -5  -1    0.27    0.42
   6  -5  -1    0.03    0.31
  -6   5   1    0.26    0.19
  -6   5   1    0.17    0.31
  -6   5   1   -0.02    0.26
  -6   5   1    0.31    0.24
   5  -5  -1  146.38   12.21
   5  -5  -1  139.18   12.28
  -5   5   1  142.55   12.18
   4  -5  -1   55.56    4.73
   4  -5  -1   52.81    4.68
   3  -5  -1    8.51    0.78
   3  -5  -1    6.69    0.82
  -3   5   1    8.50    0.83
  -2   5   1    4.03    0.52
  -1   5   1    6.19    0.72
   0  -5  -1    0.60    0.27
   0  -5  -1    0.51    0.25
   0  -5  -1    0.58    0.24
   0  -5  -1    0.26    0.35
   0   5   1    0.39    0.25
  -1  -5  -1   66.11    5.56
  -1  -5  -1   60.49    5.42
   1   5   1   61.61    5.42
  -2  -5  -1    6.74    0.92
  -2  -5  -1   10.08    1.17
  -2  -5  -1    8.57    1.17
  -3  -5  -1    4.40    0.88
  -3  -5  -1    4.63    0.73
  -3  -5  -1    4.26    0.82
  -4  -5  -1   12.46    1.18
  -4  -5  -1   12.91    1.34
  -4  -5  -1   11.35    1.46
  -4  -5  -1   11.01    1.58
   4   5   1    9.75    1.08
   4   5   1   12.74    1.26
   4   5   1    9.45    1.10
  -5  -5  -1    6.82    1.21
  -5  -5  -1    8.99    1.21
  -5  -5  -1    6.41    1.35
  -5  -5  -1    9.64    0.91
   5   5   1    7.00    0.90
   5   5   1    8.13    0.87
   5   5   1    8.68    1.05
  -6  -5  -1   49.25    4.05
  -6  -5  -1   37.90    4.48
  -6  -5  -1   43.48    3.66
  -6  -5  -1   38.29    4.02
   6   5   1   39.05    3.77
   6   5   1   43.09    3.67
   6   5   1   40.12    3.66
  -7  -5  -1    8.77    0.89
   7   5   1   10.01    0.93
   7   5   1    6.06    0.97
  -8  -5  -1    0.71    0.23
   8   5   1    0.76    0.27
   8   5   1    1.38    0.44
  10  -6  -1    2.20    0.44
 -10   6   1    2.65    0.43
 -10   6   1    2.09    0.37
   9  -6  -1    2.25    0.51
  -9   6   1    2.38    0.47
  -9   6   1    2.64    0.44
  -9   6   1    2.19    0.31
   8  -6  -1    2.80    0.73
   8  -6  -1    1.53    0.52
   8  -6  -1    0.50    0.76
  -8   6   1    1.71    0.30
  -8   6   1    2.24    0.41
  -8   6   1    1.81    0.43
   7  -6  -1   51.48    4.27
   7  -6  -1   40.12    4.11
   7  -6  -1   43.85    4.39
  -7   6   1   47.99    4.06
  -7   6   1   47.02    4.07
   6  -6  -1   15.85    1.44
   6  -6  -1   10.58    1.52
  -6   6   1   12.54    1.21
  -6   6   1   15.36    1.33
  -6   6   1   14.42    1.30
  -6   6   1   12.56    1.34
   5  -6  -1    3.38    0.55
   5  -6  -1    4.36    0.68
  -5   6   1    4.23    0.54
  -5   6   1    2.86    0.48
  -5   6   1    4.15    0.46
   4  -6  -1    5.01    0.65
   4  -6  -1    4.56    0.60
  -4   6   1    5.60    0.66
   3  -6  -1    0.66    0.26
   3  -6  -1    0.90    0.21
   3  -6  -1    0.71    0.17
   3  -6  -1    1.02    0.25
  -3   6   1    0.69    0.28
  -2   6   1   30.32    2.71
   1  -6  -1   11.55    1.16
   1  -6  -1   13.25    1.19
   1  -6  -1   13.31    1.23
  -1   6   1   14.41    1.28
   0  -6  -1    0.72    0.28
   0  -6  -1    0.81    0.33
   0  -6  -1    0.94    0.42
   0   6   1    0.97    0.32
  -1  -6  -1    0.53    0.30
  -1  -6  -1    0.15    0.40
   1   6   1   -0.01    0.24
  -2  -6  -1    0.00    0.43
  -2  -6  -1    0.13    0.31
  -3  -6  -1   13.63    1.37
  -3  -6  -1   11.21    1.62
  -3  -6  -1    9.82    1.59
   3   6   1   14.22    1.43
   3   6   1   11.92    1.36
   3   6   1   11.95    1.19
   3   6   1   11.99    1.16
   3   6   1   12.53    1.20
  -4  -6  -1   15.07    1.75
  -4  -6  -1    9.58    1.32
  -4  -6  -1   10.26    1.54
  -4  -6  -1   12.52    1.11
   4   6   1    9.43    1.06
   4   6   1    7.94    1.07
   4   6   1   11.68    1.23
   4   6   1   13.42    1.31
  -5  -6  -1    5.32    0.92
  -5  -6  -1    3.92    0.56
  -5  -6  -1    3.47    1.14
  -5  -6  -1    3.17    0.99
   5   6   1    3.78    0.71
   5   6   1    3.19    0.62
  -6  -6  -1    7.32    1.22
  -6  -6  -1    7.52    1.48
  -6  -6  -1    6.04    0.72
  -6  -6  -1    1.23    1.56
   6   6   1    6.24    0.86
   6   6   1    5.71    0.71
  -7  -6  -1    0.76    0.28
  -7  -6  -1    0.95    0.84
   7   6   1    0.90    0.40
   7   6   1    0.99    0.30
  -8  -6  -1    0.28    0.19
   8   6   1    0.93    0.45
   8   6   1    0.44    0.23
  10  -7  -1   -0.11    0.28
 -10   7   1   -0.25    0.27
   9  -7  -1    1.08    0.44
  -9   7   1    0.72    0.32
  -9   7   1    1.35    0.38
   8  -7  -1   -0.03    0.47
   8  -7  -1    0.44    0.95
  -8   7   1    0.40    0.35
  -8   7   1    0.40    0.26
   7  -7  -1    6.25    1.13
   7  -7  -1    7.78    1.01
  -7   7   1    5.77    0.72
  -7   7   1    6.07    0.78
  -7   7   1    6.31    0.78
   6  -7  -1   11.44    1.14
  -6   7   1    8.80    1.01
  -6   7   1    9.91    1.00
  -6   7   1    9.17    1.04
   5  -7  -1   28.26    2.83
   5  -7  -1   34.05    2.76
  -5   7   1   29.25    2.73
  -5   7   1   30.70    2.70
  -5   7   1   31.11    2.75
   4  -7  -1   16.10    1.53
   4  -7  -1   15.64    1.47
  -4   7   1   16.51    1.56
  -4   7   1   16.77    1.54
  -3   7   1    0.23    0.26
  -2   7   1    4.08    0.61
   1  -7  -1    9.12    0.98
   1  -7  -1    9.07    0.97
   1  -7  -1   11.24    1.14
  -1   7   1   10.26    1.05
   0  -7  -1    7.80    0.87
   0  -7  -1    6.36    1.00
   0   7   1    8.14    0.89
  -1  -7  -1    5.34    0.73
  -1  -7  -1    5.12    1.01
   1   7   1    5.33    0.69
   1   7   1    4.61    0.62
   1   7   1    4.50    0.64
   1   7   1    4.33    0.53
  -2  -7  -1    0.97    0.39
  -2  -7  -1    0.79    0.54
   2   7   1    0.86    0.28
   2   7   1    0.54    0.28
   2   7   1    0.83    0.45
   2   7   1    0.61    0.40
   2   7   1    0.72    0.23
  -3  -7  -1    5.18    0.84
  -3  -7  -1    5.37    0.65
  -3  -7  -1    3.83    1.00
   3   7   1    4.68    0.57
   3   7   1    5.81    0.82
   3   7   1    4.58    0.57
   3   7   1    4.67    0.64
   3   7   1    5.93    0.85
  -4  -7  -1    0.28    0.71
  -4  -7  -1    1.26    0.39
  -4  -7  -1    1.24    0.57
   4   7   1    1.04    0.29
   4   7   1    1.46    0.57
   4   7   1    1.43    0.52
   4   7   1    0.52    0.31
  -5  -7  -1    1.21    1.07
  -5  -7  -1    0.72    1.14
  -5  -7  -1    2.01    0.40
  -5  -7  -1    2.85    0.79
   5   7   1    1.83    0.40
   5   7   1    1.11    0.50
   5   7   1    1.35    0.51
   5   7   1    1.69    0.34
  -6  -7  -1    7.36    1.36
  -6  -7  -1    7.43    0.84
   6   7   1    8.19    0.98
   6   7   1    6.87    0.82
   6   7   1    8.05    0.81
  -7  -7  -1    0.00    0.20
   7   7   1    0.02    0.35
   7   7   1    0.27    0.21
  10  -8  -1    4.03    0.56
 -10   8   1    5.47    0.56
 -10   8   1    3.73    0.52
   9  -8  -1    1.61    0.49
  -9   8   1    1.87    0.42
  -9   8   1    2.03    0.39
   8  -8  -1    1.63    0.91
   8  -8  -1    0.78    0.95
  -8   8   1    1.11    0.44
  -8   8   1    0.78    0.42
   7  -8  -1   27.59    2.40
   7  -8  -1   21.42    2.52
  -7   8   1   23.92    2.22
  -7   8   1   23.62    2.21
  -7   8   1   24.12    2.18
   6  -8  -1    0.12    0.48
   6  -8  -1    0.97    0.46
  -6   8   1    0.62    0.29
  -6   8   1    0.02    0.31
  -6   8   1    0.42    0.28
   5  -8  -1   11.67    1.30
   5  -8  -1   11.09    1.19
  -5   8   1   12.88    1.15
  -5   8   1   11.06    1.20
  -5   8   1   11.99    1.18
  -5   8   1   11.68    1.42
   4  -8  -1    1.04    0.34
  -4   8   1    1.51    0.38
  -4   8   1    0.78    0.28
  -4   8   1    1.16    0.37
  -4   8   1    1.55    0.51
  -4   8   1    1.11    0.48
  -3   8   1   18.59    1.75
  -3   8   1   17.60    1.63
  -3   8   1   20.39    1.77
  -3   8   1   14.90    1.65
  -3   8   1   19.39    1.68
  -2   8   1    7.51    0.97
  -2   8   1    7.56    0.83
   1  -8  -1    1.15    0.36
   1  -8  -1    1.61    0.51
  -1   8   1    1.73    0.44
  -1   8   1    1.34    0.29
  -1   8   1    1.63    0.43
   0  -8  -1    6.59    1.03
   0  -8  -1    9.08    0.90
   0   8   1    6.11    0.73
   0   8   1    8.15    0.97
   0   8   1    6.09    0.87
   0   8   1    7.84    1.20
   0   8   1    6.11    0.78
  -1  -8  -1    3.15    0.63
  -1  -8  -1    4.99    0.92
   1   8   1    3.85    0.48
   1   8   1    4.35    0.69
   1   8   1    3.65    0.53
   1   8   1    3.65    0.65
   1   8   1    3.03    0.40
   1   8   1    3.82    0.47
  -2  -8  -1    0.50    0.59
  -2  -8  -1    1.27    0.50
   2   8   1    1.46    0.38
   2   8   1    0.62    0.27
   2   8   1    0.67    0.48
   2   8   1    1.13    0.25
   2   8   1    0.28    0.39
   2   8   1    1.27    0.31
  -3  -8  -1    0.47    0.50
  -3  -8  -1   -0.29    0.62
   3   8   1    0.10    0.25
   3   8   1   -0.05    0.21
   3   8   1    0.50    0.28
   3   8   1    0.51    0.48
   3   8   1   -0.08    0.36
  -4  -8  -1   17.66    1.64
  -4  -8  -1   16.33    1.94
  -4  -8  -1   16.38    2.29
   4   8   1   16.78    1.73
   4   8   1   16.44    1.64
   4   8   1   19.59    1.79
   4   8   1   17.31    1.58
  -5  -8  -1    6.76    0.85
  -5  -8  -1    7.12    1.66
   5   8   1    7.94    0.79
   5   8   1    6.44    0.94
   5   8   1    8.63    0.84
  -6  -8  -1    4.41    0.56
   6   8   1    4.98    0.60
   6   8   1    3.04    0.62
   6   8   1    5.67    0.55
   6   8   1    4.60    0.51
  -7  -8  -1    0.17    0.17
   7   8   1    0.21    0.24
   7   8   1    0.14    0.15
   7   8   1   -0.16    0.28
  10  -9  -1    0.52    0.36
 -10   9   1    0.69    0.26
 -10   9   1    1.09    0.26
   9  -9  -1    1.74    0.51
  -9   9   1    0.37    0.25
  -9   9   1    0.86    0.32
  -8   9   1    2.17    0.43
  -8   9   1    1.73    0.38
   7  -9  -1    0.50    0.68
   7  -9  -1    1.51    1.26
  -7   9   1    0.93    0.33
  -7   9   1    1.12    0.32
  -7   9   1    1.17    0.38
   6  -9  -1   22.04    2.05
   6  -9  -1   18.26    2.15
  -6   9   1   20.03    1.91
  -6   9   1   21.72    1.93
  -6   9   1   21.99    1.97
   5  -9  -1   11.88    1.52
   5  -9  -1   15.39    1.44
  -5   9   1   15.47    1.42
  -5   9   1   16.86    1.46
  -5   9   1   11.18    1.56
  -5   9   1   15.01    1.52
  -4   9   1    5.68    0.68
  -4   9   1    7.73    0.90
  -4   9   1    4.98    0.72
  -4   9   1    7.39    0.92
  -4   9   1    7.81    0.82
  -4   9   1    6.10    0.74
  -3   9   1    3.25    0.61
  -3   9   1    3.78    0.49
  -3   9   1    3.19    0.50
  -3   9   1    3.39    0.49
  -3   9   1    4.20    0.51
  -3   9   1    3.53    0.62
  -2   9   1    4.96    0.55
  -2   9   1    3.79    0.62
  -2   9   1    4.35    0.52
  -2   9   1    4.41    0.59
  -2   9   1    4.08    0.67
  -2   9   1    3.90    0.63
  -2   9   1    4.86    0.76
   1  -9  -1   -0.02    0.46
   1  -9  -1    0.31    0.36
  -1   9   1    0.53    0.35
  -1   9   1    0.90    0.26
  -1   9   1    0.46    0.37
  -1   9   1    0.47    0.25
  -1   9   1    1.26    0.34
  -1   9   1    0.35    0.46
   0  -9  -1   -0.51    0.37
   0  -9  -1    1.05    0.54
   0   9   1    0.10    0.21
   0   9   1    0.15    0.36
   0   9   1    0.04    0.25
   0   9   1    0.57    0.28
   0   9   1    0.43    0.40
  -1  -9  -1   -0.15    0.41
  -1  -9  -1    0.36    0.59
   1   9   1    0.11    0.37
   1   9   1    0.74    0.41
   1   9   1    0.13    0.49
   1   9   1    0.19    0.24
   1   9   1   -0.09    0.33
  -2  -9  -1   -0.37    0.48
  -2  -9  -1   -0.21    0.60
   2   9   1   -0.29    0.23
   2   9   1    0.40    0.38
   2   9   1   -0.15    0.22
   2   9   1    0.23    0.43
   2   9   1    0.22    0.25
  -3  -9  -1   11.64    1.82
  -3  -9  -1   11.78    1.32
  -3  -9  -1   15.27    1.67
   3   9   1   13.97    1.20
   3   9   1   12.79    1.44
   3   9   1   13.60    1.49
   3   9   1   13.30    1.25
   3   9   1   13.44    1.31
  -4  -9  -1    0.78    0.34
   4   9   1    1.14    0.30
   4   9   1    0.24    0.44
   4   9   1    0.93    0.27
   4   9   1    1.39    0.24
   4   9   1    0.90    0.44
  -5  -9  -1    0.75    0.29
   5   9   1    0.65    0.19
   5   9   1    0.52    0.34
   5   9   1    1.07    0.29
   5   9   1    0.95    0.32
  -6  -9  -1    0.40    0.23
   6   9   1    1.04    0.28
   6   9   1    0.74    0.32
  -9  10   1    0.57    0.26
  -9  10   1    0.66    0.29
  -8  10   1    3.88    0.55
  -8  10   1    2.72    0.47
  -7  10   1    0.48    0.30
  -7  10   1    1.08    0.39
  -7  10   1    0.71    0.29
  -6  10   1    0.30    0.28
  -6  10   1    0.81    0.37
  -6  10   1    0.38    0.27
  -5  10   1   22.71    2.09
  -5  10   1   25.04    2.15
  -5  10   1   22.31    2.12
  -4  10   1   -0.44    0.32
  -4  10   1    0.04    0.31
  -4  10   1   -0.17    0.25
  -4  10   1    0.04    0.29
  -4  10   1    0.25    0.42
  -3  10   1    2.81    0.58
  -3  10   1    2.13    0.44
  -3  10   1    3.46    0.45
  -3  10   1    4.32    1.04
  -3  10   1    2.65    0.43
  -3  10   1    2.79    0.49
  -2  10   1   31.70    2.81
  -2  10   1   25.72    3.08
  -2  10   1   34.21    2.78
  -2  10   1   31.62    2.75
  -2  10   1   28.80    2.87
   1 -10  -1   10.50    1.16
   1 -10  -1    9.28    1.77
  -1  10   1    8.06    1.08
  -1  10   1   11.22    1.07
  -1  10   1    9.48    0.98
  -1  10   1    9.32    1.11
  -1  10   1    9.25    1.16
   0 -10  -1    0.45    0.64
   0 -10  -1    0.12    0.47
   0  10   1    0.41    0.44
   0  10   1    0.26    0.25
   0  10   1    0.39    0.25
   0  10   1   -0.46    0.32
   0  10   1    0.34    0.29
  -1 -10  -1   11.50    1.54
  -1 -10  -1   11.39    1.34
   1  10   1    8.31    1.04
   1  10   1    9.71    1.00
   1  10   1   11.24    1.19
   1  10   1   10.32    1.02
   1  10   1   11.34    1.20
  -2 -10  -1    9.08    1.29
  -2 -10  -1    9.90    1.27
  -2 -10  -1    5.71    1.37
   2  10   1    9.86    0.95
   2  10   1    9.10    1.12
   2  10   1    8.73    0.89
   2  10   1    8.01    1.04
   2  10   1    8.78    0.93
  -3 -10  -1    7.39    0.82
   3  10   1    6.56    0.93
   3  10   1    8.03    0.75
   3  10   1    7.44    0.93
   3  10   1    6.72    0.80
  -4 -10  -1    0.83    0.29
   4  10   1    0.91    0.30
   4  10   1    0.31    0.32
  -5 -10  -1    4.77    0.60
   5  10   1    3.98    0.66
   5  10   1    6.55    0.60
  -9  11   1    1.15    0.30
  -9  11   1    1.40    0.28
  -8  11   1    0.64    0.28
  -8  11   1   -0.15    0.27
  -7  11   1   -0.69    0.22
  -7  11   1    0.66    0.27
  -7  11   1   -0.30    0.26
  -6  11   1    1.16    0.32
  -6  11   1    0.91    0.36
  -6  11   1    1.65    0.37
  -5  11   1    4.65    0.58
  -5  11   1    5.20    0.78
  -5  11   1    4.63    0.65
  -4  11   1    3.82    0.55
  -4  11   1    3.75    0.65
  -4  11   1    3.36    0.47
  -4  11   1    3.50    0.55
  -3  11   1    0.18    0.27
  -3  11   1    1.34    0.46
  -3  11   1    0.84    0.29
  -3  11   1    0.32    0.28
  -2  11   1    2.66    0.38
  -2  11   1    1.54    0.40
  -2  11   1    1.82    0.36
   1 -11  -1    0.57    0.69
  -1  11   1    2.58    0.39
  -1  11   1    2.44    0.38
  -1  11   1    1.87    0.51
   0 -11  -1    4.88    1.14
   0 -11  -1    7.16    1.04
   0  11   1    6.85    0.89
   0  11   1    5.53    0.87
   0  11   1    8.07    0.85
   0  11   1    6.79    0.73
   0  11   1    7.47    0.76
   1  11   1    1.87    0.34
   1  11   1    1.97    0.52
   1  11   1    2.01    0.60
   1  11   1    2.80    0.47
   1  11   1    1.88    0.54
  -2 -11  -1   -0.41    0.39
   2  11   1    0.23    0.34
   2  11   1    0.10    0.26
   2  11   1    0.24    0.42
  -3 -11  -1    0.28    0.30
   3  11   1    0.13    0.23
   3  11   1   -0.16    0.32
   3  11   1    0.21    0.35
  -4 -11  -1    0.04    0.23
   4  11   1    0.46    0.34
   4  11   1    0.99    0.25
  -8  12   1    0.21    0.25
  -8  12   1    0.20    0.22
  -7  12   1    0.46    0.28
  -7  12   1    0.04    0.25
  -6  12   1    4.94    0.62
  -6  12   1    5.25    0.63
  -6  12   1    4.56    0.56
  -5  12   1   -0.64    0.27
  -5  12   1   -0.04    0.23
  -4  12   1    1.23    0.50
  -4  12   1    1.71    0.32
  -4  12   1    1.72    0.38
  -3  12   1    3.93    0.48
  -3  12   1    3.22    0.63
  -3  12   1    4.21    0.57
  -3  12   1    3.74    0.49
  -2  12   1    9.34    0.94
  -2  12   1    8.38    1.09
  -2  12   1   11.03    1.02
  -2  12   1    8.76    0.95
  -1  12   1   -0.08    0.35
  -1  12   1    0.57    0.25
  -1  12   1    0.51    0.26
  -1  12   1    0.22    0.28
   0  12   1    1.84    0.49
   0  12   1    2.23    0.37
   0  12   1    2.62    0.44
   1  12   1    0.48    0.40
   1  12   1    0.09    0.33
   1  12   1    0.54    0.28
   2  12   1    0.87    0.27
   2  12   1    0.36    0.35
   2  12   1    0.16    0.33
  -3 -12  -1   -0.54    0.27
   3  12   1    0.22    0.18
   3  12   1    0.09    0.27
  -7  13   1    1.43    0.37
  -7  13   1    1.71    0.31
  -6  13   1    3.83    0.49
  -5  13   1    5.26    0.56
  -5  13   1    4.84    0.58
  -4  13   1    2.78    0.46
  -4  13   1    2.54    0.54
  -3  13   1    1.79    0.35
  -3  13   1    1.35    0.45
  -2  13   1    0.82    0.40
  -2  13   1    0.66    0.27
  -1  13   1    0.24    0.35
  -1  13   1    0.60    0.27
   0  13   1    2.29    0.49
   0  13   1    3.00    0.42
   1  13   1    0.04    0.20
   1  13   1    0.10    0.30
  -3  14   1    0.39    0.57
  -2  14   1    1.52    0.29
  -2  14   1    1.39    0.39
  -1  14   1   -0.18    0.31
  -1  14   1    0.48    0.21
  -1  14  -2    1.40    0.28
  -1  14  -2    1.39    0.41
  -1  14  -2    1.44    0.40
  -2  14  -2    3.48    0.45
  -2  14  -2    3.48    0.41
  -3  14  -2    0.36    0.25
  -3  14  -2   -0.20    0.21
   1  13  -2    2.97    0.51
   1  13  -2    3.07    0.50
   0  13  -2    6.11    0.78
   0  13  -2    6.87    0.71
   0  13  -2    5.23    0.78
   0  13  -2    6.73    0.68
  -1  13  -2    1.61    0.34
  -1  13  -2    2.09    0.68
  -1  13  -2    2.91    0.50
  -1  13  -2    1.72    0.32
  -2  13  -2    4.18    0.53
  -2  13  -2    3.99    0.78
  -2  13  -2    4.21    0.50
  -3  13  -2    0.11    0.24
  -3  13  -2    0.57    0.46
  -5  13  -2   -0.18    0.27
  -6  13  -2    0.02    0.24
  -6  13  -2    0.16    0.25
  -7  13  -2   -0.09    0.26
  -7  13  -2   -0.07    0.22
   3  12  -2   -0.07    0.28
   3  12  -2   -0.03    0.19
   3  12  -2   -0.46    0.27
  -3 -12   2   -0.28    0.29
   2  12  -2    0.45    0.22
   2  12  -2    0.43    0.25
   2  12  -2    1.05    0.52
   2  12  -2    0.70    0.35
   1  12  -2    5.20    0.72
   1  12  -2    4.57    0.70
   1  12  -2    4.74    0.62
   1  12  -2    4.23    0.55
   0  12  -2   -0.02    0.26
   0  12  -2    0.01    0.31
   0  12  -2   -0.13    0.22
   0  12  -2   -0.16    0.37
  -1  12  -2    3.88    0.56
  -1  12  -2    4.17    0.68
  -1  12  -2    4.69    0.69
  -1  12  -2    3.56    0.50
  -2  12  -2    2.37    0.51
  -2  12  -2    2.31    0.43
  -2  12  -2    1.50    0.34
  -2  12  -2    2.48    0.54
  -3  12  -2    0.33    0.27
  -3  12  -2   -0.02    0.42
  -3  12  -2   -0.02    0.21
  -4  12  -2   -0.21    0.24
  -5  12  -2   -0.13    0.24
  -5  12  -2    0.29    0.31
  -6  12  -2    3.43    0.46
  -6  12  -2    2.74    0.47
  -7  12  -2    0.27    0.27
  -7  12  -2    0.10    0.23
  -8  12  -2    1.20    0.29
  -8  12  -2    1.43    0.28
   4  11  -2    0.21    0.30
   4  11  -2    0.00    0.21
  -4 -11   2    0.07    0.24
   3  11  -2   10.45    1.04
   3  11  -2   10.94    1.14
   3  11  -2    9.77    1.15
  -3 -11   2   10.73    1.08
   2  11  -2    6.73    0.72
   2  11  -2    4.82    0.74
   2  11  -2    5.97    0.83
   2  11  -2    6.10    0.67
  -2 -11   2    4.40    0.83
   1  11  -2    4.24    0.59
   1  11  -2    4.37    0.60
   1  11  -2    3.43    0.67
   1  11  -2    4.03    0.67
   0  11  -2    0.18    0.34
   0  11  -2    0.35    0.25
   0  11  -2    0.52    0.42
   0 -11   2    0.36    0.65
   0 -11   2    0.31    0.70
  -1  11  -2    0.84    0.32
  -1  11  -2    1.99    0.49
  -1  11  -2    1.04    0.28
  -1  11  -2    1.82    0.51
   1 -11   2    1.45    0.58
  -2  11  -2    7.31    0.95
  -2  11  -2    6.59    0.97
  -2  11  -2    7.97    0.87
  -2  11  -2    7.74    0.80
  -3  11  -2    2.54    0.43
  -3  11  -2    1.79    0.55
  -3  11  -2    1.87    0.36
  -4  11  -2   13.27    1.40
  -4  11  -2   15.03    1.37
  -4  11  -2   15.34    1.54
  -4  11  -2   14.87    1.42
  -5  11  -2    0.44    0.32
  -5  11  -2    0.85    0.30
  -6  11  -2   -0.03    0.27
  -6  11  -2   -0.04    0.27
  -7  11  -2    0.26    0.28
  -7  11  -2    0.19    0.26
  -8  11  -2   10.23    0.93
  -8  11  -2    7.68    0.92
  -9  11  -2    4.61    0.50
  -9  11  -2    3.40    0.48
   5  10  -2    0.52    0.23
   5  10  -2    0.51    0.32
  -5 -10   2    0.26    0.24
   4  10  -2    0.19    0.38
   4  10  -2    0.26    0.38
  -4 -10   2    0.64    0.30
   3  10  -2    0.91    0.33
   3  10  -2    0.89    0.28
   3  10  -2    0.93    0.48
   3  10  -2    0.36    0.42
  -3 -10   2    1.19    0.36
   2  10  -2   18.19    1.71
   2  10  -2   17.70    1.67
   2  10  -2   18.72    1.84
   2  10  -2   19.98    1.85
  -2 -10   2   19.14    2.02
  -2 -10   2   13.85    2.13
   1  10  -2    3.03    0.50
   1  10  -2    1.95    0.54
   1  10  -2    1.49    0.46
   1  10  -2    1.78    0.36
  -1 -10   2    2.19    0.63
  -1 -10   2    1.41    0.65
   0  10  -2   16.05    1.41
   0  10  -2   11.89    1.30
   0  10  -2   12.38    1.24
   0  10  -2   13.39    1.42
   0 -10   2   11.94    1.46
   0 -10   2   12.76    1.56
  -1  10  -2    4.54    0.61
  -1  10  -2    5.34    0.76
  -1  10  -2    3.99    0.69
  -1  10  -2    4.56    0.56
   1 -10   2    3.73    0.66
  -2  10  -2   30.52    2.80
  -2  10  -2   30.80    2.71
  -3  10  -2   12.38    1.37
  -3  10  -2   15.47    1.38
  -3  10  -2   16.29    1.33
  -3  10  -2   12.06    1.38
  -4  10  -2    3.79    0.57
  -4  10  -2    4.94    0.76
  -4  10  -2    3.87    0.52
  -4  10  -2    3.57    0.52
  -4  10  -2    4.80    0.63
  -5  10  -2    4.40    0.63
  -5  10  -2    4.89    0.59
  -5  10  -2    5.20    0.65
  -5  10  -2    3.60    0.74
  -6  10  -2    4.51    0.60
  -6  10  -2    3.43    0.52
  -6  10  -2    4.27    0.61
  -7  10  -2    8.11    0.87
  -7  10  -2    6.85    0.86
  -8  10  -2    1.60    0.36
  -8  10  -2    0.85    0.35
  -9  10  -2    0.82    0.27
  -9  10  -2    0.33    0.27
   6   9  -2    0.04    0.19
   6   9  -2   -0.02    0.29
  -6  -9   2   -0.28    0.21
   5   9  -2    0.12    0.37
   5   9  -2   -0.15    0.37
   5   9  -2    0.09    0.17
   5   9  -2    0.38    0.27
  -5  -9   2   -0.02    0.26
   4   9  -2    5.33    0.82
   4   9  -2    7.07    0.62
   4   9  -2    6.34    0.73
   4   9  -2    4.19    0.78
  -4  -9   2    5.18    0.70
   3   9  -2    8.18    0.80
   3   9  -2    8.77    0.88
   3   9  -2    9.56    0.93
   3   9  -2    8.07    1.06
   3   9  -2    8.44    1.09
  -3  -9   2    5.24    1.25
  -3  -9   2    8.74    1.25
  -3  -9   2    7.81    0.97
   2   9  -2    3.06    0.52
   2   9  -2    2.68    0.63
   2   9  -2    2.89    0.43
   2   9  -2    3.57    0.65
  -2  -9   2    3.12    0.72
  -2  -9   2    3.53    0.89
   1   9  -2    4.01    0.75
   1   9  -2    5.79    0.97
   1   9  -2    2.78    0.77
  -1  -9   2    5.53    0.76
  -1  -9   2    2.72    0.76
   0   9  -2    2.71    0.57
   0   9  -2    3.24    0.60
   0   9  -2    3.97    0.46
   0  -9   2    2.92    0.66
  -1   9  -2    0.10    0.25
  -1   9  -2    1.39    0.41
  -1   9  -2    0.39    0.22
  -1   9  -2    1.05    0.43
   1  -9   2    1.42    0.43
   1  -9   2    0.60    0.31
  -2   9  -2    3.50    0.46
  -2   9  -2    3.83    0.53
  -2   9  -2    3.46    0.56
  -2   9  -2    3.82    0.63
  -2   9  -2    3.14    0.59
  -2   9  -2    3.19    0.52
  -2   9  -2    3.12    0.59
  -3   9  -2    8.29    0.87
  -3   9  -2    6.55    0.88
  -3   9  -2    7.19    0.85
  -3   9  -2    8.35    0.83
  -3   9  -2    9.11    1.01
  -3   9  -2    8.09    0.91
  -4   9  -2    0.03    0.29
  -4   9  -2    0.43    0.41
  -4   9  -2    0.11    0.29
  -4   9  -2   -0.05    0.30
  -4   9  -2    0.36    0.30
  -5   9  -2    1.56    0.55
  -5   9  -2    1.43    0.41
  -5   9  -2    1.25    0.33
  -5   9  -2    1.02    0.34
   5  -9   2    0.88    0.40
  -6   9  -2    2.53    0.63
  -6   9  -2    1.52    0.41
  -6   9  -2    1.95    0.41
  -6   9  -2    2.15    0.47
   6  -9   2    2.58    0.63
   6  -9   2    2.28    0.59
  -7   9  -2    0.84    0.38
  -7   9  -2    1.98    0.41
   7  -9   2    0.94    0.73
   7  -9   2    1.55    0.65
  -8   9  -2    8.87    0.95
  -8   9  -2    8.60    0.97
  -9   9  -2    0.15    0.25
  -9   9  -2    0.75    0.31
   9  -9   2    1.28    0.48
 -10   9  -2    0.05    0.20
 -10   9  -2   -0.58    0.21
  10  -9   2   -0.23    0.32
   7   8  -2    0.10    0.29
   7   8  -2   -0.06    0.15
  -7  -8   2    0.30    0.20
   6   8  -2    0.90    0.32
   6   8  -2    0.58    0.22
   6   8  -2    0.47    0.38
  -6  -8   2    0.88    0.28
   5   8  -2    6.92    0.78
   5   8  -2    7.54    0.75
   5   8  -2    7.13    0.94
   5   8  -2    6.73    0.95
  -5  -8   2    6.86    2.32
  -5  -8   2    6.22    0.79
   4   8  -2    0.14    0.27
   4   8  -2    0.44    0.44
   4   8  -2    0.34    0.29
   4   8  -2    0.84    0.49
   4   8  -2    0.33    0.26
  -4  -8   2    0.67    0.34
  -4  -8   2    1.12    0.64
  -4  -8   2    0.93    0.84
   3   8  -2    3.79    0.72
   3   8  -2    4.14    0.71
   3   8  -2    3.75    0.51
   3   8  -2    4.61    0.65
   3   8  -2    3.94    0.50
  -3  -8   2    4.44    0.84
  -3  -8   2    4.64    1.05
   2   8  -2   20.31    1.80
   2   8  -2   18.93    1.89
   2   8  -2   20.99    2.02
   2   8  -2   20.68    1.84
   2   8  -2   19.14    1.99
  -2  -8   2   21.84    2.07
  -2  -8   2   20.99    2.21
   1   8  -2    3.55    0.62
   1   8  -2    4.41    0.68
   1   8  -2    2.59    0.38
   1   8  -2    2.63    0.46
  -1  -8   2    2.35    0.66
  -1  -8   2    2.55    0.54
   0   8  -2   13.28    1.29
   0   8  -2   13.67    1.39
   0   8  -2   13.04    1.23
   0  -8   2   14.13    1.32
   0  -8   2   11.11    1.40
  -1   8  -2   12.92    1.36
  -1   8  -2   14.89    1.49
  -1   8  -2   14.47    1.33
   1  -8   2   15.36    1.36
   1  -8   2   14.79    1.44
  -2   8  -2    4.09    0.54
  -2   8  -2    5.49    0.74
  -3   8  -2    0.35    0.25
  -3   8  -2    0.56    0.33
  -3   8  -2    0.57    0.30
  -3   8  -2    0.57    0.37
  -4   8  -2    4.08    0.53
  -4   8  -2    2.77    0.47
  -4   8  -2    4.15    0.53
  -4   8  -2    3.56    0.47
  -4   8  -2    3.35    0.74
   4  -8   2    2.92    0.48
  -5   8  -2    5.00    0.65
  -5   8  -2    6.30    0.68
  -5   8  -2    5.99    0.62
  -5   8  -2    3.76    0.77
   5  -8   2    4.13    0.72
  -6   8  -2   20.17    1.87
  -6   8  -2   20.76    1.91
  -6   8  -2   19.04    2.02
  -7   8  -2   29.20    2.49
  -7   8  -2   26.96    2.50
  -7   8  -2   26.70    2.60
   7  -8   2   22.21    2.69
   7  -8   2   31.02    2.62
  -8   8  -2    0.84    0.43
  -9   8  -2    1.52    0.34
  -9   8  -2    1.37    0.36
   9  -8   2    0.78    0.64
 -10   8  -2    0.22    0.25
 -10   8  -2    0.26    0.23
  10  -8   2   -0.11    0.29
   7   7  -2    0.07    0.37
   7   7  -2    0.52    0.22
   7   7  -2    0.02    0.26
  -7  -7   2    0.42    0.24
   6   7  -2    0.12    0.25
   6   7  -2    0.36    0.41
   6   7  -2   -0.01    0.22
  -6  -7   2    2.28    0.98
  -6  -7   2   -0.08    0.27
   5   7  -2    0.67    0.31
   5   7  -2    0.16    0.43
   5   7  -2    0.26    0.25
  -5  -7   2    0.82    1.01
  -5  -7   2   -0.90    0.58
  -5  -7   2    1.21    0.98
  -5  -7   2    0.35    0.32
   4   7  -2   29.32    2.95
   4   7  -2   31.31    2.85
   4   7  -2   31.99    2.80
   4   7  -2   32.41    2.81
  -4  -7   2   36.37    3.15
  -4  -7   2   32.36    2.85
  -4  -7   2   28.52    3.33
   3   7  -2    5.11    0.65
   3   7  -2    5.47    0.82
   3   7  -2    4.80    0.60
   3   7  -2    6.40    0.72
  -3  -7   2    4.62    0.98
  -3  -7   2    6.61    0.94
  -3  -7   2    5.84    0.72
   2   7  -2    0.20    0.20
   2   7  -2    0.33    0.18
   2   7  -2    0.57    0.43
   2   7  -2   -0.12    0.22
  -2  -7   2    0.72    0.40
  -2  -7   2    0.40    0.44
   1   7  -2    6.75    0.84
   1   7  -2    8.57    0.81
   1   7  -2    8.68    0.99
  -1  -7   2    7.93    1.01
  -1  -7   2    8.59    1.08
   0  -7   2   15.81    1.54
   0  -7   2   14.05    1.41
   1  -7   2    0.84    0.31
   1  -7   2    0.79    0.34
  -3   7  -2    1.30    0.33
  -4   7  -2   -0.06    0.23
  -4   7  -2    0.16    0.25
   4  -7   2    0.00    0.21
   4  -7   2    0.30    0.25
  -5   7  -2    4.36    0.76
  -5   7  -2    6.80    0.81
  -5   7  -2    6.29    0.70
  -5   7  -2    5.94    0.69
   5  -7   2    7.08    0.75
   5  -7   2    4.43    0.75
  -6   7  -2    0.78    0.35
  -6   7  -2   -0.18    0.43
  -6   7  -2    0.59    0.32
  -6   7  -2    1.02    0.33
   6  -7   2    0.18    0.41
   6  -7   2    0.29    0.43
  -7   7  -2    6.60    0.79
  -7   7  -2    6.30    0.96
  -7   7  -2    7.48    0.85
   7  -7   2    7.58    1.00
   7  -7   2    5.69    1.07
  -8   7  -2    2.08    0.40
  -8   7  -2    1.44    0.41
  -8   7  -2    0.85    0.57
   8  -7   2    1.62    0.52
   8  -7   2    2.14    0.72
  -9   7  -2    1.10    0.37
  -9   7  -2    0.60    0.30
   9  -7   2    0.97    0.38
 -10   7  -2    0.30    0.24
 -10   7  -2    0.52    0.28
  10  -7   2    0.26    0.29
   8   6  -2    0.74    0.24
   8   6  -2    0.61    0.34
  -8  -6   2    0.25    0.19
   7   6  -2    1.16    0.31
   7   6  -2    0.69    0.34
   7   6  -2    0.62    0.43
  -7  -6   2    2.53    0.82
  -7  -6   2    1.19    0.31
   6   6  -2   18.61    1.69
   6   6  -2   17.46    1.64
  -6  -6   2   20.44    2.23
  -6  -6   2   13.46    2.45
  -6  -6   2   16.49    1.65
   5   6  -2    5.31    0.82
  -5  -6   2    3.79    0.56
  -5  -6   2    2.50    0.99
  -5  -6   2    4.68    1.17
   4   6  -2   21.17    1.83
   4   6  -2   16.02    1.69
   4   6  -2   17.15    1.66
   4   6  -2   17.82    1.65
  -4  -6   2   18.50    2.23
  -4  -6   2   19.46    1.72
  -4  -6   2   17.39    2.14
  -4  -6   2   18.14    1.94
   3   6  -2    0.16    0.33
   3   6  -2    0.00    0.23
   3   6  -2    0.26    0.24
   3   6  -2   -0.05    0.18
  -3  -6   2   -0.28    0.41
  -3  -6   2    0.26    0.37
  -3  -6   2    0.24    0.70
  -2  -6   2   14.70    1.54
  -2  -6   2   15.64    1.67
  -1  -6   2    1.85    0.40
  -1  -6   2    1.89    0.51
   0  -6   2    6.95    0.91
   0  -6   2    6.96    0.94
   0  -6   2    8.67    0.81
  -1   6  -2    0.77    0.30
   1  -6   2    0.90    0.23
   1  -6   2    1.13    0.28
   1  -6   2    1.04    0.28
  -2   6  -2    5.23    0.61
  -3   6  -2    0.87    0.25
   3  -6   2    1.29    0.21
   3  -6   2    0.31    0.31
   3  -6   2    1.11    0.33
   4  -6   2   53.96    5.07
   4  -6   2   63.16    5.05
  -5   6  -2   19.77    1.89
  -5   6  -2   19.59    1.89
   5  -6   2   23.45    2.02
  -6   6  -2    1.13    0.35
  -6   6  -2    1.08    0.34
  -6   6  -2    1.08    0.22
   6  -6   2    1.34    0.51
  -7   6  -2   37.64    3.23
  -7   6  -2   37.61    3.28
   7  -6   2   33.16    3.29
  -8   6  -2    0.95    0.24
  -8   6  -2    0.90    0.38
  -8   6  -2    1.75    0.56
  -8   6  -2    0.72    0.33
   8  -6   2    1.57    0.77
   8  -6   2    1.05    0.47
   8  -6   2    1.64    0.63
  -9   6  -2    3.26    0.62
  -9   6  -2    1.54    0.38
  -9   6  -2    2.02    0.29
  -9   6  -2    3.01    0.51
   9  -6   2    2.93    0.48
 -10   6  -2    0.57    0.32
 -10   6  -2   -0.05    0.25
  10  -6   2   -0.02    0.53
   8   5  -2    6.18    0.69
   8   5  -2    4.81    0.75
  -8  -5   2    6.08    0.63
   7   5  -2    6.46    0.77
   7   5  -2    5.94    0.75
  -7  -5   2    4.93    1.07
  -7  -5   2    7.12    0.74
   6   5  -2   -0.03    0.28
   6   5  -2   -0.27    0.28
   6   5  -2   -0.47    0.40
  -6  -5   2   -0.91    1.19
  -6  -5   2   -0.63    0.67
  -6  -5   2   -0.33    0.70
  -6  -5   2   -0.11    0.29
   5   5  -2   33.44    3.04
   5   5  -2   32.33    2.92
   5   5  -2   33.59    2.95
  -5  -5   2   33.60    2.94
  -5  -5   2   37.10    3.22
  -5  -5   2   28.77    3.38
  -5  -5   2   30.64    3.26
   4   5  -2   20.88    1.81
   4   5  -2   19.04    1.85
   4   5  -2   20.18    1.94
   4   5  -2   19.01    1.84
  -4  -5   2   23.25    2.09
  -4  -5   2   20.33    2.26
  -4  -5   2   19.44    2.17
  -3  -5   2    0.79    0.47
  -3  -5   2    1.79    0.60
  -3  -5   2    0.18    0.34
  -2  -5   2    0.63    0.45
  -2  -5   2    0.62    0.34
  -2  -5   2    0.59    0.55
  -1  -5   2    0.12    0.36
  -1  -5   2    1.01    0.30
   0  -5   2    0.47    0.28
   0  -5   2    0.33    0.25
   0  -5   2    0.22    0.28
   0  -5   2    0.00    0.20
  -1   5  -2   -0.16    0.18
   1  -5   2    0.24    0.14
  -2   5  -2   14.84    1.36
  -3   5  -2    0.55    0.19
   3  -5   2    0.39    0.18
   3  -5   2   -0.20    0.30
   3  -5   2    0.40    0.18
   3  -5   2   -0.20    0.32
   4  -5   2   26.57    2.34
   4  -5   2   25.04    2.29
   5  -5   2   14.85    1.47
   5  -5   2   15.12    1.53
  -6   5  -2   11.04    1.17
  -6   5  -2   11.97    1.07
  -6   5  -2   11.66    1.16
   6  -5   2   10.39    1.34
  -7   5  -2   -0.25    0.28
  -7   5  -2    0.28    0.22
  -7   5  -2    0.27    0.38
   7  -5   2   -0.37    0.44
   7  -5   2    0.31    0.44
   7  -5   2    0.56    0.53
  -8   5  -2    0.21    0.22
  -8   5  -2    0.09    0.29
  -8   5  -2    0.03    0.39
   8  -5   2    0.08    0.71
   8  -5   2    0.98    0.52
   8  -5   2    0.78    0.41
  -9   5  -2   18.19    1.69
  -9   5  -2   15.62    1.70
  -9   5  -2   19.26    1.64
   9  -5   2   18.70    1.74
 -10   5  -2    1.26    0.23
 -10   5  -2    1.49    0.49
 -10   5  -2    1.61    0.37
  10  -5   2    1.55    0.38
   9   4  -2    0.77    0.38
   9   4  -2    0.46    0.25
  -9  -4   2    0.73    0.40
   8   4  -2    1.78    0.39
  -8  -4   2    0.37    0.59
  -8  -4   2    1.54    0.30
   7   4  -2   11.28    1.16
   7   4  -2   10.85    1.16
  -7  -4   2   10.69    1.10
  -7  -4   2   10.70    1.48
  -7  -4   2   14.69    1.86
   6   4  -2   15.89    1.40
   6   4  -2   11.16    1.41
   6   4  -2   14.81    1.38
  -6  -4   2   12.39    2.02
  -6  -4   2   14.25    1.37
  -6  -4   2   15.79    1.84
  -6  -4   2   12.12    1.74
   5   4  -2    0.57    0.35
   5   4  -2    1.72    0.43
   5   4  -2    1.93    0.47
   5   4  -2    1.95    0.49
  -5  -4   2    1.16    0.36
  -5  -4   2    1.70    0.70
  -5  -4   2    0.84    0.51
  -5  -4   2    2.17    0.72
   4   4  -2   22.91    2.12
   4   4  -2   20.60    2.10
   4   4  -2   23.06    2.16
  -4  -4   2   23.91    2.42
  -4  -4   2   25.38    2.62
  -4  -4   2   24.03    2.32
   3   4  -2    7.41    0.84
  -3  -4   2   10.23    1.02
  -3  -4   2    7.69    1.10
  -3  -4   2    8.18    1.08
   2   4  -2   39.28    3.42
   2   4  -2   40.35    3.43
  -2  -4   2   42.44    3.61
  -2  -4   2   35.76    3.51
  -2  -4   2   41.49    3.63
  -1  -4   2   35.53    3.20
   0  -4   2    0.67    0.28
   0  -4   2    0.54    0.23
   0  -4   2   -0.01    0.17
   0  -4   2    0.29    0.19
  -1   4  -2   13.19    1.21
  -2   4  -2   33.91    2.90
   2  -4   2   31.11    2.87
   2  -4   2   30.32    2.89
   2  -4   2   38.55    2.88
  -3   4  -2   61.62    5.27
   3  -4   2   62.15    5.27
   3  -4   2   59.40    5.30
   3  -4   2   63.48    5.39
   4  -4   2    1.00    0.28
   4  -4   2    0.98    0.33
   5  -4   2    4.16    0.67
   5  -4   2    3.51    0.56
  -6   4  -2    0.70    0.34
  -6   4  -2    1.02    0.34
   6  -4   2    0.58    0.82
   6  -4   2    0.08    0.42
  -7   4  -2   22.54    2.18
  -7   4  -2   23.43    2.14
  -7   4  -2   23.94    2.21
   7  -4   2   25.06    2.24
   7  -4   2   26.63    2.54
   7  -4   2   23.49    2.83
   7  -4   2   23.78    2.34
  -8   4  -2   -0.11    0.37
  -8   4  -2    0.13    0.24
  -8   4  -2    0.21    0.30
   8  -4   2    0.48    0.37
   8  -4   2    0.50    0.53
   8  -4   2    0.18    0.76
   8  -4   2   -0.63    0.97
  -9   4  -2    0.30    0.28
  -9   4  -2    0.13    0.40
  -9   4  -2    0.22    0.25
   9  -4   2   -0.02    1.28
   9  -4   2    0.54    0.37
 -10   4  -2    0.94    0.29
 -10   4  -2    0.81    0.24
  10  -4   2    1.05    0.34
   9   3  -2    0.66    0.41
   9   3  -2    1.30    0.33
  -9  -3   2    1.47    0.39
   8   3  -2    0.41    0.49
   8   3  -2    1.08    0.38
  -8  -3   2    0.92    0.26
  -8  -3   2    0.69    0.58
  -8  -3   2    1.40    0.43
   7   3  -2    1.58    0.35
   7   3  -2    1.18    0.53
   7   3  -2    1.12    0.43
   7   3  -2    1.59    0.41
  -7  -3   2    0.73    0.47
  -7  -3   2    1.65    0.70
  -7  -3   2    1.98    1.22
  -7  -3   2    1.48    0.35
   6   3  -2    7.52    0.98
   6   3  -2    8.28    0.91
  -6  -3   2    9.92    1.33
  -6  -3   2    9.11    0.98
  -6  -3   2    7.29    0.89
  -6  -3   2    7.83    1.24
   5   3  -2   30.90    2.79
   5   3  -2   32.14    2.91
   5   3  -2   33.83    2.75
   5   3  -2   28.97    2.86
  -5  -3   2   28.34    3.08
  -5  -3   2   30.05    2.98
  -5  -3   2   32.32    2.96
  -5  -3   2   30.89    2.76
   4   3  -2   83.32    7.25
  -4  -3   2   87.73    7.43
  -4  -3   2   79.53    7.32
   3   3  -2   17.23    1.81
  -3  -3   2   19.45    1.86
  -3  -3   2   20.25    1.80
  -3  -3   2   15.29    1.72
   2   3  -2    0.28    0.23
   2   3  -2    0.17    0.23
  -2  -3   2   -0.05    0.33
  -2  -3   2    0.14    0.33
  -2  -3   2    0.23    0.27
   1   3  -2    0.96    0.19
  -1  -3   2    0.67    0.35
   0  -3   2   12.31    1.23
   0  -3   2   15.07    1.29
   0  -3   2   14.41    1.29
   0  -3   2   13.65    1.23
  -1   3  -2   38.90    3.17
   1  -3   2   34.68    3.13
  -2   3  -2   53.21    4.24
   2  -3   2   48.59    4.24
   2  -3   2   50.53    4.30
   2  -3   2   46.40    4.25
   3  -3   2    6.18    0.68
   3  -3   2    6.44    0.72
   4  -3   2    5.36    0.83
   4  -3   2    5.51    0.77
   4  -3   2    6.61    0.72
   5  -3   2    0.20    0.29
   5  -3   2    0.20    0.55
   5  -3   2    0.22    0.37
  -6   3  -2    0.80    0.32
  -6   3  -2    0.48    0.24
   6  -3   2    0.55    0.66
   6  -3   2    1.68    0.56
  -7   3  -2    7.42    0.88
  -7   3  -2    7.24    0.87
  -7   3  -2    7.29    0.82
   7  -3   2    7.71    1.34
   7  -3   2    9.49    1.10
   7  -3   2    6.97    0.88
   7  -3   2    9.16    1.32
  -8   3  -2   44.95    3.76
  -8   3  -2   41.52    3.77
  -8   3  -2   44.21    3.79
   8  -3   2   45.83    4.32
   8  -3   2   37.09    4.19
   8  -3   2   41.16    3.79
   8  -3   2   44.43    3.99
  -9   3  -2    0.01    0.24
  -9   3  -2    0.05    0.27
   9  -3   2   -0.12    0.33
   9  -3   2    1.29    0.93
 -10   3  -2    0.07    0.20
 -10   3  -2   -0.03    0.34
  10  -3   2   -0.47    0.24
  10   2  -2    0.86    0.30
   9   2  -2    2.94    0.52
  -9  -2   2    3.62    0.52
   8   2  -2    8.17    0.90
   8   2  -2    5.05    0.94
  -8  -2   2    5.51    0.95
  -8  -2   2    7.81    0.91
   7   2  -2   19.55    1.70
   7   2  -2   13.74    1.88
   7   2  -2   18.94    1.76
  -7  -2   2   20.43    1.75
  -7  -2   2   17.70    1.66
  -7  -2   2   16.10    1.94
   6   2  -2   22.16    1.99
   6   2  -2   22.02    1.93
   6   2  -2   17.31    2.11
  -6  -2   2   17.18    2.13
  -6  -2   2   22.24    1.98
  -6  -2   2   21.89    1.90
   5   2  -2   62.71    5.34
   5   2  -2   63.06    5.39
  -5  -2   2   57.87    5.48
  -5  -2   2   58.83    5.20
  -5  -2   2   58.64    5.39
  -5  -2   2   60.98    5.37
   4   2  -2    2.07    0.50
   4   2  -2    2.04    0.58
  -4  -2   2    2.44    0.63
  -4  -2   2    2.40    0.54
  -4  -2   2    2.30    0.49
   3   2  -2   28.39    2.54
   3   2  -2   26.24    2.48
  -3  -2   2   28.00    2.52
  -3  -2   2   29.00    2.71
   2   2  -2    3.12    0.52
   2   2  -2    3.45    0.47
   2   2  -2    2.08    0.38
  -2  -2   2    2.77    0.49
  -2  -2   2    2.74    0.52
  -2  -2   2    2.47    0.42
   1   2  -2    0.86    0.23
   1   2  -2    0.67    0.28
   1   2  -2    1.28    0.25
  -1  -2   2    0.67    0.29
  -1  -2   2    0.23    0.22
   0  -2   2    0.68    0.25
   0  -2   2    0.94    0.19
   1  -2   2    4.88    0.51
   1  -2   2    5.75    0.53
   1  -2   2    6.27    0.64
   1  -2   2    4.58    0.54
   2  -2   2    1.76    0.27
   2  -2   2    1.91    0.29
   2  -2   2    1.77    0.42
  -3   2  -2    0.26    0.20
  -3   2  -2   -0.06    0.18
   3  -2   2   -0.02    0.22
   3  -2   2    0.43    0.22
  -4   2  -2    2.55    0.40
  -4   2  -2    3.22    0.45
   4  -2   2    3.42    0.46
   4  -2   2    2.09    0.55
   4  -2   2    2.40    0.48
  -5   2  -2    1.20    0.31
   5  -2   2    0.47    0.49
   5  -2   2    1.55    0.38
  -6   2  -2    3.09    0.45
  -6   2  -2    1.69    0.37
   6  -2   2    2.95    0.76
   6  -2   2    3.90    0.82
   6  -2   2    2.21    0.53
  -7   2  -2    9.73    1.13
  -7   2  -2   11.17    1.06
  -7   2  -2    9.66    1.07
   7  -2   2   10.78    1.26
   7  -2   2   11.13    1.13
   7  -2   2    9.72    1.47
   7  -2   2   10.56    1.48
  -8   2  -2    8.93    0.97
  -8   2  -2    9.18    0.97
   8  -2   2    8.58    1.53
   8  -2   2    9.45    1.28
   8  -2   2    6.83    1.35
   8  -2   2    9.19    1.03
  -9   2  -2   -0.64    0.31
  -9   2  -2    0.30    0.27
   9  -2   2    0.51    0.87
   9  -2   2    0.39    0.33
 -10   2  -2    0.53    0.24
  10  -2   2    0.20    0.26
  10   1  -2    2.51    0.51
 -10  -1   2    2.41    0.38
   9   1  -2    1.08    0.30
   9   1  -2    0.92    0.54
   9   1  -2    1.08    0.45
  -9  -1   2    0.72    0.31
   8   1  -2    0.48    0.33
   8   1  -2    0.91    0.61
   8   1  -2    0.14    0.45
  -8  -1   2    0.73    0.24
  -8  -1   2   -0.10    0.45
  -8  -1   2    0.45    0.38
   7   1  -2   20.32    2.10
   7   1  -2   22.57    2.32
   7   1  -2   24.87    2.52
   7   1  -2   20.86    2.01
  -7  -1   2   20.53    2.18
  -7  -1   2   21.43    1.98
  -7  -1   2   22.90    2.03
   6   1  -2    0.87    0.48
   6   1  -2    0.68    0.32
   6   1  -2    0.63    0.50
   6   1  -2    1.55    0.52
  -6  -1   2    0.49    0.27
  -6  -1   2    0.56    0.37
  -6  -1   2    1.00    0.54
  -6  -1   2    0.02    0.41
   5   1  -2   53.08    4.41
   5   1  -2   47.63    4.51
   5   1  -2   46.18    4.42
  -5  -1   2   51.35    4.42
  -5  -1   2   48.46    4.43
  -5  -1   2   48.83    4.53
   4   1  -2    3.52    0.67
   4   1  -2    4.03    0.65
   4   1  -2    2.61    0.52
  -4  -1   2    4.22    0.69
  -4  -1   2    2.60    0.53
  -4  -1   2    4.26    0.65
   3   1  -2   44.07    4.14
   3   1  -2   48.09    4.11
   3   1  -2   44.05    4.07
  -3  -1   2   46.85    4.09
  -3  -1   2   47.95    4.17
  -3  -1   2   49.34    4.12
   2   1  -2   52.07    4.56
   2   1  -2   54.95    4.60
   2   1  -2   54.04    4.62
  -2  -1   2   56.68    4.63
  -2  -1   2   47.64    4.56
  -2  -1   2   52.61    4.59
   1   1  -2   13.78    1.25
   1   1  -2   12.27    1.18
  -1  -1   2   13.54    1.24
   0   1  -2    1.66    0.23
   0   1  -2    1.52    0.30
   0  -1   2    1.71    0.25
   0  -1   2    1.67    0.23
  -1   1  -2  264.92   24.80
  -1   1  -2  306.95   24.81
   1  -1   2  307.11   24.83
  -2   1  -2    1.12    0.25
  -2   1  -2    0.97    0.35
  -2   1  -2    0.64    0.26
   2  -1   2    1.09    0.27
   2  -1   2    1.10    0.23
  -3   1  -2   20.13    1.77
  -3   1  -2   17.61    1.82
   3  -1   2   17.95    1.80
   3  -1   2   21.08    1.80
   3  -1   2   19.07    1.74
  -4   1  -2   29.37    2.86
  -4   1  -2   27.47    2.78
  -4   1  -2   31.52    2.80
   4  -1   2   30.92    2.88
   4  -1   2   36.39    2.89
   4  -1   2   31.93    2.79
  -5   1  -2    4.23    0.67
  -5   1  -2    4.36    0.64
   5  -1   2    5.18    0.77
   5  -1   2    4.46    0.74
  -6   1  -2    0.08    0.24
  -6   1  -2    0.31    0.37
   6  -1   2    0.71    0.53
   6  -1   2    0.17    0.44
   6  -1   2    0.03    0.29
   6  -1   2    0.06    0.32
  -7   1  -2   11.11    1.07
  -7   1  -2    7.87    1.08
  -7   1  -2   10.19    1.02
   7  -1   2    8.54    1.38
   7  -1   2    9.93    1.06
   7  -1   2    7.69    1.42
   7  -1   2   10.34    1.23
  -8   1  -2    4.19    0.62
  -8   1  -2    4.71    0.66
   8  -1   2    6.33    0.70
   8  -1   2    5.48    1.12
   8  -1   2    4.61    1.36
   8  -1   2    5.25    1.04
  -9   1  -2    2.64    0.44
   9  -1   2    0.94    0.76
   9  -1   2    2.27    0.43
 -10   1  -2   -0.09    0.22
  10  -1   2   -0.03    0.25
  10   0  -2    3.64    0.49
  10   0  -2    5.14    0.69
 -10   0   2    5.34    0.58
   9   0  -2   -0.21    0.30
   9   0  -2    0.18    0.49
   9   0  -2   -0.20    0.56
  -9   0   2   -0.54    0.36
  -9   0   2   -0.10    0.29
   8   0  -2    0.71    0.54
   8   0  -2    0.84    0.92
   8   0  -2    1.23    0.66
   8   0  -2    0.92    0.37
  -8   0   2    0.43    0.45
  -8   0   2    0.65    0.36
  -8   0   2    0.44    0.32
   7   0  -2    5.13    0.86
   7   0  -2    3.67    0.97
   7   0  -2    2.17    0.74
   7   0  -2    2.92    0.54
  -7   0   2    3.58    0.47
  -7   0   2    4.98    0.56
  -7   0   2    3.11    0.94
   6   0  -2    0.95    0.45
   6   0  -2    0.40    0.45
   6   0  -2   -0.06    0.56
   6   0  -2   -0.09    0.33
  -6   0   2    0.26    0.29
  -6   0   2    0.32    0.25
  -6   0   2    0.00    0.38
   5   0  -2   22.48    2.34
   5   0  -2   22.25    2.28
   5   0  -2   23.96    2.20
  -5   0   2   23.96    2.23
  -5   0   2   24.19    2.23
  -5   0   2   22.49    2.51
   4   0  -2   55.72    4.63
   4   0  -2   54.19    4.70
  -4   0   2   52.23    4.65
  -4   0   2   48.35    4.70
  -4   0   2   54.25    4.64
   3   0  -2    6.47    0.88
   3   0  -2    6.57    0.87
   3   0  -2    8.73    0.80
  -3   0   2    8.50    0.81
  -3   0   2    6.15    0.81
  -3   0   2    5.99    0.87
   2   0  -2  105.34    8.85
   2   0  -2  102.23    8.84
   2   0  -2   96.19    8.80
  -2   0   2  102.16    8.82
  -2   0   2  112.57    9.03
   1   0  -2  314.35   25.52
  -1   0   2  305.95   25.51
  -1   0   2  273.47   25.49
  -1   0   2  310.41   25.52
   0   0  -2   71.25    6.55
   0   0  -2   78.11    6.59
   0   0   2   82.37    6.56
   0   0   2   76.40    6.55
  -1   0  -2    2.66    0.45
  -1   0  -2    2.81    0.36
  -1   0  -2    2.08    0.33
   1   0   2    2.64    0.27
   1   0   2    3.03    0.40
   1   0   2    2.49    0.31
  -2   0  -2   20.68    1.86
  -2   0  -2   19.65    1.78
   2   0   2   18.63    1.72
   2   0   2   17.98    1.82
   2   0   2   19.80    1.76
  -3   0  -2    0.06    0.25
  -3   0  -2    0.08    0.38
  -3   0  -2    0.00    0.39
   3   0   2    0.16    0.23
   3   0   2    0.55    0.34
   3   0   2    0.40    0.31
  -4   0  -2   46.95    4.45
  -4   0  -2   52.08    4.37
  -4   0  -2   46.14    4.33
   4   0   2   52.93    4.40
   4   0   2   49.58    4.39
   4   0   2   48.60    4.31
  -5   0  -2    1.25    0.43
  -5   0  -2    0.92    0.42
   5   0   2    0.62    0.36
   5   0   2    1.77    0.52
   5   0   2    1.50    0.47
  -6   0  -2    2.03    0.33
  -6   0  -2    1.47    0.38
  -6   0  -2    1.94    0.53
   6   0   2    2.40    0.68
   6   0   2    1.99    0.51
   6   0   2    2.79    0.70
   6   0   2    2.25    0.42
  -7   0  -2    1.41    0.35
  -7   0  -2    0.75    0.58
  -7   0  -2    0.71    0.28
   7   0   2    1.56    0.77
   7   0   2    0.74    0.83
   7   0   2    1.13    0.56
   7   0   2    0.69    0.33
  -8   0  -2    0.28    0.43
  -8   0  -2    0.89    0.34
   8   0   2    0.52    0.57
   8   0   2    1.30    0.95
   8   0   2    0.64    0.33
   8   0   2    0.62    0.65
  -9   0  -2   -0.29    0.30
   9   0   2    0.73    0.65
   9   0   2   -0.07    0.28
   9   0   2    0.12    0.52
 -10   0  -2   15.46    1.30
  10   0   2   12.34    1.24
  10   0   2   14.08    1.47
  10  -1  -2    0.99    0.30
 -10   1   2    1.11    0.30
   9  -1  -2    0.60    0.35
   9  -1  -2    0.96    0.74
  -9   1   2    0.32    0.31
  -9   1   2    0.49    0.30
   8  -1  -2    6.03    0.72
   8  -1  -2    5.46    1.14
   8  -1  -2    4.82    1.01
  -8   1   2    5.03    0.65
  -8   1   2    5.16    0.67
  -8   1   2    4.56    0.62
   7  -1  -2    0.47    0.70
   7  -1  -2    0.28    0.54
   7  -1  -2   -0.17    0.46
   7  -1  -2    0.67    0.35
  -7   1   2    0.11    0.36
  -7   1   2    0.19    0.28
  -7   1   2    0.07    0.26
   6  -1  -2    7.98    1.04
   6  -1  -2    8.24    1.23
   6  -1  -2    9.39    1.23
   6  -1  -2    8.49    0.94
  -6   1   2    8.07    0.93
  -6   1   2    7.20    0.85
  -6   1   2    7.98    0.99
   5  -1  -2   47.59    4.30
   5  -1  -2   47.09    4.17
   5  -1  -2   47.47    4.27
  -5   1   2   47.25    4.19
  -5   1   2   46.56    4.15
   4  -1  -2   19.54    1.89
   4  -1  -2   20.34    1.80
   4  -1  -2   19.24    1.87
  -4   1   2   18.65    1.78
  -4   1   2   18.75    1.80
  -4   1   2   18.23    1.85
   3  -1  -2  187.47   16.00
   3  -1  -2  194.71   16.01
   3  -1  -2  185.22   15.94
  -3   1   2  178.56   15.98
  -3   1   2  186.02   15.95
  -3   1   2  193.56   15.95
   2  -1  -2   21.06    1.85
   2  -1  -2   17.79    1.79
  -2   1   2   21.69    1.80
  -2   1   2   20.79    1.83
  -2   1   2   20.29    1.80
   1  -1  -2    0.28    0.22
  -1   1   2    0.27    0.17
  -1   1   2    0.18    0.15
  -1   1   2    0.32    0.16
   0  -1  -2   14.75    1.39
   0  -1  -2   17.00    1.45
   0   1   2   16.98    1.39
   0   1   2   16.87    1.39
   0   1   2   14.30    1.37
   0   1   2   15.17    1.38
  -1  -1  -2  232.84   19.26
   1   1   2  224.46   19.16
   1   1   2  221.45   19.18
  -2  -1  -2   10.01    1.18
  -2  -1  -2   10.27    0.99
  -2  -1  -2    8.89    1.02
   2   1   2    9.77    0.90
   2   1   2    8.67    0.98
   2   1   2    9.01    1.01
   2   1   2    9.94    0.93
  -3  -1  -2   17.45    1.85
  -3  -1  -2   18.84    1.71
   3   1   2   18.42    1.74
   3   1   2   18.36    1.67
   3   1   2   17.71    1.74
  -4  -1  -2   -0.04    0.27
  -4  -1  -2   -0.14    0.44
  -4  -1  -2    0.57    0.37
   4   1   2    0.29    0.37
   4   1   2    0.30    0.28
   4   1   2    0.36    0.34
  -5  -1  -2   16.54    1.81
  -5  -1  -2   14.87    1.61
  -5  -1  -2   16.46    1.63
   5   1   2   14.39    1.68
   5   1   2   14.40    1.64
   5   1   2   15.61    1.55
  -6  -1  -2    0.23    0.44
  -6  -1  -2    2.51    0.42
  -6  -1  -2    1.68    0.74
  -6  -1  -2    1.22    0.28
   6   1   2    0.21    0.47
   6   1   2    0.90    0.33
   6   1   2    1.64    0.49
   6   1   2    0.85    0.48
  -7  -1  -2   14.65    1.67
  -7  -1  -2   16.33    1.52
  -7  -1  -2   14.54    1.39
   7   1   2   13.84    1.77
   7   1   2   13.80    1.43
   7   1   2   17.02    1.82
   7   1   2   14.65    1.56
  -8  -1  -2    7.36    1.06
  -8  -1  -2    7.90    0.94
  -8  -1  -2    7.68    0.79
   8   1   2    8.18    0.88
   8   1   2    8.20    0.95
   8   1   2    7.31    1.19
  -9  -1  -2    1.76    0.36
   9   1   2    0.89    0.27
   9   1   2   -0.63    0.54
   9   1   2    1.12    0.45
 -10  -1  -2    1.62    0.33
  10   1   2    1.88    0.44
  10  -2  -2   -0.09    0.27
 -10   2   2   -0.08    0.23
 -10   2   2   -0.44    0.24
   9  -2  -2    0.11    0.78
   9  -2  -2    0.31    0.34
  -9   2   2    0.33    0.29
  -9   2   2    0.19    0.25
   8  -2  -2   -0.46    0.58
   8  -2  -2   -0.80    0.93
   8  -2  -2   -0.03    0.71
   8  -2  -2   -0.36    0.33
  -8   2   2    0.15    0.24
  -8   2   2   -0.17    0.29
   7  -2  -2    1.01    0.64
   7  -2  -2    1.28    0.52
   7  -2  -2    0.95    0.41
   7  -2  -2    0.29    0.62
  -7   2   2    0.50    0.28
  -7   2   2    1.59    0.59
  -7   2   2    1.33    0.31
   6  -2  -2    6.61    1.06
   6  -2  -2    9.61    1.01
   6  -2  -2    9.07    1.60
   6  -2  -2    7.06    1.57
  -6   2   2    7.26    0.82
  -6   2   2    6.60    0.81
   5  -2  -2   28.72    2.54
   5  -2  -2   29.28    2.67
   5  -2  -2   25.43    2.64
  -5   2   2   28.21    2.47
  -5   2   2   26.78    2.47
   4  -2  -2    0.70    0.41
   4  -2  -2    0.04    0.22
   4  -2  -2    0.74    0.38
  -4   2   2   -0.19    0.26
  -4   2   2    0.08    0.23
  -4   2   2    0.83    0.27
   3  -2  -2    2.72    0.49
   3  -2  -2    2.97    0.41
  -3   2   2    3.37    0.41
  -3   2   2    3.37    0.42
  -3   2   2    3.09    0.40
   2  -2  -2    5.19    0.59
   2  -2  -2    5.62    0.66
  -2   2   2    6.33    0.61
   1  -2  -2   17.25    1.47
   1  -2  -2   14.58    1.42
   1  -2  -2   16.26    1.46
  -1   2   2   16.27    1.43
   0  -2  -2   24.95    2.12
   0  -2  -2   23.63    2.07
   0   2   2   23.87    2.04
   0   2   2   22.37    2.07
  -1  -2  -2    4.14    0.52
  -1  -2  -2    4.75    0.68
   1   2   2    3.29    0.47
   1   2   2    4.27    0.47
   1   2   2    4.52    0.52
   1   2   2    4.60    0.52
  -2  -2  -2    3.35    0.67
  -2  -2  -2    3.61    0.58
  -2  -2  -2    4.85    0.57
   2   2   2    4.07    0.54
   2   2   2    3.43    0.53
   2   2   2    3.71    0.46
  -3  -2  -2   63.67    5.38
  -3  -2  -2   58.99    5.40
  -3  -2  -2   63.30    5.72
   3   2   2   64.55    5.39
   3   2   2   62.18    5.33
   3   2   2   57.81    5.38
  -4  -2  -2   25.76    2.55
  -4  -2  -2   25.56    2.68
  -4  -2  -2   27.69    2.52
   4   2   2   28.91    2.55
   4   2   2   24.86    2.55
   4   2   2   29.08    2.47
  -5  -2  -2    0.09    0.38
  -5  -2  -2    1.18    0.29
  -5  -2  -2    1.27    0.46
  -5  -2  -2    0.28    0.55
   5   2   2    0.69    0.35
   5   2   2    0.75    0.44
   5   2   2    1.25    0.34
  -6  -2  -2    6.01    0.68
  -6  -2  -2    7.62    1.03
  -6  -2  -2    4.62    0.70
  -6  -2  -2    5.61    0.93
   6   2   2    4.30    0.68
   6   2   2    4.89    0.90
   6   2   2    6.78    0.73
  -7  -2  -2    2.84    0.73
  -7  -2  -2    2.32    0.41
  -7  -2  -2    3.13    0.53
   7   2   2    3.33    0.47
   7   2   2    2.65    0.71
   7   2   2    4.12    0.59
  -8  -2  -2    0.39    0.28
  -8  -2  -2    0.37    0.51
  -8  -2  -2   -0.26    0.35
   8   2   2   -0.67    0.52
   8   2   2    0.30    0.45
   8   2   2    0.73    0.53
   8   2   2    0.39    0.38
  -9  -2  -2    1.83    0.42
   9   2   2    2.31    0.46
  10  -3  -2    4.84    0.69
 -10   3   2    6.92    0.69
 -10   3   2    6.82    0.71
   9  -3  -2    0.81    0.92
   9  -3  -2    1.27    0.44
  -9   3   2    0.89    0.30
  -9   3   2    1.32    0.34
   8  -3  -2    0.65    0.94
   8  -3  -2    3.43    1.08
   8  -3  -2    2.14    0.50
   8  -3  -2    2.81    0.75
  -8   3   2    3.52    0.55
  -8   3   2    3.15    0.49
  -8   3   2    3.18    0.43
   7  -3  -2    0.99    0.76
   7  -3  -2   -0.22    0.36
   7  -3  -2    0.78    0.48
   7  -3  -2   -0.22    0.53
  -7   3   2    0.64    0.24
  -7   3   2    0.29    0.33
  -7   3   2   -0.18    0.38
   6  -3  -2   -0.01    0.44
   6  -3  -2   -0.04    0.59
   6  -3  -2    0.19    0.34
  -6   3   2    0.40    0.23
   5  -3  -2   16.19    1.71
   5  -3  -2   13.73    1.78
   5  -3  -2   18.51    1.61
  -5   3   2   16.23    1.53
   4  -3  -2   94.30    7.92
   4  -3  -2   81.62    7.94
   4  -3  -2   87.70    7.84
  -4   3   2  101.36    7.83
   3  -3  -2    2.01    0.41
   3  -3  -2    2.66    0.35
  -3   3   2    2.56    0.38
   2  -3  -2    0.51    0.18
   2  -3  -2    0.52    0.34
   2  -3  -2    0.67    0.22
   2  -3  -2    1.06    0.24
  -2   3   2    0.54    0.25
   1  -3  -2    1.58    0.29
   1  -3  -2    1.45    0.26
   1  -3  -2    1.15    0.20
  -1   3   2    2.01    0.31
   0  -3  -2   38.10    3.22
   0  -3  -2   34.26    3.15
   0  -3  -2   34.67    3.18
   0   3   2   39.45    3.18
  -1  -3  -2  123.02   11.11
  -1  -3  -2  137.53   11.22
   1   3   2  124.56   11.10
   1   3   2  136.43   11.07
  -2  -3  -2   61.44    4.97
  -2  -3  -2   52.10    4.99
  -2  -3  -2   58.04    5.09
   2   3   2   57.16    4.91
   2   3   2   58.86    4.93
   2   3   2   54.37    4.90
  -3  -3  -2   36.72    2.91
  -3  -3  -2   29.81    3.01
  -3  -3  -2   32.02    3.08
   3   3   2   27.39    2.88
   3   3   2   31.99    2.86
   3   3   2   32.76    2.81
  -4  -3  -2    5.03    0.97
  -4  -3  -2    4.69    0.83
  -4  -3  -2    6.69    0.83
   4   3   2    5.44    0.76
   4   3   2    5.52    0.79
  -5  -3  -2    0.29    0.60
  -5  -3  -2    0.40    0.47
  -5  -3  -2    0.24    0.24
  -5  -3  -2    0.13    0.37
   5   3   2    0.58    0.42
   5   3   2    0.54    0.31
   5   3   2    0.29    0.27
  -6  -3  -2    0.33    0.30
  -6  -3  -2    1.06    0.49
  -6  -3  -2    0.85    0.61
  -6  -3  -2    0.55    0.64
   6   3   2    0.86    0.79
   6   3   2    0.54    0.29
   6   3   2    0.67    0.34
  -7  -3  -2   18.21    1.90
  -7  -3  -2   16.95    1.53
  -7  -3  -2   14.13    1.64
   7   3   2   15.89    1.76
   7   3   2   16.59    1.59
   7   3   2   16.69    1.51
  -8  -3  -2   -0.01    0.23
  -8  -3  -2   -0.04    0.57
  -8  -3  -2    0.51    0.39
   8   3   2    0.44    0.33
   8   3   2   -0.74    0.52
   8   3   2   -0.41    0.48
  -9  -3  -2    1.96    0.42
   9   3   2    2.44    0.40
  10  -4  -2    0.61    0.34
 -10   4   2    1.23    0.27
 -10   4   2    1.24    0.30
   9  -4  -2    2.29    1.24
   9  -4  -2    4.28    0.66
  -9   4   2    4.33    0.64
  -9   4   2    5.91    0.67
  -9   4   2    5.00    0.60
   8  -4  -2    0.17    0.39
   8  -4  -2    0.54    1.04
   8  -4  -2   -0.52    0.53
   8  -4  -2   -0.85    0.70
  -8   4   2   -0.27    0.33
  -8   4   2    0.47    0.30
   7  -4  -2    9.64    1.19
   7  -4  -2    9.82    1.61
   7  -4  -2   12.27    1.60
   7  -4  -2   11.01    1.31
  -7   4   2   10.03    1.01
  -7   4   2   10.03    1.10
  -7   4   2   11.73    1.16
   6  -4  -2   13.27    1.48
   6  -4  -2   14.98    1.68
   6  -4  -2   15.58    1.88
  -6   4   2   14.66    1.42
   5  -4  -2    1.00    0.44
   5  -4  -2    1.48    0.77
   5  -4  -2    1.82    0.41
  -5   4   2    1.92    0.39
   4  -4  -2    7.39    0.85
   4  -4  -2    5.87    0.73
  -4   4   2    6.57    0.82
   3  -4  -2   14.32    1.42
  -3   4   2   16.06    1.41
   2  -4  -2   13.07    1.16
   2  -4  -2   14.69    1.15
   2  -4  -2   12.59    1.17
   2  -4  -2   11.11    1.16
   1  -4  -2   14.68    1.25
   1  -4  -2   12.23    1.23
   1  -4  -2   14.40    1.24
   1  -4  -2   14.06    1.23
  -1   4   2   13.96    1.30
   0  -4  -2   73.94    6.50
   0  -4  -2   68.54    6.49
   0  -4  -2   83.22    6.58
   0   4   2   78.97    6.52
  -1  -4  -2    3.58    0.72
  -1  -4  -2    5.36    0.65
   1   4   2    5.23    0.61
  -2  -4  -2  162.94   13.53
  -2  -4  -2  160.46   13.46
  -2  -4  -2  163.34   13.40
   2   4   2  149.83   13.35
   2   4   2  147.02   13.31
   2   4   2  157.36   13.30
  -3  -4  -2    7.59    0.85
  -3  -4  -2    6.11    0.88
  -3  -4  -2    6.21    1.00
   3   4   2    4.81    0.69
  -4  -4  -2    3.44    0.87
  -4  -4  -2    2.77    0.84
  -4  -4  -2    2.61    0.63
   4   4   2    3.02    0.54
   4   4   2    2.95    0.58
   4   4   2    3.07    0.44
  -5  -4  -2   14.19    1.67
  -5  -4  -2   14.16    1.89
  -5  -4  -2   15.22    1.33
  -5  -4  -2   14.78    1.60
   5   4   2   14.76    1.46
   5   4   2   13.23    1.33
   5   4   2   11.34    1.35
   5   4   2   13.54    1.31
  -6  -4  -2    2.32    1.20
  -6  -4  -2    0.79    0.68
  -6  -4  -2    1.48    0.72
  -6  -4  -2    1.66    0.38
   6   4   2    1.70    0.39
   6   4   2    1.91    0.49
  -7  -4  -2    0.52    0.27
  -7  -4  -2    0.43    0.65
  -7  -4  -2    1.72    0.74
  -7  -4  -2   -0.45    1.13
   7   4   2   -0.18    0.42
   7   4   2    0.67    0.32
  -8  -4  -2    0.35    0.60
  -8  -4  -2    1.64    0.65
  -8  -4  -2    0.66    0.25
   8   4   2    1.13    0.33
   8   4   2    0.74    0.52
  -9  -4  -2    1.97    0.45
   9   4   2    2.62    0.39
  10  -5  -2    0.19    0.32
 -10   5   2    0.58    0.25
 -10   5   2    0.17    0.18
   9  -5  -2    2.61    0.54
  -9   5   2    3.38    0.43
  -9   5   2    2.81    0.47
  -9   5   2    3.01    0.53
   8  -5  -2    0.33    0.71
   8  -5  -2    0.00    0.37
   8  -5  -2    0.49    0.54
  -8   5   2   -0.04    0.22
  -8   5   2    0.24    0.30
  -8   5   2    0.38    0.36
   7  -5  -2   14.55    1.46
   7  -5  -2   11.15    1.28
   7  -5  -2    8.68    1.48
  -7   5   2   11.64    1.19
  -7   5   2   13.08    1.24
  -7   5   2   11.20    1.09
   6  -5  -2    0.30    0.34
   6  -5  -2    0.66    0.48
  -6   5   2   -0.22    0.26
  -6   5   2    0.28    0.20
  -6   5   2    1.10    0.62
  -6   5   2   -0.42    0.25
  -6   5   2   -0.03    0.33
   5  -5  -2   -0.15    0.26
   5  -5  -2   -0.12    0.35
  -5   5   2   -0.10    0.30
   4  -5  -2   30.52    2.71
   4  -5  -2   30.77    2.78
  -4   5   2   30.66    2.74
   3  -5  -2    3.05    0.46
   3  -5  -2    2.28    0.35
   3  -5  -2    1.61    0.29
   3  -5  -2    1.17    0.39
  -3   5   2    2.27    0.39
   2  -5  -2    1.65    0.23
   2  -5  -2    1.28    0.25
  -2   5   2    1.55    0.33
   1  -5  -2   31.50    2.64
   1  -5  -2   27.66    2.68
  -1   5   2   32.94    2.72
   0  -5  -2    8.61    0.89
   0  -5  -2    9.04    1.03
   0  -5  -2    7.42    0.84
   0   5   2    7.25    0.86
  -1  -5  -2    1.79    0.38
  -1  -5  -2    0.92    0.51
   1   5   2    2.10    0.39
  -2  -5  -2    0.28    0.47
  -2  -5  -2    0.81    0.53
  -2  -5  -2    0.35    0.31
   2   5   2   -0.03    0.21
  -3  -5  -2   59.40    4.87
  -3  -5  -2   51.23    4.98
  -3  -5  -2   51.24    4.91
  -4  -5  -2   10.07    1.08
  -4  -5  -2   11.60    1.50
  -4  -5  -2   12.34    1.32
  -4  -5  -2   10.71    1.59
   4   5   2    9.93    1.07
   4   5   2   11.21    1.21
   4   5   2   10.69    1.09
  -5  -5  -2    7.37    1.34
  -5  -5  -2    7.71    0.79
  -5  -5  -2    6.23    1.15
  -5  -5  -2    7.10    1.08
   5   5   2    5.58    0.79
   5   5   2    5.64    0.74
   5   5   2    7.10    0.92
  -6  -5  -2   20.17    2.91
  -6  -5  -2   24.18    2.55
  -6  -5  -2   21.69    2.54
  -6  -5  -2   24.45    2.13
   6   5   2   22.44    2.11
   6   5   2   24.08    2.25
  -7  -5  -2   11.14    1.60
  -7  -5  -2   13.33    1.20
   7   5   2   11.46    1.23
   7   5   2   13.14    1.35
  -8  -5  -2    0.86    0.23
   8   5   2    1.18    0.47
   8   5   2    1.09    0.29
  10  -6  -2   -0.10    0.40
 -10   6   2    0.03    0.20
 -10   6   2    0.13    0.32
   9  -6  -2    4.80    0.76
  -9   6   2    6.98    0.81
  -9   6   2    6.27    0.63
  -9   6   2    6.60    0.76
   8  -6  -2    0.86    0.62
   8  -6  -2    1.14    0.46
   8  -6  -2   -0.03    0.78
  -8   6   2    0.68    0.31
  -8   6   2   -0.08    0.33
  -8   6   2    0.41    0.22
   7  -6  -2    8.80    1.17
  -7   6   2   11.50    1.15
  -7   6   2   11.67    1.11
  -7   6   2   10.82    1.09
  -7   6   2   11.29    1.18
   6  -6  -2   18.01    2.13
   6  -6  -2   23.15    2.04
  -6   6   2   19.45    1.90
  -6   6   2   21.74    1.94
  -6   6   2   21.09    1.88
   5  -6  -2   20.43    1.84
   5  -6  -2   17.90    1.75
  -5   6   2   16.37    1.63
  -5   6   2   19.25    1.74
  -5   6   2   16.89    1.70
   4  -6  -2    9.36    0.94
   4  -6  -2    9.45    1.02
  -4   6   2    9.07    0.99
   3  -6  -2    5.89    0.64
   3  -6  -2    7.53    0.70
   3  -6  -2    4.82    0.73
  -3   6   2    6.39    0.76
   2  -6  -2   26.05    2.40
   2  -6  -2   29.95    2.39
   2  -6  -2   26.65    2.41
   2  -6  -2   26.76    2.40
  -2   6   2   27.83    2.48
   1  -6  -2   10.11    1.11
   1  -6  -2   12.36    1.16
   1  -6  -2   13.59    1.23
  -1   6   2   12.18    1.20
   0  -6  -2    5.71    0.86
   0  -6  -2    4.93    0.76
   0  -6  -2    6.19    0.72
   0   6   2    6.08    0.72
  -1  -6  -2   30.14    2.79
  -1  -6  -2   25.58    2.57
   1   6   2   29.56    2.57
  -2  -6  -2   95.40    8.97
  -2  -6  -2  106.74    8.75
   2   6   2   99.20    8.68
  -3  -6  -2    7.08    0.97
  -3  -6  -2    5.42    1.12
  -3  -6  -2    9.02    1.04
  -3  -6  -2    7.66    1.26
   3   6   2    6.29    0.75
   3   6   2    7.34    0.93
   3   6   2    7.22    0.75
   3   6   2    7.17    0.81
   3   6   2    6.27    0.87
  -4  -6  -2    7.54    1.28
  -4  -6  -2    7.77    1.09
  -4  -6  -2    7.18    0.87
  -4  -6  -2    5.57    1.20
   4   6   2    7.20    0.83
   4   6   2    7.20    0.95
   4   6   2    8.16    1.02
   4   6   2    7.89    0.82
  -5  -6  -2   16.92    2.19
  -5  -6  -2   17.50    1.66
  -5  -6  -2   19.88    2.46
  -5  -6  -2   20.68    2.06
   5   6   2   15.22    1.66
   5   6   2   17.21    1.64
   5   6   2   21.11    1.83
  -6  -6  -2    1.26    0.84
  -6  -6  -2    0.75    0.34
  -6  -6  -2    4.16    1.81
  -6  -6  -2    0.48    0.80
   6   6   2    0.46    0.42
   6   6   2    1.79    0.38
   6   6   2    0.77    0.31
  -7  -6  -2    0.46    0.76
  -7  -6  -2    1.00    0.29
   7   6   2    0.69    0.28
   7   6   2    0.66    0.42
  -8  -6  -2    0.46    0.20
   8   6   2    1.06    0.41
   8   6   2    1.14    0.26
  10  -7  -2   -0.12    0.28
 -10   7   2    0.44    0.28
 -10   7   2    0.35    0.25
   9  -7  -2    0.08    0.37
  -9   7   2    0.45    0.34
  -9   7   2   -0.11    0.25
   8  -7  -2    0.77    1.42
   8  -7  -2    0.88    0.69
   8  -7  -2    2.17    0.53
  -8   7   2    1.22    0.37
  -8   7   2    1.20    0.37
   7  -7  -2    0.26    0.52
   7  -7  -2    0.52    0.62
  -7   7   2    0.22    0.33
  -7   7   2    0.40    0.30
  -7   7   2   -0.09    0.28
   6  -7  -2    0.10    0.39
   6  -7  -2    0.11    0.43
  -6   7   2    0.82    0.59
  -6   7   2    0.22    0.27
  -6   7   2    0.33    0.30
  -6   7   2    0.23    0.29
   5  -7  -2   19.06    1.71
   5  -7  -2   17.02    1.79
  -5   7   2   19.35    1.74
  -5   7   2   18.71    1.69
  -5   7   2   17.63    1.60
  -5   7   2   15.49    1.63
  -5   7   2   16.95    1.83
   4  -7  -2    7.68    0.84
   4  -7  -2    9.05    0.92
  -4   7   2    7.33    0.89
  -4   7   2    6.91    0.80
  -4   7   2    8.01    0.91
   3  -7  -2    4.29    0.55
   3  -7  -2    3.71    0.46
   3  -7  -2    3.70    0.54
  -3   7   2    4.07    0.61
   2  -7  -2    3.49    0.45
   2  -7  -2    4.01    0.53
   2  -7  -2    3.05    0.47
  -2   7   2    3.59    0.54
   1  -7  -2   14.95    1.44
   1  -7  -2   16.35    1.60
   1  -7  -2   13.76    1.48
  -1   7   2   16.58    1.52
   0  -7  -2    2.70    0.63
   0  -7  -2    1.85    0.41
   0   7   2    1.21    0.37
  -1  -7  -2    4.03    0.81
  -1  -7  -2    3.19    0.80
   1   7   2    3.32    0.60
   1   7   2    4.44    0.60
   1   7   2    4.20    0.54
   1   7   2    3.78    0.49
  -2  -7  -2   24.24    2.20
  -2  -7  -2   18.31    2.32
   2   7   2   21.85    1.96
   2   7   2   21.28    2.02
   2   7   2   22.86    2.16
   2   7   2   23.44    2.14
   2   7   2   23.16    1.99
  -3  -7  -2   13.12    1.68
  -3  -7  -2   12.28    1.30
  -3  -7  -2   10.94    1.11
   3   7   2    9.13    0.98
   3   7   2    9.20    1.04
  -4  -7  -2    2.39    0.89
  -4  -7  -2    3.17    1.02
  -4  -7  -2    2.55    0.44
  -4  -7  -2    2.28    0.69
   4   7   2    2.46    0.44
   4   7   2    1.03    0.47
   4   7   2    2.00    0.54
   4   7   2    2.43    0.39
  -5  -7  -2    5.47    0.66
  -5  -7  -2    2.64    1.63
  -5  -7  -2    4.12    1.22
   5   7   2    5.08    0.63
   5   7   2    4.58    0.74
   5   7   2    5.24    0.65
  -6  -7  -2    1.24    1.00
  -6  -7  -2    1.17    0.33
   6   7   2    0.70    0.36
   6   7   2    1.42    0.30
   6   7   2    0.82    0.45
  -7  -7  -2   -0.01    0.19
   7   7   2    0.16    0.19
   7   7   2   -0.04    0.31
  10  -8  -2    0.63    0.35
 -10   8   2    1.83    0.32
 -10   8   2    1.47    0.32
   9  -8  -2    8.40    1.10
  -9   8   2   10.76    1.00
  -9   8   2    9.30    1.02
   8  -8  -2    2.76    0.65
  -8   8   2    3.83    0.78
  -8   8   2    3.04    0.55
   7  -8  -2    4.37    0.82
   7  -8  -2    4.62    1.01
  -7   8   2    5.64    0.60
  -7   8   2    3.58    0.58
  -7   8   2    3.80    0.60
   6  -8  -2   -0.13    0.50
   6  -8  -2   -0.04    0.80
  -6   8   2    0.64    0.30
  -6   8   2   -0.26    0.25
  -6   8   2   -0.52    0.30
  -6   8   2    0.11    0.53
   5  -8  -2    2.17    0.53
   5  -8  -2    1.86    0.40
  -5   8   2    1.14    0.55
  -5   8   2    1.25    0.34
  -5   8   2    1.13    0.32
  -5   8   2    0.95    0.36
  -5   8   2    1.31    0.44
   4  -8  -2    0.21    0.33
   4  -8  -2    0.05    0.27
  -4   8   2    0.47    0.51
  -4   8   2   -0.49    0.28
  -4   8   2   -0.22    0.29
  -4   8   2   -0.04    0.33
  -4   8   2   -0.24    0.23
  -3   8   2    0.61    0.39
  -3   8   2    0.55    0.29
  -3   8   2    0.08    0.31
  -3   8   2    0.43    0.34
  -3   8   2    0.32    0.26
   2  -8  -2   27.85    2.43
  -2   8   2   24.64    2.26
  -2   8   2   26.97    2.41
  -2   8   2   26.30    2.37
  -2   8   2   23.89    2.31
   1  -8  -2    6.28    0.76
   1  -8  -2    6.09    0.95
  -1   8   2    6.29    0.80
  -1   8   2    6.59    0.68
  -1   8   2    5.96    0.81
  -1   8   2    6.79    0.68
  -1   8   2    5.03    0.70
   0  -8  -2    8.72    1.33
   0  -8  -2   11.45    1.19
   0   8   2   10.24    1.15
   0   8   2   10.37    1.06
   0   8   2   11.84    1.04
   0   8   2   10.95    1.49
   0   8   2   11.30    1.02
   0   8   2    8.82    1.13
  -1  -8  -2   11.24    1.61
  -1  -8  -2   13.36    1.41
   1   8   2   13.04    1.23
   1   8   2   13.65    1.22
   1   8   2   14.16    1.28
   1   8   2   11.96    1.35
   1   8   2   12.31    1.15
   1   8   2   12.96    1.37
   1   8   2   12.66    1.38
  -2  -8  -2   19.71    2.33
  -2  -8  -2   22.48    2.08
   2   8   2   20.29    1.84
   2   8   2   19.25    1.88
   2   8   2   19.07    1.84
   2   8   2   23.52    2.02
   2   8   2   22.56    2.03
   2   8   2   18.67    1.80
  -3  -8  -2    9.25    1.20
  -3  -8  -2    9.24    1.47
  -3  -8  -2    7.56    0.94
   3   8   2    8.72    1.10
   3   8   2    7.74    0.90
   3   8   2    9.98    1.10
   3   8   2    7.52    0.83
  -4  -8  -2    3.15    1.07
  -4  -8  -2    5.11    0.64
  -4  -8  -2    4.86    0.97
   4   8   2    3.95    0.75
   4   8   2    5.33    0.65
   4   8   2    4.19    0.74
   4   8   2    5.76    0.60
  -5  -8  -2    1.39    1.33
  -5  -8  -2    0.25    0.30
   5   8   2    0.02    0.22
   5   8   2    0.41    0.38
   5   8   2   -0.29    0.24
  -6  -8  -2   -0.09    0.22
   6   8   2    0.16    0.29
   6   8   2    0.32    0.34
   6   8   2   -0.92    0.29
   6   8   2   -0.21    0.19
  -7  -8  -2    0.56    0.20
   7   8   2    0.32    0.19
   7   8   2    0.56    0.53
   7   8   2    0.73    0.16
  10  -9  -2    3.48    0.56
 -10   9   2    4.40    0.53
 -10   9   2    5.30    0.54
   9  -9  -2    0.28    0.50
  -9   9   2    0.87    0.32
  -9   9   2    1.20    0.31
  -8   9   2    0.37    0.28
  -8   9   2    0.53    0.34
   7  -9  -2   -0.31    0.70
   7  -9  -2   -0.95    0.67
  -7   9   2    0.20    0.26
  -7   9   2    0.18    0.31
  -7   9   2    0.26    0.29
   6  -9  -2    0.53    0.55
   6  -9  -2    0.38    0.62
  -6   9   2    0.49    0.35
  -6   9   2   -0.45    0.25
  -6   9   2    0.22    0.28
   5  -9  -2    2.87    0.66
   5  -9  -2    2.60    0.52
  -5   9   2    1.89    0.56
  -5   9   2    2.03    0.43
  -5   9   2    1.66    0.59
  -5   9   2    0.87    0.33
  -5   9   2    2.47    0.46
   4  -9  -2    1.72    0.56
  -4   9   2    3.44    0.45
  -4   9   2    3.11    0.52
  -4   9   2    3.14    0.46
  -4   9   2    2.90    0.63
  -4   9   2    3.02    0.49
  -4   9   2    2.85    0.56
   3  -9  -2    6.24    0.94
  -3   9   2    7.63    0.99
  -3   9   2    7.25    0.80
  -3   9   2    7.83    0.80
  -3   9   2    7.13    0.83
  -3   9   2    6.74    0.85
  -3   9   2    8.76    0.99
   2  -9  -2    0.27    0.46
  -2   9   2    0.36    0.25
  -2   9   2    0.38    0.25
  -2   9   2    0.38    0.38
  -2   9   2    0.44    0.37
  -2   9   2    0.30    0.28
   1  -9  -2   13.72    1.44
   1  -9  -2   14.86    1.66
  -1   9   2   13.98    1.48
  -1   9   2   15.74    1.33
  -1   9   2   11.79    1.35
  -1   9   2   13.56    1.58
  -1   9   2   15.55    1.46
  -1   9   2   14.26    1.32
   0  -9  -2   11.72    1.55
   0  -9  -2   11.40    1.31
   0   9   2   12.54    1.26
   0   9   2   13.59    1.31
   0   9   2   10.04    1.15
   0   9   2   11.70    1.13
   0   9   2   11.22    1.28
   0   9   2   11.69    1.14
  -1  -9  -2   22.55    2.16
  -1  -9  -2   21.76    2.51
   1   9   2   21.90    1.99
   1   9   2   21.62    2.09
   1   9   2   21.98    1.94
   1   9   2   22.58    2.10
   1   9   2   19.55    2.01
  -2  -9  -2    0.40    0.52
  -2  -9  -2    0.50    0.74
   2   9   2    0.25    0.26
   2   9   2    0.78    0.48
   2   9   2    0.48    0.27
   2   9   2    0.60    0.45
   2   9   2    0.34    0.25
  -3  -9  -2    1.05    0.37
  -3  -9  -2    1.87    0.68
  -3  -9  -2    0.26    0.84
   3   9   2    1.75    0.33
   3   9   2    1.91    0.40
   3   9   2    0.90    0.42
   3   9   2    1.17    0.53
   3   9   2    1.99    0.27
  -4  -9  -2    2.13    0.44
   4   9   2    3.23    0.48
   4   9   2    2.19    0.37
   4   9   2    2.35    0.53
   4   9   2    3.02    0.35
  -5  -9  -2    1.58    0.33
   5   9   2    1.41    0.32
   5   9   2    1.47    0.23
   5   9   2    0.78    0.37
   5   9   2    1.04    0.26
  -6  -9  -2    0.50    0.22
   6   9   2    0.51    0.21
   6   9   2    0.22    0.31
  -9  10   2    2.03    0.37
  -9  10   2    1.89    0.35
  -8  10   2    0.37    0.27
  -8  10   2    0.55    0.33
  -7  10   2    0.02    0.27
  -7  10   2    0.44    0.34
  -7  10   2    0.60    0.27
   6 -10  -2    0.06    0.86
  -6  10   2    0.21    0.29
  -6  10   2    0.65    0.27
  -6  10   2   -0.23    0.31
   5 -10  -2    5.83    0.95
  -5  10   2    3.27    0.49
  -5  10   2    6.01    0.80
  -5  10   2    3.76    0.55
  -5  10   2    3.08    0.54
  -4  10   2    6.00    0.72
  -4  10   2    6.93    0.79
  -4  10   2    6.18    0.89
  -4  10   2    6.08    0.76
  -4  10   2    5.63    0.94
  -3  10   2   22.22    2.24
  -3  10   2   25.28    2.22
  -3  10   2   24.92    2.22
  -3  10   2   27.26    2.36
   2 -10  -2    1.91    0.68
  -2  10   2    1.90    0.42
  -2  10   2    2.45    0.97
  -2  10   2    1.69    0.36
  -2  10   2    1.99    0.54
   1 -10  -2   11.72    1.45
   1 -10  -2   10.09    1.51
  -1  10   2   13.00    1.20
  -1  10   2   12.58    1.33
  -1  10   2   13.53    1.21
  -1  10   2   12.52    1.38
  -1  10   2   12.77    1.26
   0 -10  -2    5.82    1.19
   0 -10  -2    9.96    1.13
   0  10   2    9.20    0.93
   0  10   2    6.21    0.98
   0  10   2    9.39    0.85
   0  10   2    8.47    0.84
   0  10   2    6.70    0.96
  -1 -10  -2    6.76    1.02
  -1 -10  -2    4.51    1.12
   1  10   2    8.08    0.84
   1  10   2    7.94    0.79
   1  10   2    7.64    0.76
   1  10   2    6.44    0.94
   1  10   2    5.69    0.89
  -2 -10  -2    2.55    0.65
  -2 -10  -2    1.17    0.80
  -2 -10  -2    2.16    0.77
   2  10   2    1.94    0.50
   2  10   2    2.50    0.45
   2  10   2    1.58    0.53
   2  10   2    1.89    0.36
  -3 -10  -2    0.76    0.32
   3  10   2    0.22    0.27
   3  10   2    0.14    0.21
   3  10   2   -0.02    0.32
   3  10   2   -0.37    0.36
  -4 -10  -2   -0.17    0.24
   4  10   2    0.16    0.23
   4  10   2    0.20    0.23
   4  10   2    0.09    0.33
  -5 -10  -2    0.89    0.26
   5  10   2    1.05    0.27
   5  10   2    0.93    0.28
   5  10   2    1.58    0.37
  -9  11   2    1.03    0.29
  -9  11   2    1.60    0.28
  -8  11   2    0.47    0.30
  -8  11   2    0.66    0.27
  -7  11   2   -0.02    0.26
  -7  11   2    0.03    0.25
  -7  11   2   -0.05    0.28
  -6  11   2    7.11    0.74
  -6  11   2    4.99    0.65
  -6  11   2    5.47    0.70
  -5  11   2    0.32    0.58
  -5  11   2    0.08    0.24
  -5  11   2    0.51    0.30
  -4  11   2    2.39    0.47
  -4  11   2    3.45    1.20
  -4  11   2    2.47    0.43
  -4  11   2    2.67    0.60
  -4  11   2    3.46    0.50
  -3  11   2    9.37    1.06
  -3  11   2   12.91    1.42
  -3  11   2    9.53    1.02
  -3  11   2   11.53    1.22
  -2  11   2    0.70    0.28
  -2  11   2    0.42    0.30
  -2  11   2    0.47    0.40
  -2  11   2    0.51    0.27
   1 -11  -2    1.65    0.82
  -1  11   2    3.08    0.43
  -1  11   2    2.53    0.42
  -1  11   2    3.09    0.59
  -1  11   2    3.67    0.53
   0 -11  -2    1.65    0.81
   0 -11  -2    1.53    0.75
   0  11   2    0.96    0.33
   0  11   2    0.54    0.25
   0  11   2    1.02    0.45
   0  11   2    1.10    0.28
   1  11   2   14.75    1.50
   1  11   2   17.01    1.67
   1  11   2   18.71    1.60
   1  11   2   15.74    1.64
  -2 -11  -2    0.33    0.38
   2  11   2    1.30    0.45
   2  11   2    1.24    0.41
   2  11   2    0.61    0.23
   2  11   2    0.38    0.27
  -3 -11  -2    1.48    0.38
   3  11   2    1.95    0.31
   3  11   2    2.67    0.40
   3  11   2    2.17    0.46
  -4 -11  -2    0.06    0.22
   4  11   2    0.47    0.20
   4  11   2    0.03    0.28
   4  11   2    0.10    0.19
  -8  12   2    2.04    0.34
  -8  12   2    1.54    0.40
  -7  12   2    0.98    0.30
  -7  12   2    1.32    0.37
  -6  12   2    0.25    0.27
  -6  12   2    0.22    0.22
  -5  12   2    0.48    0.33
  -5  12   2    0.86    0.27
  -4  12   2    0.01    0.24
  -4  12   2    0.19    0.40
  -4  12   2    0.30    0.27
  -3  12   2    1.09    0.43
  -3  12   2    0.03    0.23
  -3  12   2    0.39    0.27
  -2  12   2    0.78    0.29
  -2  12   2    1.05    0.28
  -2  12   2    1.23    0.35
  -2  12   2    0.48    0.42
  -1  12   2   11.89    1.22
  -1  12   2   11.27    1.07
  -1  12   2    8.94    1.05
  -1  12   2   12.05    1.13
   0  12   2   -0.01    0.22
   0  12   2    0.11    0.25
   0  12   2    0.34    0.35
   1  12   2    2.12    0.49
   1  12   2    3.04    0.44
   1  12   2    1.96    0.34
   2  12   2    4.46    0.53
   2  12   2    4.29    0.67
   2  12   2    5.45    0.58
  -3 -12  -2    5.67    0.66
   3  12   2    5.62    0.60
   3  12   2    5.36    0.69
  -7  13   2    1.42    0.29
  -6  13   2    0.85    0.29
  -6  13   2    0.94    0.25
  -5  13   2    0.02    0.26
  -5  13   2   -0.01    0.20
  -4  13   2    0.02    0.42
  -4  13   2    0.14    0.21
  -3  13   2    3.83    0.60
  -3  13   2    3.63    0.50
  -3  13   2    2.91    0.41
  -2  13   2    3.58    0.57
  -2  13   2    2.90    0.46
  -2  13   2    3.35    0.47
  -1  13   2    9.86    0.97
  -1  13   2    9.34    1.05
  -1  13   2    9.17    0.90
   0  13   2    6.13    0.82
   0  13   2    4.85    0.62
   1  13   2    0.84    0.36
   1  13   2    1.53    0.30
  -5  14   2    0.07    0.21
  -4  14   2    4.04    0.65
  -4  14   2    5.61    0.53
  -3  14   2    4.33    0.49
  -3  14   2    5.02    0.56
  -3  14   2    5.34    0.86
  -2  14   2    4.09    0.50
  -2  14   2    4.19    0.60
  -1  14   2   -0.26    0.28
  -1  14   2    0.05    0.21
  -1  14  -3    0.17    0.19
  -1  14  -3   -0.52    0.31
  -1  14  -3    0.14    0.26
  -2  14  -3    2.35    0.42
  -2  14  -3    1.62    0.44
  -2  14  -3    2.35    0.32
  -3  14  -3    0.05    0.56
  -4  14  -3   -0.44    0.22
   1  13  -3    0.53    0.21
   1  13  -3    0.19    0.20
   1  13  -3    0.58    0.35
   1  13  -3    0.09    0.31
   0  13  -3    0.99    0.38
   0  13  -3    1.52    0.41
   0  13  -3    0.61    0.30
   0  13  -3    0.99    0.25
  -1  13  -3    0.66    0.25
  -1  13  -3    1.01    0.38
  -1  13  -3    0.53    0.52
  -1  13  -3    0.93    0.28
  -2  13  -3    0.18    0.23
  -2  13  -3    0.41    0.41
  -2  13  -3    0.30    0.22
  -3  13  -3    2.06    0.84
  -3  13  -3    1.55    0.30
  -4  13  -3    4.49    0.52
  -6  13  -3    3.61    0.45
  -6  13  -3    3.15    0.42
  -7  13  -3    3.39    0.48
   3  12  -3    0.28    0.28
   3  12  -3    0.48    0.32
   3  12  -3    0.11    0.20
  -3 -12   3    0.58    0.31
   2  12  -3    2.23    0.56
   2  12  -3    2.43    0.38
   2  12  -3    2.54    0.70
   2  12  -3    3.81    0.48
   1  12  -3    0.29    0.32
   1  12  -3    0.70    0.26
   1  12  -3    0.68    0.29
   1  12  -3    0.27    0.37
   0  12  -3    2.66    0.44
   0  12  -3    2.71    0.40
   0  12  -3    2.34    0.52
   0  12  -3    1.34    0.43
  -1  12  -3   -0.01    0.23
  -1  12  -3   -0.45    0.35
  -1  12  -3   -0.09    0.25
  -1  12  -3   -0.46    0.36
  -2  12  -3    2.09    0.35
  -2  12  -3    1.47    0.52
  -3  12  -3    1.91    0.36
  -3  12  -3    2.85    0.59
  -4  12  -3    4.58    0.71
  -4  12  -3    4.02    0.49
  -4  12  -3    2.73    0.57
  -5  12  -3    1.54    0.34
  -5  12  -3    1.81    0.38
  -6  12  -3    0.41    0.25
  -6  12  -3    0.36    0.28
  -7  12  -3    0.71    0.25
  -7  12  -3   -0.06    0.29
  -8  12  -3    0.22    0.20
  -8  12  -3    0.25    0.23
   4  11  -3    0.87    0.37
   4  11  -3    1.49    0.38
   4  11  -3    1.40    0.28
  -4 -11   3    0.80    0.28
   3  11  -3    0.87    0.43
   3  11  -3    0.59    0.36
   3  11  -3    1.26    0.31
   3  11  -3    1.04    0.26
  -3 -11   3    0.98    0.36
   2  11  -3    2.89    0.57
   2  11  -3    3.13    0.43
   2  11  -3    3.22    0.60
  -2 -11   3    2.53    0.57
   1  11  -3    3.12    0.45
   1  11  -3    4.29    0.55
   1  11  -3    2.50    0.60
   1  11  -3    2.75    0.60
   0  11  -3    0.91    0.44
   0  11  -3    0.84    0.39
   0  11  -3    0.59    0.25
   0  11  -3    0.93    0.31
   0 -11   3    0.66    0.71
   0 -11   3    0.12    0.66
  -1  11  -3    1.13    0.33
  -1  11  -3    1.45    0.29
  -1  11  -3    0.73    0.49
  -1  11  -3    1.38    0.43
   1 -11   3    0.08    0.60
  -2  11  -3    0.49    0.39
  -2  11  -3    0.02    0.29
  -2  11  -3    0.03    0.21
  -3  11  -3    9.20    1.04
  -3  11  -3    7.60    0.90
  -3  11  -3    7.42    0.89
  -3  11  -3    7.92    0.83
  -4  11  -3    0.03    0.27
  -4  11  -3   -0.05    0.27
  -4  11  -3    0.81    0.50
  -4  11  -3    0.06    0.23
  -5  11  -3    1.28    0.53
  -5  11  -3    1.28    0.65
  -6  11  -3    0.39    0.28
  -6  11  -3    1.29    0.35
  -7  11  -3    0.64    0.28
  -7  11  -3    0.05    0.29
  -8  11  -3    1.58    0.37
  -8  11  -3    0.78    0.30
  -9  11  -3   10.17    0.90
  -9  11  -3    8.43    0.90
   5  10  -3    0.24    0.20
   5  10  -3    0.40    0.33
  -5 -10   3    0.00    0.23
   4  10  -3   14.46    1.27
   4  10  -3   12.70    1.36
   4  10  -3   11.94    1.35
  -4 -10   3   12.43    1.26
   3  10  -3    0.90    0.35
   3  10  -3    1.77    0.49
   3  10  -3    2.63    0.61
   3  10  -3    1.46    0.32
  -3 -10   3    0.92    0.40
   2  10  -3   30.36    2.83
   2  10  -3   31.49    2.75
   2  10  -3   28.95    2.83
   2  10  -3   31.28    2.70
  -2 -10   3   34.08    3.05
  -2 -10   3   25.86    3.11
   1  10  -3   16.10    1.58
   1  10  -3   18.79    1.74
   1  10  -3   17.03    1.77
   1  10  -3   17.20    1.64
  -1 -10   3   16.25    1.86
  -1 -10   3   17.23    1.98
   0  10  -3    5.60    0.80
   0  10  -3    4.36    0.76
   0  10  -3    6.00    0.66
   0 -10   3    7.91    0.93
   0 -10   3    4.18    0.87
  -1  10  -3    0.39    0.38
  -1  10  -3   -0.23    0.21
  -1  10  -3    0.23    0.38
  -1  10  -3    0.59    0.29
   1 -10   3    0.27    0.44
  -2  10  -3    1.61    0.36
  -2  10  -3    1.38    0.45
  -2  10  -3    0.44    0.25
  -2  10  -3    1.42    0.45
  -3  10  -3    1.68    0.34
  -3  10  -3    2.05    0.43
  -3  10  -3    1.74    0.58
  -3  10  -3    1.04    0.36
  -4  10  -3    0.11    0.28
  -4  10  -3    0.78    0.31
  -4  10  -3    0.17    0.28
  -4  10  -3    0.45    0.49
  -5  10  -3   -0.09    0.27
  -5  10  -3    0.38    0.32
  -5  10  -3    0.18    0.46
  -6  10  -3    1.50    0.52
  -6  10  -3    1.05    0.41
  -6  10  -3    0.92    0.34
   6 -10   3    0.51    0.57
  -7  10  -3    2.93    0.53
  -7  10  -3    3.58    0.53
  -8  10  -3    4.10    0.58
  -8  10  -3    3.82    0.53
  -9  10  -3    2.05    0.36
  -9  10  -3    1.95    0.35
   6   9  -3    0.74    0.22
   6   9  -3   -0.01    0.31
  -6  -9   3    0.46    0.25
   5   9  -3    1.00    0.20
   5   9  -3    0.54    0.27
   5   9  -3    0.87    0.41
   5   9  -3    0.88    0.41
  -5  -9   3    0.89    0.29
   4   9  -3    0.65    0.27
   4   9  -3    0.31    0.20
   4   9  -3    0.83    0.50
   4   9  -3   -0.36    0.35
   4   9  -3    0.45    0.28
  -4  -9   3    0.51    0.32
   3   9  -3   15.77    1.33
   3   9  -3   14.28    1.39
   3   9  -3   13.89    1.57
   3   9  -3   16.03    1.62
   3   9  -3   14.41    1.45
  -3  -9   3   10.83    1.88
  -3  -9   3   16.43    2.01
  -3  -9   3   14.97    1.48
   2   9  -3    1.13    0.46
   2   9  -3    0.94    0.49
   2   9  -3    0.24    0.29
   2   9  -3    0.43    0.25
  -2  -9   3    0.94    0.66
  -2  -9   3    0.06    0.49
   1   9  -3    4.40    0.78
   1   9  -3    6.71    0.75
   1   9  -3    4.57    0.60
   1   9  -3    5.29    0.95
  -1  -9   3    6.71    0.92
   0   9  -3    7.40    0.83
   0   9  -3    8.52    1.03
   0   9  -3    8.05    1.01
   0   9  -3    8.46    0.91
   0  -9   3    6.94    1.05
   0  -9   3    9.10    1.02
  -1   9  -3   12.47    1.22
  -1   9  -3   10.66    1.23
  -1   9  -3   12.92    1.34
  -1   9  -3   12.11    1.19
  -1   9  -3   13.47    1.35
   1  -9   3   13.29    1.27
   1  -9   3   12.78    1.35
  -2   9  -3    3.53    0.51
  -2   9  -3    3.19    0.52
  -2   9  -3    4.54    0.67
  -2   9  -3    3.86    0.67
  -2   9  -3    3.83    0.62
  -2   9  -3    3.35    0.46
   2  -9   3    3.43    0.53
  -3   9  -3   27.98    2.47
  -3   9  -3   26.93    2.49
  -3   9  -3   29.23    2.62
  -3   9  -3   26.89    2.51
  -3   9  -3   28.56    2.50
  -4   9  -3    0.76    0.44
  -4   9  -3    1.31    0.39
  -4   9  -3    0.84    0.30
  -4   9  -3    1.48    0.41
   4  -9   3    0.79    0.33
  -5   9  -3    3.57    0.57
  -5   9  -3    3.30    0.55
  -5   9  -3    4.24    0.78
  -5   9  -3    4.57    0.58
  -6   9  -3    5.60    0.82
  -6   9  -3    4.64    0.65
  -6   9  -3    5.27    0.69
   6  -9   3    3.98    0.76
   6  -9   3    5.04    0.85
  -7   9  -3    3.35    0.64
  -7   9  -3    2.41    0.49
  -7   9  -3    2.34    0.45
   7  -9   3    1.70    0.74
   7  -9   3    3.48    0.77
  -8   9  -3    2.09    0.44
  -8   9  -3    1.82    0.39
  -9   9  -3    0.51    0.28
  -9   9  -3    0.13    0.25
   9  -9   3    0.07    0.44
 -10   9  -3    0.15    0.22
 -10   9  -3    0.62    0.22
  10  -9   3    0.50    0.30
   7   8  -3    2.32    0.46
   7   8  -3    3.01    0.51
  -7  -8   3    3.80    0.41
   6   8  -3    1.90    0.29
   6   8  -3    0.83    0.45
   6   8  -3    0.92    0.41
  -6  -8   3    1.46    0.31
   5   8  -3    7.13    1.03
   5   8  -3    8.20    1.08
   5   8  -3    9.36    0.91
   5   8  -3    8.22    0.85
  -5  -8   3    8.17    0.90
  -5  -8   3    5.02    2.09
   4   8  -3   -0.02    0.26
   4   8  -3    0.27    0.24
   4   8  -3    0.20    0.23
   4   8  -3    0.09    0.43
   4   8  -3    0.32    0.45
  -4  -8   3   -0.26    0.30
  -4  -8   3    0.15    0.56
  -4  -8   3   -0.18    0.82
   3   8  -3    2.25    0.60
   3   8  -3    3.40    0.52
   3   8  -3    2.23    0.39
   3   8  -3    2.54    0.62
   3   8  -3    2.79    0.40
  -3  -8   3    2.41    0.51
  -3  -8   3    2.18    0.80
  -3  -8   3    2.75    0.68
   2   8  -3   -0.19    0.20
   2   8  -3    0.02    0.38
   2   8  -3   -0.11    0.20
   2   8  -3    0.28    0.44
   2   8  -3    0.37    0.27
  -2  -8   3   -0.25    0.40
  -2  -8   3    0.54    0.52
   1   8  -3    6.17    0.78
   1   8  -3    5.82    0.70
   1   8  -3    7.56    0.94
   1   8  -3    8.00    0.96
   1   8  -3    6.23    0.64
  -1  -8   3    7.27    0.90
  -1  -8   3    6.18    1.02
   0   8  -3   11.73    1.15
   0   8  -3   11.52    1.32
   0   8  -3   11.14    1.27
   0   8  -3   12.86    1.20
   0  -8   3   13.35    1.24
   0  -8   3   10.39    1.33
  -1   8  -3    3.63    0.62
  -1   8  -3    2.43    0.47
   1  -8   3    3.25    0.47
  -2   8  -3    1.28    0.29
  -2   8  -3    1.00    0.40
   2  -8   3    1.40    0.28
   2  -8   3    2.25    0.38
  -3   8  -3   26.40    2.19
  -3   8  -3   22.58    2.26
  -3   8  -3   22.66    2.17
  -3   8  -3   24.34    2.13
  -4   8  -3   -0.32    0.30
  -4   8  -3   -0.11    0.25
  -4   8  -3   -0.16    0.35
  -4   8  -3    0.92    0.34
   4  -8   3    0.28    0.25
   4  -8   3   -0.23    0.26
  -5   8  -3    2.84    0.54
  -5   8  -3    4.22    0.54
  -5   8  -3    6.15    0.68
  -5   8  -3    4.87    0.56
  -5   8  -3    4.03    0.70
   5  -8   3    3.81    0.60
   5  -8   3    4.80    0.69
  -6   8  -3   29.80    2.97
  -6   8  -3   31.87    2.82
  -6   8  -3   31.97    2.83
  -7   8  -3    0.20    0.27
  -7   8  -3    0.46    0.50
  -7   8  -3   -0.21    0.29
   7  -8   3    0.28    0.54
   7  -8   3   -0.21    0.53
  -8   8  -3    1.31    0.37
  -8   8  -3    0.40    0.30
  -8   8  -3    0.48    0.50
   8  -8   3    0.23    0.48
  -9   8  -3   -0.01    0.26
  -9   8  -3    0.04    0.29
   9  -8   3    0.27    0.49
 -10   8  -3    0.47    0.25
 -10   8  -3    0.63    0.23
  10  -8   3    1.04    0.35
   7   7  -3    0.19    0.25
   7   7  -3    0.00    0.25
   7   7  -3   -0.07    0.45
  -7  -7   3    0.27    0.24
   6   7  -3    2.01    0.37
   6   7  -3    2.13    0.56
   6   7  -3    1.97    0.39
  -6  -7   3    2.07    0.39
  -6  -7   3    1.83    1.12
   5   7  -3    1.81    0.35
   5   7  -3    1.65    0.38
   5   7  -3    1.56    0.51
  -5  -7   3    0.72    0.35
  -5  -7   3    2.21    1.07
   4   7  -3    6.44    0.73
   4   7  -3    6.17    0.76
   4   7  -3    5.36    0.66
   4   7  -3    5.68    0.86
  -4  -7   3    6.48    0.77
  -4  -7   3    6.65    1.07
  -4  -7   3    6.65    1.37
   3   7  -3    4.15    0.52
   3   7  -3    4.85    0.77
   3   7  -3    5.76    0.65
   3   7  -3    4.73    0.58
  -3  -7   3    4.43    0.98
  -3  -7   3    4.53    0.82
  -3  -7   3    2.79    0.59
   2   7  -3   -0.38    0.32
   2   7  -3    1.06    0.24
   2   7  -3    0.98    0.31
   2   7  -3    0.21    0.20
  -2  -7   3    0.10    0.43
  -2  -7   3    0.55    0.38
   1   7  -3   10.84    1.23
   1   7  -3   12.06    1.19
   1   7  -3   14.59    1.36
  -1  -7   3   15.20    1.47
  -1  -7   3   12.78    1.31
   0  -7   3   28.97    2.56
   0  -7   3   26.25    2.47
   1  -7   3   21.82    2.03
   1  -7   3   23.79    2.09
   2  -7   3    0.00    0.16
   2  -7   3   -0.45    0.34
   2  -7   3   -0.09    0.19
   3  -7   3   16.12    1.57
   3  -7   3   16.33    1.88
   3  -7   3   19.04    1.56
  -4   7  -3   -0.53    0.46
  -4   7  -3   -0.24    0.25
  -4   7  -3    0.24    0.26
   4  -7   3    0.17    0.24
  -5   7  -3    7.85    0.90
  -5   7  -3    8.09    0.95
  -5   7  -3    8.47    1.10
  -5   7  -3    7.41    1.03
   5  -7   3    8.75    1.04
   5  -7   3    9.69    0.95
  -6   7  -3    2.97    0.47
  -6   7  -3    3.97    0.58
   6  -7   3    3.42    0.59
   6  -7   3    2.33    0.66
  -7   7  -3    0.27    0.27
  -7   7  -3    0.35    0.35
  -7   7  -3   -0.65    0.42
   7  -7   3    0.53    0.51
   7  -7   3   -0.09    0.51
  -8   7  -3    8.45    1.00
  -8   7  -3   10.61    0.99
  -8   7  -3   10.61    1.15
   8  -7   3    7.46    1.00
   8  -7   3    5.54    1.31
   8  -7   3    9.43    1.24
  -9   7  -3    0.16    0.47
  -9   7  -3    0.06    0.32
  -9   7  -3    0.15    0.27
   9  -7   3    0.26    0.39
  10  -7   3    2.19    0.38
   8   6  -3    5.42    0.74
   8   6  -3    6.60    0.65
  -8  -6   3    5.56    0.60
   7   6  -3    0.31    0.27
   7   6  -3   -0.29    0.25
   7   6  -3    0.61    0.42
  -7  -6   3    0.57    0.27
  -7  -6   3    0.67    0.77
   6   6  -3    2.68    0.42
   6   6  -3    2.44    0.61
   6   6  -3    1.38    0.50
  -6  -6   3    4.56    1.43
  -6  -6   3    1.47    0.88
  -6  -6   3    2.30    0.44
   5   6  -3    7.15    0.82
   5   6  -3    7.70    1.00
   5   6  -3    7.53    0.81
  -5  -6   3    8.71    1.20
  -5  -6   3    4.82    1.22
  -5  -6   3    5.87    0.78
  -5  -6   3    6.37    1.36
   4   6  -3    6.02    0.74
   4   6  -3    5.24    0.81
   4   6  -3    5.60    0.66
   4   6  -3    5.25    0.63
  -4  -6   3    3.96    1.08
  -4  -6   3    3.70    0.96
  -4  -6   3    6.63    0.99
  -4  -6   3    5.42    0.69
   3   6  -3    2.16    0.36
   3   6  -3    1.82    0.50
   3   6  -3    1.86    0.40
   3   6  -3    2.40    0.44
  -3  -6   3    2.09    0.47
  -3  -6   3    1.94    0.50
  -3  -6   3    1.69    0.64
  -3  -6   3    0.56    0.78
   2   6  -3    0.33    0.40
  -2  -6   3    0.48    0.49
  -1  -6   3   75.48    6.57
  -1  -6   3   74.17    6.48
   0  -6   3   29.66    2.82
   0  -6   3   34.66    2.90
   1  -6   3    4.32    0.63
   1  -6   3    3.22    0.42
   1  -6   3    2.37    0.43
   1  -6   3    4.22    0.50
   2  -6   3    0.15    0.19
   2  -6   3    0.32    0.28
   2  -6   3   -0.07    0.34
   2  -6   3    0.18    0.16
   3  -6   3   95.80    8.63
   3  -6   3  103.52    8.48
   3  -6   3   97.62    8.45
   4  -6   3   41.03    3.47
   4  -6   3   37.20    3.41
  -5   6  -3    6.08    0.79
  -5   6  -3    3.51    0.55
  -5   6  -3    4.10    0.56
   5  -6   3    4.86    0.71
   5  -6   3    4.49    0.63
  -6   6  -3   -0.32    0.24
  -6   6  -3   -0.01    0.18
  -6   6  -3    0.41    0.32
   6  -6   3    0.57    0.36
   6  -6   3    0.11    0.46
  -7   6  -3   13.68    1.29
  -7   6  -3   13.31    1.32
  -7   6  -3   12.71    1.20
   7  -6   3   10.46    1.43
   7  -6   3   12.49    1.61
   7  -6   3   15.63    1.53
  -8   6  -3    4.23    0.73
  -8   6  -3    3.58    0.44
  -8   6  -3    3.64    0.56
  -8   6  -3    4.53    0.61
   8  -6   3    4.68    0.65
   8  -6   3    3.47    0.83
   8  -6   3    4.31    1.07
  -9   6  -3   -0.39    0.40
  -9   6  -3   -0.02    0.16
  -9   6  -3   -0.08    0.33
  -9   6  -3    0.04    0.26
   9  -6   3   -0.11    0.34
 -10   6  -3    1.87    0.51
 -10   6  -3    2.07    0.35
  10  -6   3    2.33    0.39
   8   5  -3    1.54    0.34
   8   5  -3    1.58    0.46
  -8  -5   3    1.61    0.30
   7   5  -3    7.71    0.89
   7   5  -3    8.14    0.87
  -7  -5   3    8.82    0.86
  -7  -5   3    5.73    1.15
   6   5  -3   -0.12    0.29
   6   5  -3   -0.14    0.28
   6   5  -3   -0.48    0.38
  -6  -5   3    0.01    0.71
  -6  -5   3    0.61    0.29
  -6  -5   3   -0.27    1.16
  -6  -5   3    0.07    0.68
   5   5  -3    1.22    0.40
   5   5  -3    1.54    0.36
   5   5  -3    2.52    0.62
  -5  -5   3    1.39    0.58
  -5  -5   3    1.94    0.43
  -5  -5   3    2.39    0.83
  -5  -5   3    1.49    0.76
   4   5  -3   24.28    2.14
   4   5  -3   20.45    2.01
   4   5  -3   21.71    1.99
  -4  -5   3   23.03    2.41
  -4  -5   3   21.05    2.33
  -4  -5   3   22.39    2.04
  -4  -5   3   23.76    2.24
   3   5  -3   51.43    4.96
  -3  -5   3   59.81    5.16
  -3  -5   3   60.67    5.16
  -3  -5   3   56.77    5.26
  -2  -5   3   68.74    5.70
  -2  -5   3   65.49    5.80
  -2  -5   3   61.11    5.79
  -1  -5   3    1.11    0.34
  -1  -5   3    2.32    0.47
   0  -5   3    1.07    0.25
   0  -5   3    0.53    0.33
   0  -5   3    0.49    0.29
   1  -5   3    2.54    0.47
   1  -5   3    3.70    0.43
   1  -5   3    4.21    0.50
   2  -5   3   17.42    1.51
   2  -5   3   17.10    1.65
   2  -5   3   15.51    1.56
   2  -5   3   17.85    1.56
   3  -5   3  118.66   10.53
   3  -5   3  130.06   10.37
   3  -5   3  128.99   10.44
   3  -5   3  109.69   10.38
   4  -5   3    4.96    0.72
   4  -5   3    6.01    0.67
   5  -5   3   28.09    2.75
   5  -5   3   29.11    2.60
  -6   5  -3   -0.09    0.34
  -6   5  -3    0.23    0.19
  -6   5  -3    0.49    0.28
   6  -5   3    0.39    0.43
   6  -5   3    0.17    0.31
  -7   5  -3    0.02    0.32
  -7   5  -3    0.19    0.23
  -7   5  -3    0.44    0.29
   7  -5   3   -0.12    0.49
   7  -5   3    0.59    0.46
   7  -5   3    0.58    0.47
  -8   5  -3   29.74    2.55
  -8   5  -3   31.25    2.63
  -8   5  -3   26.91    2.59
   8  -5   3   30.89    3.06
   8  -5   3   25.61    2.61
   8  -5   3   30.34    2.86
  -9   5  -3   13.10    1.16
  -9   5  -3   12.70    1.21
  -9   5  -3   10.01    1.23
   9  -5   3   12.36    1.27
 -10   5  -3    0.59    0.27
 -10   5  -3    0.08    0.37
  10  -5   3    0.28    0.30
   9   4  -3    0.57    0.36
   9   4  -3    1.18    0.29
  -9  -4   3    1.18    0.42
   8   4  -3   13.15    1.17
  -8  -4   3   10.52    1.07
  -8  -4   3   10.70    1.27
   7   4  -3    5.55    0.73
  -7  -4   3    5.92    1.53
  -7  -4   3    6.27    0.71
  -7  -4   3    5.58    1.45
   6   4  -3   15.55    1.46
   6   4  -3   12.14    1.48
   6   4  -3   13.66    1.56
   6   4  -3   16.20    1.48
  -6  -4   3   18.82    1.90
  -6  -4   3   15.45    1.43
  -6  -4   3   12.99    1.80
   5   4  -3   10.92    1.26
   5   4  -3    8.82    1.15
   5   4  -3   12.03    1.14
  -5  -4   3    9.41    1.42
  -5  -4   3   13.93    1.41
  -5  -4   3   11.95    1.10
  -5  -4   3    8.26    1.48
   4   4  -3    2.15    0.45
   4   4  -3    4.77    0.60
   4   4  -3    3.39    0.57
  -4  -4   3    3.56    0.67
  -4  -4   3    2.79    0.62
  -4  -4   3    4.22    0.84
   3   4  -3    3.90    0.51
  -3  -4   3    3.23    0.59
  -3  -4   3    3.74    0.74
  -3  -4   3    3.31    0.69
   2   4  -3    4.97    0.57
   2   4  -3    7.78    0.88
   2   4  -3    5.29    0.63
  -2  -4   3    7.12    0.88
  -2  -4   3    6.29    0.85
  -1  -4   3    0.28    0.30
  -1  -4   3    0.37    0.24
   0  -4   3    4.51    0.62
   0  -4   3    5.07    0.56
   0  -4   3    4.96    0.88
   1  -4   3    5.34    0.59
   1  -4   3    5.33    0.65
   1  -4   3    4.71    0.53
   1  -4   3    4.85    0.56
   2  -4   3   16.81    1.53
   2  -4   3   16.61    1.38
   2  -4   3   13.09    1.41
   2  -4   3   14.63    1.36
   3  -4   3    2.46    0.32
   3  -4   3    1.05    0.59
   3  -4   3    1.49    0.32
   4  -4   3   27.94    2.49
   5  -4   3    1.11    0.36
   5  -4   3    0.84    0.37
  -6   4  -3    8.03    0.81
  -6   4  -3    8.38    1.11
  -6   4  -3    6.76    0.88
   6  -4   3    6.51    1.24
   6  -4   3    8.94    0.98
   6  -4   3    6.97    1.09
  -7   4  -3    1.96    0.42
  -7   4  -3    2.34    0.46
  -7   4  -3    1.88    0.36
   7  -4   3    1.92    0.49
   7  -4   3    3.21    1.12
   7  -4   3    2.54    0.63
   7  -4   3    2.91    0.77
  -8   4  -3    0.59    0.25
  -8   4  -3    0.36    0.30
  -8   4  -3    0.93    0.39
   8  -4   3    0.21    0.69
   8  -4   3   -0.26    0.51
   8  -4   3    0.30    0.37
   8  -4   3    1.08    1.11
  -9   4  -3    1.82    0.50
  -9   4  -3    3.35    0.44
  -9   4  -3    3.31    0.48
   9  -4   3    2.89    1.23
   9  -4   3    2.92    0.50
 -10   4  -3    1.44    0.35
 -10   4  -3    1.50    0.29
  10  -4   3    1.48    0.35
   9   3  -3    4.69    0.57
  -9  -3   3    4.16    0.58
   8   3  -3    0.18    0.48
   8   3  -3    0.17    0.31
  -8  -3   3    0.05    0.52
  -8  -3   3    0.39    0.42
  -8  -3   3   -0.13    0.21
   7   3  -3    0.50    0.31
   7   3  -3   -0.39    0.39
   7   3  -3    0.13    0.34
   7   3  -3    0.69    0.39
  -7  -3   3    0.04    0.46
  -7  -3   3    0.82    0.30
  -7  -3   3    1.58    0.61
   6   3  -3    0.42    0.38
   6   3  -3    1.27    0.49
   6   3  -3    1.46    0.35
   6   3  -3    0.79    0.47
  -6  -3   3    0.32    0.29
  -6  -3   3    0.95    0.82
  -6  -3   3    0.66    0.64
  -6  -3   3    0.55    0.50
   5   3  -3    1.63    0.49
   5   3  -3    1.35    0.37
   5   3  -3    0.80    0.63
  -5  -3   3    1.19    0.52
  -5  -3   3    1.34    0.32
  -5  -3   3    0.67    0.52
   4   3  -3    0.27    0.32
  -4  -3   3    0.09    0.44
  -4  -3   3   -0.13    0.30
  -4  -3   3    0.18    0.39
   3   3  -3    8.92    0.95
   3   3  -3    8.26    1.12
   3   3  -3    8.12    0.94
  -3  -3   3    7.83    1.07
  -3  -3   3    7.54    1.09
  -3  -3   3    9.77    1.01
   2   3  -3    0.69    0.28
   2   3  -3    0.62    0.28
  -2  -3   3    0.60    0.36
  -2  -3   3    0.35    0.27
  -2  -3   3    0.74    0.39
   1   3  -3    7.66    0.75
  -1  -3   3    8.48    0.92
  -1  -3   3    7.58    0.83
   0  -3   3    0.56    0.26
   0  -3   3    0.88    0.23
   0  -3   3    0.61    0.31
   1  -3   3  110.35    9.14
   1  -3   3  108.16    9.12
   1  -3   3  107.65    9.14
   1  -3   3  102.92    9.19
   2  -3   3  105.57    8.56
   2  -3   3   94.99    8.53
   2  -3   3  100.30    8.65
   3  -3   3    0.59    0.26
   3  -3   3    0.34    0.38
   4  -3   3    7.91    0.91
   4  -3   3    6.90    1.10
   4  -3   3    7.05    0.83
   5  -3   3    0.94    0.35
   5  -3   3    0.64    0.39
  -6   3  -3   -0.76    0.46
  -6   3  -3    0.12    0.27
   6  -3   3    0.04    0.33
   6  -3   3    0.57    0.62
  -7   3  -3    3.31    0.51
  -7   3  -3    3.53    0.54
  -7   3  -3    3.05    0.46
   7  -3   3    2.28    0.79
   7  -3   3    3.29    0.54
   7  -3   3    2.01    0.96
   7  -3   3    3.95    0.73
  -8   3  -3    1.42    0.36
  -8   3  -3    1.38    0.35
  -8   3  -3    0.79    0.45
   8  -3   3    1.03    0.62
   8  -3   3    1.40    0.41
   8  -3   3    2.69    0.99
   8  -3   3    2.62    1.00
  -9   3  -3    1.85    0.35
  -9   3  -3    1.77    0.38
   9  -3   3    1.58    0.43
   9  -3   3   -1.12    0.88
 -10   3  -3    1.15    0.27
  10  -3   3    1.13    0.34
  -9  -2   3   14.10    1.41
   8   2  -3    0.62    0.49
   8   2  -3    0.46    0.36
   8   2  -3    0.00    0.27
  -8  -2   3   -0.08    0.23
  -8  -2   3   -0.09    0.51
   7   2  -3    2.45    0.66
   7   2  -3    1.91    0.50
   7   2  -3    3.73    0.51
  -7  -2   3    3.31    0.74
  -7  -2   3    2.96    0.43
  -7  -2   3    2.03    0.48
   6   2  -3    1.60    0.58
   6   2  -3    3.52    0.55
   6   2  -3    2.88    0.48
  -6  -2   3    4.65    0.58
  -6  -2   3    3.31    0.81
  -6  -2   3    1.66    0.66
  -6  -2   3    2.36    0.42
   5   2  -3   -0.29    0.36
   5   2  -3   -0.71    0.27
   5   2  -3   -0.05    0.40
  -5  -2   3    0.14    0.42
  -5  -2   3   -0.16    0.37
  -5  -2   3   -0.77    0.45
  -5  -2   3    0.51    0.27
   4   2  -3   10.39    1.09
   4   2  -3    7.93    0.99
   4   2  -3    8.03    1.16
  -4  -2   3    8.87    1.15
  -4  -2   3    8.85    1.03
  -4  -2   3    8.18    1.07
   3   2  -3   26.48    2.32
   3   2  -3   23.95    2.38
  -3  -2   3   26.54    2.35
  -3  -2   3   21.97    2.28
  -3  -2   3   26.38    2.40
   2   2  -3   41.57    3.59
   2   2  -3   43.23    3.53
  -2  -2   3   40.32    3.56
  -2  -2   3   40.19    3.59
  -2  -2   3   36.11    3.52
   1   2  -3   73.65    6.36
   1   2  -3   70.37    6.30
   1   2  -3   77.93    6.30
  -1  -2   3   70.83    6.30
  -1  -2   3   75.52    6.35
   0   2  -3   58.26    5.62
   0   2  -3   69.28    5.62
   0  -2   3   73.79    5.67
   0  -2   3   62.93    5.64
  -1   2  -3  111.11   10.32
   1  -2   3  123.12   10.41
   1  -2   3  116.41   10.32
   1  -2   3  135.68   10.34
  -2   2  -3   87.61    7.61
   2  -2   3   88.14    7.63
   2  -2   3   92.89    7.66
  -3   2  -3    0.86    0.40
  -3   2  -3    1.59    0.28
   3  -2   3    0.22    0.28
   3  -2   3    1.70    0.31
   3  -2   3    0.46    0.37
  -4   2  -3    3.36    0.52
  -4   2  -3    3.70    0.50
   4  -2   3    4.08    0.62
   4  -2   3    3.69    0.64
   4  -2   3    3.63    0.52
  -5   2  -3    0.46    0.26
   5  -2   3    1.53    0.42
   5  -2   3    0.31    0.40
   5  -2   3   -0.06    0.42
  -6   2  -3   10.56    1.06
  -6   2  -3   10.05    1.04
   6  -2   3   10.81    1.11
   6  -2   3   10.40    1.32
   6  -2   3   11.23    1.45
  -7   2  -3    6.52    0.80
  -7   2  -3    6.53    0.85
  -7   2  -3    6.13    0.83
   7  -2   3    6.69    1.01
   7  -2   3    7.77    0.87
   7  -2   3    8.80    1.28
   7  -2   3    8.28    1.31
  -8   2  -3    0.28    0.29
  -8   2  -3    0.36    0.33
   8  -2   3    0.86    0.74
   8  -2   3    1.12    0.38
   8  -2   3    0.50    0.59
   8  -2   3    0.09    0.94
  -9   2  -3    0.50    0.27
  -9   2  -3   -0.31    0.38
   9  -2   3    0.10    0.83
   9  -2   3    0.32    0.31
 -10   2  -3    1.35    0.28
  10  -2   3    0.73    0.29
  10   1  -3    0.23    0.34
  10   1  -3    0.57    0.42
 -10  -1   3    0.21    0.24
   9   1  -3    0.93    0.29
   9   1  -3    0.53    0.54
   9   1  -3    0.85    0.43
  -9  -1   3    0.78    0.33
   8   1  -3    0.99    0.59
   8   1  -3    0.60    0.32
   8   1  -3    0.54    0.43
  -8  -1   3    0.07    0.33
  -8  -1   3    0.81    0.50
  -8  -1   3   -0.01    0.23
  -8  -1   3   -0.15    0.36
   7   1  -3    2.74    0.75
   7   1  -3    3.35    0.64
   7   1  -3    3.54    0.54
  -7  -1   3    3.23    0.46
  -7  -1   3    3.89    0.67
  -7  -1   3    3.32    0.74
   6   1  -3   10.12    1.07
   6   1  -3    8.76    1.30
   6   1  -3    9.77    1.16
   6   1  -3   11.13    1.31
  -6  -1   3   12.59    1.53
  -6  -1   3    9.92    1.01
  -6  -1   3   10.52    1.29
   5   1  -3   18.12    1.87
   5   1  -3   12.61    1.60
   5   1  -3   17.69    1.73
  -5  -1   3   16.03    1.82
  -5  -1   3   17.32    1.68
  -5  -1   3   14.88    1.65
   4   1  -3   29.83    2.75
   4   1  -3   31.70    2.69
   4   1  -3   28.79    2.81
  -4  -1   3   28.67    2.72
  -4  -1   3   30.55    2.71
  -4  -1   3   27.33    2.80
   3   1  -3   39.10    3.72
   3   1  -3   43.11    3.69
   3   1  -3   40.46    3.63
  -3  -1   3   42.90    3.68
  -3  -1   3   38.58    3.70
  -3  -1   3   44.07    3.65
   2   1  -3   12.99    1.32
   2   1  -3   12.52    1.54
   2   1  -3   16.10    1.40
  -2  -1   3   14.83    1.42
  -2  -1   3   13.28    1.34
  -2  -1   3   15.52    1.38
   1   1  -3  107.69    8.64
   1   1  -3  106.82    8.69
   1   1  -3   96.85    8.62
  -1  -1   3   99.08    8.64
  -1  -1   3  100.22    8.66
  -1  -1   3   97.05    8.63
   0   1  -3   36.54    3.17
   0   1  -3   37.57    3.25
   0  -1   3   36.18    3.18
  -1   1  -3   -0.17    0.19
  -1   1  -3   -0.03    0.21
  -1   1  -3    0.18    0.31
   1  -1   3   -0.11    0.18
   1  -1   3   -0.03    0.16
  -2   1  -3   39.32    3.63
  -2   1  -3   43.02    3.58
   2  -1   3   40.96    3.59
   2  -1   3   38.54    3.55
   2  -1   3   43.61    3.59
  -3   1  -3   18.45    1.75
  -3   1  -3   17.77    1.86
  -3   1  -3   19.89    1.77
   3  -1   3   19.23    1.74
   3  -1   3   21.45    1.81
   3  -1   3   17.56    1.80
  -4   1  -3    1.60    0.42
  -4   1  -3    2.97    0.48
  -4   1  -3    2.75    0.58
   4  -1   3    2.07    0.42
   4  -1   3    2.59    0.49
   4  -1   3    3.10    0.61
  -5   1  -3    0.16    0.31
   5  -1   3   -0.14    0.29
   5  -1   3    0.12    0.40
  -6   1  -3    2.40    0.52
  -6   1  -3    2.02    0.37
   6  -1   3    2.56    0.65
   6  -1   3    2.39    0.44
   6  -1   3    2.30    0.54
  -7   1  -3   12.19    1.33
  -7   1  -3   13.38    1.41
  -7   1  -3   12.27    1.35
   7  -1   3   13.95    1.90
   7  -1   3   13.97    1.59
   7  -1   3   16.27    1.38
   7  -1   3   14.46    1.79
  -8   1  -3    1.29    0.38
   8  -1   3    0.70    1.87
   8  -1   3    0.89    0.36
   8  -1   3    0.52    0.73
   8  -1   3    1.07    0.75
  -9   1  -3    1.24    0.33
   9  -1   3    1.57    0.80
   9  -1   3    0.90    0.34
 -10   1  -3    2.19    0.44
  10  -1   3    1.40    0.51
  10   0  -3    1.15    0.27
  10   0  -3    2.17    0.51
 -10   0   3    1.29    0.29
   9   0  -3    3.33    0.82
   9   0  -3    4.32    0.61
   9   0  -3    4.45    0.72
  -9   0   3    5.38    0.64
  -9   0   3    5.64    0.66
   8   0  -3   -0.03    0.53
   8   0  -3   -0.17    0.48
   8   0  -3    1.70    0.97
   8   0  -3   -0.62    0.30
  -8   0   3    0.23    0.29
  -8   0   3   -0.05    0.41
  -8   0   3   -0.63    0.30
   7   0  -3   21.66    2.46
   7   0  -3   27.66    2.61
   7   0  -3   25.54    2.68
   7   0  -3   26.95    2.39
  -7   0   3   25.97    2.26
  -7   0   3   25.31    2.33
  -7   0   3   26.01    2.47
   6   0  -3   11.03    1.34
   6   0  -3    8.41    1.36
   6   0  -3    9.68    1.23
   6   0  -3    9.70    1.04
  -6   0   3    8.33    1.00
  -6   0   3   11.22    1.20
   5   0  -3   43.76    4.08
   5   0  -3   46.25    4.03
   5   0  -3   42.14    4.14
  -5   0   3   45.78    4.03
  -5   0   3   46.47    4.05
   4   0  -3    5.40    0.74
   4   0  -3    6.58    0.84
   4   0  -3    6.35    0.90
  -4   0   3    6.27    0.80
  -4   0   3    5.81    0.84
  -4   0   3    4.83    0.73
   3   0  -3   92.98    8.16
   3   0  -3   97.76    8.24
   3   0  -3   94.68    8.20
  -3   0   3   94.15    8.21
  -3   0   3   89.42    8.16
  -3   0   3  102.12    8.18
   2   0  -3  429.25   33.61
   2   0  -3  356.11   33.54
   2   0  -3  408.41   33.59
  -2   0   3  400.90   33.61
  -2   0   3  366.26   33.55
  -2   0   3  415.18   33.56
   1   0  -3   16.58    1.41
   1   0  -3   15.25    1.49
   1   0  -3   13.85    1.40
  -1   0   3   15.80    1.41
  -1   0   3   13.63    1.37
  -1   0   3   16.10    1.39
   0   0  -3   17.55    1.73
   0   0  -3   18.91    1.65
   0   0  -3   17.73    1.65
   0   0   3   17.80    1.65
   0   0   3   18.46    1.66
   0   0   3   20.41    1.64
  -1   0  -3  285.89   24.45
   1   0   3  270.76   24.33
   1   0   3  305.78   24.38
   1   0   3  287.64   24.38
  -2   0  -3    0.45    0.41
  -2   0  -3    0.23    0.29
  -2   0  -3    0.38    0.28
   2   0   3    0.34    0.13
   2   0   3    0.39    0.30
   2   0   3    0.40    0.22
   2   0   3    0.32    0.26
  -3   0  -3   55.54    5.03
   3   0   3   57.86    4.96
   3   0   3   56.76    4.96
  -4   0  -3   73.16    6.80
  -4   0  -3   81.12    6.72
  -4   0  -3   71.08    6.67
   4   0   3   78.29    6.67
   4   0   3   77.77    6.74
   4   0   3   80.98    6.74
  -5   0  -3    2.91    0.59
  -5   0  -3    2.05    0.54
   5   0   3    3.27    0.67
   5   0   3    3.25    0.64
  -6   0  -3    6.72    0.82
  -6   0  -3    8.29    1.02
   6   0   3    6.97    1.14
   6   0   3    6.39    1.08
   6   0   3    6.76    0.81
   6   0   3    6.86    0.94
  -7   0  -3    0.94    0.36
  -7   0  -3    1.35    0.30
  -7   0  -3    1.19    0.51
   7   0   3    0.94    0.53
   7   0   3    1.21    0.55
   7   0   3    1.45    0.64
   7   0   3    0.96    0.65
  -8   0  -3    0.51    0.45
  -8   0  -3    0.35    0.32
   8   0   3    0.06    0.59
   8   0   3    0.45    0.85
   8   0   3   -0.06    0.29
   8   0   3    0.32    0.53
  -9   0  -3    3.21    0.47
   9   0   3    1.62    0.74
   9   0   3    2.51    0.43
   9   0   3    2.60    0.64
 -10   0  -3    0.25    0.22
  10   0   3    0.43    0.48
  10   0   3    0.03    0.20
  10  -1  -3   -0.14    0.37
 -10   1   3   -0.07    0.29
 -10   1   3    0.00    0.52
   9  -1  -3    5.52    0.74
   9  -1  -3    4.78    1.06
  -9   1   3    6.33    0.75
  -9   1   3    6.98    0.74
   8  -1  -3    2.09    0.79
   8  -1  -3    1.41    0.78
   8  -1  -3    2.52    0.49
  -8   1   3    2.21    0.47
  -8   1   3    2.44    0.44
  -8   1   3    2.38    0.40
   7  -1  -3    9.04    1.42
   7  -1  -3   11.53    1.36
   7  -1  -3   10.17    1.09
   7  -1  -3    8.87    1.54
  -7   1   3    9.89    1.14
  -7   1   3    7.20    1.05
  -7   1   3   11.26    1.04
   6  -1  -3    4.72    0.62
   6  -1  -3    5.26    0.80
   6  -1  -3    4.17    0.94
   6  -1  -3    4.12    0.85
  -6   1   3    5.35    0.70
  -6   1   3    4.19    0.56
  -6   1   3    5.11    0.72
   5  -1  -3    3.97    0.80
   5  -1  -3    5.95    0.82
   5  -1  -3    3.34    0.64
  -5   1   3    4.33    0.67
  -5   1   3    4.71    0.66
   4  -1  -3    1.94    0.52
   4  -1  -3    1.92    0.42
   4  -1  -3    2.01    0.51
  -4   1   3    2.02    0.41
  -4   1   3    2.24    0.44
  -4   1   3    1.97    0.49
   3  -1  -3    9.96    1.05
   3  -1  -3    7.27    0.90
   3  -1  -3    8.80    1.00
  -3   1   3    9.16    0.92
  -3   1   3    9.91    0.98
  -3   1   3    8.11    0.95
   2  -1  -3    0.24    0.29
   2  -1  -3   -0.17    0.29
   2  -1  -3    0.08    0.21
  -2   1   3   -0.03    0.20
  -2   1   3    0.06    0.25
  -2   1   3    0.19    0.25
   1  -1  -3   84.94    7.80
   1  -1  -3   89.36    7.84
  -1   1   3   89.06    7.80
  -1   1   3   98.12    7.82
  -1   1   3   89.22    7.80
  -1   1   3   98.95    7.81
   0  -1  -3   43.03    3.99
   0   1   3   46.83    3.96
   0   1   3   48.00    3.98
   0   1   3   50.29    4.00
   0   1   3   43.32    3.96
  -1  -1  -3   61.38    5.20
  -1  -1  -3   65.32    5.30
  -1  -1  -3   53.01    5.17
   1   1   3   61.77    5.14
   1   1   3   57.69    5.18
   1   1   3   61.34    5.18
   1   1   3   61.50    5.18
  -2  -1  -3   43.46    3.97
  -2  -1  -3   47.98    4.00
  -2  -1  -3   46.71    4.11
   2   1   3   44.38    3.94
   2   1   3   44.62    3.98
   2   1   3   46.11    3.91
   2   1   3   45.87    3.98
  -3  -1  -3   21.37    2.14
  -3  -1  -3   24.21    2.31
   3   1   3   24.60    2.20
   3   1   3   22.02    2.12
   3   1   3   25.46    2.20
  -4  -1  -3   15.63    1.56
  -4  -1  -3   16.78    1.74
  -4  -1  -3   14.21    1.52
   4   1   3   14.97    1.56
   4   1   3   14.38    1.47
   4   1   3   15.60    1.57
  -5  -1  -3    1.33    0.50
  -5  -1  -3    1.34    0.46
  -5  -1  -3    1.85    0.66
   5   1   3    1.71    0.52
   5   1   3    0.81    0.37
   5   1   3    1.80    0.55
  -6  -1  -3    0.16    0.32
  -6  -1  -3    0.04    0.41
  -6  -1  -3    0.20    0.22
   6   1   3    0.42    0.31
   6   1   3   -0.21    0.38
   6   1   3    0.32    0.45
   6   1   3   -0.24    0.43
  -7  -1  -3    0.02    0.24
  -7  -1  -3   -0.48    0.32
  -7  -1  -3    0.37    0.49
   7   1   3    0.26    0.30
   7   1   3   -0.32    0.65
   7   1   3    0.17    0.51
   7   1   3    0.93    0.47
  -8  -1  -3    0.27    0.49
  -8  -1  -3    0.79    0.25
  -8  -1  -3    0.79    0.39
   8   1   3    0.58    0.57
   8   1   3    0.62    0.42
   8   1   3    0.64    0.30
  -9  -1  -3    2.14    0.42
   9   1   3    1.96    0.34
   9   1   3    1.94    0.48
   9   1   3    1.83    0.79
 -10  -1  -3    0.00    0.22
  10   1   3   -0.29    0.34
  10  -2  -3   -0.45    0.24
 -10   2   3   -0.13    0.21
 -10   2   3   -0.17    0.25
   9  -2  -3    6.39    1.23
   9  -2  -3    6.52    0.84
  -9   2   3    7.83    0.81
  -9   2   3    7.30    0.81
   8  -2  -3   13.08    1.97
   8  -2  -3   10.79    1.54
   8  -2  -3   11.25    1.68
   8  -2  -3   13.52    1.25
  -8   2   3   11.05    1.19
  -8   2   3   11.31    1.14
   7  -2  -3    3.10    0.94
   7  -2  -3    2.97    0.52
   7  -2  -3    2.42    0.84
   7  -2  -3    1.58    0.59
  -7   2   3    2.46    0.41
  -7   2   3    2.14    0.41
   6  -2  -3    1.00    0.46
   6  -2  -3    0.62    0.33
   6  -2  -3    0.84    0.59
   6  -2  -3    1.51    0.58
  -6   2   3    0.57    0.30
  -6   2   3    0.28    0.25
  -6   2   3    0.46    0.36
   5  -2  -3    0.13    0.31
   5  -2  -3    0.27    0.46
   5  -2  -3    0.64    0.44
  -5   2   3    0.00    0.26
  -5   2   3    0.23    0.27
   4  -2  -3   11.14    1.24
   4  -2  -3   10.63    1.11
   4  -2  -3   10.71    1.25
  -4   2   3   10.77    1.24
  -4   2   3   10.70    1.07
  -4   2   3    9.99    1.10
  -4   2   3   11.56    1.07
   3  -2  -3  153.92   12.74
   3  -2  -3  155.44   12.80
   3  -2  -3  141.78   12.79
  -3   2   3  153.25   12.73
  -3   2   3  141.27   12.72
  -3   2   3  151.55   12.71
   2  -2  -3   17.65    1.46
   2  -2  -3   13.32    1.38
  -2   2   3   14.94    1.39
   1  -2  -3   50.12    3.89
   1  -2  -3   42.76    3.83
  -1   2   3   39.34    3.80
  -1   2   3   47.47    3.82
  -1   2   3   43.86    3.84
   0  -2  -3  116.40   10.29
   0   2   3  132.59   10.28
   0   2   3  109.55   10.26
   0   2   3  125.36   10.29
  -1  -2  -3   14.72    1.44
  -1  -2  -3   15.26    1.60
  -1  -2  -3   15.88    1.41
   1   2   3   14.27    1.35
   1   2   3   15.41    1.39
   1   2   3   15.49    1.36
   1   2   3   13.92    1.38
  -2  -2  -3    5.07    0.62
  -2  -2  -3    4.08    0.63
  -2  -2  -3    4.27    0.78
   2   2   3    3.80    0.58
   2   2   3    4.79    0.51
   2   2   3    4.35    0.56
  -3  -2  -3   58.11    5.37
  -3  -2  -3   58.46    5.47
  -3  -2  -3   67.28    5.36
   3   2   3   62.07    5.29
   3   2   3   60.00    5.35
   3   2   3   60.84    5.34
  -4  -2  -3    1.67    0.45
  -4  -2  -3    1.13    0.53
  -4  -2  -3    1.44    0.47
   4   2   3    1.46    0.39
   4   2   3    2.13    0.51
   4   2   3    1.80    0.50
  -5  -2  -3    0.86    0.62
  -5  -2  -3    0.46    0.41
  -5  -2  -3    0.05    0.37
  -5  -2  -3    0.19    0.22
   5   2   3    0.43    0.35
   5   2   3    0.27    0.25
   5   2   3    0.49    0.42
  -6  -2  -3    5.85    0.77
  -6  -2  -3    6.18    0.98
  -6  -2  -3    6.23    1.03
  -6  -2  -3    6.40    0.72
   6   2   3    6.53    0.74
   6   2   3    6.11    0.76
   6   2   3    6.24    0.98
  -7  -2  -3    1.77    0.47
  -7  -2  -3    1.48    0.61
  -7  -2  -3    1.86    0.34
   7   2   3    2.75    0.52
   7   2   3    1.32    0.63
   7   2   3    1.32    0.37
   7   2   3    3.19    0.65
  -8  -2  -3    0.16    0.51
  -8  -2  -3   -0.06    0.36
  -8  -2  -3    0.65    0.23
   8   2   3    0.14    0.36
   8   2   3    0.12    0.26
   8   2   3   -0.03    0.51
   9   2   3    5.04    0.66
  10  -3  -3    2.08    0.40
 -10   3   3    1.85    0.33
 -10   3   3    1.86    0.34
   9  -3  -3    0.17    0.34
   9  -3  -3    0.98    0.93
  -9   3   3    0.28    0.26
  -9   3   3    0.55    0.31
   8  -3  -3    2.43    0.49
   8  -3  -3    1.79    0.68
   8  -3  -3    2.18    1.01
   8  -3  -3    1.33    0.93
  -8   3   3    2.73    0.46
  -8   3   3    1.43    0.47
  -8   3   3    2.23    0.36
   7  -3  -3   -0.26    0.60
   7  -3  -3    0.18    0.45
   7  -3  -3    0.18    0.36
   7  -3  -3   -0.76    0.62
  -7   3   3    0.56    0.39
  -7   3   3    0.83    0.29
   6  -3  -3    2.06    0.72
   6  -3  -3    1.73    0.67
   6  -3  -3    2.19    0.54
  -6   3   3    2.44    0.51
   5  -3  -3   25.86    2.40
   5  -3  -3   25.80    2.61
   5  -3  -3   27.69    2.55
  -5   3   3   24.81    2.34
   4  -3  -3    0.49    0.28
   4  -3  -3    1.66    0.55
   4  -3  -3    0.67    0.38
  -4   3   3    0.06    0.25
   3  -3  -3    0.80    0.28
   3  -3  -3    1.65    0.38
  -3   3   3    1.03    0.30
   2  -3  -3  104.81    9.37
   2  -3  -3  107.55    9.45
   2  -3  -3  111.98    9.41
  -2   3   3  116.02    9.40
   1  -3  -3    0.97    0.23
   1  -3  -3    0.81    0.30
   1  -3  -3    0.60    0.23
  -1   3   3    0.74    0.26
   0  -3  -3    8.33    0.89
   0   3   3    9.48    0.90
  -1  -3  -3   63.85    5.73
  -1  -3  -3   66.13    5.82
  -1  -3  -3   66.46    5.68
   1   3   3   67.81    5.64
   1   3   3   64.41    5.65
  -2  -3  -3    5.07    0.92
  -2  -3  -3    6.50    0.83
  -2  -3  -3    6.37    0.80
   2   3   3    5.47    0.75
   2   3   3    6.61    0.69
   2   3   3    5.87    0.74
   2   3   3    6.44    0.69
  -3  -3  -3    4.23    0.69
  -3  -3  -3    2.58    0.68
  -3  -3  -3    3.03    0.56
   3   3   3    2.89    0.48
   3   3   3    3.76    0.57
   3   3   3    3.50    0.60
  -4  -3  -3    0.28    0.56
  -4  -3  -3    1.07    0.49
  -4  -3  -3    1.94    0.46
   4   3   3    1.03    0.42
  -5  -3  -3   -0.13    0.43
  -5  -3  -3    0.03    0.39
  -5  -3  -3   -0.02    0.24
   5   3   3    0.50    0.41
  -6  -3  -3   11.35    1.21
  -6  -3  -3   10.43    1.41
  -6  -3  -3   10.17    1.20
  -6  -3  -3   14.10    1.58
   6   3   3   11.24    1.17
   6   3   3   11.41    1.09
   6   3   3   10.74    1.32
   6   3   3    9.12    1.31
  -7  -3  -3    1.13    0.47
  -7  -3  -3    1.17    0.62
  -7  -3  -3    1.16    0.30
   7   3   3    1.05    0.31
   7   3   3    0.95    0.34
   7   3   3    1.02    0.55
   7   3   3    1.46    0.58
  -8  -3  -3    1.56    0.62
  -8  -3  -3    1.70    0.30
  -8  -3  -3    1.22    0.45
   8   3   3    1.25    0.39
   8   3   3    2.42    0.58
  -9  -3  -3   -0.17    0.29
   9   3   3   -0.09    0.27
  10  -4  -3    2.01    0.41
 -10   4   3    2.26    0.36
 -10   4   3    1.93    0.32
   9  -4  -3    0.20    0.36
   9  -4  -3   -0.15    1.04
  -9   4   3    0.30    0.26
  -9   4   3    0.35    0.30
  -9   4   3   -0.08    0.37
   8  -4  -3    2.68    0.74
   8  -4  -3    4.67    1.33
   8  -4  -3    2.59    0.55
   8  -4  -3    4.45    1.15
  -8   4   3    2.51    0.49
  -8   4   3    2.99    0.49
  -8   4   3    2.92    0.40
   7  -4  -3    7.08    1.27
   7  -4  -3    7.09    1.36
   7  -4  -3    7.22    0.88
   7  -4  -3    8.27    1.11
  -7   4   3    9.15    0.93
  -7   4   3    6.77    0.78
   6  -4  -3   11.15    1.58
   6  -4  -3   12.38    1.31
   6  -4  -3   10.52    1.46
  -6   4   3   12.20    1.11
  -6   4   3   10.08    1.34
  -6   4   3   10.85    1.08
  -6   4   3   12.02    1.20
   5  -4  -3    8.06    1.01
   5  -4  -3    9.76    1.18
   5  -4  -3   10.15    1.35
  -5   4   3    8.97    0.99
   4  -4  -3   39.96    3.75
   4  -4  -3   44.22    3.84
  -4   4   3   44.62    3.76
   3  -4  -3    1.56    0.32
   3  -4  -3    2.15    0.41
  -3   4   3    2.65    0.41
   2  -4  -3   12.01    1.29
   2  -4  -3   13.70    1.32
   2  -4  -3   14.76    1.26
  -2   4   3   15.19    1.33
   1  -4  -3    1.09    0.26
   1  -4  -3    1.26    0.26
   1  -4  -3    1.58    0.36
  -1   4   3    1.41    0.34
   0  -4  -3   26.23    2.92
   0  -4  -3   34.06    2.75
   0  -4  -3   32.20    2.87
  -1  -4  -3    3.81    0.57
  -1  -4  -3    4.22    0.83
  -1  -4  -3    3.41    0.72
   1   4   3    4.13    0.51
  -2  -4  -3    6.75    0.89
  -2  -4  -3    6.73    1.00
  -2  -4  -3    4.80    0.73
   2   4   3    5.38    0.71
   2   4   3    4.10    0.65
   2   4   3    6.64    0.64
   2   4   3    5.55    0.67
  -3  -4  -3   33.30    3.23
  -3  -4  -3   30.39    3.08
  -3  -4  -3   31.76    3.02
   3   4   3   35.40    2.95
  -4  -4  -3    3.90    0.50
  -4  -4  -3    4.20    1.06
  -4  -4  -3    4.09    0.79
  -4  -4  -3    3.90    0.71
   4   4   3    4.11    0.62
   4   4   3    2.63    0.49
   4   4   3    4.90    0.67
  -5  -4  -3   26.99    2.69
  -5  -4  -3   28.60    2.63
  -5  -4  -3   27.48    2.35
  -5  -4  -3   23.77    2.88
   5   4   3   26.91    2.35
   5   4   3   25.48    2.48
   5   4   3   26.08    2.47
   5   4   3   24.34    2.36
  -6  -4  -3    9.27    1.39
  -6  -4  -3   10.12    1.02
  -6  -4  -3   11.71    1.50
   6   4   3   10.52    1.19
   6   4   3    8.69    1.04
   6   4   3    9.78    1.19
  -7  -4  -3    1.11    0.54
  -7  -4  -3    1.81    0.36
  -7  -4  -3    2.08    1.03
   7   4   3    1.52    0.38
  -8  -4  -3    0.98    0.45
  -8  -4  -3    1.05    0.26
  -8  -4  -3    0.67    0.65
   8   4   3    2.06    0.39
  -9  -4  -3   -0.36    0.35
   9   4   3   -0.06    0.24
  10  -5  -3    2.40    0.46
 -10   5   3    2.75    0.35
 -10   5   3    2.75    0.41
   9  -5  -3    0.27    0.36
  -9   5   3    0.68    0.26
  -9   5   3    0.31    0.38
  -9   5   3    0.81    0.31
   8  -5  -3   -0.10    0.84
   8  -5  -3    0.60    0.55
   8  -5  -3    1.52    0.42
  -8   5   3    1.03    0.32
  -8   5   3    1.19    0.38
   7  -5  -3    1.19    0.43
   7  -5  -3    1.49    0.72
   7  -5  -3    0.67    0.50
  -7   5   3    0.43    0.27
  -7   5   3    1.70    0.40
  -7   5   3    0.57    0.47
   6  -5  -3   48.77    4.10
   6  -5  -3   45.41    4.22
  -6   5   3   43.11    3.93
  -6   5   3   41.67    3.90
  -6   5   3   44.77    3.99
  -6   5   3   52.61    4.27
   5  -5  -3   17.74    1.72
  -5   5   3   16.33    1.64
   4  -5  -3    9.05    0.98
   4  -5  -3    8.96    1.06
  -4   5   3   10.53    1.03
   3  -5  -3   -0.07    0.38
   3  -5  -3   -0.11    0.24
   3  -5  -3    0.20    0.20
  -3   5   3    0.09    0.28
   2  -5  -3   21.96    2.07
   2  -5  -3   23.62    2.09
   2  -5  -3   24.97    2.04
   2  -5  -3   19.97    2.07
  -2   5   3   25.04    2.11
   1  -5  -3   18.15    1.68
   1  -5  -3   18.82    1.73
   1  -5  -3   17.19    1.72
   1  -5  -3   18.44    1.68
  -1   5   3   18.82    1.71
   0  -5  -3   58.83    5.26
   0  -5  -3   67.12    5.36
   0  -5  -3   58.28    5.21
   0   5   3   57.54    5.23
  -1  -5  -3  110.62    9.64
  -1  -5  -3  101.89    9.72
  -1  -5  -3  127.20    9.84
   1   5   3  110.57    9.63
  -2  -5  -3    0.15    0.30
  -2  -5  -3   -0.16    0.43
  -2  -5  -3    0.38    0.54
   2   5   3    0.08    0.24
  -3  -5  -3    1.50    0.46
  -3  -5  -3    0.64    0.56
   3   5   3    1.81    0.33
  -4  -5  -3    2.44    0.42
  -4  -5  -3    1.89    0.79
  -4  -5  -3    2.24    0.62
  -4  -5  -3    3.65    0.84
   4   5   3    2.56    0.55
   4   5   3    3.18    0.54
   4   5   3    2.11    0.40
   4   5   3    2.82    0.44
  -5  -5  -3    2.28    1.04
  -5  -5  -3    2.99    0.78
   5   5   3    4.36    0.71
   5   5   3    3.59    0.67
   5   5   3    3.49    0.52
  -6  -5  -3    3.29    1.61
  -6  -5  -3    3.82    0.99
  -6  -5  -3    6.08    0.68
  -6  -5  -3    7.31    1.21
   6   5   3    5.43    0.67
   6   5   3    4.84    0.79
  -7  -5  -3    0.41    0.68
  -7  -5  -3    1.59    0.32
   7   5   3    0.97    0.32
   7   5   3    0.33    0.44
  -8  -5  -3    1.38    0.40
   8   5   3    0.73    0.27
  10  -6  -3    6.90    0.86
 -10   6   3    7.07    0.82
 -10   6   3    8.08    0.81
   9  -6  -3    3.55    0.61
  -9   6   3    4.39    0.46
  -9   6   3    3.72    0.55
  -9   6   3    3.43    0.56
   8  -6  -3    4.14    0.84
   8  -6  -3    3.49    0.59
   8  -6  -3    3.21    1.08
  -8   6   3    3.11    0.41
  -8   6   3    3.07    0.51
  -8   6   3    3.54    0.53
   7  -6  -3    0.02    0.58
   7  -6  -3    0.30    0.46
   7  -6  -3    0.89    0.47
  -7   6   3   -0.05    0.30
  -7   6   3   -0.06    0.66
  -7   6   3   -0.10    0.28
  -7   6   3    0.00    0.31
   6  -6  -3    1.37    0.61
   6  -6  -3    0.64    0.44
  -6   6   3    1.26    0.38
  -6   6   3    0.98    0.33
  -6   6   3    0.36    0.53
  -6   6   3    1.26    0.23
  -6   6   3    0.82    0.32
   5  -6  -3    1.00    0.49
   5  -6  -3    2.00    0.46
  -5   6   3    2.28    0.30
  -5   6   3    2.20    0.47
  -5   6   3    2.37    0.49
  -5   6   3    2.23    0.48
  -5   6   3    1.76    0.70
  -5   6   3    2.33    0.39
   4  -6  -3    6.11    0.83
   4  -6  -3    5.98    0.75
  -4   6   3    7.28    0.81
   3  -6  -3    6.62    0.67
   3  -6  -3    4.97    0.73
  -3   6   3    6.40    0.76
   2  -6  -3    9.59    1.08
   2  -6  -3   11.36    1.12
   2  -6  -3   11.08    1.03
  -2   6   3   10.49    1.12
   1  -6  -3    0.16    0.32
   1  -6  -3    0.78    0.39
   1  -6  -3    0.35    0.25
  -1   6   3    0.14    0.26
   0  -6  -3    9.37    0.95
   0  -6  -3    6.47    1.06
   0   6   3    8.96    0.94
  -1  -6  -3   19.02    1.98
  -1  -6  -3   16.42    1.71
   1   6   3   18.12    1.70
  -2  -6  -3    3.65    0.84
  -2  -6  -3    4.00    0.66
   2   6   3    4.21    0.84
   2   6   3    2.88    0.43
   2   6   3    3.71    0.93
   2   6   3    3.17    0.43
  -3  -6  -3   27.16    2.73
  -3  -6  -3   25.76    2.25
  -3  -6  -3   25.78    2.70
  -3  -6  -3   26.95    2.44
   3   6   3   27.51    2.37
   3   6   3   24.36    2.35
   3   6   3   20.78    2.33
   3   6   3   24.11    2.22
  -4  -6  -3   -0.30    0.69
  -4  -6  -3   -0.21    0.64
  -4  -6  -3    0.83    0.30
  -4  -6  -3   -0.42    0.40
   4   6   3    0.49    0.30
   4   6   3   -0.24    0.40
   4   6   3    0.03    0.24
   4   6   3    0.22    0.43
  -5  -6  -3    2.67    1.07
  -5  -6  -3    2.46    0.96
  -5  -6  -3    3.67    0.54
  -5  -6  -3    2.21    0.78
   5   6   3    3.11    0.47
   5   6   3    2.99    0.49
   5   6   3    3.74    0.67
  -6  -6  -3    0.65    0.80
  -6  -6  -3    1.30    0.45
   6   6   3    1.56    0.52
   6   6   3    1.64    0.56
  -7  -6  -3    0.21    0.79
  -7  -6  -3    1.35    0.30
   7   6   3    1.30    0.45
   7   6   3    1.90    0.34
  -8  -6  -3    0.38    0.17
   8   6   3    0.00    0.19
  10  -7  -3    5.31    0.70
 -10   7   3    6.24    0.69
 -10   7   3    6.93    0.68
   9  -7  -3    0.46    0.39
  -9   7   3   -0.20    0.29
  -9   7   3    0.03    0.26
   8  -7  -3    0.19    0.85
   8  -7  -3    0.95    0.51
   8  -7  -3    0.00    0.64
  -8   7   3    0.81    0.36
  -8   7   3    0.63    0.31
   7  -7  -3    2.47    0.81
   7  -7  -3    0.94    0.56
  -7   7   3    1.02    0.42
  -7   7   3    1.58    0.60
  -7   7   3    1.33    0.37
  -7   7   3    0.85    0.32
   6  -7  -3   14.88    1.51
   6  -7  -3   14.32    1.70
  -6   7   3   12.31    1.35
  -6   7   3   13.64    1.33
  -6   7   3   14.96    1.40
  -6   7   3   14.63    1.57
   5  -7  -3    0.35    0.42
   5  -7  -3    0.54    0.35
  -5   7   3    0.89    0.29
  -5   7   3    0.57    0.23
  -5   7   3    1.36    0.46
  -5   7   3    0.36    0.33
  -5   7   3    0.65    0.50
   4  -7  -3    0.40    0.35
   4  -7  -3    0.59    0.28
  -4   7   3    0.57    0.35
  -4   7   3   -0.24    0.38
  -4   7   3    0.46    0.26
  -4   7   3    0.29    0.28
   3  -7  -3   10.78    1.10
   3  -7  -3   12.43    1.20
  -3   7   3   10.11    1.17
   2  -7  -3   58.61    5.23
   2  -7  -3   59.88    5.15
  -2   7   3   60.35    5.23
   1  -7  -3    2.89    0.65
   1  -7  -3    2.44    0.47
  -1   7   3    2.65    0.49
   0  -7  -3   10.11    1.38
   0  -7  -3   11.34    1.16
   0   7   3    9.92    1.18
  -1  -7  -3   11.93    1.55
  -1  -7  -3   12.12    1.29
   1   7   3   12.43    1.24
   1   7   3   11.23    1.06
   1   7   3   11.54    1.25
   1   7   3   12.10    1.10
   1   7   3   10.45    1.13
  -2  -7  -3    0.36    0.37
  -2  -7  -3    0.20    0.55
   2   7   3    0.05    0.23
   2   7   3    0.61    0.37
   2   7   3   -0.14    0.39
   2   7   3    0.40    0.21
   2   7   3    0.32    0.38
   2   7   3    0.18    0.24
  -3  -7  -3    1.42    0.55
  -3  -7  -3    2.54    0.43
  -3  -7  -3    1.39    0.73
   3   7   3    1.62    0.49
   3   7   3    1.84    0.34
   3   7   3    1.84    0.55
   3   7   3    1.95    0.38
  -4  -7  -3    0.33    0.98
  -4  -7  -3    0.54    0.82
  -4  -7  -3   -0.58    0.46
  -4  -7  -3   -0.55    0.28
   4   7   3   -0.27    0.36
   4   7   3    0.17    0.28
   4   7   3   -0.07    0.38
   4   7   3    0.22    0.21
  -5  -7  -3   11.11    1.53
  -5  -7  -3   12.07    1.16
  -5  -7  -3   11.88    1.96
   5   7   3   11.43    1.11
   5   7   3   11.70    1.26
   5   7   3   10.29    1.13
  -6  -7  -3    4.48    0.59
   6   7   3    4.41    0.71
   6   7   3    5.37    0.61
   7   7   3    2.06    0.45
  10  -8  -3   -0.08    0.29
 -10   8   3    0.53    0.23
 -10   8   3    0.41    0.25
  -9   8   3    0.25    0.24
  -9   8   3    0.13    0.30
   8  -8  -3    2.23    0.60
  -8   8   3    2.43    0.43
  -8   8   3    1.42    0.39
   7  -8  -3   -0.07    0.54
   7  -8  -3   -0.83    0.66
  -7   8   3   -0.38    0.26
  -7   8   3    0.20    0.31
  -7   8   3    0.35    0.33
   6  -8  -3   -0.05    0.55
   6  -8  -3    0.87    0.51
  -6   8   3    0.43    0.31
  -6   8   3    0.80    0.38
  -6   8   3    0.78    0.28
  -6   8   3    0.79    0.56
   5  -8  -3   18.33    1.54
   5  -8  -3   14.11    1.62
  -5   8   3   13.65    1.37
  -5   8   3   15.42    1.43
  -5   8   3   13.72    1.45
  -5   8   3   13.45    1.45
  -5   8   3   15.08    1.61
  -5   8   3   15.58    1.56
   4  -8  -3   15.50    1.55
   4  -8  -3   16.52    1.45
  -4   8   3   16.10    1.53
  -4   8   3   13.52    1.41
  -4   8   3   14.57    1.36
  -4   8   3   14.44    1.44
  -4   8   3   14.37    1.51
  -4   8   3   13.09    1.40
   3  -8  -3   33.80    3.13
   3  -8  -3   39.21    3.27
  -3   8   3   32.80    2.97
  -3   8   3   34.08    3.09
  -3   8   3   33.74    3.10
  -3   8   3   32.43    3.02
   2  -8  -3    2.15    0.45
   2  -8  -3    3.02    0.68
  -2   8   3    2.28    0.48
  -2   8   3    2.30    0.52
  -2   8   3    1.25    0.44
  -2   8   3    3.52    0.71
   1  -8  -3   -0.11    0.50
   1  -8  -3    0.39    0.36
  -1   8   3    0.41    0.31
  -1   8   3   -0.21    0.24
  -1   8   3    0.08    0.31
  -1   8   3    0.64    0.30
   0  -8  -3    4.33    0.70
   0  -8  -3    4.42    0.91
   0   8   3    5.54    0.73
   0   8   3    4.99    0.56
   0   8   3    5.51    0.65
   0   8   3    4.69    0.55
   0   8   3    4.07    0.69
  -1  -8  -3    1.28    0.46
  -1  -8  -3    0.83    0.62
   1   8   3    1.16    0.30
   1   8   3    0.99    0.27
   1   8   3    0.85    0.40
   1   8   3    0.63    0.49
   1   8   3    1.12    0.27
   1   8   3    1.02    0.22
   1   8   3    0.77    0.38
  -2  -8  -3    0.51    0.64
  -2  -8  -3    0.41    0.44
  -2  -8  -3   -0.11    0.44
   2   8   3    0.70    0.24
   2   8   3    0.24    0.27
   2   8   3    0.34    0.25
   2   8   3    0.07    0.20
   2   8   3    0.51    0.49
   2   8   3   -0.27    0.34
  -3  -8  -3    4.04    0.85
  -3  -8  -3    5.74    1.22
  -3  -8  -3    4.90    0.66
   3   8   3    6.23    0.80
   3   8   3    4.43    0.59
   3   8   3    6.59    0.84
   3   8   3    5.24    0.66
  -4  -8  -3    1.73    1.14
  -4  -8  -3    4.47    1.65
  -4  -8  -3    2.05    0.42
   4   8   3    2.14    0.42
   4   8   3    2.00    0.35
   4   8   3    2.27    0.52
  -5  -8  -3   -0.55    0.24
   5   8   3    0.04    0.26
   5   8   3    0.50    0.38
   5   8   3   -0.09    0.20
  -6  -8  -3    0.68    0.25
   6   8   3    0.34    0.44
   6   8   3    0.71    0.22
   7   8   3    1.93    0.39
  10  -9  -3    0.91    0.36
 -10   9   3    2.32    0.32
 -10   9   3    1.79    0.35
   9  -9  -3    3.10    0.58
  -9   9   3    2.92    0.46
  -9   9   3    3.20    0.45
  -8   9   3    0.07    0.25
  -8   9   3    0.13    0.31
   7  -9  -3   11.63    1.35
   7  -9  -3    7.90    1.37
  -7   9   3   10.25    0.97
  -7   9   3    8.64    0.99
  -7   9   3    9.09    1.02
   6  -9  -3    9.33    1.16
   6  -9  -3    8.23    1.26
  -6   9   3    8.21    0.99
  -6   9   3    7.95    0.94
  -6   9   3    9.41    1.18
  -6   9   3    9.71    0.92
   5  -9  -3    7.48    1.26
   5  -9  -3    7.85    1.13
  -5   9   3    6.70    0.82
  -5   9   3    6.03    0.94
  -5   9   3    6.87    0.81
  -5   9   3    6.75    0.76
  -5   9   3    6.84    0.95
  -5   9   3    6.63    0.97
   4  -9  -3    2.61    0.55
   4  -9  -3    1.74    0.66
  -4   9   3    1.68    0.55
  -4   9   3    2.37    0.43
  -4   9   3    1.53    0.50
  -4   9   3    2.34    0.40
  -4   9   3    1.77    0.43
  -4   9   3    2.17    0.41
   3  -9  -3    8.39    1.21
  -3   9   3   10.21    0.98
  -3   9   3    8.36    1.11
  -3   9   3    9.47    1.01
  -3   9   3    7.75    1.06
  -3   9   3    9.03    0.93
   2  -9  -3    1.41    0.62
   2  -9  -3    1.27    0.47
  -2   9   3    1.11    0.27
  -2   9   3    0.48    0.36
  -2   9   3    0.64    0.41
  -2   9   3    2.03    0.45
  -2   9   3    1.91    0.37
  -2   9   3    0.77    0.30
   1  -9  -3    2.19    0.48
   1  -9  -3    1.32    0.62
  -1   9   3    1.82    0.32
  -1   9   3    1.76    0.39
  -1   9   3    1.53    0.32
  -1   9   3    1.00    0.46
  -1   9   3    0.89    0.40
   0  -9  -3   10.22    1.13
   0  -9  -3    7.62    1.25
   0   9   3    8.01    0.85
   0   9   3    7.01    0.98
   0   9   3    8.62    0.83
   0   9   3    7.39    0.98
   0   9   3    7.38    0.90
   0   9   3    7.51    1.04
  -1  -9  -3    3.53    0.94
   1   9   3    4.00    0.54
   1   9   3    5.20    0.77
   1   9   3    4.44    0.56
   1   9   3    4.55    0.64
   1   9   3    5.24    0.77
  -2  -9  -3   15.37    1.62
  -2  -9  -3   12.60    1.39
  -2  -9  -3   13.32    1.93
   2   9   3   13.95    1.23
   2   9   3   13.70    1.29
   2   9   3   14.34    1.48
   2   9   3   12.96    1.45
   2   9   3   13.57    1.36
  -3  -9  -3    0.91    0.32
  -3  -9  -3    0.42    0.97
  -3  -9  -3   -0.42    1.23
   3   9   3    0.47    0.19
   3   9   3    0.27    0.22
   3   9   3    0.33    0.29
   3   9   3   -0.11    0.32
   3   9   3    0.07    0.42
  -4  -9  -3    1.83    0.39
   4   9   3    1.44    0.47
   4   9   3    1.55    0.33
   4   9   3    2.15    0.40
   4   9   3    2.16    0.29
  -5  -9  -3    1.55    0.33
   5   9   3    1.77    0.24
   5   9   3    1.17    0.40
   5   9   3    1.58    0.34
   5   9   3    1.11    0.28
  -6  -9  -3    2.61    0.37
   6   9   3    3.05    0.47
   6   9   3    2.87    0.36
  -9  10   3    7.50    0.75
  -9  10   3    6.39    0.75
  -8  10   3    0.80    0.32
  -8  10   3    0.41    0.27
  -7  10   3   -0.28    0.23
  -7  10   3    0.01    0.26
  -7  10   3    0.15    0.32
   6 -10  -3    1.41    1.03
  -6  10   3    2.21    0.59
  -6  10   3    1.58    0.38
  -6  10   3    2.62    0.44
  -6  10   3    2.24    0.46
   5 -10  -3    2.49    0.89
  -5  10   3    3.47    0.53
  -5  10   3    3.49    0.52
  -5  10   3    2.48    0.50
  -5  10   3    3.07    0.45
  -5  10   3    2.80    0.64
   4 -10  -3   -0.34    0.76
  -4  10   3    0.08    0.27
  -4  10   3   -0.41    0.39
  -4  10   3    0.34    0.50
  -4  10   3    0.18    0.25
  -4  10   3    0.25    0.34
   3 -10  -3    4.02    0.88
  -3  10   3    3.43    0.62
  -3  10   3    3.60    0.55
  -3  10   3    3.19    0.55
  -3  10   3    3.83    0.50
  -3  10   3    3.73    0.74
   2 -10  -3    1.05    0.69
   2 -10  -3    1.27    0.52
  -2  10   3    0.93    0.31
  -2  10   3    1.24    0.33
  -2  10   3    0.51    0.39
  -2  10   3    0.35    0.40
  -2  10   3    1.13    0.30
   1 -10  -3   19.25    2.37
  -1  10   3   23.02    1.97
  -1  10   3   21.07    2.03
  -1  10   3   21.39    2.15
  -1  10   3   21.29    1.96
  -1  10   3   23.81    2.11
   0 -10  -3   27.06    2.54
   0 -10  -3   24.98    2.75
   0  10   3   21.98    2.36
   0  10   3   28.85    2.47
   0  10   3   27.88    2.32
   0  10   3   26.10    2.31
  -1 -10  -3    7.43    1.08
  -1 -10  -3    6.77    1.30
   1  10   3    8.33    0.79
   1  10   3    7.26    0.92
   1  10   3    7.85    0.96
   1  10   3    6.86    0.76
   1  10   3    5.86    0.83
  -2 -10  -3   14.68    1.33
  -2 -10  -3   11.92    1.83
  -2 -10  -3   14.06    1.68
   2  10   3   11.19    1.23
   2  10   3   14.08    1.40
   2  10   3   13.45    1.31
  -3 -10  -3    0.25    0.28
   3  10   3    0.48    0.21
   3  10   3    0.35    0.29
   3  10   3    0.56    0.37
  -4 -10  -3    2.71    0.39
   4  10   3    2.86    0.40
   4  10   3    2.35    0.48
   4  10   3    1.56    0.31
  -5 -10  -3   -0.16    0.19
   5  10   3   -0.21    0.26
   5  10   3   -0.53    0.22
   5  10   3   -0.35    0.29
  -9  11   3    0.19    0.23
  -8  11   3    0.53    0.31
  -8  11   3    0.25    0.24
  -7  11   3    1.21    0.35
  -7  11   3    1.60    0.34
  -7  11   3    1.80    0.35
  -6  11   3    3.12    0.47
  -6  11   3    2.57    0.46
  -6  11   3    2.56    0.42
  -5  11   3    1.82    0.45
  -5  11   3    1.13    0.54
  -4  11   3    9.63    1.02
  -4  11   3    9.71    1.21
  -4  11   3    8.86    1.07
  -4  11   3   10.56    1.39
  -4  11   3   11.92    1.08
  -3  11   3   15.78    1.43
  -3  11   3   13.07    1.51
  -3  11   3   14.14    1.36
  -3  11   3   14.06    1.63
   2 -11  -3    3.02    0.86
  -2  11   3    2.74    0.43
  -2  11   3    2.81    0.47
  -2  11   3    2.10    0.40
  -2  11   3    2.96    0.61
  -2  11   3    2.08    0.67
  -1  11   3    7.79    0.83
  -1  11   3    6.12    0.90
  -1  11   3    6.24    0.76
  -1  11   3    7.80    0.79
   0 -11  -3    3.32    1.12
   0 -11  -3    3.02    1.04
   0  11   3    3.52    0.47
   0  11   3    4.26    0.66
   0  11   3    3.55    0.54
   1  11   3    4.43    0.58
   1  11   3    3.26    0.63
   1  11   3    3.79    0.48
  -2 -11  -3    1.06    0.38
   2  11   3    1.17    0.45
   2  11   3    0.88    0.24
   2  11   3    0.92    0.31
  -3 -11  -3   -0.02    0.27
   3  11   3   -0.13    0.31
   3  11   3   -0.06    0.20
   3  11   3   -0.04    0.18
  -4 -11  -3    0.56    0.24
   4  11   3    0.23    0.21
   4  11   3    0.39    0.30
   4  11   3    0.63    0.21
  -8  12   3   -0.11    0.22
  -8  12   3    0.37    0.24
  -7  12   3    3.49    0.44
  -7  12   3    2.53    0.45
  -7  12   3    3.69    0.43
  -6  12   3   -0.14    0.22
  -6  12   3   -0.04    0.26
  -5  12   3    3.67    0.68
  -5  12   3    3.96    0.55
  -5  12   3    3.69    0.48
  -4  12   3    0.02    0.38
  -4  12   3    0.80    0.29
  -4  12   3    0.16    0.24
  -3  12   3    6.50    0.87
  -3  12   3    6.33    0.70
  -3  12   3    5.93    0.76
  -2  12   3    4.85    0.72
  -2  12   3    4.10    0.54
  -2  12   3    4.65    0.62
  -1  12   3    0.94    0.44
  -1  12   3    0.74    0.30
  -1  12   3    0.54    0.26
   0  12   3    0.55    0.23
   0  12   3    0.86    0.42
   0  12   3    1.16    0.31
   1  12   3   -0.17    0.19
   1  12   3    0.48    0.25
   1  12   3    0.28    0.35
  -2 -12  -3    0.22    0.47
   2  12   3    0.64    0.36
   2  12   3    0.31    0.19
  -3 -12  -3    0.85    0.28
   3  12   3    0.27    0.22
   3  12   3    0.52    0.20
   3  12   3    0.09    0.28
  -6  13   3    5.62    0.59
  -6  13   3    5.50    0.63
  -5  13   3    0.53    0.42
  -5  13   3    0.08    0.28
  -5  13   3    0.35    0.20
  -4  13   3    0.32    0.44
  -4  13   3    0.60    0.23
  -4  13   3    0.60    0.51
  -3  13   3    0.09    0.21
  -3  13   3    0.55    0.26
  -3  13   3    1.21    0.43
  -2  13   3    1.83    0.48
  -2  13   3    3.15    0.45
  -2  13   3    1.68    0.36
  -1  13   3    0.12    0.23
  -1  13   3    0.28    0.35
  -1  13   3   -0.04    0.17
   0  13   3    0.20    0.38
   0  13   3    0.05    0.26
   0  13   3   -0.04    0.18
   1  13   3    0.34    0.18
   1  13   3    0.02    0.31
   1  13   3    0.46    0.22
  -5  14   3   -0.06    0.18
  -4  14   3   -0.23    0.21
  -4  14   3    0.08    0.37
  -3  14   3    2.00    0.37
  -3  14   3    1.65    0.44
  -2  14   3   -0.02    0.18
  -2  14   3    0.32    0.18
  -2  14   3   -0.12    0.32
  -1  14   3    0.79    0.26
  -1  14   3    0.10    0.29
  -1  14   3    0.34    0.19
  -1  14  -4    5.19    0.67
  -1  14  -4    5.73    0.58
  -1  14  -4    5.57    0.57
  -2  14  -4   -0.11    0.38
  -2  14  -4    0.37    0.19
  -2  14  -4    0.13    0.22
  -3  14  -4    0.82    0.22
  -3  14  -4    0.33    0.36
  -4  14  -4    3.88    0.41
  -4  14  -4    2.69    0.85
   1  13  -4    2.15    0.32
   1  13  -4    2.52    0.38
   1  13  -4    2.50    0.46
   1  13  -4    2.55    0.61
   0  13  -4    1.43    0.36
   0  13  -4    2.37    0.41
   0  13  -4    1.52    0.42
   0  13  -4    1.40    0.31
  -1  13  -4    5.11    0.60
  -1  13  -4    5.04    0.59
  -2  13  -4    1.25    0.28
  -2  13  -4    1.51    0.31
  -2  13  -4    1.79    0.46
  -3  13  -4    2.78    0.90
  -3  13  -4    2.46    0.37
  -4  13  -4    1.39    0.45
  -4  13  -4    0.87    0.26
  -5  13  -4    0.24    0.41
  -5  13  -4   -0.38    0.21
  -6  13  -4    0.23    0.22
  -7  13  -4    0.31    0.21
   3  12  -4    1.06    0.25
   3  12  -4    0.77    0.34
   3  12  -4    0.84    0.32
  -3 -12   4   -0.20    0.28
   2  12  -4    4.91    0.63
   2  12  -4    4.64    0.69
   2  12  -4    3.26    0.61
   2  12  -4    4.63    0.57
  -2 -12   4    2.93    0.57
   1  12  -4   11.80    1.15
   1  12  -4   11.32    1.23
   1  12  -4   14.16    1.20
   1  12  -4   10.98    1.29
   0  12  -4    0.78    0.26
   0  12  -4    1.21    0.46
   0  12  -4    1.24    0.32
   0  12  -4    1.14    0.38
  -1  12  -4    1.90    0.55
  -1  12  -4    3.13    0.41
  -2  12  -4    0.03    0.37
  -2  12  -4    0.14    0.21
  -2  12  -4    0.40    0.26
  -3  12  -4    0.20    0.41
  -3  12  -4    0.14    0.21
  -4  12  -4    0.81    0.30
  -4  12  -4    0.77    0.26
  -4  12  -4    0.05    0.38
  -5  12  -4    0.92    0.29
  -5  12  -4    1.28    0.35
  -5  12  -4    1.00    0.45
  -6  12  -4   -0.08    0.39
  -6  12  -4    0.57    0.28
  -6  12  -4    0.53    0.25
  -7  12  -4    0.43    0.22
  -7  12  -4    0.78    0.27
  -8  12  -4    6.10    0.59
  -8  12  -4    4.76    0.61
   4  11  -4    3.89    0.60
   4  11  -4    5.01    0.53
   4  11  -4    4.96    0.63
  -4 -11   4    4.31    0.53
   3  11  -4    0.67    0.23
   3  11  -4    0.48    0.39
   3  11  -4    0.36    0.25
   3  11  -4    0.11    0.33
  -3 -11   4    0.52    0.35
   2  11  -4    6.72    0.83
   2  11  -4    6.32    0.72
   2  11  -4    6.37    0.86
   2  11  -4    4.68    0.62
   1  11  -4    3.06    0.60
   1  11  -4    2.94    0.57
   1  11  -4    2.98    0.47
   1  11  -4    2.11    0.39
   0  11  -4    6.28    0.74
   0  11  -4    6.05    0.71
   0  11  -4    6.59    0.89
   0 -11   4    5.83    1.04
  -1  11  -4   11.52    1.28
  -1  11  -4   11.04    1.10
  -1  11  -4   11.21    1.13
  -1  11  -4   10.61    1.22
   1 -11   4   12.06    1.49
  -2  11  -4    0.26    0.41
  -2  11  -4    0.70    0.27
  -2  11  -4    0.49    0.30
  -3  11  -4    9.68    1.21
  -3  11  -4    9.91    1.05
  -3  11  -4   12.01    1.09
  -4  11  -4    0.10    0.23
  -4  11  -4    0.09    0.42
  -4  11  -4    0.45    0.26
  -4  11  -4   -0.30    0.26
  -5  11  -4   -0.08    0.24
  -5  11  -4    0.25    0.43
  -5  11  -4   -0.12    0.28
  -6  11  -4   -0.07    0.29
  -6  11  -4   -0.20    0.23
  -6  11  -4    0.22    0.41
  -7  11  -4    1.90    0.40
  -7  11  -4    1.82    0.38
  -8  11  -4    3.01    0.42
  -8  11  -4    2.80    0.47
   5  10  -4    0.49    0.21
   5  10  -4    0.36    0.33
  -5 -10   4    0.00    0.23
   4  10  -4    3.42    0.62
   4  10  -4    3.08    0.49
   4  10  -4    3.19    0.59
  -4 -10   4    3.92    0.53
   3  10  -4    2.06    0.52
   3  10  -4    1.97    0.34
   3  10  -4    2.24    0.52
   3  10  -4    1.32    0.36
  -3 -10   4    2.13    0.42
   2  10  -4   -0.11    0.37
   2  10  -4    0.56    0.32
   2  10  -4    0.60    0.44
   2  10  -4    0.49    0.23
  -2 -10   4   -0.36    0.73
  -2 -10   4   -0.40    0.43
  -2 -10   4   -0.46    0.69
   1  10  -4    3.94    0.70
   1  10  -4    4.39    0.55
   1  10  -4    4.71    0.77
  -1 -10   4    6.83    0.92
  -1 -10   4    3.53    0.92
   0  10  -4    0.21    0.28
   0  10  -4    0.52    0.39
   0  10  -4    0.36    0.44
   0  10  -4    0.20    0.23
   0 -10   4    0.62    0.52
   0 -10   4    1.04    0.53
  -1  10  -4   17.30    1.78
  -1  10  -4   20.76    1.72
  -1  10  -4   20.09    1.67
  -1  10  -4   16.50    1.81
   1 -10   4   16.67    1.78
   1 -10   4   15.58    1.84
  -2  10  -4    0.05    0.27
  -2  10  -4    0.43    0.26
  -2  10  -4    0.30    0.40
  -2  10  -4   -0.13    0.24
   2 -10   4    0.33    0.38
  -3  10  -4    3.39    0.52
  -3  10  -4    2.78    0.44
  -3  10  -4    3.39    0.65
  -3  10  -4    3.03    0.47
  -4  10  -4    0.01    0.46
  -4  10  -4   -0.08    0.26
  -4  10  -4    0.49    0.28
  -4  10  -4   -0.01    0.29
  -5  10  -4    3.41    0.44
  -5  10  -4    2.17    0.45
  -5  10  -4    2.56    0.49
  -5  10  -4    3.70    0.69
  -6  10  -4    3.38    0.55
  -6  10  -4    4.13    0.82
  -6  10  -4    4.60    0.62
   6 -10   4    4.23    0.79
  -7  10  -4    7.66    0.90
  -7  10  -4    8.62    0.93
  -7  10  -4    8.30    1.04
  -8  10  -4    0.03    0.25
  -8  10  -4    0.01    0.27
  -9  10  -4    0.11    0.25
  -9  10  -4   -0.01    0.21
   6   9  -4    0.82    0.33
   6   9  -4    0.61    0.21
  -6  -9   4    0.48    0.24
   5   9  -4    1.63    0.43
   5   9  -4    1.65    0.49
   5   9  -4    1.44    0.33
  -5  -9   4    2.13    0.38
   4   9  -4    1.92    0.39
   4   9  -4    1.35    0.51
   4   9  -4    1.43    0.26
   4   9  -4    1.25    0.49
   4   9  -4    1.62    0.32
  -4  -9   4    1.34    0.36
   3   9  -4    0.46    0.19
   3   9  -4    0.47    0.26
   3   9  -4    0.38    0.31
   3   9  -4    0.67    0.48
   3   9  -4    1.43    0.52
  -3  -9   4    0.80    0.69
  -3  -9   4    0.50    0.36
  -3  -9   4   -0.30    0.78
   2   9  -4    0.04    0.40
   2   9  -4    1.23    0.51
   2   9  -4    0.53    0.29
   2   9  -4    0.52    0.25
  -2  -9   4    0.95    0.47
  -2  -9   4    0.65    0.55
  -2  -9   4    0.99    0.72
   1   9  -4    0.52    0.29
   1   9  -4    0.35    0.23
   1   9  -4    0.59    0.43
   1   9  -4   -0.44    0.36
  -1  -9   4    0.05    0.49
  -1  -9   4    1.12    0.46
   0   9  -4    2.74    0.46
   0   9  -4    3.76    0.66
   0   9  -4    5.35    0.70
   0   9  -4    3.01    0.52
   0  -9   4    4.03    0.74
   0  -9   4    3.18    0.63
  -1   9  -4    0.42    0.24
  -1   9  -4    0.24    0.27
  -1   9  -4    0.44    0.42
  -1   9  -4    0.26    0.29
  -1   9  -4    0.05    0.34
   1  -9   4   -0.57    0.30
   1  -9   4    0.29    0.39
  -2   9  -4   28.54    2.56
  -2   9  -4   28.23    2.42
  -2   9  -4   26.80    2.46
  -2   9  -4   26.85    2.42
  -2   9  -4   27.10    2.45
   2  -9   4   27.69    2.44
   2  -9   4   25.39    2.48
  -3   9  -4    5.66    0.69
  -3   9  -4    5.14    0.66
  -3   9  -4    5.88    0.64
  -3   9  -4    4.53    0.76
  -4   9  -4    3.25    0.63
  -4   9  -4    2.82    0.43
  -4   9  -4    2.49    0.47
  -4   9  -4    2.64    0.46
   4  -9   4    1.85    0.48
  -5   9  -4    0.90    0.45
  -5   9  -4    0.97    0.33
  -5   9  -4    0.55    0.36
  -5   9  -4    0.25    0.31
   5  -9   4    1.21    0.74
   5  -9   4    0.94    0.45
  -6   9  -4    3.05    0.54
  -6   9  -4    3.25    0.66
  -6   9  -4    3.21    0.53
   6  -9   4    4.23    0.71
  -7   9  -4    1.50    0.37
  -7   9  -4    0.40    0.32
   7  -9   4    0.43    0.64
  -8   9  -4    2.18    0.56
  -8   9  -4    2.15    0.44
  -8   9  -4    2.23    0.46
  -9   9  -4    0.85    0.30
  -9   9  -4    1.05    0.30
   9  -9   4    0.92    0.53
   6   8  -4    1.58    0.50
   6   8  -4    2.94    0.43
   6   8  -4    2.73    0.34
  -6  -8   4    1.80    0.37
   5   8  -4    0.55    0.43
   5   8  -4    0.32    0.28
   5   8  -4    0.30    0.45
   5   8  -4    0.42    0.25
  -5  -8   4    1.57    1.94
  -5  -8   4    0.50    0.32
   4   8  -4    0.47    0.45
   4   8  -4    0.76    0.32
   4   8  -4    0.11    0.24
   4   8  -4    0.74    0.29
   4   8  -4   -0.35    0.43
  -4  -8   4    1.18    0.84
  -4  -8   4    0.12    0.35
  -4  -8   4   -1.49    1.28
   3   8  -4   23.23    2.16
   3   8  -4   20.76    2.05
   3   8  -4   23.15    2.00
   3   8  -4   19.18    1.96
  -3  -8   4   23.99    2.07
  -3  -8   4   24.63    2.56
  -3  -8   4   24.46    2.33
   2   8  -4    0.42    0.22
   2   8  -4    0.55    0.22
   2   8  -4    0.57    0.49
   2   8  -4   -0.46    0.40
   2   8  -4    0.90    0.53
  -2  -8   4    0.32    0.53
  -2  -8   4    0.17    0.39
   1   8  -4    8.46    0.90
   1   8  -4    8.16    0.83
   1   8  -4    7.21    0.76
   1   8  -4    8.90    1.02
   1   8  -4    8.90    1.05
  -1  -8   4    8.61    1.15
  -1  -8   4    7.78    1.00
   0   8  -4   15.45    1.44
   0   8  -4   13.57    1.46
   0   8  -4   17.23    1.59
   0   8  -4   14.83    1.48
   0  -8   4   16.67    1.65
   0  -8   4   16.78    1.55
  -1   8  -4    1.04    0.26
  -1   8  -4    0.30    0.28
  -1   8  -4    1.83    0.44
   1  -8   4    2.25    0.46
   1  -8   4    1.21    0.34
  -2   8  -4    0.04    0.31
  -2   8  -4    0.51    0.19
  -2   8  -4   -0.20    0.24
   2  -8   4    0.22    0.23
   2  -8   4   -0.09    0.25
  -3   8  -4   -0.29    0.20
  -3   8  -4   -0.13    0.33
  -3   8  -4    0.08    0.26
  -3   8  -4   -0.64    0.31
   3  -8   4    0.08    0.24
  -4   8  -4    2.37    0.39
  -4   8  -4    3.22    0.63
  -4   8  -4    2.65    0.46
  -4   8  -4    2.70    0.45
   4  -8   4    2.25    0.42
   4  -8   4    3.52    0.53
  -5   8  -4   11.21    1.24
  -5   8  -4    9.85    1.04
  -5   8  -4   10.24    1.06
  -5   8  -4   10.11    1.08
   5  -8   4    9.56    1.19
  -6   8  -4   -0.07    0.44
  -6   8  -4    0.65    0.32
  -6   8  -4    0.35    0.31
   6  -8   4   -0.09    0.49
   6  -8   4    0.29    0.45
  -7   8  -4   -0.11    0.42
  -7   8  -4    0.77    0.35
  -7   8  -4    0.75    0.33
   7  -8   4    1.95    0.59
   7  -8   4    0.80    0.65
  -8   8  -4   -0.30    0.43
  -8   8  -4    0.30    0.32
  -8   8  -4   -0.07    0.27
   8  -8   4    0.66    0.48
  -9   8  -4    0.41    0.43
  -9   8  -4    0.00    0.25
  -9   8  -4   -0.01    0.27
   9  -8   4   -0.30    0.36
 -10   8  -4    0.76    0.25
  10  -8   4    0.83    0.32
   7   7  -4    0.12    0.22
   7   7  -4    0.33    0.35
   7   7  -4   -0.09    0.19
  -7  -7   4    0.26    0.25
   6   7  -4    0.96    0.28
   6   7  -4    1.29    0.33
   6   7  -4    0.69    0.41
  -6  -7   4    1.09    0.33
  -6  -7   4    0.86    0.98
   5   7  -4   14.71    1.35
   5   7  -4   14.20    1.53
   5   7  -4   13.85    1.39
  -5  -7   4   11.60    2.04
  -5  -7   4   12.91    1.91
  -5  -7   4   13.07    1.38
  -5  -7   4   19.81    1.96
   4   7  -4    1.01    0.32
   4   7  -4    0.51    0.26
   4   7  -4    0.17    0.43
   4   7  -4    0.39    0.27
  -4  -7   4    2.05    1.14
  -4  -7   4   -0.08    0.73
  -4  -7   4    0.64    0.38
  -4  -7   4   -0.22    0.49
   3   7  -4    3.34    0.60
   3   7  -4    2.95    0.41
   3   7  -4    2.60    0.43
   3   7  -4    3.53    0.55
  -3  -7   4    3.19    0.53
  -3  -7   4    3.12    0.69
  -3  -7   4    1.97    0.75
   2   7  -4    0.26    0.21
   2   7  -4    0.38    0.23
   2   7  -4   -0.06    0.34
   2   7  -4    0.35    0.27
  -2  -7   4    0.18    0.36
  -2  -7   4    0.43    0.43
   1   7  -4    7.69    0.97
   1   7  -4    9.05    0.90
   1   7  -4    9.58    0.93
  -1  -7   4   11.78    1.21
  -1  -7   4   10.14    1.08
   0   7  -4    3.58    0.47
   0   7  -4    2.62    0.52
   0  -7   4    4.15    0.67
   0  -7   4    4.07    0.56
   1  -7   4    4.77    0.61
   1  -7   4    4.68    0.65
   2  -7   4   19.95    1.64
   2  -7   4   16.18    1.66
   3  -7   4    0.15    0.18
   3  -7   4    0.15    0.22
  -4   7  -4    1.05    0.39
  -4   7  -4    0.07    0.36
  -4   7  -4    1.19    0.42
  -4   7  -4    0.50    0.27
   4  -7   4    1.10    0.36
  -5   7  -4    0.07    0.25
  -5   7  -4    0.36    0.32
  -5   7  -4   -0.18    0.43
  -5   7  -4    0.24    0.34
   5  -7   4    0.56    0.33
   5  -7   4    0.16    0.36
  -6   7  -4    7.81    1.04
  -6   7  -4    7.67    0.87
  -6   7  -4    6.04    0.81
   6  -7   4    6.90    0.92
   6  -7   4    7.09    1.04
  -7   7  -4    0.70    0.47
  -7   7  -4    0.65    0.35
  -7   7  -4    0.12    0.28
   7  -7   4    0.14    0.53
   7  -7   4    0.60    0.57
  -8   7  -4    4.58    0.99
  -8   7  -4    4.45    0.64
  -8   7  -4    5.39    0.65
   8  -7   4    4.45    1.06
   8  -7   4    4.78    0.72
   8  -7   4    4.59    0.99
  -9   7  -4    6.35    0.75
  -9   7  -4    6.82    0.74
  -9   7  -4    6.20    0.86
   9  -7   4    5.28    0.72
 -10   7  -4    0.21    0.56
 -10   7  -4    0.10    0.22
  10  -7   4    0.82    0.29
   8   6  -4   -0.09    0.19
   8   6  -4    0.38    0.31
  -8  -6   4   -0.24    0.17
   7   6  -4    2.74    0.42
   7   6  -4    2.25    0.38
  -7  -6   4    0.59    0.76
  -7  -6   4    2.23    0.37
   6   6  -4    2.74    0.48
   6   6  -4    2.95    0.75
   6   6  -4    3.18    0.48
  -6  -6   4    3.37    0.55
  -6  -6   4    2.97    0.96
   5   6  -4    0.43    0.30
   5   6  -4    0.67    0.29
   5   6  -4    0.92    0.49
   5   6  -4    1.03    0.29
  -5  -6   4    0.48    0.61
  -5  -6   4    0.99    0.34
  -5  -6   4    0.83    0.90
  -5  -6   4    0.70    0.80
   4   6  -4    3.78    0.56
   4   6  -4    3.38    0.46
   4   6  -4    2.78    0.63
   4   6  -4    3.41    0.48
  -4  -6   4    3.67    1.01
  -4  -6   4    3.23    0.77
  -4  -6   4    2.76    0.52
  -4  -6   4    2.58    0.84
   3   6  -4    4.54    0.69
   3   6  -4    4.13    0.54
   3   6  -4    4.17    0.55
  -3  -6   4    5.00    0.91
  -3  -6   4    4.00    0.74
  -3  -6   4    4.76    1.07
  -3  -6   4    5.13    0.62
   2   6  -4    0.09    0.21
   2   6  -4    0.21    0.38
   2   6  -4    0.22    0.20
  -2  -6   4    0.46    0.34
  -2  -6   4    0.50    0.42
  -1  -6   4    0.80    0.38
  -1  -6   4    1.24    0.34
   0  -6   4    1.41    0.32
   0  -6   4    0.71    0.33
   1  -6   4    0.50    0.47
   1  -6   4    0.57    0.25
   1  -6   4    0.34    0.26
   2  -6   4   50.78    4.88
   2  -6   4   58.87    4.71
   2  -6   4   53.31    4.73
   3  -6   4   10.07    0.86
   3  -6   4    7.13    0.88
   4  -6   4   53.68    4.72
  -5   6  -4    1.60    0.40
  -5   6  -4    1.22    0.22
  -5   6  -4    0.87    0.30
  -5   6  -4    2.39    0.50
   5  -6   4    1.26    0.38
  -6   6  -4    0.95    0.31
  -6   6  -4    0.41    0.21
  -6   6  -4    0.59    0.31
   6  -6   4    0.71    0.44
   6  -6   4    0.78    0.53
  -7   6  -4    1.79    0.42
  -7   6  -4    1.64    0.39
  -7   6  -4    1.41    0.27
   7  -6   4    3.22    0.56
   7  -6   4    1.17    0.65
  -8   6  -4   10.85    1.27
  -8   6  -4   10.30    1.12
  -8   6  -4   10.82    1.10
  -8   6  -4   10.27    0.98
   8  -6   4   10.79    1.16
   8  -6   4    9.53    1.66
  -9   6  -4   -0.25    0.31
  -9   6  -4   -0.38    0.36
  -9   6  -4   -0.05    0.16
  -9   6  -4    0.27    0.26
   9  -6   4    0.23    0.34
 -10   6  -4    0.20    0.24
 -10   6  -4    0.36    0.38
  10  -6   4    0.17    0.29
  -8  -5   4    0.89    0.36
   7   5  -4   10.40    1.11
   7   5  -4   11.68    1.15
  -7  -5   4   11.92    1.11
   6   5  -4   10.34    1.11
   6   5  -4    9.95    1.23
   6   5  -4   11.22    1.13
  -6  -5   4   10.16    1.07
  -6  -5   4    9.04    1.48
  -6  -5   4   10.99    1.85
  -6  -5   4   14.25    1.71
   5   5  -4    0.45    0.29
   5   5  -4   -0.27    0.30
   5   5  -4    0.36    0.45
  -5  -5   4    0.34    0.68
  -5  -5   4    0.71    0.32
  -5  -5   4   -0.07    0.76
   4   5  -4    0.68    0.28
   4   5  -4    0.21    0.40
  -4  -5   4    0.39    0.56
  -4  -5   4    0.29    0.28
  -4  -5   4    0.74    0.46
  -4  -5   4    1.12    0.66
   3   5  -4    0.06    0.22
   3   5  -4    0.28    0.37
  -3  -5   4    0.14    0.41
  -3  -5   4   -0.27    0.31
  -3  -5   4    0.38    0.56
  -2  -5   4    0.13    0.37
  -2  -5   4    0.31    0.30
  -2  -5   4   -0.41    0.51
  -1  -5   4   56.55    5.11
  -1  -5   4   61.22    5.20
   0  -5   4   62.49    5.10
   0  -5   4   54.66    5.05
   1  -5   4    6.91    0.75
   1  -5   4    6.88    0.93
   1  -5   4    6.27    0.70
   2  -5   4   37.19    3.65
   2  -5   4   37.34    3.47
   2  -5   4   40.84    3.59
   2  -5   4   43.77    3.46
   3  -5   4   42.66    3.38
   3  -5   4   36.75    3.70
   3  -5   4   35.02    3.33
   4  -5   4   20.27    1.95
   4  -5   4   21.00    1.90
  -5   5  -4   11.02    1.09
  -5   5  -4   11.20    1.15
  -5   5  -4   12.34    1.19
   5  -5   4   14.30    1.36
  -6   5  -4    2.98    0.45
  -6   5  -4    2.71    0.36
  -6   5  -4    2.53    0.44
   6  -5   4    1.45    0.58
   6  -5   4    4.01    0.64
  -7   5  -4    1.51    0.31
  -7   5  -4    1.42    0.39
   7  -5   4    2.30    0.47
  -8   5  -4    4.91    0.61
  -8   5  -4    5.24    0.68
  -8   5  -4    5.12    0.67
   8  -5   4    5.76    0.96
   8  -5   4    4.52    1.10
   8  -5   4    4.33    0.66
  -9   5  -4    2.70    0.46
  -9   5  -4    2.59    0.38
  -9   5  -4    3.08    0.50
   9  -5   4    2.45    0.48
 -10   5  -4    0.41    0.38
 -10   5  -4    0.04    0.26
 -10   5  -4    0.29    0.16
  10  -5   4    0.41    0.27
   9   4  -4    0.88    0.36
   9   4  -4    1.37    0.30
  -9  -4   4    0.93    0.41
   8   4  -4    3.80    0.57
   8   4  -4    3.59    0.53
  -8  -4   4    4.16    0.65
  -8  -4   4    3.44    0.78
  -8  -4   4    4.42    0.50
   7   4  -4    1.54    0.39
  -7  -4   4    1.14    0.67
  -7  -4   4    1.49    0.36
  -7  -4   4    2.37    0.60
   6   4  -4   -0.06    0.36
   6   4  -4   -0.28    0.40
   6   4  -4    0.25    0.32
  -6  -4   4   -0.23    0.59
  -6  -4   4    1.31    0.74
  -6  -4   4    0.60    0.31
  -6  -4   4    0.49    1.04
   5   4  -4   13.64    1.51
   5   4  -4   14.43    1.51
   5   4  -4   16.62    1.62
  -5  -4   4   14.68    1.79
  -5  -4   4   15.04    2.04
  -5  -4   4   17.00    1.49
  -5  -4   4   17.33    1.79
   4   4  -4   -0.17    0.35
   4   4  -4    0.15    0.28
   4   4  -4   -0.27    0.24
  -4  -4   4    0.48    0.29
  -4  -4   4    0.15    0.46
  -4  -4   4    0.45    0.40
  -4  -4   4   -0.07    0.47
   3   4  -4    4.93    0.61
  -3  -4   4    3.63    0.66
  -3  -4   4    7.00    0.91
  -3  -4   4    4.39    0.79
   2   4  -4   14.37    1.43
   2   4  -4   15.05    1.39
  -2  -4   4   16.85    1.52
  -2  -4   4   15.20    1.61
  -2  -4   4   16.79    1.63
  -1  -4   4    5.46    0.63
  -1  -4   4    3.77    0.71
  -1  -4   4    4.80    0.68
   0  -4   4   27.60    2.45
   0  -4   4   26.97    2.46
   1  -4   4   40.35    3.49
   1  -4   4   40.36    3.54
   2  -4   4    2.19    0.36
   2  -4   4    2.52    0.75
   3  -4   4   60.68    4.92
   3  -4   4   52.50    4.87
   4  -4   4   23.03    2.00
   4  -4   4   20.58    2.06
   5  -4   4   13.78    1.73
   5  -4   4   14.74    1.52
   5  -4   4   13.33    1.41
  -6   4  -4    7.58    0.88
  -6   4  -4    6.55    0.81
  -6   4  -4    8.02    0.79
   6  -4   4   10.11    1.08
   6  -4   4    8.47    1.02
   6  -4   4    6.58    1.10
   6  -4   4    5.86    1.25
  -7   4  -4    1.36    0.37
  -7   4  -4    1.47    0.34
  -7   4  -4    1.26    0.41
   7  -4   4    2.07    0.96
   7  -4   4    1.54    0.44
   7  -4   4    1.35    0.61
  -8   4  -4    0.36    0.24
  -8   4  -4    0.55    0.29
  -8   4  -4   -0.26    0.36
   8  -4   4    1.64    0.83
   8  -4   4    0.02    0.32
   8  -4   4    2.02    1.15
   8  -4   4    0.27    0.56
  -9   4  -4    2.16    0.38
  -9   4  -4    3.02    0.45
   9  -4   4    1.73    1.32
   9  -4   4    1.90    0.46
 -10   4  -4   -0.30    0.40
 -10   4  -4    0.30    0.19
  10  -4   4   -0.09    0.26
   9   3  -4    4.60    0.55
  -9  -3   4    3.81    0.55
   8   3  -4   -0.23    0.48
   8   3  -4    0.68    0.40
   8   3  -4   -0.02    0.32
  -8  -3   4   -0.09    0.50
  -8  -3   4    0.13    0.22
   7   3  -4    1.70    0.57
   7   3  -4    3.40    0.56
   7   3  -4    3.02    0.52
  -7  -3   4    3.54    0.49
  -7  -3   4    2.40    0.75
  -7  -3   4    4.85    0.60
   6   3  -4   12.38    1.30
   6   3  -4   10.81    1.25
   6   3  -4   11.98    1.12
   6   3  -4    9.94    1.27
  -6  -3   4   10.27    1.21
  -6  -3   4   12.92    1.59
  -6  -3   4   10.85    1.12
  -6  -3   4    8.84    1.41
   5   3  -4   19.40    1.68
   5   3  -4   16.42    1.69
   5   3  -4   17.67    1.81
   5   3  -4   17.66    1.78
  -5  -3   4   17.18    1.90
  -5  -3   4   18.74    1.67
  -5  -3   4   17.14    2.11
  -5  -3   4   18.85    1.96
   4   3  -4   43.23    4.04
  -4  -3   4   47.45    4.15
  -4  -3   4   43.98    4.22
  -4  -3   4   47.33    4.11
   3   3  -4   -0.13    0.27
   3   3  -4    0.16    0.32
  -3  -3   4    0.32    0.40
  -3  -3   4    0.00    0.36
  -3  -3   4    0.23    0.31
   2   3  -4   22.21    1.87
   2   3  -4   18.01    1.86
  -2  -3   4   21.98    1.99
  -2  -3   4   20.42    1.96
  -2  -3   4   19.81    1.89
   1   3  -4    9.48    1.06
  -1  -3   4   11.13    1.19
  -1  -3   4   11.91    1.23
  -1  -3   4   11.94    1.15
   0  -3   4   35.98    3.28
   0  -3   4   39.47    3.32
   1  -3   4    0.58    0.22
   1  -3   4    0.66    0.26
   2  -3   4    1.53    0.31
   2  -3   4    1.10    0.26
   3  -3   4    2.84    0.49
   3  -3   4    3.58    0.45
   4  -3   4    0.56    0.29
   4  -3   4    0.23    0.32
   4  -3   4    0.03    0.49
   5  -3   4    3.47    0.64
   5  -3   4    2.74    0.74
  -6   3  -4    8.03    0.82
  -6   3  -4    7.40    0.87
  -6   3  -4    6.26    0.78
   6  -3   4    7.47    1.54
   6  -3   4    8.42    1.17
   6  -3   4    7.15    0.96
   6  -3   4    7.06    0.84
  -7   3  -4    4.14    0.57
  -7   3  -4    4.53    0.67
  -7   3  -4    4.00    0.59
   7  -3   4    6.60    0.70
   7  -3   4    5.63    1.06
   7  -3   4    6.54    1.21
   7  -3   4    6.13    0.91
  -8   3  -4    5.67    0.71
  -8   3  -4    4.99    0.65
  -8   3  -4    5.99    0.68
   8  -3   4    4.76    0.68
   8  -3   4    5.38    1.23
   8  -3   4    4.61    0.95
   8  -3   4    6.38    1.32
  -9   3  -4    0.67    0.28
  -9   3  -4    0.31    0.35
   9  -3   4    0.53    0.31
   9  -3   4   -0.94    0.88
 -10   3  -4    1.95    0.32
  10  -3   4    2.07    0.39
   9   2  -4   -0.16    0.30
  -9  -2   4    0.05    0.30
   8   2  -4    4.21    0.55
   8   2  -4    3.47    0.75
   8   2  -4    4.52    0.64
  -8  -2   4    5.75    0.64
  -8  -2   4    4.43    0.85
  -8  -2   4    4.17    0.51
   7   2  -4    7.41    1.21
   7   2  -4   11.19    1.15
   7   2  -4   10.41    1.04
  -7  -2   4   11.59    1.12
  -7  -2   4   10.01    1.01
  -7  -2   4    7.76    1.23
   6   2  -4    4.78    0.86
   6   2  -4    5.84    0.64
   6   2  -4    3.96    0.67
  -6  -2   4    4.71    0.88
  -6  -2   4    5.06    0.60
  -6  -2   4    5.20    0.96
  -6  -2   4    3.72    0.65
   5   2  -4    2.52    0.57
   5   2  -4    1.59    0.37
   5   2  -4    1.85    0.54
  -5  -2   4    2.02    0.61
  -5  -2   4    1.40    0.54
  -5  -2   4    1.53    0.36
  -5  -2   4    1.78    0.71
   4   2  -4   26.05    2.45
   4   2  -4   25.22    2.38
   4   2  -4   24.46    2.76
  -4  -2   4   25.63    2.45
  -4  -2   4   26.07    2.55
  -4  -2   4   26.07    2.42
   3   2  -4    1.33    0.34
   3   2  -4    0.37    0.44
   3   2  -4    1.13    0.37
  -3  -2   4    1.19    0.45
  -3  -2   4    1.30    0.37
  -3  -2   4    0.93    0.41
   2   2  -4   26.48    2.58
   2   2  -4   23.37    2.46
   2   2  -4   28.88    2.48
  -2  -2   4   29.58    2.52
  -2  -2   4   30.11    2.56
   1   2  -4    0.17    0.23
   1   2  -4    0.07    0.25
   1   2  -4    0.14    0.33
  -1  -2   4    0.02    0.24
  -1  -2   4    0.29    0.29
  -1  -2   4    0.04    0.29
   0   2  -4   11.28    0.99
   0  -2   4    8.56    0.99
   0  -2   4   11.22    1.05
  -1   2  -4   35.04    2.91
   1  -2   4   29.41    2.91
   1  -2   4   36.23    2.95
  -2   2  -4   16.53    1.44
  -2   2  -4   13.72    1.44
   2  -2   4   18.23    1.51
   2  -2   4   15.77    1.45
  -3   2  -4   22.74    2.00
  -3   2  -4   21.10    2.00
   3  -2   4   24.49    2.03
   3  -2   4   23.42    2.08
   3  -2   4   19.54    2.09
  -4   2  -4   10.26    1.13
  -4   2  -4   10.77    1.08
   4  -2   4    9.98    1.25
   4  -2   4   10.51    1.21
   4  -2   4   13.00    1.15
   5  -2   4   24.21    2.27
   5  -2   4   24.77    2.37
   5  -2   4   23.81    2.41
  -6   2  -4   11.19    1.18
  -6   2  -4   11.40    1.19
   6  -2   4   14.94    1.39
   6  -2   4   13.47    1.61
   6  -2   4   11.93    1.23
  -7   2  -4    3.03    0.52
  -7   2  -4    1.73    0.44
  -7   2  -4    2.92    0.44
   7  -2   4    2.29    0.80
   7  -2   4    2.51    0.48
   7  -2   4    2.69    0.69
   7  -2   4    1.40    0.75
  -8   2  -4   -0.09    0.36
  -8   2  -4    0.14    0.29
   8  -2   4   -0.10    0.32
   8  -2   4    0.99    0.83
   8  -2   4   -0.25    0.57
   8  -2   4   -0.88    0.99
  -9   2  -4    5.26    0.65
   9  -2   4    3.99    1.06
   9  -2   4    5.72    0.68
 -10   2  -4    0.42    0.22
  10  -2   4   -0.25    0.23
  10   1  -4    7.55    0.89
 -10  -1   4    8.18    0.82
   9   1  -4    0.09    0.45
   9   1  -4   -1.24    0.60
   9   1  -4    0.36    0.24
  -9  -1   4   -0.27    0.26
   8   1  -4    4.98    0.98
   8   1  -4    3.96    0.57
  -8  -1   4    3.56    0.49
  -8  -1   4    2.33    0.79
  -8  -1   4    4.76    0.59
   7   1  -4    2.15    0.59
   7   1  -4    3.26    0.50
   7   1  -4    2.06    0.70
  -7  -1   4    3.22    0.50
  -7  -1   4    1.79    0.61
  -7  -1   4    3.05    0.42
   6   1  -4   18.54    1.79
   6   1  -4   13.99    1.73
   6   1  -4   16.93    1.53
  -6  -1   4   15.17    1.70
  -6  -1   4   16.48    1.47
  -6  -1   4   14.20    1.52
   5   1  -4    1.55    0.53
   5   1  -4    1.14    0.41
   5   1  -4    1.39    0.45
   5   1  -4    1.24    0.62
  -5  -1   4    0.41    0.31
  -5  -1   4    1.65    0.62
  -5  -1   4    0.93    0.48
  -5  -1   4    1.30    0.51
   4   1  -4   39.57    3.70
   4   1  -4   39.07    3.54
   4   1  -4   40.65    3.60
  -4  -1   4   38.97    3.58
  -4  -1   4   40.78    3.58
  -4  -1   4   39.20    3.65
   3   1  -4   11.14    1.13
   3   1  -4    9.50    1.05
   3   1  -4   10.11    1.19
  -3  -1   4   10.03    1.10
  -3  -1   4    9.29    1.14
   2   1  -4   28.62    2.53
   2   1  -4   26.31    2.61
   2   1  -4   28.39    2.55
  -2  -1   4   27.81    2.58
  -2  -1   4   30.01    2.54
  -2  -1   4   28.89    2.55
   1   1  -4   47.20    3.87
   1   1  -4   45.40    3.95
  -1  -1   4   43.05    3.86
  -1  -1   4   45.16    3.89
  -1  -1   4   41.70    3.85
   0   1  -4  158.72   13.58
   0   1  -4  166.54   13.50
   0   1  -4  149.13   13.49
   0  -1   4  161.09   13.51
   0  -1   4  159.65   13.50
   0  -1   4  157.39   13.49
  -1   1  -4   11.09    1.03
  -1   1  -4    9.17    1.01
  -1   1  -4   10.15    1.19
   1  -1   4   11.42    1.03
   1  -1   4    9.87    0.99
  -2   1  -4    3.73    0.51
  -2   1  -4    2.43    0.55
   2  -1   4    3.71    0.53
   2  -1   4    3.03    0.48
  -3   1  -4   81.41    6.85
  -3   1  -4   75.12    6.83
  -3   1  -4   74.60    6.92
   3  -1   4   76.72    6.82
   3  -1   4   80.06    6.88
   3  -1   4   88.42    6.89
  -4   1  -4    1.28    0.55
  -4   1  -4    2.25    0.46
  -4   1  -4    1.91    0.43
   4  -1   4    1.82    0.49
   4  -1   4    1.91    0.48
   4  -1   4    1.43    0.39
  -5   1  -4   12.38    1.28
   5  -1   4   12.75    1.43
   5  -1   4   11.86    1.31
   5  -1   4   10.96    1.40
  -6   1  -4    0.14    0.25
  -6   1  -4   -0.04    0.27
  -6   1  -4    0.17    0.36
   6  -1   4    0.43    0.32
   6  -1   4    1.00    0.58
   6  -1   4    0.03    0.45
  -7   1  -4    1.04    0.67
  -7   1  -4    0.75    0.32
   7  -1   4    0.41    0.75
   7  -1   4   -0.38    0.43
   7  -1   4    0.69    0.33
   7  -1   4   -0.22    0.89
  -8   1  -4    0.49    0.32
   8  -1   4    0.13    0.30
   8  -1   4    1.14    0.67
   8  -1   4   -0.26    0.66
  -9   1  -4    0.62    0.28
   9  -1   4    0.27    0.30
   9  -1   4    1.23    0.74
 -10   1  -4   -0.11    0.20
  10  -1   4    0.21    0.23
  10   0  -4   -0.22    0.44
  10   0  -4    0.92    0.24
 -10   0   4    0.84    0.24
   9   0  -4    0.27    0.48
   9   0  -4    0.25    0.31
   9   0  -4    1.20    0.59
  -9   0   4    0.30    0.28
   8   0  -4    5.26    1.01
   8   0  -4    5.28    0.82
   8   0  -4    4.48    1.70
   8   0  -4    7.06    0.79
  -8   0   4    6.57    0.86
  -8   0   4    5.52    0.70
   7   0  -4    2.30    0.72
   7   0  -4    0.92    0.58
   7   0  -4    0.75    0.62
   7   0  -4    1.08    0.37
  -7   0   4    0.77    0.28
  -7   0   4    0.20    0.45
   6   0  -4    1.13    0.72
   6   0  -4    1.20    0.62
   6   0  -4    1.72    0.54
   6   0  -4    2.02    0.42
  -6   0   4    1.47    0.31
  -6   0   4    1.00    0.48
  -6   0   4    2.14    0.37
   5   0  -4    0.11    0.33
   5   0  -4   -0.43    0.42
   5   0  -4   -0.38    0.38
  -5   0   4    0.08    0.40
  -5   0   4    0.35    0.38
   4   0  -4  164.13   14.15
   4   0  -4  177.55   14.23
   4   0  -4  165.97   14.26
  -4   0   4  164.94   14.20
  -4   0   4  162.72   14.15
  -4   0   4  157.97   14.21
   3   0  -4   18.24    1.73
   3   0  -4   17.40    1.84
   3   0  -4   19.36    1.82
  -3   0   4   17.80    1.80
  -3   0   4   19.52    1.74
  -3   0   4   18.98    1.75
   2   0  -4  872.75   80.21
   2   0  -4  969.64   80.29
   2   0  -4 1000.00   80.26
  -2   0   4  993.29   80.23
  -2   0   4  882.06   80.22
  -2   0   4  969.81   80.26
   1   0  -4    2.82    0.43
   1   0  -4    3.68    0.58
   1   0  -4    3.41    0.48
  -1   0   4    3.95    0.73
  -1   0   4    3.84    0.48
  -1   0   4    2.92    0.43
   0   0  -4    0.31    0.39
   0   0  -4    0.64    0.29
   0   0  -4    1.15    0.28
   0   0   4    0.50    0.27
   0   0   4    0.50    0.28
   0   0   4    0.97    0.25
  -1   0  -4   21.40    1.98
  -1   0  -4   21.74    2.13
  -1   0  -4   20.12    1.96
   1   0   4   23.13    1.97
   1   0   4   20.82    1.93
   1   0   4   21.46    1.96
   1   0   4   23.41    1.93
  -2   0  -4    6.03    0.67
  -2   0  -4    3.88    0.56
  -2   0  -4    3.70    0.73
   2   0   4    5.17    0.64
   2   0   4    3.67    0.44
   2   0   4    4.53    0.54
   2   0   4    4.98    0.65
  -3   0  -4   30.73    2.46
  -3   0  -4   26.45    2.55
  -3   0  -4   23.76    2.40
   3   0   4   23.51    2.40
   3   0   4   27.80    2.50
   3   0   4   27.46    2.44
  -4   0  -4   78.41    6.90
  -4   0  -4   78.69    6.93
  -4   0  -4   75.93    7.04
   4   0   4   83.13    6.96
   4   0   4   82.54    6.89
   4   0   4   78.46    6.96
  -5   0  -4    2.28    0.54
  -5   0  -4    2.74    0.56
   5   0   4    2.42    0.51
   5   0   4    2.41    0.62
   5   0   4    2.50    0.63
  -6   0  -4    1.22    0.28
  -6   0  -4    0.87    0.31
  -6   0  -4    1.42    0.50
   6   0   4    1.46    0.62
   6   0   4    0.87    0.46
   6   0   4    0.75    0.32
  -7   0  -4   10.81    1.19
  -7   0  -4    8.84    0.89
  -7   0  -4    9.48    1.18
   7   0   4    8.97    1.28
   7   0   4    7.58    1.28
   7   0   4    9.88    0.99
   7   0   4    6.73    1.04
  -8   0  -4   -0.48    0.40
  -8   0  -4   -0.11    0.29
   8   0   4   -0.05    0.28
   8   0   4    0.09    0.62
   8   0   4   -1.62    0.48
  -9   0  -4   12.33    1.16
   9   0   4    8.04    1.40
   9   0   4   12.10    1.12
   9   0   4   11.58    1.38
 -10   0  -4    3.47    0.44
  10   0   4    2.93    0.38
  10   0   4    4.30    0.60
  10  -1  -4    1.11    0.31
 -10   1   4    2.27    0.51
 -10   1   4    1.31    0.29
   9  -1  -4    2.45    0.78
   9  -1  -4    2.73    0.48
  -9   1   4    2.43    0.40
   8  -1  -4    2.45    0.46
   8  -1  -4    1.69    0.84
   8  -1  -4    1.63    0.70
   7  -1  -4    0.13    0.69
   7  -1  -4   -0.07    0.33
   7  -1  -4    0.12    0.81
   7  -1  -4    1.18    0.58
  -7   1   4   -0.21    0.45
  -7   1   4   -0.37    0.25
   6  -1  -4    5.90    1.10
   6  -1  -4    6.13    1.03
   6  -1  -4    6.94    0.79
   6  -1  -4    5.88    0.88
  -6   1   4    7.20    0.86
  -6   1   4    6.84    0.71
  -6   1   4    4.75    0.68
  -6   1   4    7.91    0.90
   5  -1  -4    8.05    1.07
   5  -1  -4   10.02    1.31
   5  -1  -4    9.40    1.18
  -5   1   4    9.03    1.01
   4  -1  -4  100.67    8.72
   4  -1  -4  104.91    8.79
   4  -1  -4  105.21    8.84
  -4   1   4  102.14    8.71
  -4   1   4  103.45    8.71
  -4   1   4   90.00    8.94
   3  -1  -4   43.04    3.71
   3  -1  -4   39.55    3.67
  -3   1   4   41.51    3.60
  -3   1   4   40.43    3.64
   2  -1  -4    0.31    0.36
   2  -1  -4    0.66    0.33
   2  -1  -4    0.50    0.25
  -2   1   4    0.45    0.27
  -2   1   4    0.76    0.27
  -2   1   4    0.20    0.26
   1  -1  -4    4.79    0.59
   1  -1  -4    4.15    0.51
   1  -1  -4    3.72    0.62
  -1   1   4    3.93    0.52
  -1   1   4    3.81    0.52
  -1   1   4    4.48    0.51
  -1   1   4    4.36    0.52
   0  -1  -4   18.95    1.76
   0  -1  -4   19.30    1.88
   0  -1  -4   18.37    1.74
   0   1   4   19.78    1.74
   0   1   4   19.90    1.73
   0   1   4   18.69    1.70
  -1  -1  -4    5.45    0.86
  -1  -1  -4    5.48    0.70
  -1  -1  -4    5.94    0.71
   1   1   4    5.50    0.71
   1   1   4    6.50    0.65
   1   1   4    5.60    0.76
   1   1   4    5.95    0.62
  -2  -1  -4    0.35    0.32
  -2  -1  -4    0.80    0.53
  -2  -1  -4   -0.02    0.28
   2   1   4    0.23    0.18
   2   1   4    0.21    0.27
   2   1   4    0.20    0.22
   2   1   4    0.18    0.29
  -3  -1  -4    8.02    0.92
  -3  -1  -4    7.14    1.03
  -3  -1  -4    6.41    0.85
   3   1   4    6.17    0.77
   3   1   4    6.56    0.66
   3   1   4    6.84    0.89
   3   1   4    7.15    0.87
  -4  -1  -4    1.40    0.43
  -4  -1  -4    2.07    0.52
   4   1   4    1.72    0.40
   4   1   4    2.10    0.50
  -5  -1  -4   13.11    1.38
  -5  -1  -4   11.56    1.36
  -5  -1  -4   11.64    1.13
   5   1   4   11.37    1.29
   5   1   4   11.72    1.17
   5   1   4   13.27    1.41
   5   1   4   11.07    1.42
  -6  -1  -4    0.34    0.23
  -6  -1  -4    0.32    0.44
  -6  -1  -4    0.90    0.33
   6   1   4    0.27    0.29
   6   1   4   -0.37    0.42
   6   1   4    0.08    0.42
  -7  -1  -4    9.42    0.96
  -7  -1  -4    8.03    0.82
  -7  -1  -4    6.79    1.07
   7   1   4    7.28    1.20
   7   1   4    6.80    0.94
   7   1   4    8.15    0.88
  -8  -1  -4    1.47    0.41
   8   1   4    1.46    0.34
   8   1   4    1.13    0.56
  -9  -1  -4    6.09    0.66
   9   1   4    2.58    0.79
   9   1   4    7.17    0.97
   9   1   4    4.21    0.52
 -10  -1  -4   -0.12    0.22
  10   1   4    0.53    0.34
  10  -2  -4    0.12    0.27
 -10   2   4    0.68    0.25
 -10   2   4    0.74    0.25
   9  -2  -4    1.30    0.79
   9  -2  -4    0.58    0.34
  -9   2   4    0.45    0.30
   8  -2  -4    6.91    0.84
   8  -2  -4    4.73    1.47
   8  -2  -4    6.75    1.26
   8  -2  -4    6.52    1.12
  -8   2   4    7.18    0.78
   7  -2  -4    6.57    1.21
   7  -2  -4    8.27    1.42
   7  -2  -4    8.92    0.97
   7  -2  -4    8.18    1.14
  -7   2   4    7.64    0.92
  -7   2   4    7.80    0.87
   6  -2  -4    0.38    0.56
   6  -2  -4   -0.35    0.38
   6  -2  -4    0.84    0.58
   6  -2  -4   -0.04    0.31
  -6   2   4   -0.45    0.32
  -6   2   4    0.00    0.23
  -6   2   4    0.10    0.25
   5  -2  -4    0.64    0.36
   5  -2  -4    0.34    0.48
   5  -2  -4    0.26    0.48
  -5   2   4    0.94    0.34
  -5   2   4    0.91    0.31
   4  -2  -4   28.45    2.59
   4  -2  -4   30.43    2.47
   4  -2  -4   23.55    2.53
  -4   2   4   27.14    2.44
  -4   2   4   26.54    2.42
  -4   2   4   25.75    2.40
   3  -2  -4   31.02    2.99
   3  -2  -4   32.45    2.92
   3  -2  -4   32.75    3.01
  -3   2   4   34.66    2.90
  -3   2   4   32.29    2.90
  -3   2   4   34.62    2.96
   2  -2  -4   64.41    5.46
   2  -2  -4   66.60    5.54
   2  -2  -4   57.05    5.50
  -2   2   4   66.96    5.46
  -2   2   4   62.31    5.44
   1  -2  -4    1.12    0.30
   1  -2  -4    2.15    0.46
  -1   2   4    1.65    0.27
  -1   2   4    1.38    0.29
  -1   2   4    2.10    0.31
   0  -2  -4    0.18    0.25
   0  -2  -4    0.90    0.43
   0  -2  -4    1.85    0.63
   0   2   4    0.73    0.23
   0   2   4    0.66    0.21
   0   2   4    1.44    0.29
   0   2   4    1.20    0.26
  -1  -2  -4    6.70    0.84
  -1  -2  -4    7.29    0.98
  -1  -2  -4    7.11    0.80
   1   2   4    7.09    0.76
   1   2   4    6.12    0.70
   1   2   4    6.32    0.76
  -2  -2  -4    0.50    0.35
  -2  -2  -4    0.38    0.51
   2   2   4    0.64    0.25
   2   2   4    0.52    0.32
   2   2   4    1.02    0.24
  -3  -2  -4    0.06    0.30
  -3  -2  -4    0.57    0.52
  -3  -2  -4    1.45    0.46
   3   2   4    0.90    0.38
   3   2   4    0.35    0.20
   3   2   4    1.32    0.40
   3   2   4    0.43    0.28
  -4  -2  -4   36.15    3.45
  -4  -2  -4   33.51    3.24
  -4  -2  -4   34.99    3.28
   4   2   4   34.26    3.28
   4   2   4   38.74    3.27
  -5  -2  -4    9.45    1.50
  -5  -2  -4    9.21    1.25
  -5  -2  -4   10.54    1.22
   5   2   4   10.66    1.16
   5   2   4   10.26    1.23
   5   2   4    8.84    0.98
  -6  -2  -4    2.07    0.53
  -6  -2  -4    2.78    0.42
  -6  -2  -4    3.16    0.72
  -6  -2  -4    3.18    0.80
   6   2   4    2.57    0.69
   6   2   4    2.58    0.53
   6   2   4    4.27    0.50
  -7  -2  -4    3.63    0.78
  -7  -2  -4    2.35    0.53
  -7  -2  -4    2.92    0.44
   7   2   4    3.66    0.79
   7   2   4    4.07    0.50
   7   2   4    2.47    0.52
  -8  -2  -4    7.41    0.83
  -8  -2  -4    4.35    0.87
  -8  -2  -4    6.86    0.67
   8   2   4    5.82    0.68
   8   2   4    4.53    0.94
   8   2   4    7.30    0.84
  -9  -2  -4    0.16    0.31
   9   2   4   -0.26    0.32
  10  -3  -4    0.86    0.33
 -10   3   4    0.29    0.22
 -10   3   4    0.80    0.25
   9  -3  -4    0.45    0.96
   9  -3  -4    2.38    0.46
  -9   3   4    2.46    0.41
   8  -3  -4    2.62    1.19
   8  -3  -4    1.82    0.72
   8  -3  -4    2.35    0.47
   8  -3  -4    2.56    0.99
  -8   3   4    1.77    0.46
  -8   3   4    1.71    0.41
  -8   3   4    2.27    0.37
   7  -3  -4    0.04    0.44
   7  -3  -4    0.55    0.37
   7  -3  -4    0.52    0.77
   7  -3  -4   -0.36    0.65
  -7   3   4    0.69    0.38
  -7   3   4    0.26    0.25
   6  -3  -4    6.05    1.04
   6  -3  -4    2.37    0.50
   6  -3  -4    2.99    0.63
   6  -3  -4    4.75    0.92
  -6   3   4    3.54    0.54
  -6   3   4    4.92    0.65
  -6   3   4    4.97    0.73
  -6   3   4    2.55    0.42
   5  -3  -4   22.89    2.27
   5  -3  -4   21.92    2.29
   5  -3  -4   24.05    2.13
  -5   3   4   20.60    2.06
   4  -3  -4   36.83    2.85
   4  -3  -4   31.01    2.93
   4  -3  -4   26.19    2.92
  -4   3   4   31.30    2.81
   3  -3  -4   14.44    1.68
   3  -3  -4   18.85    1.61
  -3   3   4   18.29    1.61
   2  -3  -4    0.49    0.26
   2  -3  -4    1.33    0.39
  -2   3   4    1.01    0.31
   1  -3  -4    0.67    0.38
   1  -3  -4    0.65    0.26
  -1   3   4    0.61    0.27
   0  -3  -4   35.78    3.23
   0  -3  -4   39.41    3.37
   0   3   4   36.03    3.17
   0   3   4   36.67    3.22
  -1  -3  -4   19.84    2.00
  -1  -3  -4   25.22    2.05
   1   3   4   20.06    1.90
   1   3   4   22.66    1.96
   1   3   4   20.31    1.93
  -2  -3  -4    7.81    0.94
  -2  -3  -4   10.53    1.27
  -2  -3  -4    8.28    1.01
   2   3   4    8.71    0.91
   2   3   4    6.98    0.92
   2   3   4    7.42    0.87
   2   3   4    8.10    0.84
  -3  -3  -4   12.61    1.34
  -3  -3  -4   11.85    1.35
  -3  -3  -4   11.88    1.55
   3   3   4   11.77    1.21
   3   3   4   11.87    1.28
   3   3   4   12.50    1.17
  -4  -3  -4    2.68    0.57
  -4  -3  -4    1.73    0.67
  -4  -3  -4    1.83    0.58
   4   3   4    2.23    0.53
  -5  -3  -4    4.61    0.89
  -5  -3  -4    4.57    1.07
  -5  -3  -4    4.69    0.57
  -5  -3  -4    3.92    0.78
   5   3   4    5.65    0.58
   5   3   4    4.98    0.79
   5   3   4    3.65    0.57
   5   3   4    4.66    0.79
  -6  -3  -4   39.16    3.36
  -6  -3  -4   37.26    3.68
  -6  -3  -4   37.36    3.44
   6   3   4   36.50    3.47
   6   3   4   41.55    3.38
   6   3   4   36.53    3.56
  -7  -3  -4    0.55    0.59
  -7  -3  -4    0.82    0.45
  -7  -3  -4    0.34    0.27
   7   3   4    0.43    0.49
   7   3   4    0.91    0.36
   7   3   4    0.66    0.28
  -8  -3  -4   -0.14    0.20
  -8  -3  -4   -0.18    0.37
  -8  -3  -4   -0.24    0.52
   8   3   4    0.00    0.51
   8   3   4    0.08    0.32
  -9  -3  -4    0.09    0.29
   9   3   4    0.08    0.26
  10  -4  -4    2.60    0.47
 -10   4   4    3.01    0.38
   9  -4  -4    7.23    0.88
   9  -4  -4    4.67    1.34
  -9   4   4    6.66    0.85
  -9   4   4    7.46    0.84
  -9   4   4    8.94    0.81
   8  -4  -4    0.00    0.35
   8  -4  -4    1.45    1.03
   8  -4  -4    0.84    0.90
   8  -4  -4    0.29    0.55
  -8   4   4    0.56    0.37
   7  -4  -4   10.86    1.62
   7  -4  -4   10.56    1.14
   7  -4  -4   11.75    1.35
   7  -4  -4    9.45    1.58
  -7   4   4   11.51    1.25
  -7   4   4    9.98    1.14
   6  -4  -4    9.17    1.43
   6  -4  -4   11.30    1.24
   6  -4  -4   13.13    1.31
   6  -4  -4    8.86    1.52
  -6   4   4   13.48    1.27
  -6   4   4   10.75    1.05
  -6   4   4   11.39    1.09
  -6   4   4   10.82    1.16
  -6   4   4   11.03    1.36
   5  -4  -4   -0.77    0.35
   5  -4  -4   -0.12    0.30
  -5   4   4    0.21    0.34
   4  -4  -4    0.90    0.64
   4  -4  -4    1.05    0.43
   4  -4  -4    1.09    0.34
  -4   4   4    0.88    0.36
   3  -4  -4   37.29    3.22
   3  -4  -4   33.91    3.12
  -3   4   4   35.62    3.15
   2  -4  -4    7.54    0.86
   2  -4  -4    6.57    0.74
  -2   4   4    6.17    0.79
   1  -4  -4   17.33    1.64
  -1   4   4   15.63    1.54
   0  -4  -4    0.66    0.28
   0  -4  -4    0.51    0.43
   0   4   4    0.41    0.26
  -1  -4  -4   34.69    3.28
  -1  -4  -4   32.59    3.08
  -1  -4  -4   36.77    3.20
   1   4   4   34.45    3.06
  -2  -4  -4   43.36    3.56
  -2  -4  -4   35.83    3.58
  -2  -4  -4   39.75    3.75
   2   4   4   37.95    3.47
   2   4   4   40.15    3.44
  -3  -4  -4   -0.05    0.41
  -3  -4  -4    0.41    0.54
  -3  -4  -4    0.23    0.36
   3   4   4   -0.25    0.21
   3   4   4    0.39    0.30
  -4  -4  -4    3.71    0.97
  -4  -4  -4    4.46    0.84
  -4  -4  -4    4.33    0.56
   4   4   4    5.38    0.73
  -5  -4  -4    2.64    0.68
  -5  -4  -4    3.18    0.47
  -5  -4  -4    2.71    1.05
  -5  -4  -4    4.55    0.93
   5   4   4    2.92    0.61
   5   4   4    2.88    0.47
   5   4   4    2.89    0.59
  -6  -4  -4   -0.10    0.25
  -6  -4  -4    0.09    0.70
  -6  -4  -4    0.44    0.63
   6   4   4    0.40    0.45
   6   4   4    0.57    0.31
   6   4   4   -0.31    0.44
  -7  -4  -4    3.34    0.88
  -7  -4  -4    4.76    0.69
   7   4   4    4.44    0.73
   7   4   4    4.09    0.68
  -8  -4  -4    0.07    0.42
  -8  -4  -4    0.44    0.21
  -8  -4  -4    0.79    0.63
   8   4   4    0.89    0.31
  -9  -4  -4    1.33    0.36
   9   4   4    0.69    0.24
  10  -5  -4    2.37    0.43
 -10   5   4    3.00    0.38
 -10   5   4    2.91    0.51
   9  -5  -4    3.01    0.58
  -9   5   4    4.37    0.53
  -9   5   4    5.53    0.62
  -9   5   4    3.57    0.56
   8  -5  -4    0.90    0.88
   8  -5  -4   -0.21    0.54
   8  -5  -4    0.50    0.39
  -8   5   4    0.09    0.34
  -8   5   4    0.61    0.32
  -8   5   4    0.26    0.21
   7  -5  -4    1.08    0.45
   7  -5  -4    2.02    0.82
  -7   5   4    2.39    0.34
  -7   5   4    2.07    0.42
  -7   5   4    1.72    0.57
  -7   5   4    2.06    0.71
   6  -5  -4    2.49    0.57
   6  -5  -4    2.19    0.61
   6  -5  -4    3.43    0.79
  -6   5   4    3.62    0.51
  -6   5   4    3.49    0.72
  -6   5   4    3.40    0.70
  -6   5   4    3.40    0.45
  -6   5   4    2.68    0.40
   5  -5  -4   18.93    1.95
   5  -5  -4   20.97    1.81
  -5   5   4   19.04    1.74
  -5   5   4   16.36    1.64
  -5   5   4   20.55    1.79
  -5   5   4   17.59    1.67
   4  -5  -4    0.80    0.43
   4  -5  -4    1.23    0.34
  -4   5   4    1.14    0.41
   3  -5  -4   -0.16    0.30
   3  -5  -4    0.13    0.22
  -3   5   4    0.47    0.30
   2  -5  -4   -0.22    0.21
   2  -5  -4    0.44    0.36
   2  -5  -4    0.12    0.33
  -2   5   4   -0.31    0.25
   1  -5  -4   26.24    2.75
   1  -5  -4   31.34    2.71
   1  -5  -4   30.67    2.81
  -1   5   4   34.35    2.75
   0  -5  -4    3.04    0.67
   0  -5  -4    2.04    0.44
   0   5   4    2.10    0.43
  -1  -5  -4    8.96    0.99
  -1  -5  -4    7.28    1.09
  -1  -5  -4    8.61    1.23
   1   5   4    8.62    0.93
  -2  -5  -4    9.10    1.37
  -2  -5  -4   10.19    1.35
  -2  -5  -4    9.74    1.14
   2   5   4    9.94    1.05
  -3  -5  -4   19.06    2.14
  -3  -5  -4   19.26    2.29
  -3  -5  -4   22.66    2.05
   3   5   4   19.25    1.82
   3   5   4   20.78    2.01
  -4  -5  -4   11.21    1.54
  -4  -5  -4    9.29    1.64
  -4  -5  -4   12.42    1.13
  -4  -5  -4   12.16    1.39
   4   5   4   11.09    1.42
   4   5   4   11.36    1.12
   4   5   4   10.38    1.25
  -5  -5  -4    8.59    0.90
  -5  -5  -4    7.37    1.29
  -5  -5  -4    5.79    1.47
  -5  -5  -4    9.16    1.36
   5   5   4    8.69    0.90
  -6  -5  -4   35.36    3.09
  -6  -5  -4   36.96    3.56
  -6  -5  -4   33.66    3.44
  -6  -5  -4   30.80    4.22
   6   5   4   35.50    3.10
   6   5   4   34.80    3.18
  -7  -5  -4   -0.46    0.61
  -7  -5  -4    0.64    0.28
   7   5   4    0.98    0.30
   7   5   4    0.75    0.48
  -8  -5  -4    2.46    0.33
   8   5   4    2.45    0.38
  10  -6  -4    1.88    0.40
 -10   6   4    2.64    0.42
 -10   6   4    2.03    0.37
   9  -6  -4    0.87    0.38
  -9   6   4    0.25    0.26
  -9   6   4    0.07    0.32
  -9   6   4    0.19    0.18
   8  -6  -4    0.39    0.42
   8  -6  -4    2.26    1.51
  -8   6   4    0.86    0.23
  -8   6   4    0.97    0.37
  -8   6   4    0.58    0.30
   7  -6  -4   16.07    1.64
   7  -6  -4   15.08    1.90
  -7   6   4   15.11    1.37
  -7   6   4   14.87    1.43
  -7   6   4   13.52    1.41
  -7   6   4   13.05    1.28
  -7   6   4   14.43    1.60
   6  -6  -4    0.24    0.54
   6  -6  -4    1.17    0.46
  -6   6   4    0.41    0.35
  -6   6   4    0.21    0.50
  -6   6   4    0.69    0.23
  -6   6   4    0.74    0.31
  -6   6   4    0.48    0.30
   5  -6  -4    6.68    1.09
   5  -6  -4   10.86    1.03
  -5   6   4   10.40    1.05
  -5   6   4    8.20    0.79
  -5   6   4    7.52    0.93
  -5   6   4    8.14    0.92
  -5   6   4    7.67    1.01
  -5   6   4    8.06    0.84
   4  -6  -4    1.76    0.49
   4  -6  -4    1.17    0.36
  -4   6   4    1.63    0.43
   3  -6  -4   19.78    1.93
   3  -6  -4   22.35    2.03
  -3   6   4   21.52    2.00
   2  -6  -4    9.04    1.05
   2  -6  -4    8.12    0.93
  -2   6   4    8.84    0.98
   1  -6  -4    3.87    0.78
   1  -6  -4    5.78    0.68
  -1   6   4    5.54    0.72
   0  -6  -4    0.09    0.28
   0  -6  -4    0.00    0.43
   0   6   4    0.57    0.28
  -1  -6  -4    0.13    0.32
  -1  -6  -4    0.12    0.55
   1   6   4    0.20    0.28
  -2  -6  -4    5.69    0.80
  -2  -6  -4    4.20    1.05
  -2  -6  -4    3.19    0.90
   2   6   4    4.56    0.63
   2   6   4    5.27    0.78
   2   6   4    5.98    0.61
   2   6   4    5.23    0.71
  -3  -6  -4    3.42    0.51
  -3  -6  -4    2.51    0.87
  -3  -6  -4    3.87    0.71
  -3  -6  -4    2.77    0.92
   3   6   4    3.00    0.58
   3   6   4    4.25    0.49
   3   6   4    2.83    0.59
   3   6   4    4.02    0.51
  -4  -6  -4    2.87    0.99
  -4  -6  -4    3.70    0.74
  -4  -6  -4    3.50    1.06
  -4  -6  -4    3.73    0.51
   4   6   4    3.89    0.63
   4   6   4    3.02    0.50
  -5  -6  -4    1.24    0.34
  -5  -6  -4   -0.46    1.06
  -5  -6  -4    0.84    0.65
  -5  -6  -4    2.91    0.92
   5   6   4    1.08    0.38
   5   6   4    1.72    0.53
   5   6   4    1.06    0.31
  -6  -6  -4   -0.28    0.77
  -6  -6  -4   -0.26    0.25
   6   6   4    0.23    0.40
   6   6   4    0.22    0.26
  -7  -6  -4    0.40    0.23
   7   6   4    0.72    0.27
   7   6   4    0.62    0.42
  -8  -6  -4    1.65    0.26
   8   6   4    1.84    0.28
  10  -7  -4   -0.01    0.29
 -10   7   4    0.27    0.26
 -10   7   4    0.00    0.21
   9  -7  -4    0.03    0.36
  -9   7   4    0.17    0.29
  -9   7   4    0.27    0.26
   8  -7  -4    0.57    0.72
   8  -7  -4    1.12    0.96
   8  -7  -4    0.92    0.48
  -8   7   4    0.65    0.31
  -8   7   4    0.27    0.32
   7  -7  -4    4.91    0.84
   7  -7  -4    3.74    1.03
   7  -7  -4    4.43    0.69
  -7   7   4    4.80    0.79
  -7   7   4    4.08    0.60
  -7   7   4    4.10    0.62
  -7   7   4    4.14    0.56
   6  -7  -4   14.42    1.48
   6  -7  -4   13.28    1.66
  -6   7   4   14.32    1.40
  -6   7   4   12.96    1.49
  -6   7   4   11.80    1.30
  -6   7   4   14.31    1.44
   5  -7  -4    6.27    0.98
   5  -7  -4    5.27    0.76
  -5   7   4    5.76    0.70
  -5   7   4    5.38    0.86
  -5   7   4    5.47    0.71
  -5   7   4    5.97    0.67
  -5   7   4    5.55    0.80
   4  -7  -4    0.81    0.37
   4  -7  -4    0.36    0.39
  -4   7   4    0.66    0.26
  -4   7   4    0.77    0.44
  -4   7   4    0.78    0.37
  -4   7   4    0.76    0.33
  -4   7   4    0.40    0.31
  -4   7   4    0.75    0.33
   3  -7  -4    7.72    1.14
   3  -7  -4    7.43    0.88
  -3   7   4    6.78    0.93
  -3   7   4    8.20    0.96
  -3   7   4    7.92    0.79
   2  -7  -4    7.47    1.05
   2  -7  -4    8.32    0.90
  -2   7   4    6.83    0.92
   1  -7  -4   16.25    1.57
   1  -7  -4   14.29    1.76
  -1   7   4   17.57    1.68
   0  -7  -4   33.23    3.04
   0  -7  -4   28.61    2.92
   0   7   4   27.93    2.54
   0   7   4   27.29    2.59
   0   7   4   30.76    2.65
   0   7   4   29.03    2.67
  -1  -7  -4    1.90    0.72
  -1  -7  -4    1.74    0.49
   1   7   4    1.83    0.47
   1   7   4    1.86    0.29
   1   7   4    2.31    0.58
   1   7   4    1.75    0.52
  -2  -7  -4   10.34    1.64
  -2  -7  -4   13.87    1.47
  -2  -7  -4   10.58    1.29
   2   7   4   13.06    1.22
   2   7   4   13.88    1.36
   2   7   4   11.61    1.31
   2   7   4   12.87    1.18
   2   7   4   12.71    1.35
  -3  -7  -4    2.15    0.60
  -3  -7  -4    0.74    1.00
  -3  -7  -4    1.38    0.40
  -3  -7  -4    1.34    0.78
   3   7   4    1.80    0.33
   3   7   4    1.85    0.40
   3   7   4    2.06    0.52
   3   7   4    1.72    0.51
  -4  -7  -4   -0.39    1.04
  -4  -7  -4   -0.19    0.93
  -4  -7  -4    0.89    0.33
  -4  -7  -4    0.73    0.57
   4   7   4    0.92    0.44
   4   7   4    1.22    0.36
   4   7   4    1.03    0.28
  -5  -7  -4   11.30    1.47
  -5  -7  -4    5.49    1.43
  -5  -7  -4    9.15    1.79
  -5  -7  -4    7.45    0.93
   5   7   4    8.96    1.05
   5   7   4    8.98    0.90
   5   7   4   10.14    1.06
  -6  -7  -4    2.51    1.04
  -6  -7  -4    0.94    0.26
   6   7   4    0.38    0.40
   6   7   4    0.58    0.26
  -7  -7  -4    1.15    0.26
   7   7   4    0.99    0.62
   7   7   4    1.67    0.27
 -10   8   4    2.93    0.42
 -10   8   4    3.72    0.46
   9  -8  -4    1.30    0.43
  -9   8   4    0.81    0.31
  -9   8   4    1.28    0.31
   8  -8  -4    3.54    0.60
  -8   8   4    2.39    0.44
  -8   8   4    1.96    0.44
   7  -8  -4    0.99    0.63
   7  -8  -4   -0.07    0.73
  -7   8   4    0.67    0.52
  -7   8   4    0.05    0.28
  -7   8   4   -0.09    0.27
  -7   8   4    0.12    0.33
   6  -8  -4    0.19    0.60
   6  -8  -4    3.17    0.68
  -6   8   4    1.11    0.40
  -6   8   4    1.81    0.35
  -6   8   4    0.73    0.51
   5  -8  -4    0.63    0.55
   5  -8  -4    0.85    0.45
  -5   8   4    1.54    0.53
  -5   8   4    0.97    0.28
  -5   8   4    1.52    0.53
  -5   8   4    0.22    0.36
  -5   8   4    0.15    0.27
   4  -8  -4    8.97    1.32
   4  -8  -4   11.47    1.19
  -4   8   4   10.80    1.23
  -4   8   4   10.23    1.09
  -4   8   4   11.56    1.14
  -4   8   4   10.72    1.09
  -4   8   4   11.07    1.06
  -4   8   4   10.72    1.24
   3  -8  -4    5.71    0.90
   3  -8  -4    5.42    0.74
  -3   8   4    5.27    0.83
  -3   8   4    4.92    0.68
  -3   8   4    5.61    0.64
  -3   8   4    5.44    0.67
  -3   8   4    5.61    0.74
   2  -8  -4    0.55    0.34
   2  -8  -4    0.81    0.56
  -2   8   4    0.39    0.35
  -2   8   4    0.25    0.35
  -2   8   4    0.53    0.36
  -2   8   4    0.42    0.27
  -2   8   4    0.56    0.23
   1  -8  -4   -0.03    0.34
   1  -8  -4    0.19    0.53
  -1   8   4    0.23    0.23
  -1   8   4    0.23    0.33
  -1   8   4   -0.27    0.23
  -1   8   4    0.18    0.31
  -1   8   4    0.20    0.27
   0  -8  -4    0.07    0.56
   0  -8  -4    0.35    0.36
   0   8   4   -0.05    0.36
   0   8   4    0.41    0.29
   0   8   4    0.02    0.31
   0   8   4    0.21    0.19
   0   8   4   -0.06    0.21
  -1  -8  -4   16.62    2.15
  -1  -8  -4   19.63    1.93
   1   8   4   18.72    1.68
   1   8   4   19.57    1.81
   1   8   4   16.04    1.86
   1   8   4   20.05    1.75
   1   8   4   17.81    1.84
   1   8   4   19.32    1.69
   1   8   4   17.54    1.63
  -2  -8  -4    7.86    0.92
  -2  -8  -4    6.51    1.46
  -2  -8  -4    8.78    1.21
   2   8   4    8.60    1.10
   2   8   4    8.34    1.35
   2   8   4   11.64    1.28
  -3  -8  -4    1.85    0.94
  -3  -8  -4    2.02    0.64
  -3  -8  -4    1.90    0.39
   3   8   4    2.29    0.54
   3   8   4    1.71    0.41
   3   8   4    2.25    0.52
   3   8   4    1.46    0.30
  -4  -8  -4   -0.05    0.61
  -4  -8  -4    0.20    0.26
  -4  -8  -4   -0.02    1.05
   4   8   4   -0.07    0.21
   4   8   4    0.23    0.39
   4   8   4    0.15    0.27
  -5  -8  -4   -0.26    1.25
  -5  -8  -4    0.41    0.27
   5   8   4   -0.03    0.29
   5   8   4    0.80    0.40
   5   8   4    0.47    0.23
  -6  -8  -4    0.51    0.23
   6   8   4    0.67    0.36
   6   8   4    0.52    0.24
   6   8   4    1.00    0.21
   9  -9  -4    2.78    0.57
  -9   9   4    4.00    0.49
  -9   9   4    2.81    0.48
  -8   9   4    0.67    0.34
  -8   9   4    1.05    0.31
   7  -9  -4   -0.92    1.16
  -7   9   4   -0.11    0.32
  -7   9   4    0.51    0.29
  -7   9   4    0.84    0.49
   6  -9  -4   11.46    1.40
   6  -9  -4   10.58    1.48
  -6   9   4    9.73    1.07
  -6   9   4   11.15    1.14
  -6   9   4    9.78    1.03
  -6   9   4   10.11    1.25
   5  -9  -4    3.73    0.70
   5  -9  -4    1.24    0.77
  -5   9   4    2.72    0.65
  -5   9   4    2.52    0.70
  -5   9   4    2.51    0.46
  -5   9   4    2.35    0.44
  -5   9   4    1.97    0.38
   4  -9  -4    1.58    0.51
   4  -9  -4    1.11    0.63
  -4   9   4    0.87    0.36
  -4   9   4    0.72    0.41
  -4   9   4    0.02    0.53
  -4   9   4    0.75    0.45
  -4   9   4    1.16    0.33
  -4   9   4    1.22    0.38
   3  -9  -4   -0.14    0.38
   3  -9  -4    0.42    0.64
  -3   9   4    0.00    0.39
  -3   9   4   -0.37    0.31
  -3   9   4    0.13    0.27
  -3   9   4    0.07    0.24
  -3   9   4    0.24    0.38
   2  -9  -4   12.64    1.69
   2  -9  -4   11.93    1.40
  -2   9   4   12.92    1.40
  -2   9   4   12.01    1.43
  -2   9   4   11.96    1.34
  -2   9   4   13.67    1.24
  -2   9   4   12.48    1.25
  -2   9   4   14.90    1.31
   1  -9  -4   15.67    1.60
   1  -9  -4   15.46    1.90
  -1   9   4   15.08    1.39
  -1   9   4   14.27    1.39
  -1   9   4   14.67    1.53
  -1   9   4   13.50    1.55
  -1   9   4   15.46    1.47
   0  -9  -4   30.78    2.68
   0  -9  -4   24.23    2.89
   0   9   4   27.38    2.45
   0   9   4   30.05    2.66
   0   9   4   28.14    2.45
   0   9   4   25.24    2.77
   0   9   4   25.68    2.61
  -1  -9  -4    5.57    0.93
  -1  -9  -4    5.07    1.11
   1   9   4    5.30    0.81
   1   9   4    5.37    0.78
   1   9   4    5.18    0.62
   1   9   4    5.44    0.71
  -2  -9  -4   -0.29    0.71
  -2  -9  -4    0.97    0.57
  -2  -9  -4   -0.92    0.33
   2   9   4   -0.04    0.42
   2   9   4    0.20    0.17
   2   9   4   -0.10    0.32
   2   9   4   -0.02    0.22
   2   9   4    0.09    0.25
  -3  -9  -4    1.19    1.03
  -3  -9  -4    2.38    0.42
  -3  -9  -4    0.97    0.71
   3   9   4    2.07    0.29
   3   9   4    2.28    0.43
   3   9   4    1.96    0.49
   3   9   4    1.90    0.36
  -4  -9  -4   -0.06    0.25
   4   9   4   -0.02    0.17
   4   9   4    0.28    0.27
   4   9   4   -0.04    0.34
   4   9   4    0.41    0.23
  -5  -9  -4   -0.10    0.21
   5   9   4    0.36    0.32
   5   9   4    0.10    0.20
   5   9   4    0.02    0.27
  -6  -9  -4    0.82    0.22
   6   9   4    0.89    0.24
   6   9   4    0.91    0.42
  -9  10   4   -0.12    0.21
  -9  10   4    0.04    0.26
  -8  10   4   -0.12    0.27
  -8  10   4    0.12    0.25
  -7  10   4    0.30    0.52
  -7  10   4    0.91    0.36
  -7  10   4    1.13    0.32
  -7  10   4    1.25    0.30
  -6  10   4    0.88    0.38
  -6  10   4    1.47    0.65
  -6  10   4    0.61    0.43
  -6  10   4    1.31    0.31
   5 -10  -4    4.58    0.92
   5 -10  -4    3.78    1.04
  -5  10   4    4.68    0.97
  -5  10   4    4.41    0.57
  -5  10   4    5.60    0.82
  -5  10   4    3.36    0.61
  -5  10   4    4.94    0.66
   4 -10  -4   39.73    4.32
  -4  10   4   44.43    4.13
  -4  10   4   47.55    3.98
  -4  10   4   48.47    4.07
  -4  10   4   44.61    3.93
  -4  10   4   44.16    3.97
   3 -10  -4   15.70    1.70
   3 -10  -4   16.02    1.99
  -3  10   4   15.84    1.44
  -3  10   4   14.07    1.48
  -3  10   4   16.36    1.52
  -3  10   4   14.98    1.59
  -3  10   4   14.57    1.69
   2 -10  -4    6.72    0.95
   2 -10  -4    3.97    1.11
  -2  10   4    7.84    1.04
  -2  10   4    7.32    0.74
  -2  10   4    8.29    0.83
  -2  10   4    5.65    0.71
  -2  10   4    5.27    0.84
   1 -10  -4    0.44    0.74
   1 -10  -4    0.06    0.55
  -1  10   4    0.12    0.42
  -1  10   4    0.43    0.26
  -1  10   4    0.41    0.25
  -1  10   4    0.21    0.37
  -1  10   4   -0.05    0.26
   0 -10  -4    3.11    0.76
   0 -10  -4    2.56    0.95
   0  10   4    3.93    0.47
   0  10   4    2.88    0.55
   0  10   4    3.54    0.56
   0  10   4    3.04    0.62
  -1 -10  -4    1.42    0.67
  -1 -10  -4    0.96    0.79
   1  10   4    1.23    0.36
   1  10   4    0.97    0.43
   1  10   4    1.00    0.30
  -2 -10  -4    0.57    0.38
   2  10   4    0.19    0.25
   2  10   4    0.41    0.70
   2  10   4    0.29    0.45
  -3 -10  -4    0.54    0.29
   3  10   4    0.42    0.26
   3  10   4    0.30    0.21
   3  10   4   -0.12    0.32
   4  10   4    0.77    0.36
   4  10   4    1.55    0.30
   4  10   4    1.41    0.29
  -5 -10  -4    2.77    0.36
   5  10   4    2.22    0.42
   5  10   4    2.32    0.36
  -8  11   4    0.07    0.23
  -8  11   4   -0.33    0.25
  -7  11   4    1.34    0.36
  -7  11   4    1.33    0.33
  -7  11   4    1.63    0.32
  -6  11   4    7.28    0.83
  -6  11   4    8.46    0.79
  -6  11   4    6.20    0.86
  -6  11   4    6.91    0.94
  -5  11   4    0.53    0.47
  -5  11   4    1.03    0.31
  -5  11   4    0.71    0.32
  -4  11   4    2.11    0.78
  -4  11   4    2.82    0.49
  -4  11   4    3.17    0.61
  -4  11   4    2.36    0.42
   3 -11  -4    3.09    1.03
  -3  11   4    2.54    0.76
  -3  11   4    2.73    0.41
  -3  11   4    2.55    0.61
  -3  11   4    2.32    0.47
   2 -11  -4   -0.95    0.85
  -2  11   4    1.26    0.31
  -2  11   4    1.03    0.46
  -2  11   4    1.85    0.40
   1 -11  -4    1.17    0.82
   1 -11  -4    1.33    0.85
  -1  11   4    1.02    0.35
  -1  11   4    0.85    0.28
  -1  11   4    0.27    0.51
  -1  11   4    1.01    0.46
   0  11   4    3.42    0.53
   0  11   4    3.29    0.57
   0  11   4    2.47    0.65
   1  11   4    2.26    0.42
   1  11   4    1.86    0.35
   1  11   4    2.87    0.56
   2  11   4    0.79    0.23
   2  11   4    0.63    0.27
   2  11   4    1.04    0.41
  -3 -11  -4   -0.14    0.25
   3  11   4   -0.40    0.37
   3  11   4   -0.49    0.25
   3  11   4    0.09    0.19
  -4 -11  -4    5.88    0.65
   4  11   4    5.26    0.62
   4  11   4    4.67    0.66
   4  11   4    7.05    0.80
  -8  12   4    0.38    0.24
  -8  12   4    0.41    0.24
  -7  12   4    4.67    0.59
  -7  12   4    5.32    0.57
  -6  12   4    0.78    0.47
  -6  12   4    1.21    0.33
  -6  12   4    0.89    0.28
  -5  12   4    0.02    0.44
  -5  12   4    0.30    0.23
  -5  12   4   -0.06    0.28
  -4  12   4    4.11    0.53
  -4  12   4    4.29    0.74
  -4  12   4    5.12    0.63
  -3  12   4    1.33    0.47
  -3  12   4    0.80    0.30
  -3  12   4    1.67    0.38
  -2  12   4    9.94    1.01
  -2  12   4   11.10    1.08
  -2  12   4    9.32    1.15
  -1  12   4    0.38    0.41
  -1  12   4    0.27    0.26
  -1  12   4    0.05    0.21
   0  12   4    2.61    0.39
   0  12   4    2.96    0.46
   0  12   4    3.16    0.60
   1  12   4    0.70    0.23
   1  12   4    1.00    0.30
   1  12   4    0.86    0.38
  -2 -12  -4    3.59    0.49
   2  12   4    2.84    0.39
   2  12   4    3.45    0.46
   2  12   4    4.16    0.58
   3  12   4    3.02    0.34
   3  12   4    3.00    0.47
   3  12   4    2.57    0.46
  -6  13   4   -0.05    0.23
  -6  13   4    0.43    0.21
  -5  13   4    0.31    0.28
  -5  13   4    0.27    0.41
  -5  13   4    0.30    0.22
  -4  13   4    1.67    0.36
  -4  13   4    1.86    0.36
  -4  13   4    2.03    0.51
  -3  13   4    0.16    0.36
  -3  13   4   -0.05    0.19
  -3  13   4    0.11    0.22
  -2  13   4    8.77    1.08
  -2  13   4    8.79    0.90
  -2  13   4    8.11    0.98
  -1  13   4    4.80    0.60
  -1  13   4    6.72    0.79
  -1  13   4    6.51    0.68
   0  13   4    0.68    0.20
   0  13   4    0.38    0.24
   0  13   4    0.17    0.32
   1  13   4    0.31    0.28
   1  13   4   -0.19    0.16
   1  13   4   -0.01    0.20
  -4  14   4    1.91    0.35
  -4  14   4    2.20    0.45
  -3  14   4    3.76    0.47
  -3  14   4    3.64    0.58
  -3  14   4    3.09    0.41
  -2  14   4   -0.14    0.16
  -2  14   4   -0.02    0.19
  -2  14   4    0.00    0.32
  -2  14  -5    0.30    0.17
  -2  14  -5   -0.50    0.40
  -3  14  -5   -0.04    0.30
  -3  14  -5    0.07    0.33
  -4  14  -5    1.70    0.24
  -4  14  -5    1.19    0.39
   1  13  -5    3.57    0.49
   1  13  -5    3.12    0.39
   1  13  -5    3.25    0.53
   1  13  -5    3.32    0.43
   0  13  -5    0.10    0.21
   0  13  -5   -0.12    0.32
   0  13  -5   -0.05    0.19
  -1  13  -5    1.18    0.28
  -1  13  -5    1.19    0.27
  -1  13  -5    1.54    0.43
  -2  13  -5    0.94    0.24
  -2  13  -5    0.64    0.24
  -2  13  -5    1.30    0.53
  -3  13  -5    1.50    0.49
  -3  13  -5    2.43    0.37
  -4  13  -5    5.05    0.54
  -4  13  -5    4.28    0.67
  -5  13  -5    2.74    0.50
  -5  13  -5    2.05    0.33
  -6  13  -5    3.46    0.43
  -6  13  -5    3.88    0.55
   2  12  -5    1.00    0.40
   2  12  -5    1.23    0.26
   2  12  -5    1.63    0.30
   2  12  -5    1.02    0.37
  -2 -12   5    1.21    0.42
   1  12  -5    3.08    0.43
   1  12  -5    3.09    0.57
   1  12  -5    2.52    0.48
   1  12  -5    2.51    0.39
   0  12  -5    0.15    0.38
   0  12  -5    0.24    0.33
   0  12  -5    0.51    0.24
   0  12  -5    0.32    0.23
  -1  12  -5    0.53    0.28
  -1  12  -5    1.03    0.28
  -1  12  -5    0.43    0.39
  -2  12  -5    0.93    0.44
  -2  12  -5    0.72    0.27
  -2  12  -5    0.81    0.30
  -3  12  -5    0.82    0.45
  -3  12  -5    0.74    0.25
  -4  12  -5    9.61    1.14
  -4  12  -5    9.60    0.98
  -4  12  -5   10.38    0.96
  -5  12  -5    2.95    0.39
  -5  12  -5    3.16    0.44
  -5  12  -5    2.36    0.55
  -6  12  -5    1.03    0.41
  -6  12  -5    1.12    0.27
  -6  12  -5    0.78    0.29
  -7  12  -5   -0.21    0.51
  -7  12  -5    0.12    0.20
   4  11  -5    0.09    0.28
   4  11  -5   -0.03    0.27
   4  11  -5    0.01    0.18
  -4 -11   5    0.10    0.25
   3  11  -5    1.96    0.41
   3  11  -5    2.35    0.37
   3  11  -5    2.61    0.53
   3  11  -5    1.99    0.53
  -3 -11   5    1.45    0.39
   2  11  -5    1.12    0.30
   2  11  -5    0.94    0.38
   2  11  -5    1.15    0.45
  -2 -11   5    2.35    0.46
   1  11  -5    1.09    0.45
   1  11  -5    0.44    0.30
   1  11  -5    0.40    0.23
   1  11  -5    0.71    0.37
   0  11  -5   -0.08    0.24
   0  11  -5   -0.01    0.35
   0  11  -5   -0.31    0.42
   0  11  -5    0.00    0.26
  -1  11  -5    0.91    0.42
  -1  11  -5    0.57    0.29
  -1  11  -5    0.28    0.23
   1 -11   5    1.25    0.62
  -2  11  -5    7.05    0.75
  -2  11  -5    5.62    0.69
  -2  11  -5    5.24    0.88
  -3  11  -5    0.64    0.29
  -3  11  -5    0.20    0.25
  -3  11  -5    0.08    0.39
  -4  11  -5    0.74    0.54
  -4  11  -5    1.10    0.35
  -5  11  -5   -0.10    0.26
  -5  11  -5    0.33    0.45
  -5  11  -5    0.56    0.27
  -5  11  -5   -0.09    0.24
  -6  11  -5   -0.08    0.25
  -6  11  -5    0.25    0.40
  -6  11  -5    0.09    0.24
  -7  11  -5    1.98    0.52
  -7  11  -5    1.02    0.34
  -7  11  -5    1.37    0.32
  -8  11  -5    1.57    0.51
  -8  11  -5    1.39    0.32
  -8  11  -5    1.73    0.31
   5  10  -5    0.79    0.22
   5  10  -5    0.37    0.30
  -5 -10   5    0.22    0.22
   4  10  -5    1.66    0.47
   4  10  -5    1.35    0.42
   4  10  -5    2.22    0.37
  -4 -10   5    1.19    0.35
   3  10  -5    4.16    0.69
   3  10  -5    4.03    0.68
   3  10  -5    4.99    0.62
   3  10  -5    4.08    0.51
  -3 -10   5    4.14    0.60
   2  10  -5   23.87    2.22
   2  10  -5   21.64    2.08
   2  10  -5   21.21    2.01
   2  10  -5   21.42    1.95
  -2 -10   5   20.30    2.02
   1  10  -5    3.45    0.61
   1  10  -5    2.98    0.45
   1  10  -5    3.84    0.54
   1  10  -5    1.94    0.60
  -1 -10   5    3.62    1.08
   0  10  -5   11.66    1.25
   0  10  -5   10.26    1.09
   0  10  -5   10.04    1.13
   0  10  -5   12.18    1.29
   0 -10   5   10.89    1.45
   0 -10   5   14.03    1.35
  -1  10  -5   15.28    1.46
  -1  10  -5   17.50    1.63
  -1  10  -5   14.81    1.48
   1 -10   5   14.13    1.60
   1 -10   5   15.94    1.71
  -2  10  -5   10.00    1.02
  -2  10  -5    9.67    1.00
  -2  10  -5    9.39    1.05
  -2  10  -5    9.69    1.18
   2 -10   5   10.87    1.20
   2 -10   5   10.50    1.13
  -3  10  -5    5.91    0.71
  -3  10  -5    6.02    0.68
  -3  10  -5    5.47    0.69
  -3  10  -5    6.74    0.93
   3 -10   5    5.12    0.75
  -4  10  -5    0.14    0.29
  -4  10  -5    0.16    0.25
  -4  10  -5    0.25    0.24
  -4  10  -5    0.11    0.39
  -5  10  -5    2.56    0.59
  -5  10  -5    2.31    0.40
  -5  10  -5    2.03    0.41
  -5  10  -5    2.41    0.45
   5 -10   5    1.80    0.59
  -6  10  -5   12.73    1.59
  -6  10  -5   17.51    1.61
  -6  10  -5   16.13    1.66
  -7  10  -5   -0.29    0.42
  -7  10  -5   -0.16    0.28
  -7  10  -5    0.08    0.24
  -8  10  -5    4.91    0.59
  -8  10  -5    5.15    0.70
  -8  10  -5    3.77    0.57
  -9  10  -5    1.19    0.27
  -9  10  -5    0.33    0.47
   6   9  -5    0.21    0.26
   6   9  -5    0.20    0.28
  -6  -9   5    0.37    0.20
   5   9  -5    8.20    1.05
   5   9  -5    8.77    1.07
   5   9  -5   10.80    0.96
  -5  -9   5    9.46    0.97
   4   9  -5    8.19    0.98
   4   9  -5    7.45    0.75
   4   9  -5    6.98    0.94
   4   9  -5    6.41    0.80
   4   9  -5    6.89    0.68
  -4  -9   5    6.31    0.79
   3   9  -5    1.48    0.33
   3   9  -5    0.51    0.42
   3   9  -5    2.04    0.42
   3   9  -5    0.85    0.48
  -3  -9   5    0.16    0.87
  -3  -9   5    1.97    0.68
   2   9  -5    3.45    0.53
   2   9  -5    2.40    0.59
   2   9  -5    2.84    0.65
   2   9  -5    2.42    0.41
  -2  -9   5    2.36    0.56
  -2  -9   5    4.12    0.78
  -2  -9   5    2.34    0.86
   1   9  -5    6.20    0.98
   1   9  -5    8.40    1.04
   1   9  -5    9.22    0.94
   1   9  -5    7.67    0.83
  -1  -9   5    6.24    1.12
  -1  -9   5   10.61    1.18
   0   9  -5   11.36    1.18
   0   9  -5    7.72    1.27
   0   9  -5    8.16    1.11
   0   9  -5    8.61    0.93
   0  -9   5    9.50    1.29
   0  -9   5    9.21    1.12
  -1   9  -5    0.18    0.53
  -1   9  -5    0.55    0.30
  -1   9  -5    0.29    0.27
  -1   9  -5    0.29    0.38
  -1   9  -5    0.43    0.25
   1  -9   5    1.33    0.38
   1  -9   5    0.41    0.38
  -2   9  -5    0.64    0.26
  -2   9  -5    1.14    0.31
  -2   9  -5    1.78    0.39
  -2   9  -5    0.47    0.42
  -2   9  -5    0.49    0.34
   2  -9   5    0.28    0.35
   2  -9   5    1.28    0.37
  -3   9  -5    2.52    0.58
  -3   9  -5    2.63    0.48
  -3   9  -5    3.54    0.51
  -3   9  -5    3.79    0.48
   3  -9   5    2.85    0.46
   3  -9   5    2.84    0.53
  -4   9  -5   15.28    1.78
  -4   9  -5   17.28    1.65
  -4   9  -5   18.08    1.67
  -4   9  -5   19.93    1.76
  -5   9  -5    1.35    0.52
  -5   9  -5    0.86    0.33
  -5   9  -5    0.56    0.27
  -5   9  -5    0.82    0.36
   5  -9   5   -0.09    0.44
   5  -9   5    0.04    0.41
  -6   9  -5    1.42    0.40
  -6   9  -5    1.11    0.35
  -6   9  -5    2.22    0.58
   6  -9   5    1.42    0.65
   6  -9   5    1.54    0.55
  -7   9  -5   15.81    1.48
  -7   9  -5   12.44    1.54
  -7   9  -5   15.68    1.45
  -8   9  -5    0.20    0.27
  -8   9  -5    0.25    0.41
  -8   9  -5    0.19    0.28
  -9   9  -5    0.95    0.43
  -9   9  -5    1.25    0.33
  -9   9  -5    1.67    0.30
   9  -9   5    0.61    0.46
   6   8  -5    3.72    0.46
   6   8  -5    3.40    0.59
  -6  -8   5    2.57    0.43
   5   8  -5    4.74    0.77
   5   8  -5    4.88    0.54
   5   8  -5    3.78    0.66
   5   8  -5    3.21    0.54
  -5  -8   5    5.17    0.59
  -5  -8   5    3.79    2.03
   4   8  -5    5.56    0.86
   4   8  -5    7.52    0.75
   4   8  -5    6.09    0.73
   4   8  -5    6.98    0.82
  -4  -8   5    6.57    1.38
  -4  -8   5    7.75    1.23
  -4  -8   5    6.84    0.81
   3   8  -5    1.01    0.41
   3   8  -5    0.41    0.24
   3   8  -5    0.48    0.25
   3   8  -5    0.47    0.31
  -3  -8   5   -0.27    0.33
  -3  -8   5    0.32    0.71
  -3  -8   5   -0.19    0.53
   2   8  -5    8.23    0.92
   2   8  -5    8.25    0.81
   2   8  -5    7.54    0.83
   2   8  -5    8.28    1.06
  -2  -8   5    6.68    1.25
  -2  -8   5    8.17    1.32
  -2  -8   5    7.83    0.94
   1   8  -5    6.12    0.64
   1   8  -5    7.05    0.92
   1   8  -5    6.70    0.90
   1   8  -5    6.88    0.78
   1   8  -5    6.04    0.71
   1   8  -5    5.81    0.80
  -1  -8   5    7.16    0.93
  -1  -8   5    5.43    0.98
   0   8  -5    2.46    0.44
   0   8  -5    3.21    0.43
   0   8  -5    3.51    0.67
   0   8  -5    2.62    0.46
   0   8  -5    4.25    0.65
   0  -8   5    3.30    0.65
   0  -8   5    3.27    0.59
  -1   8  -5    3.95    0.58
  -1   8  -5    5.09    0.74
  -1   8  -5    4.77    0.63
  -1   8  -5    4.83    0.57
   1  -8   5    4.52    0.64
   1  -8   5    4.32    0.71
  -2   8  -5    1.01    0.38
  -2   8  -5    0.19    0.22
  -2   8  -5    0.28    0.33
  -2   8  -5    0.58    0.34
  -2   8  -5    0.09    0.25
   2  -8   5    0.53    0.30
   2  -8   5    1.19    0.36
  -3   8  -5    6.74    0.71
  -3   8  -5    5.82    0.71
  -3   8  -5    7.04    0.78
  -3   8  -5    7.21    0.93
   3  -8   5    5.18    0.77
   3  -8   5    6.09    0.73
  -4   8  -5    4.13    0.56
  -4   8  -5    5.00    0.77
  -4   8  -5    3.57    0.50
  -4   8  -5    4.17    0.59
   4  -8   5    3.49    0.56
   4  -8   5    4.36    0.65
  -5   8  -5    4.19    0.77
  -5   8  -5    5.33    0.61
  -5   8  -5    5.04    0.80
   5  -8   5    3.96    0.68
   5  -8   5    5.16    0.82
  -6   8  -5   -0.14    0.44
  -6   8  -5   -0.15    0.29
  -6   8  -5    0.02    0.29
   6  -8   5    0.59    0.44
   6  -8   5    0.19    0.51
  -7   8  -5    3.73    0.55
  -7   8  -5    3.26    0.68
  -7   8  -5    3.61    0.58
   7  -8   5    2.60    1.06
  -8   8  -5   -0.15    0.42
  -8   8  -5   -0.20    0.26
  -8   8  -5   -0.32    0.29
   8  -8   5    0.31    0.45
  -9   8  -5    0.33    0.25
  -9   8  -5    0.41    0.27
  -9   8  -5    0.87    0.44
   9  -8   5   -0.19    0.35
 -10   8  -5    0.52    0.22
 -10   8  -5    0.43    0.38
  10  -8   5    0.44    0.27
   7   7  -5    1.08    0.40
   7   7  -5    0.79    0.23
   7   7  -5    0.86    0.23
  -7  -7   5    0.62    0.24
   6   7  -5    4.17    0.50
   6   7  -5    4.10    0.54
  -6  -7   5    3.45    1.09
  -6  -7   5    3.09    0.51
   5   7  -5    5.24    0.82
   5   7  -5    7.69    0.96
   5   7  -5    5.69    0.71
  -5  -7   5    5.76    0.77
  -5  -7   5    4.26    1.97
  -5  -7   5    6.58    1.39
  -5  -7   5    6.34    1.34
   4   7  -5   15.68    1.63
   4   7  -5   16.59    1.52
   4   7  -5   15.59    1.44
   4   7  -5   14.99    1.42
  -4  -7   5   10.77    1.92
  -4  -7   5   14.98    1.49
  -4  -7   5   16.30    1.87
   3   7  -5    4.02    0.58
   3   7  -5    3.17    0.44
   3   7  -5    1.62    0.83
  -3  -7   5    1.65    0.76
  -3  -7   5    2.82    0.52
  -3  -7   5    4.06    0.84
   2   7  -5    0.81    0.34
   2   7  -5    1.46    0.30
   2   7  -5    2.08    0.50
   2   7  -5    1.35    0.29
  -2  -7   5    1.95    0.49
  -2  -7   5    1.47    0.50
  -2  -7   5    1.17    0.57
   1   7  -5   -0.09    0.31
   1   7  -5   -0.05    0.23
   1   7  -5    0.20    0.25
   1   7  -5    0.04    0.20
  -1  -7   5    0.08    0.32
  -1  -7   5    0.01    0.38
   0   7  -5   37.19    3.28
   0   7  -5   34.85    3.16
   0   7  -5   33.08    3.20
   0  -7   5   40.03    3.27
   0  -7   5   37.16    3.33
  -1   7  -5    0.76    0.38
  -1   7  -5    0.27    0.20
   1  -7   5    0.69    0.28
   1  -7   5    1.29    0.44
  -2   7  -5    4.93    0.59
  -2   7  -5    5.42    0.78
   2  -7   5    4.60    0.66
   2  -7   5    5.25    0.63
  -3   7  -5   32.09    2.71
  -3   7  -5   27.66    2.58
  -3   7  -5   26.99    2.59
  -3   7  -5   29.48    2.60
   3  -7   5   29.40    2.58
   3  -7   5   29.84    2.65
  -4   7  -5    5.71    0.73
  -4   7  -5    3.65    0.60
  -4   7  -5    6.19    0.66
  -4   7  -5    4.94    0.62
   4  -7   5    3.79    0.59
  -5   7  -5    8.32    1.06
  -5   7  -5    7.41    0.91
  -5   7  -5    8.59    0.90
  -5   7  -5    7.49    0.89
   5  -7   5    8.70    1.08
   5  -7   5    8.40    0.98
  -6   7  -5   12.77    1.21
  -6   7  -5    9.66    1.37
  -6   7  -5   12.35    1.23
  -7   7  -5   11.88    1.17
  -7   7  -5   10.46    1.14
  -7   7  -5   11.28    1.29
   7  -7   5   10.18    1.25
  -8   7  -5    1.74    0.53
  -8   7  -5    1.84    0.43
  -8   7  -5    1.55    0.39
   8  -7   5    1.08    0.44
  -9   7  -5    0.20    0.42
  -9   7  -5    0.16    0.28
  -9   7  -5    0.14    0.29
   9  -7   5   -0.21    0.31
 -10   7  -5    0.89    0.24
  10  -7   5    1.01    0.29
   8   6  -5    1.22    0.38
   8   6  -5    1.17    0.24
  -8  -6   5    1.27    0.23
   7   6  -5   -0.33    0.45
   7   6  -5    0.01    0.23
  -7  -6   5    0.17    0.23
   6   6  -5    0.47    0.28
   6   6  -5    0.50    0.31
   6   6  -5    0.13    0.43
  -6  -6   5    0.10    0.28
  -6  -6   5   -0.16    0.75
   5   6  -5    0.14    0.51
   5   6  -5    0.06    0.28
   5   6  -5    0.03    0.31
   5   6  -5   -0.57    0.28
  -5  -6   5    0.23    0.94
  -5  -6   5   -0.15    0.29
  -5  -6   5    0.40    0.76
  -5  -6   5    0.25    0.63
   4   6  -5    0.13    0.26
   4   6  -5    0.35    0.25
   4   6  -5   -0.02    0.46
  -4  -6   5   -0.04    0.33
  -4  -6   5   -0.25    0.64
  -4  -6   5   -0.67    0.75
   3   6  -5    0.59    0.25
   3   6  -5    0.64    0.43
   3   6  -5    0.32    0.24
  -3  -6   5   -0.39    0.32
  -3  -6   5   -0.52    0.76
  -3  -6   5    0.00    0.52
  -3  -6   5    0.37    0.42
   2   6  -5   20.52    1.97
   2   6  -5   18.44    1.81
  -2  -6   5   21.12    2.11
  -2  -6   5   21.77    1.99
  -1  -6   5   23.99    2.23
  -1  -6   5   21.19    2.10
   0  -6   5    0.28    0.30
   0  -6   5    0.02    0.24
   1  -6   5    9.02    0.91
   1  -6   5    8.44    0.96
   2  -6   5   44.29    3.70
   2  -6   5   40.42    3.72
   3  -6   5    1.71    0.38
   3  -6   5    1.32    0.30
  -4   6  -5   -0.28    0.24
  -4   6  -5    0.86    0.28
  -4   6  -5   -0.01    0.29
   4  -6   5    0.05    0.32
   4  -6   5    0.01    0.29
  -5   6  -5    0.37    0.28
  -5   6  -5    0.20    0.29
  -5   6  -5    1.02    0.31
  -5   6  -5    0.76    0.43
  -5   6  -5    0.29    0.19
   5  -6   5    0.32    0.33
   5  -6   5    0.41    0.39
  -6   6  -5   10.89    1.06
  -6   6  -5   12.82    1.19
  -6   6  -5    9.46    1.28
  -6   6  -5   11.49    1.16
  -6   6  -5   12.07    1.18
   6  -6   5    9.70    1.37
   6  -6   5   13.21    1.33
  -7   6  -5    0.02    0.20
  -7   6  -5   -0.02    0.32
  -7   6  -5   -0.13    0.41
  -7   6  -5    0.37    0.28
   7  -6   5    0.42    0.40
   7  -6   5    0.40    0.46
  -8   6  -5    4.71    0.82
  -8   6  -5    5.20    0.59
  -8   6  -5    5.67    0.72
  -8   6  -5    6.14    0.73
   8  -6   5    5.93    0.99
   8  -6   5    6.10    1.22
   8  -6   5    5.46    0.73
  -9   6  -5   12.70    1.25
  -9   6  -5   13.10    1.37
  -9   6  -5   13.62    1.25
   9  -6   5   11.42    1.25
 -10   6  -5    0.80    0.25
 -10   6  -5    0.91    0.40
  10  -6   5    0.41    0.26
   8   5  -5    1.38    0.32
   8   5  -5    1.50    0.33
  -8  -5   5    1.60    0.27
   7   5  -5    1.06    0.33
   7   5  -5    1.34    0.32
  -7  -5   5    0.62    0.30
  -7  -5   5    0.70    0.68
   6   5  -5    1.71    0.43
   6   5  -5    2.23    0.44
   6   5  -5    1.82    0.53
  -6  -5   5    2.61    0.42
  -6  -5   5    1.87    0.80
   5   5  -5    0.49    0.48
   5   5  -5   -0.48    0.32
   5   5  -5    1.08    0.34
  -5  -5   5    1.10    1.01
  -5  -5   5    0.73    0.69
  -5  -5   5    0.40    0.31
  -5  -5   5    1.41    0.63
   4   5  -5   30.52    2.81
   4   5  -5   32.89    2.92
   4   5  -5   31.62    2.78
  -4  -5   5   31.12    3.21
  -4  -5   5   35.10    3.08
  -4  -5   5   28.95    3.13
  -4  -5   5   32.02    2.83
   3   5  -5    2.12    0.49
  -3  -5   5    2.47    0.71
  -3  -5   5    1.64    0.52
  -3  -5   5    4.74    0.86
  -2  -5   5    7.29    1.01
  -2  -5   5    5.30    0.81
  -2  -5   5    7.55    1.03
  -1  -5   5    5.48    0.91
  -1  -5   5    6.25    0.75
  -1  -5   5    5.63    0.82
   0  -5   5    8.00    0.88
   0  -5   5    8.27    0.96
   1  -5   5    6.85    1.42
   1  -5   5    9.16    1.01
   1  -5   5   10.87    0.97
   2  -5   5   13.49    1.28
   2  -5   5   12.70    1.24
   3  -5   5    4.79    0.64
   3  -5   5    4.00    0.53
   4  -5   5    7.50    0.88
   4  -5   5    7.91    0.96
  -5   5  -5   14.79    1.39
  -5   5  -5   12.89    1.29
  -5   5  -5   12.98    1.35
   5  -5   5   16.25    1.56
   5  -5   5   16.71    1.47
  -6   5  -5    2.38    0.47
  -6   5  -5    2.79    0.47
  -6   5  -5    2.99    0.39
   6  -5   5    3.00    0.62
   6  -5   5    3.66    0.81
   6  -5   5    2.99    0.70
  -7   5  -5   17.46    1.66
  -7   5  -5   16.79    1.63
  -7   5  -5   17.06    1.58
   7  -5   5   18.55    1.87
  -8   5  -5   10.23    0.96
  -8   5  -5    8.25    0.99
  -8   5  -5    9.17    1.04
   8  -5   5    9.61    1.06
   8  -5   5   11.57    1.61
   8  -5   5   10.30    1.41
  -9   5  -5    1.75    0.31
  -9   5  -5    2.14    0.40
   9  -5   5    1.91    0.42
 -10   5  -5    0.10    0.35
 -10   5  -5   -0.26    0.37
  10  -5   5    0.32    0.27
   9   4  -5    4.38    0.61
  -9  -4   5    5.06    0.66
   8   4  -5    6.57    0.69
   8   4  -5    5.45    0.66
  -8  -4   5    5.71    0.73
  -8  -4   5    3.02    0.81
  -8  -4   5    4.74    0.58
   7   4  -5    0.15    0.31
   7   4  -5   -0.14    0.31
  -7  -4   5    1.47    0.62
  -7  -4   5    0.37    0.27
  -7  -4   5    0.56    0.52
   6   4  -5    3.94    0.63
   6   4  -5    3.85    0.71
   6   4  -5    5.40    0.66
  -6  -4   5    3.83    0.88
  -6  -4   5    6.74    1.14
  -6  -4   5    4.56    0.59
   5   4  -5    0.96    0.40
   5   4  -5   -0.03    0.29
   5   4  -5    0.73    0.46
  -5  -4   5    0.82    0.73
  -5  -4   5    0.29    0.31
  -5  -4   5    0.24    0.61
  -5  -4   5    0.36    0.52
   4   4  -5    0.71    0.48
   4   4  -5    0.76    0.28
   4   4  -5    0.96    0.34
  -4  -4   5    1.02    0.45
  -4  -4   5    1.08    0.56
  -4  -4   5    0.59    0.40
  -4  -4   5    0.85    0.55
   3   4  -5    4.13    0.54
  -3  -4   5    3.99    0.75
  -3  -4   5    3.71    0.76
  -3  -4   5    3.59    0.65
   2   4  -5    0.55    0.21
   2   4  -5    0.82    0.32
  -2  -4   5    0.51    0.49
  -2  -4   5    0.40    0.32
  -2  -4   5    0.91    0.44
  -1  -4   5   17.84    1.75
  -1  -4   5   20.05    1.84
  -1  -4   5   18.19    1.85
   0  -4   5    5.12    0.64
   0  -4   5    5.04    0.71
   1  -4   5    3.16    0.46
   1  -4   5    1.93    0.37
   2  -4   5   14.11    1.27
   2  -4   5   12.68    1.30
   3  -4   5   10.16    1.07
   3  -4   5    9.95    1.02
   4  -4   5   16.37    1.63
   4  -4   5   17.84    1.71
   4  -4   5   17.03    2.23
  -5   4  -5    3.20    0.53
  -5   4  -5    2.16    0.33
   5  -4   5    1.53    0.52
   5  -4   5    0.74    0.96
   5  -4   5    2.61    0.50
  -6   4  -5    8.88    1.08
  -6   4  -5   10.58    1.06
  -6   4  -5   11.29    1.13
   6  -4   5   12.73    1.25
   6  -4   5   12.53    1.31
   6  -4   5   11.59    1.44
   6  -4   5   14.93    2.13
  -7   4  -5    0.11    0.23
  -7   4  -5    0.09    0.57
   7  -4   5   -0.12    0.33
   7  -4   5   -0.85    0.60
   7  -4   5    0.38    0.88
   7  -4   5    0.17    0.48
  -8   4  -5    9.78    1.11
  -8   4  -5   10.91    1.07
  -8   4  -5   10.48    1.10
   8  -4   5   10.51    1.68
   8  -4   5    9.41    1.70
   8  -4   5   11.20    1.14
   8  -4   5   12.30    1.49
  -9   4  -5    4.89    0.63
  -9   4  -5    5.10    0.61
   9  -4   5    3.75    1.56
   9  -4   5    4.79    0.63
 -10   4  -5    3.23    0.42
 -10   4  -5    2.27    0.51
  10  -4   5    2.40    0.44
   9   3  -5    0.25    0.28
  -9  -3   5    0.20    0.32
   8   3  -5    1.27    0.39
   8   3  -5    1.76    0.38
  -8  -3   5    1.29    0.59
  -8  -3   5    1.15    0.28
   7   3  -5    1.22    0.39
   7   3  -5    0.65    0.47
  -7  -3   5    1.45    0.34
  -7  -3   5    1.31    0.64
  -7  -3   5    0.18    0.42
   6   3  -5   -0.02    0.35
   6   3  -5   -0.30    0.50
   6   3  -5    0.14    0.42
   6   3  -5    0.30    0.37
  -6  -3   5   -0.09    0.28
  -6  -3   5    1.20    0.53
  -6  -3   5    0.28    0.68
  -6  -3   5   -0.30    0.50
   5   3  -5    9.37    1.01
   5   3  -5    9.37    1.15
   5   3  -5    7.68    1.09
   5   3  -5    9.56    0.98
  -5  -3   5    9.81    0.99
  -5  -3   5    8.47    1.27
  -5  -3   5    9.26    1.42
  -5  -3   5   12.43    1.34
   4   3  -5    0.50    0.35
  -4  -3   5    0.96    0.44
  -4  -3   5    0.34    0.46
  -4  -3   5    1.11    0.33
  -4  -3   5    0.76    0.55
   3   3  -5    3.61    0.68
   3   3  -5    3.33    0.55
  -3  -3   5    3.61    0.60
  -3  -3   5    3.15    0.69
  -3  -3   5    3.04    0.63
   2   3  -5    3.27    0.62
   2   3  -5    1.81    0.65
   2   3  -5    1.97    0.42
  -2  -3   5    2.65    0.55
  -2  -3   5    2.19    0.45
  -2  -3   5    2.20    0.51
   1   3  -5    5.32    0.61
   1   3  -5    4.81    0.64
  -1  -3   5    5.21    0.65
  -1  -3   5    5.39    0.71
  -1  -3   5    5.16    0.72
   0   3  -5    7.75    0.76
   0  -3   5    8.89    1.19
   1  -3   5   28.22    2.42
   1  -3   5   21.56    2.12
   2  -3   5   50.30    4.30
   2  -3   5   49.06    4.33
   3  -3   5    4.15    0.61
   3  -3   5    4.00    0.54
   4  -3   5   -0.10    0.35
   4  -3   5    0.71    0.53
   4  -3   5    0.98    0.33
   5  -3   5   21.43    2.03
   5  -3   5   18.72    1.97
   5  -3   5   17.94    2.07
  -6   3  -5    2.25    0.35
  -6   3  -5    1.38    0.40
  -6   3  -5    3.16    0.63
   6  -3   5    1.30    0.75
   6  -3   5    0.56    0.54
   6  -3   5    1.82    0.48
   6  -3   5    2.50    0.58
  -7   3  -5    3.47    0.57
  -7   3  -5    3.37    0.53
  -7   3  -5    4.90    0.59
   7  -3   5    2.61    0.95
   7  -3   5    3.87    0.60
   7  -3   5    3.15    0.91
  -8   3  -5    2.03    0.43
  -8   3  -5    1.71    0.35
   8  -3   5    1.59    1.02
   8  -3   5    1.16    0.94
   8  -3   5    1.79    0.42
   8  -3   5    1.53    0.67
  -9   3  -5    2.24    0.45
  -9   3  -5    1.35    0.32
   9  -3   5    1.07    0.35
   9  -3   5   -0.92    1.00
  10  -3   5   -0.08    0.25
   9   2  -5    1.24    0.35
  -9  -2   5    0.36    0.30
   8   2  -5   -0.29    0.32
   8   2  -5    0.12    0.47
   8   2  -5   -0.14    0.36
   8   2  -5    1.02    0.30
  -8  -2   5    0.47    0.51
  -8  -2   5    0.10    0.34
  -8  -2   5   -0.06    0.21
  -8  -2   5    0.11    0.34
   7   2  -5    0.44    0.37
   7   2  -5    0.58    0.48
   7   2  -5    0.29    0.33
  -7  -2   5    0.27    0.54
  -7  -2   5    0.32    0.26
  -7  -2   5    0.47    0.39
   6   2  -5   -0.02    0.46
   6   2  -5   -0.18    0.30
   6   2  -5    0.35    0.38
  -6  -2   5    0.34    0.64
  -6  -2   5    0.06    0.42
  -6  -2   5   -0.29    0.25
   5   2  -5    0.14    0.43
   5   2  -5    0.36    0.40
   5   2  -5    0.72    0.31
   5   2  -5   -0.25    0.32
  -5  -2   5    0.45    0.43
  -5  -2   5   -0.25    0.24
  -5  -2   5    0.13    0.44
  -5  -2   5    0.87    0.64
   4   2  -5    6.80    0.86
   4   2  -5    5.40    0.83
  -4  -2   5    7.11    0.93
  -4  -2   5    5.96    0.96
  -4  -2   5    6.65    0.99
   3   2  -5   37.98    3.29
   3   2  -5   35.88    3.28
   3   2  -5   34.65    3.43
  -3  -2   5   39.42    3.33
  -3  -2   5   34.28    3.29
  -3  -2   5   37.16    3.38
   2   2  -5   82.85    7.04
   2   2  -5   79.37    7.03
   2   2  -5   77.88    7.17
  -2  -2   5   77.20    7.05
  -2  -2   5   81.60    7.10
  -2  -2   5   90.79    7.06
   1   2  -5    5.85    0.70
   1   2  -5    5.97    0.85
   1   2  -5    5.98    0.70
  -1  -2   5    5.09    0.69
  -1  -2   5    6.07    0.74
  -1  -2   5    5.82    0.78
   0   2  -5    1.55    0.34
   0   2  -5    1.66    0.34
   0   2  -5    2.36    0.52
   0  -2   5    2.03    0.41
   0  -2   5    1.53    0.37
   0  -2   5    1.95    0.35
  -1   2  -5   18.79    1.63
   1  -2   5   16.84    1.68
  -2   2  -5   52.10    4.33
  -2   2  -5   44.22    4.14
  -2   2  -5   49.41    4.15
   2  -2   5   49.35    4.21
   2  -2   5   48.57    4.19
   2  -2   5   46.72    4.40
   2  -2   5   45.76    4.07
  -3   2  -5    0.20    0.25
  -3   2  -5    0.69    0.66
  -3   2  -5   -0.10    0.23
   3  -2   5   -0.07    0.29
   3  -2   5    0.10    0.24
   3  -2   5    0.39    0.37
  -4   2  -5   86.03    7.37
   4  -2   5   78.44    7.48
   4  -2   5   89.72    7.48
   4  -2   5   88.24    7.40
  -5   2  -5    0.07    0.25
   5  -2   5    0.02    0.40
   5  -2   5    0.26    0.50
   5  -2   5    1.16    0.39
  -6   2  -5    0.94    0.40
  -6   2  -5    2.01    0.39
  -6   2  -5    2.98    0.47
  -6   2  -5    1.63    0.37
   6  -2   5    2.83    0.76
   6  -2   5    2.54    0.73
   6  -2   5    2.71    0.62
   6  -2   5    1.83    0.40
  -7   2  -5    1.03    0.37
  -7   2  -5    0.27    0.36
   7  -2   5    0.82    1.04
   7  -2   5   -0.36    0.45
   7  -2   5    0.44    0.68
  -8   2  -5    7.78    0.86
  -8   2  -5    8.01    0.92
   8  -2   5    7.44    1.24
   8  -2   5    8.26    1.63
   8  -2   5    7.78    0.89
   8  -2   5    5.61    1.25
  -9   2  -5    4.53    0.54
   9  -2   5    3.78    0.57
   9  -2   5    3.12    0.94
 -10   2  -5    7.68    0.79
  10  -2   5    7.38    0.79
  10   1  -5    1.60    0.37
 -10  -1   5    1.60    0.32
   9   1  -5    0.57    0.54
   9   1  -5    1.51    0.32
   9   1  -5    2.39    0.48
  -9  -1   5    1.90    0.37
   8   1  -5    0.18    0.50
   8   1  -5    1.44    0.46
  -8  -1   5    1.05    0.53
  -8  -1   5    1.06    0.26
  -8  -1   5    1.69    0.39
   7   1  -5    0.18    0.48
   7   1  -5   -0.55    0.44
   7   1  -5   -0.21    0.31
  -7  -1   5    0.23    0.47
  -7  -1   5   -0.39    0.34
  -7  -1   5    0.29    0.29
   6   1  -5    1.09    0.53
   6   1  -5    1.44    0.63
   6   1  -5    0.96    0.44
   6   1  -5    1.94    0.39
  -6  -1   5    1.42    0.32
  -6  -1   5    0.97    0.38
  -6  -1   5    1.55    0.53
   5   1  -5    0.57    0.29
   5   1  -5    0.48    0.41
   5   1  -5    0.52    0.45
  -5  -1   5   -0.05    0.41
  -5  -1   5   -0.04    0.26
  -5  -1   5    0.53    0.44
   4   1  -5    0.55    0.39
   4   1  -5    0.66    0.49
   4   1  -5    1.44    0.41
  -4  -1   5    1.45    0.52
  -4  -1   5    0.97    0.40
  -4  -1   5    1.32    0.43
   3   1  -5   49.47    4.61
   3   1  -5   49.30    4.49
   3   1  -5   53.02    4.53
  -3  -1   5   53.01    4.58
  -3  -1   5   55.31    4.52
  -3  -1   5   47.52    4.50
   2   1  -5   11.13    1.33
   2   1  -5   13.43    1.25
  -2  -1   5   12.10    1.22
  -2  -1   5   10.96    1.24
   1   1  -5   49.58    4.87
   1   1  -5   52.32    4.78
   1   1  -5   58.12    4.80
  -1  -1   5   55.92    4.80
  -1  -1   5   59.20    4.83
  -1  -1   5   55.88    4.77
   0   1  -5   20.73    2.13
   0   1  -5   24.75    2.01
   0  -1   5   19.10    1.97
   0  -1   5   22.21    2.00
   0  -1   5   23.03    2.01
  -1   1  -5    2.58    0.42
  -1   1  -5    1.72    0.37
  -1   1  -5    2.13    0.57
   1  -1   5    2.13    0.41
   1  -1   5    1.69    0.33
   1  -1   5    2.27    0.32
  -2   1  -5   18.46    1.70
  -2   1  -5   17.73    1.69
  -2   1  -5   17.75    1.84
   2  -1   5   19.26    1.73
   2  -1   5   20.48    1.73
   2  -1   5   17.22    1.66
   2  -1   5   16.82    1.57
  -3   1  -5    2.57    0.59
  -3   1  -5    2.27    0.44
  -3   1  -5    2.01    0.45
   3  -1   5    2.05    0.50
   3  -1   5    2.76    0.44
   3  -1   5    2.07    0.47
  -4   1  -5    7.00    0.87
  -4   1  -5    6.18    1.34
  -4   1  -5    7.01    0.85
   4  -1   5    7.26    0.97
   4  -1   5    6.85    0.93
   4  -1   5    6.67    0.86
  -5   1  -5   21.09    2.11
   5  -1   5   24.47    2.15
   5  -1   5   21.66    2.26
   5  -1   5   22.03    2.26
  -6   1  -5    6.33    0.85
  -6   1  -5    5.15    0.67
  -6   1  -5    5.95    0.72
   6  -1   5    6.50    0.73
   6  -1   5    6.09    1.05
   6  -1   5    5.74    0.88
   6  -1   5    6.69    1.08
  -7   1  -5    0.38    0.37
  -7   1  -5    0.19    0.29
   7  -1   5    0.35    0.31
   7  -1   5   -0.03    0.56
   7  -1   5   -0.24    0.60
   7  -1   5    0.95    0.78
  -8   1  -5   19.25    1.80
   8  -1   5   18.67    2.26
   8  -1   5   19.20    1.81
   8  -1   5   22.36    2.84
  -9   1  -5    0.05    0.24
   9  -1   5    1.26    0.76
   9  -1   5    0.06    0.27
 -10   1  -5    9.98    0.91
  10  -1   5    8.47    0.87
  10   0  -5    5.64    0.68
 -10   0   5    4.72    0.58
   9   0  -5    0.99    0.62
   9   0  -5    3.37    0.83
  -9   0   5    2.68    0.40
  -9   0   5    2.17    0.38
   8   0  -5    8.07    1.10
   8   0  -5   11.53    1.90
   8   0  -5    9.94    1.00
   8   0  -5    7.62    1.26
  -8   0   5    8.24    1.10
  -8   0   5    9.61    0.98
   7   0  -5    3.17    0.78
   7   0  -5    3.69    1.10
   7   0  -5    2.41    0.47
   7   0  -5    2.15    0.62
  -7   0   5    1.70    0.56
  -7   0   5    2.69    0.39
  -7   0   5    3.76    0.75
  -7   0   5    2.00    0.45
   6   0  -5   13.63    1.32
   6   0  -5    7.40    1.12
   6   0  -5   10.34    1.60
   6   0  -5    9.35    1.32
   6   0  -5   10.63    1.07
  -6   0   5    8.31    1.03
  -6   0   5   11.12    1.00
  -6   0   5   10.41    1.21
   5   0  -5    3.74    0.67
   5   0  -5    4.63    0.80
   5   0  -5    4.90    0.67
   5   0  -5    4.11    0.87
  -5   0   5    4.22    0.73
  -5   0   5    3.89    0.67
   4   0  -5   34.35    3.27
   4   0  -5   36.88    3.13
   4   0  -5   32.33    3.17
  -4   0   5   37.22    3.14
  -4   0   5   32.28    3.20
  -4   0   5   34.31    3.12
   3   0  -5  117.01   10.00
   3   0  -5  109.94   10.04
   3   0  -5  124.53    9.96
  -3   0   5  110.36   10.00
  -3   0   5  125.84    9.97
  -3   0   5  109.05    9.95
   2   0  -5    7.26    0.88
   2   0  -5    4.81    0.66
  -2   0   5    4.76    0.62
   1   0  -5  343.20   28.67
   1   0  -5  330.98   28.57
   1   0  -5  350.66   28.60
  -1   0   5  343.15   28.58
  -1   0   5  324.31   28.56
  -1   0   5  329.22   28.60
   0   0  -5  171.87   13.95
   0   0  -5  163.12   14.05
   0   0  -5  148.75   13.93
   0   0   5  155.62   13.90
   0   0   5  163.56   13.93
   0   0   5  172.41   13.96
   0   0   5  170.96   13.95
  -1   0  -5    0.65    0.51
  -1   0  -5    0.92    0.33
  -1   0  -5    0.55    0.33
   1   0   5    0.57    0.30
   1   0   5    0.88    0.30
   1   0   5    0.72    0.26
   1   0   5    0.99    0.20
  -2   0  -5  122.14   10.15
  -2   0  -5  116.32   10.13
  -2   0  -5  111.49   10.25
   2   0   5  122.71   10.15
   2   0   5  113.43   10.05
   2   0   5  124.05   10.15
   2   0   5  117.62   10.10
  -3   0  -5    1.02    0.37
  -3   0  -5    1.33    0.41
  -3   0  -5    1.46    0.58
   3   0   5    1.49    0.44
   3   0   5    1.69    0.46
   3   0   5    1.02    0.34
  -4   0  -5   83.57    7.68
  -4   0  -5   93.29    7.79
   4   0   5   85.19    7.65
   4   0   5   91.39    7.59
   4   0   5   85.55    7.65
  -5   0  -5   12.70    1.41
  -5   0  -5   12.78    1.55
   5   0   5   12.49    1.39
   5   0   5   11.94    1.49
   5   0   5   14.12    1.28
  -6   0  -5    0.38    0.39
  -6   0  -5    0.41    0.24
  -6   0  -5    0.01    0.27
   6   0   5   -0.42    0.46
   6   0   5    0.06    0.28
   6   0   5   -0.65    0.39
   6   0   5   -0.53    0.53
  -7   0  -5    1.13    0.40
  -7   0  -5    1.10    0.51
  -7   0  -5    1.27    0.30
   7   0   5    2.11    0.94
   7   0   5    1.84    0.40
   7   0   5    2.26    0.61
   7   0   5    1.30    0.72
  -8   0  -5    2.29    0.47
  -8   0  -5    2.74    0.71
   8   0   5    1.49    1.18
   8   0   5    2.70    0.45
   8   0   5    2.81    0.82
  -9   0  -5    0.26    0.28
   9   0   5   -0.57    1.01
   9   0   5    0.02    0.26
   9   0   5    0.41    0.48
 -10   0  -5    1.06    0.27
  10   0   5    1.07    0.28
  10   0   5    1.04    0.46
  10  -1  -5    1.63    0.32
 -10   1   5    1.63    0.52
 -10   1   5    2.13    0.33
   9  -1  -5    0.29    0.31
   9  -1  -5    0.82    0.61
  -9   1   5    0.16    0.24
  -9   1   5    0.44    0.27
   8  -1  -5    5.32    1.15
   8  -1  -5    7.72    0.91
   8  -1  -5   10.35    1.58
  -8   1   5    8.31    0.88
   7  -1  -5    3.29    1.15
   7  -1  -5    3.95    0.93
   7  -1  -5    3.36    0.77
   7  -1  -5    3.94    0.56
  -7   1   5    3.16    0.59
  -7   1   5    3.88    0.76
  -7   1   5    2.66    0.48
   6  -1  -5    7.94    1.22
   6  -1  -5    7.84    1.37
   6  -1  -5    7.94    1.11
   6  -1  -5    8.36    0.92
  -6   1   5    9.99    1.05
  -6   1   5   10.38    1.12
  -6   1   5    8.79    1.03
  -6   1   5    6.60    0.87
   5  -1  -5    0.58    0.52
   5  -1  -5    0.24    0.63
   5  -1  -5    0.18    0.33
  -5   1   5    0.07    0.31
   4  -1  -5   23.01    2.41
   4  -1  -5   21.54    2.27
   4  -1  -5   25.72    2.37
  -4   1   5   26.75    2.61
  -4   1   5   26.56    2.27
   3  -1  -5   39.35    3.31
   3  -1  -5   39.74    3.44
   3  -1  -5   39.07    3.60
  -3   1   5   37.40    3.29
  -3   1   5   37.08    3.29
  -3   1   5   32.34    3.33
   2  -1  -5    0.16    0.31
   2  -1  -5    0.69    0.41
  -2   1   5    0.40    0.29
  -2   1   5    0.52    0.30
   1  -1  -5    6.70    0.86
   1  -1  -5    6.12    0.74
   1  -1  -5    6.15    0.74
  -1   1   5    5.35    0.73
  -1   1   5    6.21    0.70
  -1   1   5    5.82    0.73
  -1   1   5    6.12    0.67
   0  -1  -5   36.89    3.45
   0  -1  -5   38.83    3.44
   0  -1  -5   38.68    3.58
   0   1   5   35.98    3.40
   0   1   5   40.44    3.40
   0   1   5   44.28    3.66
   0   1   5   41.25    3.44
  -1  -1  -5   60.89    5.52
  -1  -1  -5   62.35    5.36
  -1  -1  -5   61.35    5.38
   1   1   5   59.18    5.32
   1   1   5   63.45    5.31
   1   1   5   59.94    5.36
   1   1   5   65.80    5.36
  -2  -1  -5   39.51    3.70
  -2  -1  -5   41.26    3.55
  -2  -1  -5   40.53    3.52
   2   1   5   40.65    3.44
   2   1   5   40.41    3.47
   2   1   5   39.83    3.55
   2   1   5   35.98    3.52
  -3  -1  -5    7.64    0.89
  -3  -1  -5    5.52    0.78
  -3  -1  -5    6.96    0.99
   3   1   5    6.20    0.84
   3   1   5    5.64    0.63
   3   1   5    6.74    0.83
   3   1   5    5.80    0.75
  -4  -1  -5   11.52    1.60
  -4  -1  -5   14.29    1.43
  -4  -1  -5   13.06    1.43
   4   1   5   13.12    1.51
   4   1   5   15.46    1.41
   4   1   5   12.49    1.45
  -5  -1  -5    0.11    0.21
  -5  -1  -5   -0.08    0.38
  -5  -1  -5   -0.19    0.41
   5   1   5   -0.04    0.40
   5   1   5    0.74    0.27
   5   1   5    0.61    0.43
  -6  -1  -5    5.09    0.90
  -6  -1  -5    4.77    0.66
  -6  -1  -5    4.88    0.59
   6   1   5    4.88    0.63
   6   1   5    4.43    0.72
   6   1   5    7.23    1.05
   6   1   5    4.82    0.83
  -7  -1  -5    6.62    1.01
  -7  -1  -5    7.05    0.73
  -7  -1  -5    6.81    0.82
   7   1   5    5.34    1.07
   7   1   5    6.72    0.78
   7   1   5    6.16    0.84
  -8  -1  -5    9.25    0.98
  -8  -1  -5    8.97    1.15
   8   1   5    8.93    0.95
   8   1   5    7.94    0.99
   8   1   5    7.65    1.26
  -9  -1  -5    4.82    0.58
   9   1   5    5.38    0.67
   9   1   5    3.77    0.49
   9   1   5    3.23    0.91
  10  -2  -5    5.02    0.66
 -10   2   5    5.71    0.62
 -10   2   5    5.25    0.59
   9  -2  -5    4.28    0.58
   9  -2  -5    3.34    0.91
  -9   2   5    3.72    0.48
  -9   2   5    3.87    0.52
   8  -2  -5    0.79    1.23
   8  -2  -5    0.55    0.78
   8  -2  -5    2.32    0.47
   8  -2  -5    2.12    0.81
  -8   2   5    3.12    0.45
   7  -2  -5    8.44    1.11
   7  -2  -5    5.36    1.29
  -7   2   5    5.34    0.77
   6  -2  -5   -0.40    0.52
   6  -2  -5    0.14    0.55
   6  -2  -5    0.19    0.31
   6  -2  -5    0.36    0.40
  -6   2   5    0.22    0.30
  -6   2   5    0.33    0.41
  -6   2   5    0.77    0.43
  -6   2   5    0.31    0.25
   5  -2  -5    4.15    0.75
   5  -2  -5    6.60    0.99
   5  -2  -5    5.25    0.96
  -5   2   5    6.50    0.73
  -5   2   5    5.72    0.74
   4  -2  -5   40.84    3.72
   4  -2  -5   45.33    3.60
  -4   2   5   36.68    3.61
  -4   2   5   38.02    3.53
  -4   2   5   40.52    3.55
   3  -2  -5   35.72    3.15
   3  -2  -5   34.94    3.02
   3  -2  -5   31.40    3.09
  -3   2   5   37.02    3.02
  -3   2   5   35.07    3.00
  -3   2   5   29.62    3.04
  -3   2   5   34.39    3.01
   2  -2  -5   37.11    3.25
   2  -2  -5   36.69    3.19
  -2   2   5   35.11    3.14
  -2   2   5   36.79    3.20
  -2   2   5   33.21    3.11
   1  -2  -5    6.08    0.83
   1  -2  -5    5.65    0.70
  -1   2   5    5.72    0.61
  -1   2   5    5.94    0.66
  -1   2   5    4.52    0.66
  -1   2   5    5.44    0.64
   0  -2  -5    0.66    0.47
   0  -2  -5    0.57    0.29
   0  -2  -5    0.71    0.34
   0   2   5    0.44    0.23
   0   2   5    1.06    0.33
   0   2   5    0.70    0.29
   0   2   5    0.31    0.24
  -1  -2  -5   27.70    2.50
  -1  -2  -5   25.89    2.31
  -1  -2  -5   24.88    2.28
   1   2   5   23.48    2.20
   1   2   5   24.97    2.26
   1   2   5   24.28    2.31
   1   2   5   24.14    2.20
  -2  -2  -5    8.60    0.99
  -2  -2  -5    8.86    1.25
  -2  -2  -5    9.93    1.05
   2   2   5    7.84    0.90
   2   2   5    8.34    0.86
   2   2   5    8.42    0.96
  -3  -2  -5    8.87    1.12
  -3  -2  -5   12.16    1.21
  -3  -2  -5    9.27    1.34
   3   2   5   11.92    1.16
   3   2   5   10.02    1.19
   3   2   5    8.58    1.05
   3   2   5    9.38    0.97
  -4  -2  -5    0.04    0.33
  -4  -2  -5    0.36    0.54
  -4  -2  -5   -0.04    0.36
   4   2   5    0.11    0.36
   4   2   5   -0.46    0.26
  -5  -2  -5   -0.70    0.76
  -5  -2  -5    0.81    0.26
  -5  -2  -5    0.18    0.51
  -5  -2  -5    0.71    0.47
   5   2   5    0.14    0.27
   5   2   5   -0.66    0.39
   5   2   5   -0.04    0.42
   5   2   5   -0.13    0.34
  -6  -2  -5    3.01    0.74
  -6  -2  -5    3.90    1.04
  -6  -2  -5    3.46    0.49
  -6  -2  -5    4.15    0.63
   6   2   5    4.27    0.59
   6   2   5    3.15    0.74
   6   2   5    4.33    0.54
  -7  -2  -5   -0.16    0.34
  -7  -2  -5    0.65    0.56
  -7  -2  -5    0.04    0.24
   7   2   5    0.48    0.28
   7   2   5   -0.53    0.34
   7   2   5   -0.08    0.51
  -8  -2  -5    3.33    0.55
  -8  -2  -5    3.20    0.71
  -8  -2  -5    3.40    0.43
   8   2   5    3.61    0.58
   8   2   5    3.59    0.76
   8   2   5    4.00    0.46
  -9  -2  -5    6.22    0.76
   9   2   5    6.81    0.80
  10  -3  -5   -0.02    0.26
 -10   3   5   -0.08    0.21
 -10   3   5   -0.12    0.25
   9  -3  -5    3.47    0.60
   9  -3  -5    3.24    1.08
  -9   3   5    4.66    0.58
  -9   3   5    4.97    0.55
   8  -3  -5    2.43    0.50
   8  -3  -5    3.06    0.83
   8  -3  -5    2.36    0.94
   8  -3  -5    1.79    1.17
  -8   3   5    2.85    0.42
  -8   3   5    1.76    0.48
   7  -3  -5    5.99    1.25
   7  -3  -5    6.86    1.04
   7  -3  -5    7.28    0.85
   7  -3  -5    8.59    1.43
  -7   3   5    6.36    0.79
  -7   3   5    6.70    0.80
   6  -3  -5   22.08    2.14
   6  -3  -5   19.49    2.52
   6  -3  -5   28.30    2.32
   6  -3  -5   21.31    2.49
  -6   3   5   22.65    2.07
  -6   3   5   22.95    2.16
  -6   3   5   24.07    2.20
  -6   3   5   23.62    2.28
  -6   3   5   23.34    2.08
   5  -3  -5    7.08    1.03
   5  -3  -5    6.47    1.05
   5  -3  -5    7.77    1.15
  -5   3   5    6.92    0.88
   4  -3  -5   12.50    1.48
   4  -3  -5   12.17    1.45
   4  -3  -5   14.43    1.31
  -4   3   5   12.31    1.27
  -4   3   5   11.98    1.14
   3  -3  -5    0.23    0.38
   3  -3  -5    0.44    0.27
   3  -3  -5   -0.39    0.40
  -3   3   5   -0.02    0.26
  -3   3   5   -0.14    0.17
  -3   3   5    0.04    0.25
   2  -3  -5    3.68    0.69
   2  -3  -5    4.34    0.69
   2  -3  -5    4.75    0.59
  -2   3   5    4.64    0.56
  -2   3   5    4.53    0.58
  -2   3   5    4.34    0.51
   1  -3  -5    2.63    0.56
   1  -3  -5    3.11    0.61
  -1   3   5    3.48    0.41
  -1   3   5    3.90    0.50
   0  -3  -5    1.56    0.54
   0  -3  -5    1.47    0.44
   0   3   5    2.07    0.32
   0   3   5    0.57    0.33
  -1  -3  -5   69.58    5.88
  -1  -3  -5   62.29    5.70
  -1  -3  -5   65.48    5.68
   1   3   5   64.68    5.64
   1   3   5   68.67    5.64
   1   3   5   61.94    5.60
  -2  -3  -5   30.23    2.71
  -2  -3  -5   29.83    2.93
  -2  -3  -5   28.81    2.74
   2   3   5   27.27    2.68
   2   3   5   30.26    2.66
   2   3   5   28.46    2.62
   2   3   5   31.40    2.62
  -3  -3  -5    1.94    0.50
  -3  -3  -5    2.47    0.57
  -3  -3  -5    1.95    0.70
   3   3   5    2.00    0.37
  -4  -3  -5   11.52    1.38
  -4  -3  -5   11.00    1.11
  -4  -3  -5   10.94    1.32
  -4  -3  -5   12.14    1.63
   4   3   5   12.56    1.32
  -5  -3  -5    2.21    0.70
  -5  -3  -5    2.49    0.90
  -5  -3  -5    2.65    0.43
  -5  -3  -5    2.47    0.68
   5   3   5    3.70    0.72
   5   3   5    3.17    0.43
   5   3   5    2.89    0.48
   5   3   5    4.53    0.72
  -6  -3  -5    8.75    0.98
  -6  -3  -5    6.54    1.16
  -6  -3  -5    8.83    0.85
   6   3   5    6.29    1.06
   6   3   5    7.46    0.83
   6   3   5    8.18    0.92
  -7  -3  -5    6.09    1.05
  -7  -3  -5    6.23    0.78
  -7  -3  -5    6.65    0.70
   7   3   5    6.58    0.81
   7   3   5    5.77    0.93
   7   3   5    5.17    0.73
  -8  -3  -5   -0.09    0.19
  -8  -3  -5    0.17    0.37
  -8  -3  -5   -0.57    0.57
   8   3   5    0.22    0.29
  -9  -3  -5    2.02    0.42
   9   3   5    1.28    0.31
  10  -4  -5   -0.30    0.26
 -10   4   5   -0.09    0.20
   9  -4  -5    2.13    1.12
   9  -4  -5    2.07    0.47
  -9   4   5    2.78    0.49
  -9   4   5    2.26    0.40
   8  -4  -5   -0.74    0.99
   8  -4  -5    1.29    0.92
   8  -4  -5    0.42    0.60
   8  -4  -5   -0.21    0.33
  -8   4   5    0.55    0.36
  -8   4   5    0.16    0.22
  -8   4   5   -0.15    0.27
   7  -4  -5    0.89    0.71
   7  -4  -5    0.49    0.84
   7  -4  -5   -0.03    0.90
   7  -4  -5    0.23    0.46
  -7   4   5    0.74    0.44
  -7   4   5    0.88    0.28
   6  -4  -5   -0.31    0.37
   6  -4  -5    0.77    0.87
   6  -4  -5    0.36    0.42
   6  -4  -5    0.38    0.61
  -6   4   5    0.25    0.48
  -6   4   5    0.24    0.25
  -6   4   5    0.57    0.46
  -6   4   5    0.48    0.35
  -6   4   5    0.03    0.20
   5  -4  -5   13.30    1.56
   5  -4  -5   12.21    1.67
   5  -4  -5   13.24    1.35
  -5   4   5    9.90    1.29
  -5   4   5   12.79    1.29
  -5   4   5   13.43    1.33
  -5   4   5   14.00    1.52
   4  -4  -5    3.04    0.79
   4  -4  -5    3.13    0.64
   4  -4  -5    2.39    0.49
  -4   4   5    3.15    0.52
   3  -4  -5   -0.72    0.55
   3  -4  -5    0.76    0.31
   3  -4  -5    1.01    0.44
  -3   4   5    0.79    0.35
   2  -4  -5   27.30    2.42
   2  -4  -5   26.38    2.53
  -2   4   5   26.99    2.44
   1  -4  -5    0.65    0.31
   1  -4  -5    1.49    0.46
  -1   4   5    1.11    0.31
   0  -4  -5   12.01    1.17
   0  -4  -5   10.49    1.30
   0  -4  -5   10.66    1.39
   0   4   5   11.70    1.14
  -1  -4  -5    4.25    0.61
  -1  -4  -5    2.88    0.75
  -1  -4  -5    3.84    0.70
   1   4   5    3.53    0.42
   1   4   5    3.84    0.50
   1   4   5    2.71    0.43
  -2  -4  -5   18.83    2.17
  -2  -4  -5   18.98    1.90
  -2  -4  -5   17.37    2.02
   2   4   5   20.77    1.81
   2   4   5   20.46    1.83
  -3  -4  -5   10.91    1.56
  -3  -4  -5    9.30    1.23
  -3  -4  -5   10.08    1.32
   3   4   5    9.86    1.07
   3   4   5   12.12    1.13
  -4  -4  -5    6.55    0.76
  -4  -4  -5    6.98    0.99
  -4  -4  -5    5.58    1.03
  -4  -4  -5    5.12    1.13
   4   4   5    7.75    0.90
   4   4   5    7.21    0.89
   4   4   5    6.70    0.78
  -5  -4  -5   12.21    1.09
  -5  -4  -5    8.94    1.34
  -5  -4  -5   12.52    1.61
  -5  -4  -5   10.59    1.84
   5   4   5   11.72    1.33
   5   4   5   10.15    1.26
   5   4   5    9.71    1.10
  -6  -4  -5    0.33    0.25
  -6  -4  -5    1.29    0.85
  -6  -4  -5    0.69    0.60
   6   4   5   -0.14    0.25
   6   4   5    0.90    0.50
   6   4   5    0.29    0.44
  -7  -4  -5   -0.06    0.44
  -7  -4  -5    0.77    0.63
  -7  -4  -5    0.28    0.24
   7   4   5    0.00    0.28
  -8  -4  -5    0.06    0.39
  -8  -4  -5    0.05    0.19
   8   4   5    0.23    0.26
  10  -5  -5    1.42    0.37
 -10   5   5    2.09    0.26
 -10   5   5    2.05    0.33
   9  -5  -5    2.48    0.47
  -9   5   5    2.33    0.35
  -9   5   5    1.45    0.41
  -9   5   5    2.54    0.41
   8  -5  -5    0.36    1.09
   8  -5  -5    0.17    0.36
   8  -5  -5   -0.47    0.99
  -8   5   5    0.31    0.28
  -8   5   5   -0.14    0.19
  -8   5   5   -0.12    0.34
   7  -5  -5   19.10    1.88
   7  -5  -5   14.59    1.65
   7  -5  -5   17.49    2.20
  -7   5   5   16.42    1.54
  -7   5   5   18.13    1.81
  -7   5   5   17.55    1.65
   6  -5  -5   12.54    1.22
   6  -5  -5    8.68    1.43
   6  -5  -5   11.52    1.27
  -6   5   5   10.01    1.30
  -6   5   5    9.10    0.97
  -6   5   5   10.36    1.04
  -6   5   5   10.58    1.11
  -6   5   5   11.75    1.26
   5  -5  -5    6.94    1.03
   5  -5  -5    5.43    0.78
  -5   5   5    6.88    0.83
  -5   5   5    5.92    0.87
  -5   5   5    5.05    0.61
  -5   5   5    6.79    0.86
  -5   5   5    4.74    0.59
   4  -5  -5   10.65    1.11
   4  -5  -5    8.93    1.27
  -4   5   5   11.56    1.15
   3  -5  -5    2.92    0.53
   3  -5  -5    4.47    0.71
  -3   5   5    3.95    0.61
   2  -5  -5   13.00    1.56
   2  -5  -5   14.54    1.41
  -2   5   5   15.92    1.45
   1  -5  -5   36.61    3.62
   1  -5  -5   39.75    3.49
  -1   5   5   41.64    3.51
   0  -5  -5   29.63    2.61
   0  -5  -5   29.86    2.64
   0  -5  -5   21.98    2.34
   0   5   5   24.26    2.33
  -1  -5  -5   10.33    1.36
  -1  -5  -5    9.57    1.45
  -1  -5  -5   12.00    1.22
   1   5   5   11.20    1.13
  -2  -5  -5    6.20    0.86
  -2  -5  -5    4.92    1.05
  -2  -5  -5    7.20    1.05
   2   5   5    5.69    0.76
  -3  -5  -5    6.77    1.49
  -3  -5  -5    7.28    0.80
  -3  -5  -5    7.44    1.01
  -3  -5  -5    5.58    1.17
   3   5   5    7.26    0.78
   3   5   5    7.44    0.85
   3   5   5    6.07    0.84
  -4  -5  -5    1.30    0.33
  -4  -5  -5    1.48    0.81
  -4  -5  -5    1.20    0.52
  -4  -5  -5    0.91    0.66
   4   5   5    1.76    0.35
   4   5   5    1.40    0.46
   4   5   5    0.81    0.39
  -5  -5  -5   29.29    3.13
  -5  -5  -5   30.93    2.75
  -5  -5  -5   30.47    3.58
  -5  -5  -5   33.51    3.09
   5   5   5   30.09    2.82
   5   5   5   30.84    2.75
  -6  -5  -5    5.83    1.11
  -6  -5  -5    5.48    0.64
  -6  -5  -5   10.03    2.59
  -6  -5  -5    4.90    1.15
   6   5   5    5.44    0.77
   6   5   5    4.48    0.63
  -7  -5  -5    0.38    0.23
  -7  -5  -5   -0.26    0.62
   7   5   5    0.06    0.23
  -8  -5  -5    0.01    0.18
   8   5   5    0.35    0.22
  10  -6  -5    1.66    0.35
 -10   6   5    1.60    0.57
   9  -6  -5    4.63    0.70
  -9   6   5    4.17    0.65
  -9   6   5    6.47    0.58
  -9   6   5    7.02    0.72
   8  -6  -5    0.69    0.93
   8  -6  -5    0.75    0.42
   8  -6  -5    0.12    0.70
  -8   6   5    0.59    0.37
  -8   6   5    0.70    0.31
   7  -6  -5   -0.02    0.52
   7  -6  -5   -0.13    0.74
   7  -6  -5    1.34    0.42
  -7   6   5    0.63    0.33
  -7   6   5    0.75    0.22
  -7   6   5    0.84    0.35
  -7   6   5    0.29    0.51
  -7   6   5    0.80    0.30
   6  -6  -5   -0.25    0.56
   6  -6  -5    0.43    0.57
   6  -6  -5    0.08    0.43
  -6   6   5    0.60    0.30
  -6   6   5   -0.16    0.20
  -6   6   5   -0.33    0.47
  -6   6   5    0.52    0.36
  -6   6   5   -0.60    0.49
   5  -6  -5    0.81    0.40
   5  -6  -5    0.49    0.48
  -5   6   5    0.58    0.41
  -5   6   5    0.43    0.32
  -5   6   5    1.02    0.52
  -5   6   5    0.43    0.18
  -5   6   5    0.27    0.20
   4  -6  -5    3.74    0.56
   4  -6  -5    1.78    0.58
  -4   6   5    1.99    0.54
  -4   6   5    2.91    0.48
  -4   6   5    3.48    0.60
  -4   6   5    3.20    0.41
   3  -6  -5    3.78    0.59
   3  -6  -5    4.43    0.78
  -3   6   5    4.56    0.70
   2  -6  -5   21.61    2.17
   2  -6  -5   21.41    2.02
  -2   6   5   22.30    2.06
   1  -6  -5   21.28    2.12
   1  -6  -5   18.85    1.88
  -1   6   5   20.05    1.90
   0  -6  -5    0.10    0.49
   0  -6  -5    0.14    0.32
   0   6   5    0.17    0.28
  -1  -6  -5    3.19    0.89
   1   6   5    4.81    0.68
  -2  -6  -5   38.68    3.52
  -2  -6  -5   35.62    3.26
  -2  -6  -5   36.05    3.55
   2   6   5   30.12    3.08
   2   6   5   37.60    3.15
   2   6   5   37.21    3.19
   2   6   5   33.72    3.05
  -3  -6  -5    0.66    0.68
  -3  -6  -5    0.88    0.31
  -3  -6  -5    2.04    0.87
  -3  -6  -5    0.64    0.48
   3   6   5    0.79    0.41
   3   6   5    0.76    0.33
   3   6   5    1.13    0.30
  -4  -6  -5   -0.11    0.50
  -4  -6  -5    0.13    0.29
   4   6   5    0.20    0.32
   4   6   5    0.20    0.24
   4   6   5   -0.04    0.53
  -5  -6  -5    0.45    0.83
  -5  -6  -5    0.37    0.28
  -5  -6  -5    0.72    1.17
  -5  -6  -5    1.07    0.66
   5   6   5    0.74    0.42
   5   6   5    0.03    0.25
   5   6   5   -0.14    0.43
  -6  -6  -5    0.78    0.28
  -6  -6  -5    0.29    0.79
   6   6   5   -0.09    0.41
   6   6   5    0.43    0.27
  -7  -6  -5    1.01    0.26
   7   6   5    1.07    0.52
   7   6   5    0.98    0.27
  10  -7  -5    1.01    0.34
 -10   7   5    1.00    0.44
 -10   7   5    1.60    0.30
   9  -7  -5    1.08    0.41
  -9   7   5    1.70    0.36
  -9   7   5    2.33    0.37
   8  -7  -5    4.53    0.74
  -8   7   5    5.85    0.75
  -8   7   5    7.02    0.76
   7  -7  -5    2.36    0.69
   7  -7  -5    1.98    0.51
   7  -7  -5    1.26    0.84
  -7   7   5    1.82    0.60
  -7   7   5    1.39    0.37
  -7   7   5    1.67    0.43
  -7   7   5    2.03    0.42
   6  -7  -5    1.54    0.71
   6  -7  -5    2.69    0.81
  -6   7   5    2.70    0.66
  -6   7   5    2.63    0.71
  -6   7   5    1.95    0.44
  -6   7   5    2.28    0.41
  -6   7   5    1.76    0.36
   5  -7  -5    0.19    0.47
   5  -7  -5    0.00    0.38
  -5   7   5    0.07    0.45
  -5   7   5    0.16    0.42
  -5   7   5   -0.10    0.29
  -5   7   5    0.39    0.30
  -5   7   5    0.20    0.22
   4  -7  -5    1.48    0.43
   4  -7  -5    1.57    0.60
  -4   7   5    1.79    0.39
  -4   7   5    1.45    0.32
  -4   7   5    2.03    0.52
  -4   7   5    1.62    0.43
  -4   7   5    1.28    0.48
  -4   7   5    1.38    0.37
   3  -7  -5    7.39    1.05
   3  -7  -5    6.69    0.84
  -3   7   5    7.86    0.89
  -3   7   5    6.02    0.77
  -3   7   5    6.77    0.89
  -3   7   5    6.93    0.75
  -3   7   5    5.36    0.73
   2  -7  -5   25.35    2.73
   2  -7  -5   29.94    2.60
  -2   7   5   29.43    2.61
  -2   7   5   27.77    2.45
  -2   7   5   26.92    2.50
  -2   7   5   28.48    2.57
   1  -7  -5    0.64    0.57
  -1   7   5    0.08    0.24
  -1   7   5    0.16    0.33
  -1   7   5   -0.11    0.33
  -1   7   5    0.13    0.19
   0  -7  -5    0.65    0.41
   0  -7  -5    2.25    0.79
   0   7   5    0.74    0.34
   0   7   5    1.95    0.48
   0   7   5    0.80    0.21
   0   7   5    1.15    0.29
   0   7   5    0.49    0.22
   0   7   5    0.65    0.29
  -1  -7  -5    0.18    0.39
  -1  -7  -5   -0.09    0.57
   1   7   5    0.05    0.24
   1   7   5    0.33    0.34
   1   7   5    0.07    0.17
   1   7   5    0.23    0.37
   1   7   5    0.04    0.26
  -2  -7  -5    2.51    0.83
  -2  -7  -5    2.69    0.67
  -2  -7  -5    1.91    0.48
   2   7   5    3.94    0.62
   2   7   5    2.64    0.54
   2   7   5    3.46    0.61
   2   7   5    2.22    0.45
   2   7   5    2.50    0.37
  -3  -7  -5   -0.13    1.26
  -3  -7  -5    0.39    0.53
  -3  -7  -5    0.47    0.31
  -3  -7  -5    0.82    1.05
   3   7   5    0.28    0.30
   3   7   5    0.45    0.24
   3   7   5    0.69    0.45
  -4  -7  -5   -1.27    0.96
  -4  -7  -5   -0.05    0.94
  -4  -7  -5    0.48    0.51
  -4  -7  -5    0.56    0.29
   4   7   5   -0.41    0.32
   4   7   5    0.12    0.31
   4   7   5    0.50    0.23
  -5  -7  -5    3.45    0.54
  -5  -7  -5    3.36    1.19
   5   7   5    3.75    0.65
   5   7   5    4.22    0.55
   5   7   5    3.91    0.64
  -6  -7  -5   -1.08    1.21
  -6  -7  -5    0.05    0.24
   6   7   5    0.20    0.38
   6   7   5   -0.02    0.21
  -7  -7  -5    4.80    0.58
   7   7   5    6.00    0.58
 -10   8   5    2.59    0.44
 -10   8   5    2.62    0.35
   9  -8  -5    2.75    0.51
  -9   8   5    3.40    0.48
   8  -8  -5    1.04    0.48
  -8   8   5   -0.11    0.30
  -8   8   5    0.18    0.25
   7  -8  -5    2.10    0.68
   7  -8  -5    1.41    1.25
  -7   8   5    0.11    0.28
  -7   8   5    1.27    0.38
  -7   8   5    0.91    0.32
  -7   8   5    0.76    0.52
   6  -8  -5   -0.35    0.48
   6  -8  -5    0.18    0.64
  -6   8   5   -0.44    0.93
  -6   8   5    0.36    0.33
  -6   8   5    0.12    0.29
  -6   8   5    0.23    0.27
  -6   8   5    0.65    0.52
   5  -8  -5   16.57    1.66
   5  -8  -5   13.89    1.87
  -5   8   5   15.62    1.55
  -5   8   5   14.17    1.46
  -5   8   5   16.11    1.44
  -5   8   5   16.54    1.69
  -5   8   5   14.99    2.08
   4  -8  -5    9.81    1.14
   4  -8  -5   11.21    1.40
  -4   8   5    9.42    0.94
  -4   8   5   11.64    1.19
  -4   8   5    8.86    1.03
  -4   8   5    6.98    1.00
  -4   8   5   10.38    1.23
  -4   8   5    8.33    0.99
   3  -8  -5   17.75    2.13
   3  -8  -5   21.74    1.97
  -3   8   5   20.23    1.87
  -3   8   5   20.66    1.89
  -3   8   5   21.98    1.97
  -3   8   5   20.35    1.82
  -3   8   5   17.49    1.97
   2  -8  -5    0.37    0.35
   2  -8  -5   -0.15    0.55
  -2   8   5    0.75    0.30
  -2   8   5    0.36    0.36
  -2   8   5    0.86    0.27
  -2   8   5    0.07    0.32
   1  -8  -5    2.17    0.77
   1  -8  -5    2.32    0.56
  -1   8   5    2.34    0.55
  -1   8   5    2.58    0.40
  -1   8   5    2.64    0.65
  -1   8   5    3.19    0.59
  -1   8   5    2.59    0.45
   0  -8  -5    0.66    0.46
   0  -8  -5    0.84    0.67
   0   8   5    0.86    0.34
   0   8   5    1.00    0.20
   0   8   5    0.82    0.39
   0   8   5    1.12    0.43
   0   8   5    0.51    0.23
  -1  -8  -5    3.30    0.69
  -1  -8  -5    1.77    0.87
   1   8   5    3.90    0.54
   1   8   5    2.80    0.59
   1   8   5    3.58    0.47
   1   8   5    3.59    0.40
   1   8   5    3.20    0.60
  -2  -8  -5   16.30    1.61
  -2  -8  -5    9.19    1.73
  -2  -8  -5   12.17    1.29
   2   8   5   14.16    1.30
   2   8   5   12.87    1.19
   2   8   5   13.26    1.24
   2   8   5   12.18    1.41
   2   8   5   12.09    1.37
  -3  -8  -5    0.66    0.88
  -3  -8  -5   -0.08    0.30
  -3  -8  -5    0.37    0.57
   3   8   5    0.12    0.27
   3   8   5    0.26    0.35
   3   8   5   -0.02    0.20
  -4  -8  -5    0.44    0.72
  -4  -8  -5    1.40    1.39
   4   8   5    0.23    0.47
   4   8   5    0.23    0.30
   4   8   5    0.18    0.24
  -5  -8  -5    0.15    0.26
   5   8   5    0.27    0.35
   5   8   5   -0.20    0.19
   5   8   5    0.04    0.20
   5   8   5    0.48    0.35
  -6  -8  -5    1.25    0.32
   6   8   5    1.31    0.27
   6   8   5    1.53    0.39
   6   8   5    1.51    0.25
   9  -9  -5    1.20    0.57
  -9   9   5    0.56    0.28
  -9   9   5    0.75    0.25
   8  -9  -5    5.18    0.76
  -8   9   5    5.42    0.65
  -8   9   5    5.06    0.65
  -7   9   5    1.45    0.49
  -7   9   5    1.44    0.33
  -7   9   5    1.53    0.42
  -7   9   5    1.75    0.38
   6  -9  -5   17.40    1.82
   6  -9  -5   14.87    2.05
  -6   9   5   15.88    1.50
  -6   9   5   16.83    1.69
  -6   9   5   15.59    1.56
  -6   9   5   14.53    1.46
   5  -9  -5    6.87    1.15
   5  -9  -5    6.41    0.90
  -5   9   5    5.04    0.67
  -5   9   5    6.18    0.86
  -5   9   5    3.47    0.59
  -5   9   5    3.64    0.54
  -5   9   5    5.01    0.89
   4  -9  -5    3.49    0.90
  -4   9   5    3.14    0.47
  -4   9   5    2.73    0.49
  -4   9   5    2.61    0.84
  -4   9   5    2.84    0.54
  -4   9   5    2.80    0.62
   3  -9  -5    5.38    1.19
   3  -9  -5    7.32    0.97
  -3   9   5    7.75    0.89
  -3   9   5    6.97    0.91
  -3   9   5    6.92    1.00
   2  -9  -5    7.75    1.03
   2  -9  -5    8.54    1.36
  -2   9   5    8.05    1.00
  -2   9   5    6.62    0.79
  -2   9   5    7.20    1.03
  -2   9   5    7.00    0.87
  -2   9   5    7.63    0.89
   1  -9  -5    4.20    1.08
   1  -9  -5    5.77    0.85
  -1   9   5    5.33    0.65
  -1   9   5    4.51    0.82
  -1   9   5    7.09    0.93
   0  -9  -5    9.40    1.54
   0   9   5    9.08    0.96
   0   9   5   10.01    1.19
   0   9   5    8.90    1.02
   0   9   5   10.76    1.13
  -1  -9  -5    8.66    1.58
  -1  -9  -5   13.42    1.53
   1   9   5   11.02    1.31
   1   9   5   11.39    1.12
   1   9   5   11.00    1.27
   1   9   5   12.56    1.19
  -2  -9  -5    2.84    0.98
  -2  -9  -5    2.66    0.48
  -2  -9  -5    2.71    0.72
   2   9   5    2.20    0.29
   2   9   5    2.46    0.54
   2   9   5    1.74    0.41
   2   9   5    1.62    0.35
  -3  -9  -5   -0.19    0.28
   3   9   5    0.00    0.21
   3   9   5   -0.09    0.29
  -4  -9  -5    0.59    0.28
   4   9   5    1.05    0.42
   4   9   5    0.89    0.29
   4   9   5    0.78    0.25
   4   9   5    0.79    0.20
  -5  -9  -5    3.34    0.64
   5   9   5    2.88    0.49
   5   9   5    2.34    0.44
   9 -10  -5   -0.70    0.56
  -9  10   5    0.10    0.21
  -9  10   5   -0.14    0.25
  -8  10   5   -0.09    0.27
  -8  10   5   -0.04    0.26
  -7  10   5    0.49    0.45
  -7  10   5    0.23    0.31
  -7  10   5    0.61    0.29
  -7  10   5    0.29    0.26
  -6  10   5    7.99    0.82
  -6  10   5    7.53    0.88
  -6  10   5    6.57    0.97
  -6  10   5    7.88    0.85
   5 -10  -5    0.25    1.65
   5 -10  -5    2.48    1.09
  -5  10   5    0.72    0.29
  -5  10   5    0.66    0.37
  -5  10   5    0.99    0.50
  -5  10   5   -0.78    0.84
   4 -10  -5    1.13    0.76
   4 -10  -5    1.66    0.91
  -4  10   5    0.03    0.32
  -4  10   5   -0.09    0.43
  -4  10   5    0.73    0.60
  -4  10   5    0.25    0.28
  -4  10   5   -0.17    0.26
   3 -10  -5    2.98    1.11
   3 -10  -5    1.86    0.78
  -3  10   5    3.15    0.51
  -3  10   5    3.60    0.51
  -3  10   5    3.12    0.51
  -3  10   5    2.09    0.56
  -3  10   5    3.32    0.75
   2 -10  -5    5.35    0.93
   2 -10  -5    6.86    1.31
  -2  10   5    6.71    0.71
  -2  10   5    4.97    0.84
  -2  10   5    5.25    0.75
  -2  10   5    6.92    0.86
   1 -10  -5   13.83    1.94
  -1  10   5   14.99    1.37
  -1  10   5   14.52    1.43
  -1  10   5   13.46    1.59
  -1  10   5   15.13    1.52
   0 -10  -5    4.01    1.07
   0 -10  -5    4.25    0.83
   0  10   5    3.58    0.55
   0  10   5    5.22    0.72
   0  10   5    2.44    0.64
   0  10   5    4.39    0.53
  -1 -10  -5   29.64    2.72
  -1 -10  -5   22.40    2.91
   1  10   5   25.10    2.49
   1  10   5   28.09    2.43
   1  10   5   26.81    2.37
  -2 -10  -5    1.13    0.40
   2  10   5    1.34    0.30
   2  10   5    1.97    0.40
   2  10   5    0.93    0.39
  -3 -10  -5    0.63    0.33
   3  10   5    0.74    0.37
   3  10   5    1.38    0.28
   3  10   5    1.51    0.33
  -4 -10  -5    0.35    0.23
   4  10   5   -0.07    0.19
   4  10   5    0.46    0.25
  -5 -10  -5    2.25    0.33
   5  10   5    1.79    0.35
   5  10   5    2.91    0.48
  -8  11   5    5.14    0.56
  -8  11   5    4.10    0.55
  -7  11   5    0.82    0.26
  -7  11   5    0.26    0.27
  -7  11   5    0.24    0.28
  -7  11   5    0.52    0.44
  -6  11   5    0.17    0.26
  -6  11   5    0.06    0.27
  -6  11   5    0.06    0.42
  -5  11   5    0.50    0.48
  -5  11   5    1.09    0.28
  -5  11   5    0.78    0.35
  -4  11   5    6.59    0.98
  -4  11   5    7.42    1.10
  -4  11   5    7.94    0.88
  -4  11   5    8.11    0.90
   3 -11  -5    0.42    1.38
  -3  11   5    0.33    0.28
  -3  11   5    0.28    0.61
  -3  11   5    0.60    0.44
  -3  11   5    0.63    0.31
   2 -11  -5    1.43    1.03
  -2  11   5    1.48    0.57
  -2  11   5    0.60    0.31
  -2  11   5    0.93    0.45
  -2  11   5    0.64    0.26
  -1  11   5   12.27    1.36
  -1  11   5   10.90    1.54
  -1  11   5   13.29    1.24
  -1  11   5   13.42    1.28
   0  11   5    0.03    0.23
   0  11   5    0.35    0.43
   0  11   5    0.14    0.29
   1  11   5    0.97    0.42
   1  11   5    1.51    0.31
   1  11   5    1.70    0.36
  -2 -11  -5   -0.05    0.33
   2  11   5    0.25    0.26
   2  11   5    0.22    0.33
   2  11   5    0.05    0.19
  -3 -11  -5    0.62    0.28
   3  11   5    0.22    0.22
   3  11   5   -0.02    0.31
   3  11   5    0.01    0.18
   4  11   5    1.01    0.29
   4  11   5    1.10    0.26
   4  11   5    1.42    0.34
  -7  12   5   -0.40    0.61
  -7  12   5    0.16    0.21
  -7  12   5    0.03    0.24
  -6  12   5    1.69    0.48
  -6  12   5    1.69    0.31
  -5  12   5    1.62    0.50
  -5  12   5    1.23    0.34
  -5  12   5    1.73    0.32
  -4  12   5    1.23    0.28
  -4  12   5    0.90    0.33
  -4  12   5    0.92    0.48
  -3  12   5    0.02    0.24
  -3  12   5    1.12    0.33
  -3  12   5    0.48    0.40
  -2  12   5    2.62    0.56
  -2  12   5    3.69    0.47
  -2  12   5    3.67    0.55
  -1  12   5    1.42    0.36
  -1  12   5    0.84    0.26
  -1  12   5    1.28    0.46
   0  12   5    0.83    0.29
   0  12   5    1.10    0.27
   0  12   5    0.94    0.42
   1  12   5    0.73    0.34
   1  12   5    0.34    0.23
  -2 -12  -5   -0.29    0.30
   2  12   5   -0.14    0.28
   2  12   5    0.06    0.20
   2  12   5   -0.37    0.17
  -6  13   5    0.31    0.40
  -6  13   5   -0.36    0.29
  -6  13   5    0.50    0.21
  -5  13   5    0.31    0.20
  -5  13   5    0.05    0.37
  -5  13   5    0.30    0.49
  -4  13   5    2.46    0.35
  -4  13   5    2.75    0.55
  -3  13   5    0.36    0.41
  -3  13   5   -0.09    0.23
  -2  13   5   -0.01    0.37
  -2  13   5    0.10    0.22
  -2  13   5    0.13    0.19
  -1  13   5    0.42    0.20
  -1  13   5    0.44    0.39
   0  13   5   -0.05    0.28
   0  13   5   -0.09    0.19
   0  13   5    0.09    0.18
   1  13   5    2.35    0.30
   1  13   5    2.61    0.46
   0  13  -6   10.40    0.95
   0  13  -6    9.13    1.03
   0  13  -6   10.07    0.95
  -1  13  -6    0.13    0.32
  -1  13  -6    0.08    0.22
  -1  13  -6    0.11    0.18
  -2  13  -6    0.85    0.37
  -2  13  -6    0.68    0.46
  -3  13  -6    1.35    0.26
  -3  13  -6    1.32    0.43
  -4  13  -6    1.10    0.24
  -4  13  -6    0.78    0.24
  -4  13  -6    1.18    0.41
  -5  13  -6    0.08    0.38
  -5  13  -6    0.29    0.35
  -5  13  -6    0.03    0.19
  -6  13  -6   -0.01    0.31
  -6  13  -6    0.44    0.24
   2  12  -6    8.17    0.87
   2  12  -6    7.00    0.81
   2  12  -6    8.71    0.76
   2  12  -6    7.07    0.72
  -2 -12   6    5.63    0.78
   1  12  -6    2.25    0.47
   1  12  -6    2.02    0.42
   1  12  -6    1.31    0.33
   1  12  -6    1.87    0.31
   0  12  -6    0.26    0.21
   0  12  -6    0.06    0.20
   0  12  -6   -0.14    0.36
  -1  12  -6    0.35    0.41
  -1  12  -6    0.24    0.24
  -1  12  -6    0.22    0.21
  -2  12  -6    0.66    0.41
  -2  12  -6    0.34    0.25
  -3  12  -6    0.96    0.27
  -3  12  -6    1.17    0.29
  -3  12  -6    1.22    0.42
  -4  12  -6    0.37    0.36
  -4  12  -6    0.54    0.23
  -4  12  -6    0.08    0.22
  -5  12  -6    1.34    0.30
  -5  12  -6    1.06    0.43
  -6  12  -6    0.78    0.31
  -6  12  -6    0.02    0.36
  -7  12  -6    0.72    0.50
  -7  12  -6    1.05    0.25
   3  11  -6    2.58    0.41
   3  11  -6    3.12    0.60
   3  11  -6    2.46    0.35
   3  11  -6    3.04    0.50
  -3 -11   6    2.73    0.41
   2  11  -6    0.04    0.24
   2  11  -6    0.17    0.38
   2  11  -6   -0.30    0.32
   2  11  -6   -0.05    0.21
  -2 -11   6    0.01    0.40
   1  11  -6    2.76    0.49
   1  11  -6    1.48    0.31
   1  11  -6    2.25    0.51
   1  11  -6    1.26    0.36
   0  11  -6   32.53    2.83
   0  11  -6   30.00    2.79
   0  11  -6   32.36    2.94
  -1  11  -6    0.50    0.29
  -1  11  -6    0.87    0.85
  -2  11  -6   -0.20    0.21
  -2  11  -6    0.08    0.23
  -2  11  -6    0.10    0.36
  -3  11  -6   -0.05    0.32
  -3  11  -6    0.14    0.23
  -3  11  -6    0.52    0.49
  -4  11  -6    0.93    0.29
  -4  11  -6    0.56    0.44
  -4  11  -6    0.68    0.26
  -5  11  -6    0.09    0.23
  -5  11  -6    0.10    0.28
  -5  11  -6    0.20    0.24
  -5  11  -6   -0.16    0.39
  -6  11  -6    1.44    0.33
  -6  11  -6    0.86    0.44
  -6  11  -6    0.93    0.29
  -7  11  -6    3.69    0.49
  -7  11  -6    3.87    0.52
  -7  11  -6    3.21    0.59
  -8  11  -6    2.87    0.39
  -8  11  -6    3.44    0.84
   5  10  -6    8.29    0.87
   4  10  -6    2.09    0.53
   4  10  -6    1.49    0.32
   4  10  -6    1.88    0.46
  -4 -10   6    1.79    0.34
   3  10  -6    1.64    0.38
   3  10  -6    1.46    0.30
   3  10  -6    1.48    0.46
   3  10  -6    1.63    0.45
  -3 -10   6    1.31    0.39
   2  10  -6    0.08    0.37
   2  10  -6   -0.13    0.19
   2  10  -6    0.27    0.28
   2  10  -6    0.27    0.41
  -2 -10   6   -0.17    0.39
   1  10  -6    3.07    0.49
   1  10  -6    2.63    0.39
   1  10  -6    2.21    0.53
   1  10  -6    2.51    0.59
  -1 -10   6    1.85    0.69
  -1 -10   6    0.98    0.75
   0  10  -6   20.41    1.78
   0  10  -6   17.65    1.72
   0  10  -6   16.86    1.86
   0 -10   6   18.70    2.05
   0 -10   6   20.36    1.99
  -1  10  -6    1.79    0.39
  -1  10  -6    2.56    0.39
  -1  10  -6    2.81    0.59
  -1  10  -6    2.69    0.47
   1 -10   6    3.18    0.64
   1 -10   6    2.33    0.65
  -2  10  -6    1.26    0.34
  -2  10  -6    1.48    0.33
  -2  10  -6    1.33    0.37
  -2  10  -6    1.56    0.52
   2 -10   6    1.97    0.58
   2 -10   6    0.66    0.46
  -3  10  -6    5.18    0.62
  -3  10  -6    4.62    0.78
  -3  10  -6    5.68    0.61
   3 -10   6    4.13    0.71
   3 -10   6    3.51    0.65
  -4  10  -6   -0.05    0.39
  -4  10  -6   -0.05    0.24
  -4  10  -6    0.14    0.28
  -4  10  -6   -0.03    0.23
   4 -10   6   -0.41    0.46
  -5  10  -6    3.55    0.50
  -5  10  -6    2.79    0.48
  -5  10  -6    2.94    0.43
  -5  10  -6    1.94    0.57
   5 -10   6    2.79    0.68
  -6  10  -6    5.68    0.86
  -6  10  -6    5.85    0.72
  -6  10  -6    5.48    0.70
  -7  10  -6    0.29    0.26
  -7  10  -6    0.37    0.31
  -7  10  -6    1.44    0.48
  -8  10  -6    0.79    0.26
  -8  10  -6    0.82    0.40
  -8  10  -6    0.83    0.28
  -9  10  -6    1.90    0.28
  -9  10  -6    0.80    0.39
   5   9  -6    0.07    0.36
   5   9  -6    0.05    0.35
  -5  -9   6    0.09    0.26
   4   9  -6    1.46    0.29
   4   9  -6    0.76    0.40
   4   9  -6    0.89    0.32
   4   9  -6    1.11    0.49
   4   9  -6    1.49    0.22
  -4  -9   6    0.56    0.32
   3   9  -6    3.46    0.56
   3   9  -6    2.46    0.63
   3   9  -6    4.21    0.77
   3   9  -6    2.94    0.36
   3   9  -6    3.18    0.45
  -3  -9   6    3.98    0.56
   2   9  -6    6.52    0.72
   2   9  -6    4.34    0.81
   2   9  -6    4.41    0.78
   2   9  -6    4.58    0.61
  -2  -9   6    6.93    1.00
  -2  -9   6    4.89    1.10
  -2  -9   6    5.55    0.72
   1   9  -6    0.10    0.43
   1   9  -6    0.50    0.39
   1   9  -6    0.07    0.21
   1   9  -6    1.38    0.36
  -1  -9   6   -0.42    0.51
  -1  -9   6    0.37    0.49
   0   9  -6   21.07    1.92
   0   9  -6   20.63    1.98
   0   9  -6   23.67    1.99
   0   9  -6   18.16    2.03
   0  -9   6   19.21    2.17
   0  -9   6   23.17    2.08
  -1   9  -6    9.10    0.96
  -1   9  -6    8.07    0.90
  -1   9  -6    7.60    0.89
  -1   9  -6    8.30    1.07
   1  -9   6   10.36    1.10
   1  -9   6    9.55    1.22
  -2   9  -6    6.37    1.01
  -2   9  -6    5.67    0.71
  -2   9  -6    4.84    0.68
  -2   9  -6    4.84    0.71
   2  -9   6    6.20    0.77
   2  -9   6    5.79    0.83
  -3   9  -6   -0.09    0.23
  -3   9  -6    0.26    0.24
  -3   9  -6    0.08    0.34
  -3   9  -6    0.32    0.39
   3  -9   6    0.22    0.34
   3  -9   6    0.29    0.39
  -4   9  -6    2.42    0.46
  -4   9  -6    2.33    0.39
  -4   9  -6    2.17    0.60
  -4   9  -6    2.94    0.43
   4  -9   6    1.77    0.54
   4  -9   6    1.96    0.51
  -5   9  -6    1.36    0.33
  -5   9  -6    1.11    0.49
  -5   9  -6    2.48    0.41
  -5   9  -6    1.34    0.37
   5  -9   6    1.81    0.54
   5  -9   6    0.75    0.54
  -6   9  -6    0.20    0.30
  -6   9  -6    0.25    0.38
  -6   9  -6    0.91    0.31
   6  -9   6    0.27    0.58
  -7   9  -6    0.55    0.44
  -7   9  -6    0.36    0.29
  -7   9  -6    0.17    0.27
  -8   9  -6    0.31    0.24
  -8   9  -6   -0.23    0.38
  -8   9  -6    0.28    0.29
   8  -9   6    0.71    0.54
  -9   9  -6    2.90    0.39
  -9   9  -6    1.92    0.46
   9  -9   6    1.52    0.40
   6   8  -6    0.45    0.36
   6   8  -6    0.42    0.19
   6   8  -6    0.43    0.22
  -6  -8   6    0.54    0.26
   5   8  -6    3.92    0.70
   5   8  -6    3.88    0.54
   5   8  -6    4.84    0.51
  -5  -8   6    2.76    0.50
   4   8  -6    4.29    0.62
   4   8  -6    3.89    0.96
   4   8  -6    4.24    0.76
   4   8  -6    4.07    0.51
  -4  -8   6    4.32    0.60
   3   8  -6    0.71    0.26
   3   8  -6    0.73    0.33
   3   8  -6    0.49    0.25
   3   8  -6    0.29    0.41
  -3  -8   6   -0.09    0.56
  -3  -8   6    0.59    0.73
  -3  -8   6    0.42    0.37
   2   8  -6    4.68    0.83
   2   8  -6    6.54    0.68
   2   8  -6    6.50    0.69
   2   8  -6    6.55    0.81
  -2  -8   6    7.05    1.02
  -2  -8   6    6.07    1.10
  -2  -8   6    4.79    1.04
   1   8  -6   12.23    1.27
   1   8  -6   10.75    1.20
   1   8  -6   11.65    1.14
   1   8  -6   13.43    1.42
   1   8  -6   13.14    1.37
   1   8  -6   13.33    1.21
  -1  -8   6   14.82    1.44
  -1  -8   6   13.84    1.55
   0   8  -6    0.77    0.41
   0   8  -6    0.98    0.53
   0   8  -6    0.41    0.24
   0   8  -6    0.30    0.28
   0   8  -6    0.80    0.25
   0  -8   6    0.53    0.36
   0  -8   6    1.00    0.44
  -1   8  -6    7.36    0.77
  -1   8  -6    6.26    0.74
  -1   8  -6    7.40    0.93
  -1   8  -6    5.12    0.68
   1  -8   6    7.40    0.87
   1  -8   6    6.48    0.91
  -2   8  -6    4.44    0.63
  -2   8  -6    4.56    0.57
  -2   8  -6    5.45    0.79
  -2   8  -6    4.26    0.60
  -2   8  -6    5.14    0.59
   2  -8   6    3.77    0.67
   2  -8   6    4.86    0.65
  -3   8  -6    6.34    0.71
  -3   8  -6    5.39    0.69
  -3   8  -6    5.70    0.84
  -3   8  -6    6.22    0.73
   3  -8   6    6.44    0.76
   3  -8   6    5.90    0.83
  -4   8  -6    9.10    0.98
  -4   8  -6    7.64    0.94
  -4   8  -6    9.86    0.94
  -4   8  -6    9.94    1.14
   4  -8   6    8.42    1.12
  -5   8  -6   -0.32    0.25
  -5   8  -6    0.04    0.37
  -5   8  -6    0.10    0.36
  -5   8  -6    0.54    0.32
   5  -8   6    0.43    0.48
  -6   8  -6    3.60    0.74
  -6   8  -6    4.78    0.56
  -6   8  -6    3.62    0.59
  -6   8  -6    4.01    0.56
   6  -8   6    4.04    0.84
   6  -8   6    4.22    0.76
  -7   8  -6    1.09    0.35
  -7   8  -6    1.10    0.34
  -7   8  -6    0.96    0.50
  -8   8  -6    0.78    0.44
  -8   8  -6    0.36    0.29
  -8   8  -6    0.64    0.31
   8  -8   6    0.78    0.44
  -9   8  -6    2.92    0.44
  -9   8  -6    2.60    0.52
   9  -8   6    2.35    0.44
   7   7  -6   -0.02    0.32
   7   7  -6    0.27    0.20
   7   7  -6   -0.14    0.18
  -7  -7   6    0.20    0.21
   6   7  -6   19.88    1.65
   6   7  -6   17.34    1.66
  -6  -7   6   16.77    1.65
   5   7  -6    3.26    0.48
   5   7  -6    2.74    0.51
   5   7  -6    3.18    0.66
  -5  -7   6    3.97    0.54
  -5  -7   6    1.63    1.10
   4   7  -6    0.10    0.27
   4   7  -6   -0.16    0.26
   4   7  -6    0.45    0.44
   4   7  -6   -0.12    0.26
  -4  -7   6   -0.87    0.52
  -4  -7   6    0.35    0.35
  -4  -7   6   -0.84    0.76
  -4  -7   6   -1.32    0.93
   3   7  -6    5.92    0.75
   3   7  -6    7.16    0.73
   3   7  -6    6.78    0.93
   3   7  -6    6.61    0.83
  -3  -7   6    6.37    1.01
  -3  -7   6    5.78    1.12
   2   7  -6    0.10    0.36
   2   7  -6    0.01    0.26
   2   7  -6   -0.06    0.22
   2   7  -6    0.12    0.22
  -2  -7   6   -0.92    0.37
  -2  -7   6    0.20    0.38
  -2  -7   6    0.57    0.52
   1   7  -6    4.71    0.78
   1   7  -6    5.35    0.59
   1   7  -6    5.27    0.62
  -1  -7   6    4.98    0.87
  -1  -7   6    6.71    0.86
   0   7  -6    1.18    0.29
   0   7  -6    0.71    0.32
   0   7  -6    1.46    0.29
   0   7  -6    1.30    0.23
   0   7  -6    2.30    0.50
   0  -7   6    2.17    0.45
   0  -7   6    1.48    0.48
  -1   7  -6    2.00    0.48
  -1   7  -6    2.05    0.37
  -1   7  -6    1.88    0.37
   1  -7   6    2.16    0.43
   1  -7   6    2.10    0.49
  -2   7  -6    6.73    0.90
  -2   7  -6    6.14    0.73
  -2   7  -6    6.57    0.73
   2  -7   6    7.24    0.79
   2  -7   6    5.87    0.83
  -3   7  -6    5.34    0.63
  -3   7  -6    4.58    0.69
  -3   7  -6    4.51    0.56
   3  -7   6    4.98    0.62
   3  -7   6    4.39    0.69
  -4   7  -6    0.22    0.27
  -4   7  -6    0.09    0.27
  -4   7  -6    0.15    0.29
  -4   7  -6    0.66    0.37
   4  -7   6    0.46    0.37
   4  -7   6   -0.23    0.26
  -5   7  -6    4.88    0.76
  -5   7  -6    2.71    0.51
  -5   7  -6    3.65    0.50
  -5   7  -6    4.17    0.60
   5  -7   6    2.57    0.57
   5  -7   6    3.26    0.68
  -6   7  -6    0.71    0.48
  -6   7  -6    1.29    0.42
  -6   7  -6    1.18    0.39
  -6   7  -6    1.44    0.38
   6  -7   6    1.48    0.51
   6  -7   6    1.76    0.68
  -7   7  -6    1.89    0.57
  -7   7  -6    1.72    0.43
  -7   7  -6    1.31    0.40
   7  -7   6    1.54    0.58
   7  -7   6    2.03    0.52
  -8   7  -6    1.80    0.39
  -8   7  -6    1.36    0.39
  -8   7  -6    2.15    0.56
   8  -7   6    2.02    0.45
  -9   7  -6    0.27    0.25
  -9   7  -6   -0.11    0.36
   9  -7   6    0.28    0.31
 -10   7  -6    0.91    0.43
 -10   7  -6    0.71    0.30
  10  -7   6    0.74    0.26
   7   6  -6    0.34    0.25
   7   6  -6    0.83    0.26
  -7  -6   6    0.54    0.24
   6   6  -6    6.32    0.74
   6   6  -6    7.64    0.75
   6   6  -6    5.17    0.80
  -6  -6   6    3.36    1.04
  -6  -6   6    5.81    0.70
   5   6  -6    0.87    0.48
   5   6  -6    0.47    0.32
   5   6  -6    0.09    0.27
   5   6  -6   -0.10    0.30
  -5  -6   6   -0.16    1.05
  -5  -6   6   -0.78    0.63
  -5  -6   6    0.04    0.29
  -5  -6   6   -0.90    0.74
   4   6  -6    0.81    0.49
   4   6  -6    0.48    0.44
   4   6  -6    0.53    0.30
  -4  -6   6    0.07    0.70
  -4  -6   6    1.19    0.41
  -4  -6   6    1.35    0.79
  -4  -6   6    0.93    0.58
   3   6  -6   -0.05    0.39
   3   6  -6    0.03    0.23
   3   6  -6    0.28    0.25
  -3  -6   6    0.03    0.38
  -3  -6   6   -0.21    0.85
  -3  -6   6    1.07    0.35
  -3  -6   6    0.39    0.55
   2   6  -6    1.89    0.34
   2   6  -6    1.82    0.46
   2   6  -6    2.29    0.39
  -2  -6   6    1.43    0.49
  -2  -6   6    2.04    0.63
  -2  -6   6    1.95    0.91
   1   6  -6    4.06    0.52
   1   6  -6    5.01    0.67
   1   6  -6    4.17    0.51
  -1  -6   6    5.38    0.72
  -1  -6   6    4.62    0.78
   0  -6   6   -0.09    0.25
   0  -6   6    0.10    0.32
   1  -6   6    1.12    0.38
   1  -6   6    1.74    0.38
   2  -6   6   21.94    2.16
   2  -6   6   24.79    2.13
  -3   6  -6   43.38    3.94
  -3   6  -6   46.49    4.06
   3  -6   6   46.02    4.12
   3  -6   6   45.26    3.95
  -4   6  -6    3.60    0.45
  -4   6  -6    4.45    0.56
  -4   6  -6    4.42    0.64
   4  -6   6    5.48    0.76
   4  -6   6    4.25    0.62
  -5   6  -6   -0.06    0.17
  -5   6  -6    0.21    0.38
  -5   6  -6    0.25    0.28
  -5   6  -6    0.09    0.27
  -5   6  -6    0.29    0.27
   5  -6   6    0.12    0.32
   5  -6   6    0.86    0.44
  -6   6  -6   10.00    1.01
  -6   6  -6   11.48    1.30
  -6   6  -6   11.51    1.19
  -6   6  -6   13.18    1.27
  -6   6  -6   10.78    1.09
   6  -6   6    8.86    1.38
   6  -6   6   11.58    1.29
   6  -6   6    8.68    1.16
  -7   6  -6    1.58    0.41
  -7   6  -6    1.88    0.53
   7  -6   6    1.43    0.42
   7  -6   6    1.62    0.83
   7  -6   6    0.51    0.54
  -8   6  -6    3.69    0.54
  -8   6  -6    3.59    0.73
  -8   6  -6    3.15    0.41
   8  -6   6    3.58    0.57
   8  -6   6    4.72    1.22
  -9   6  -6    1.18    0.50
  -9   6  -6    3.28    0.42
   9  -6   6    2.22    0.40
 -10   6  -6    0.98    0.30
 -10   6  -6    0.77    0.40
  10  -6   6    1.15    0.28
   8   5  -6    2.55    0.36
   8   5  -6    2.49    0.36
  -8  -5   6    1.88    0.30
   7   5  -6    9.13    0.91
   7   5  -6    8.70    0.92
  -7  -5   6    9.06    0.90
  -7  -5   6    5.33    1.27
   6   5  -6    0.94    0.34
   6   5  -6    0.61    0.34
   6   5  -6    0.33    0.46
  -6  -5   6    0.59    0.83
  -6  -5   6    1.43    1.73
  -6  -5   6    0.99    0.34
  -6  -5   6    0.62    0.90
   5   5  -6    2.44    0.45
   5   5  -6    1.60    0.55
  -5  -5   6    3.21    1.11
  -5  -5   6    0.93    0.71
  -5  -5   6    1.95    0.42
  -5  -5   6    3.42    0.85
   4   5  -6   -0.13    0.28
   4   5  -6   -0.08    0.23
   4   5  -6   -0.41    0.36
  -4  -5   6    0.37    0.70
  -4  -5   6   -0.41    0.57
  -4  -5   6   -0.10    0.29
  -4  -5   6    0.27    0.48
   3   5  -6    1.11    0.29
   3   5  -6    1.32    0.44
   3   5  -6    1.26    0.28
  -3  -5   6    0.94    0.33
  -3  -5   6    1.63    0.59
  -3  -5   6    0.64    0.45
  -3  -5   6    1.13    0.70
   2   5  -6    0.41    0.25
  -2  -5   6    0.58    0.60
  -2  -5   6    1.32    0.66
  -2  -5   6    0.79    0.38
  -1  -5   6   -0.02    0.32
  -1  -5   6    0.20    0.29
  -1  -5   6    0.32    0.55
   0  -5   6    0.47    0.29
   0  -5   6    0.88    0.37
   1  -5   6    0.45    0.27
   1  -5   6    0.35    0.31
   2  -5   6   12.89    1.40
   2  -5   6   17.03    1.48
   3  -5   6    3.76    0.53
  -4   5  -6   26.05    2.52
  -4   5  -6   26.12    2.45
  -4   5  -6   29.63    2.64
   4  -5   6   27.99    2.66
  -5   5  -6    3.38    0.48
  -5   5  -6    1.73    0.40
  -5   5  -6    1.76    0.32
   5  -5   6    2.51    0.51
   5  -5   6    2.47    0.58
  -6   5  -6    0.53    0.23
  -6   5  -6    0.43    0.31
  -6   5  -6    0.51    0.33
   6  -5   6    0.34    0.44
   6  -5   6    0.55    0.54
   6  -5   6    0.43    0.44
  -7   5  -6    0.32    0.31
  -7   5  -6   -0.13    0.20
  -7   5  -6   -0.13    0.30
   7  -5   6   -0.12    0.32
   7  -5   6    0.30    0.49
  -8   5  -6    0.27    0.31
  -8   5  -6    0.49    0.33
  -8   5  -6   -0.20    0.22
   8  -5   6    0.80    0.89
   8  -5   6   -0.53    0.29
   8  -5   6   -0.65    0.61
  -9   5  -6    0.66    0.30
  -9   5  -6    0.03    0.20
  -9   5  -6    0.05    0.38
   9  -5   6    0.37    0.30
 -10   5  -6    1.27    0.41
 -10   5  -6    1.44    0.38
  10  -5   6    1.24    0.31
   8   4  -6    6.39    0.67
   8   4  -6    6.33    0.72
  -8  -4   6    5.26    0.75
  -8  -4   6    5.29    0.64
   7   4  -6    0.10    0.29
   7   4  -6    0.09    0.30
  -7  -4   6   -0.10    0.26
  -7  -4   6    0.54    0.56
  -7  -4   6   -0.52    0.52
   6   4  -6    0.37    0.45
   6   4  -6    0.63    0.36
  -6  -4   6    1.73    0.80
  -6  -4   6    0.49    0.60
  -6  -4   6    0.55    0.31
   5   4  -6    1.07    0.46
   5   4  -6    0.72    0.44
   5   4  -6    0.35    0.50
  -5  -4   6    0.79    0.59
  -5  -4   6    1.11    0.91
  -5  -4   6    2.17    0.90
   4   4  -6    1.77    0.43
   4   4  -6    2.53    0.52
   4   4  -6    1.17    0.34
  -4  -4   6    1.60    0.57
  -4  -4   6    1.88    0.37
  -4  -4   6    2.37    0.75
  -4  -4   6    1.53    0.64
   3   4  -6    9.56    1.08
   3   4  -6   10.56    1.09
  -3  -4   6   12.42    1.28
  -3  -4   6   11.61    1.38
  -3  -4   6   11.32    1.39
   2   4  -6    8.89    0.90
  -2  -4   6    9.18    1.06
  -2  -4   6   10.02    1.17
  -2  -4   6    8.77    1.13
  -1  -4   6    9.46    0.94
  -1  -4   6    7.73    1.00
  -1  -4   6    6.61    0.97
   0  -4   6    1.13    0.34
   0  -4   6    2.35    0.46
   0  -4   6    1.18    0.82
   1  -4   6   50.76    4.65
   1  -4   6   55.55    4.62
   2  -4   6    6.05    0.79
   2  -4   6    5.81    0.71
   3  -4   6   14.92    1.51
   3  -4   6   15.13    1.45
   4  -4   6    0.94    0.39
   4  -4   6    1.91    0.50
   4  -4   6    2.06    0.77
  -5   4  -6    0.65    0.30
  -5   4  -6    0.49    0.30
   5  -4   6    0.66    0.74
   5  -4   6    0.93    0.49
   5  -4   6    0.83    0.36
  -6   4  -6    0.55    0.24
  -6   4  -6    0.65    0.32
  -6   4  -6    0.61    0.35
   6  -4   6    0.07    0.45
   6  -4   6    0.08    0.34
   6  -4   6   -0.42    0.76
   6  -4   6    0.08    0.38
  -7   4  -6   10.88    1.08
  -7   4  -6   10.00    1.11
  -7   4  -6    9.69    1.02
   7  -4   6   10.87    1.32
   7  -4   6    9.88    1.10
  -8   4  -6    0.41    0.32
  -8   4  -6    0.71    0.29
   8  -4   6    0.62    0.34
   8  -4   6    0.43    1.44
   8  -4   6    1.33    0.66
   8  -4   6    0.76    1.36
  -9   4  -6    5.10    0.61
  -9   4  -6    5.28    0.67
   9  -4   6    4.76    0.63
   9  -4   6    4.31    1.41
 -10   4  -6    2.44    0.31
 -10   4  -6    1.77    0.45
  10  -4   6    2.10    0.36
   9   3  -6    0.51    0.27
  -9  -3   6    0.27    0.44
   8   3  -6    0.43    0.32
   8   3  -6    0.53    0.47
  -8  -3   6    0.80    0.23
  -8  -3   6    0.16    0.40
   7   3  -6    0.58    0.36
  -7  -3   6    0.87    0.52
  -7  -3   6    1.04    0.34
   6   3  -6    7.30    0.80
   6   3  -6    9.19    0.91
   6   3  -6    5.45    0.89
   6   3  -6    6.56    0.89
  -6  -3   6    4.54    0.97
  -6  -3   6    7.19    0.91
  -6  -3   6    7.83    1.24
  -6  -3   6    5.99    0.76
   5   3  -6    2.30    0.62
   5   3  -6    3.90    0.51
   5   3  -6    3.48    0.55
   5   3  -6    3.76    0.67
  -5  -3   6    3.71    1.00
  -5  -3   6    3.68    0.80
  -5  -3   6    3.88    0.52
  -5  -3   6    4.86    0.87
   4   3  -6    4.79    0.70
   4   3  -6    2.79    0.51
  -4  -3   6    3.65    0.51
  -4  -3   6    3.96    0.73
  -4  -3   6    4.77    0.91
  -4  -3   6    4.45    0.78
   3   3  -6    5.45    0.75
  -3  -3   6    5.61    0.81
  -3  -3   6    5.14    0.86
  -3  -3   6    6.23    0.85
   2   3  -6    0.53    0.31
  -2  -3   6    0.04    0.30
  -2  -3   6    0.66    0.38
  -2  -3   6    0.72    0.37
   1   3  -6    1.73    0.42
   1   3  -6    2.92    0.42
  -1  -3   6    2.12    0.49
  -1  -3   6    1.88    0.41
  -1  -3   6    2.72    0.50
   0   3  -6    0.75    0.33
   0  -3   6    1.84    0.39
   0  -3   6    1.22    0.34
   0  -3   6    2.71    0.49
  -1   3  -6    2.28    0.43
  -1   3  -6    2.23    0.31
  -1   3  -6    2.61    0.35
   1  -3   6    1.41    0.51
   1  -3   6    2.35    0.40
   1  -3   6    2.16    0.42
   2  -3   6    0.20    0.27
   2  -3   6    0.16    0.41
   2  -3   6    0.84    0.26
   3  -3   6   10.95    1.38
   3  -3   6   12.32    1.28
   3  -3   6   12.29    1.21
   4  -3   6   14.33    1.69
   4  -3   6   14.96    1.46
   4  -3   6   14.27    1.55
  -5   3  -6    4.89    0.65
  -5   3  -6    6.08    0.74
   5  -3   6    6.59    0.85
   5  -3   6    6.35    1.05
   5  -3   6    6.93    0.98
  -6   3  -6   17.02    1.64
  -6   3  -6   16.70    1.61
  -6   3  -6   17.27    1.58
   6  -3   6   15.60    2.10
   6  -3   6   20.54    1.86
   6  -3   6   17.33    1.65
   6  -3   6   15.50    1.92
  -7   3  -6    2.29    0.49
  -7   3  -6    0.94    0.44
  -7   3  -6    0.78    0.30
   7  -3   6    2.03    0.80
   7  -3   6    1.61    0.40
   7  -3   6    0.99    0.55
   7  -3   6    1.02    0.82
  -8   3  -6    1.75    0.42
  -8   3  -6    1.34    0.35
   8  -3   6    1.47    0.40
   8  -3   6    1.72    1.26
   8  -3   6    0.98    0.98
  -9   3  -6    6.88    0.71
   9  -3   6    5.01    0.68
 -10   3  -6    1.49    0.28
  10  -3   6    1.80    0.32
   9   2  -6    5.08    0.60
  -9  -2   6    4.72    0.58
   8   2  -6    7.13    0.84
   8   2  -6    7.09    0.81
  -8  -2   6    7.59    0.82
  -8  -2   6    5.54    0.68
   7   2  -6    5.07    0.74
   7   2  -6    4.79    0.88
   7   2  -6    5.76    0.67
  -7  -2   6    5.33    0.73
  -7  -2   6    4.96    0.92
  -7  -2   6    5.71    0.67
   6   2  -6    0.69    0.47
   6   2  -6    0.39    0.37
  -6  -2   6    0.19    0.29
  -6  -2   6    0.53    0.54
  -6  -2   6   -0.45    0.72
  -6  -2   6    0.74    0.44
   5   2  -6    6.49    0.96
   5   2  -6    5.51    0.74
   5   2  -6    6.54    0.72
   5   2  -6    5.60    0.83
  -5  -2   6    6.91    1.00
  -5  -2   6    5.58    1.16
  -5  -2   6    6.07    0.79
  -5  -2   6    6.91    0.73
  -5  -2   6    4.63    0.89
   4   2  -6    9.82    1.22
   4   2  -6   12.74    1.28
  -4  -2   6   10.23    1.29
  -4  -2   6   10.16    1.40
  -4  -2   6   11.91    1.30
   3   2  -6    0.32    0.33
   3   2  -6    0.21    0.35
   3   2  -6    0.27    0.55
  -3  -2   6    0.19    0.40
  -3  -2   6   -0.30    0.35
  -3  -2   6    0.46    0.34
   2   2  -6   17.27    1.60
   2   2  -6   17.79    1.60
   2   2  -6   13.93    1.76
  -2  -2   6   15.71    1.62
  -2  -2   6   16.02    1.67
  -2  -2   6   17.31    1.60
   1   2  -6   29.00    2.75
   1   2  -6   27.20    2.58
  -1  -2   6   31.38    2.61
  -1  -2   6   27.40    2.56
   0   2  -6    0.27    0.25
   0   2  -6   -0.01    0.44
   0  -2   6    0.18    0.29
   0  -2   6    1.14    0.34
   0  -2   6    0.06    0.31
  -1   2  -6    1.73    0.34
  -1   2  -6    1.56    0.38
  -1   2  -6    1.28    0.52
   1  -2   6    2.02    0.36
   1  -2   6    1.53    0.46
   1  -2   6    1.49    0.44
  -2   2  -6    1.89    0.37
   2  -2   6    1.55    0.42
   2  -2   6    1.38    0.38
  -3   2  -6    0.78    0.30
  -3   2  -6    0.70    0.62
  -3   2  -6    0.60    0.31
   3  -2   6    0.98    0.31
   3  -2   6    0.51    0.35
   3  -2   6    0.42    0.39
  -4   2  -6    1.51    0.37
   4  -2   6    1.93    0.43
   4  -2   6    1.90    0.49
   4  -2   6    1.31    0.53
  -5   2  -6   14.22    1.38
   5  -2   6   13.39    1.48
   5  -2   6   14.13    1.60
   5  -2   6   15.23    1.67
  -6   2  -6    6.00    0.77
  -6   2  -6    6.62    0.77
  -6   2  -6    6.70    0.80
   6  -2   6    7.25    1.14
   6  -2   6    7.63    1.20
   6  -2   6    7.04    0.79
   6  -2   6    7.12    1.00
  -7   2  -6   -0.05    0.27
  -7   2  -6    0.18    0.37
   7  -2   6   -0.17    0.27
[truncated: 503,559 more chars]
